# Supplementary material for: Whole-genome sequencing of CRFK and PG-4 cells to infer the phenotype of the original donor cats
Source: Companion Anim Health Genet. 2026 Mar 6;13:1. doi: 10.1186/s40575-026-00150-9 (PMC12980914; doi:10.1186/s40575-026-00150-9)
Supplement: Supplementary file 4 — Supplementary Material 4: Table S3 [file 40575_2026_150_MOESM4_ESM.zip]

Archive with 4 entries (4 files):
- Table_S3a.vcf
- Table_S3b.vcf
- Table_S3c.vcf
- Table_S3d.vcf
