# Supplementary material for: Whole-genome sequencing of CRFK and PG-4 cells to infer the phenotype of the original donor cats
Source: Companion Anim Health Genet. 2026 Mar 6;13:1. doi: 10.1186/s40575-026-00150-9 (PMC12980914; doi:10.1186/s40575-026-00150-9)
Supplement: Supplementary file 4 — Supplementary Material 4: Table S3 [file 40575_2026_150_MOESM4_ESM.zip › Table_S3a.vcf]

##fileformat=VCFv4.2
##FILTER=<ID=LowQual,Description="Low quality">
##FORMAT=<ID=AD,Number=R,Type=Integer,Description="Allelic depths for the ref and alt alleles in the order listed">
##FORMAT=<ID=DP,Number=1,Type=Integer,Description="Approximate read depth (reads with MQ=255 or with bad mates are filtered)">
##FORMAT=<ID=GQ,Number=1,Type=Integer,Description="Genotype Quality">
##FORMAT=<ID=GT,Number=1,Type=String,Description="Genotype">
##FORMAT=<ID=PL,Number=G,Type=Integer,Description="Normalized, Phred-scaled likelihoods for genotypes as defined in the VCF specification">
##GATKCommandLine=<ID=HaplotypeCaller,CommandLine="HaplotypeCaller --native-pair-hmm-threads 36 --output CRFK_MHC_1_raw_variants.vcf --input CRFK_MHC_1_dedup.bam --reference MHC_1.fa --use-posteriors-to-calculate-qual false --dont-use-dragstr-priors false --use-new-qual-calculator true --annotate-with-num-discovered-alleles false --heterozygosity 0.001 --indel-heterozygosity 1.25E-4 --heterozygosity-stdev 0.01 --standard-min-confidence-threshold-for-calling 30.0 --max-alternate-alleles 6 --max-genotype-count 1024 --sample-ploidy 2 --num-reference-samples-if-no-call 0 --genotype-assignment-method USE_PLS_TO_ASSIGN --contamination-fraction-to-filter 0.0 --output-mode EMIT_VARIANTS_ONLY --all-site-pls false --flow-likelihood-parallel-threads 0 --flow-likelihood-optimized-comp false --flow-use-t0-tag false --flow-probability-threshold 0.003 --flow-remove-non-single-base-pair-indels false --flow-remove-one-zero-probs false --flow-quantization-bins 121 --flow-fill-empty-bins-value 0.001 --flow-symmetric-indel-probs false --flow-report-insertion-or-deletion false --flow-disallow-probs-larger-than-call false --flow-lump-probs false --flow-retain-max-n-probs-base-format false --flow-probability-scaling-factor 10 --flow-order-cycle-length 4 --flow-number-of-uncertain-flows-to-clip 0 --flow-nucleotide-of-first-uncertain-flow T --keep-boundary-flows false --gvcf-gq-bands 1 --gvcf-gq-bands 2 --gvcf-gq-bands 3 --gvcf-gq-bands 4 --gvcf-gq-bands 5 --gvcf-gq-bands 6 --gvcf-gq-bands 7 --gvcf-gq-bands 8 --gvcf-gq-bands 9 --gvcf-gq-bands 10 --gvcf-gq-bands 11 --gvcf-gq-bands 12 --gvcf-gq-bands 13 --gvcf-gq-bands 14 --gvcf-gq-bands 15 --gvcf-gq-bands 16 --gvcf-gq-bands 17 --gvcf-gq-bands 18 --gvcf-gq-bands 19 --gvcf-gq-bands 20 --gvcf-gq-bands 21 --gvcf-gq-bands 22 --gvcf-gq-bands 23 --gvcf-gq-bands 24 --gvcf-gq-bands 25 --gvcf-gq-bands 26 --gvcf-gq-bands 27 --gvcf-gq-bands 28 --gvcf-gq-bands 29 --gvcf-gq-bands 30 --gvcf-gq-bands 31 --gvcf-gq-bands 32 --gvcf-gq-bands 33 --gvcf-gq-bands 34 --gvcf-gq-bands 35 --gvcf-gq-bands 36 --gvcf-gq-bands 37 --gvcf-gq-bands 38 --gvcf-gq-bands 39 --gvcf-gq-bands 40 --gvcf-gq-bands 41 --gvcf-gq-bands 42 --gvcf-gq-bands 43 --gvcf-gq-bands 44 --gvcf-gq-bands 45 --gvcf-gq-bands 46 --gvcf-gq-bands 47 --gvcf-gq-bands 48 --gvcf-gq-bands 49 --gvcf-gq-bands 50 --gvcf-gq-bands 51 --gvcf-gq-bands 52 --gvcf-gq-bands 53 --gvcf-gq-bands 54 --gvcf-gq-bands 55 --gvcf-gq-bands 56 --gvcf-gq-bands 57 --gvcf-gq-bands 58 --gvcf-gq-bands 59 --gvcf-gq-bands 60 --gvcf-gq-bands 70 --gvcf-gq-bands 80 --gvcf-gq-bands 90 --gvcf-gq-bands 99 --floor-blocks false --indel-size-to-eliminate-in-ref-model 10 --disable-optimizations false --dragen-mode false --flow-mode NONE --apply-bqd false --apply-frd false --disable-spanning-event-genotyping false --transform-dragen-mapping-quality false --mapping-quality-threshold-for-genotyping 20 --max-effective-depth-adjustment-for-frd 0 --just-determine-active-regions false --dont-genotype false --do-not-run-physical-phasing false --do-not-correct-overlapping-quality false --use-filtered-reads-for-annotations false --use-flow-aligner-for-stepwise-hc-filtering false --adaptive-pruning false --do-not-recover-dangling-branches false --recover-dangling-heads false --kmer-size 10 --kmer-size 25 --dont-increase-kmer-sizes-for-cycles false --allow-non-unique-kmers-in-ref false --num-pruning-samples 1 --min-dangling-branch-length 4 --recover-all-dangling-branches false --max-num-haplotypes-in-population 128 --min-pruning 2 --adaptive-pruning-initial-error-rate 0.001 --pruning-lod-threshold 2.302585092994046 --pruning-seeding-lod-threshold 9.210340371976184 --max-unpruned-variants 100 --linked-de-bruijn-graph false --disable-artificial-haplotype-recovery false --enable-legacy-graph-cycle-detection false --debug-assembly false --debug-graph-transformations false --capture-assembly-failure-bam false --num-matching-bases-in-dangling-end-to-recover -1 --error-correction-log-odds -Infinity --error-correct-reads false --kmer-length-for-read-error-correction 25 --min-observations-for-kmer-to-be-solid 20 --likelihood-calculation-engine PairHMM --base-quality-score-threshold 18 --dragstr-het-hom-ratio 2 --dont-use-dragstr-pair-hmm-scores false --pair-hmm-gap-continuation-penalty 10 --expected-mismatch-rate-for-read-disqualification 0.02 --pair-hmm-implementation FASTEST_AVAILABLE --pcr-indel-model CONSERVATIVE --phred-scaled-global-read-mismapping-rate 45 --disable-symmetric-hmm-normalizing false --disable-cap-base-qualities-to-map-quality false --enable-dynamic-read-disqualification-for-genotyping false --dynamic-read-disqualification-threshold 1.0 --native-pair-hmm-use-double-precision false --flow-hmm-engine-min-indel-adjust 6 --flow-hmm-engine-flat-insertion-penatly 45 --flow-hmm-engine-flat-deletion-penatly 45 --pileup-detection false --pileup-detection-enable-indel-pileup-calling false --num-artificial-haplotypes-to-add-per-allele 5 --artifical-haplotype-filtering-kmer-size 10 --pileup-detection-snp-alt-threshold 0.1 --pileup-detection-indel-alt-threshold 0.5 --pileup-detection-absolute-alt-depth 0.0 --pileup-detection-snp-adjacent-to-assembled-indel-range 5 --pileup-detection-bad-read-tolerance 0.0 --pileup-detection-proper-pair-read-badness true --pileup-detection-edit-distance-read-badness-threshold 0.08 --pileup-detection-chimeric-read-badness true --pileup-detection-template-mean-badness-threshold 0.0 --pileup-detection-template-std-badness-threshold 0.0 --bam-writer-type CALLED_HAPLOTYPES --dont-use-soft-clipped-bases false --override-fragment-softclip-check false --min-base-quality-score 10 --smith-waterman JAVA --emit-ref-confidence NONE --max-mnp-distance 0 --force-call-filtered-alleles false --reference-model-deletion-quality 30 --soft-clip-low-quality-ends false --allele-informative-reads-overlap-margin 2 --smith-waterman-dangling-end-match-value 25 --smith-waterman-dangling-end-mismatch-penalty -50 --smith-waterman-dangling-end-gap-open-penalty -110 --smith-waterman-dangling-end-gap-extend-penalty -6 --smith-waterman-haplotype-to-reference-match-value 200 --smith-waterman-haplotype-to-reference-mismatch-penalty -150 --smith-waterman-haplotype-to-reference-gap-open-penalty -260 --smith-waterman-haplotype-to-reference-gap-extend-penalty -11 --smith-waterman-read-to-haplotype-match-value 10 --smith-waterman-read-to-haplotype-mismatch-penalty -15 --smith-waterman-read-to-haplotype-gap-open-penalty -30 --smith-waterman-read-to-haplotype-gap-extend-penalty -5 --flow-assembly-collapse-hmer-size 0 --flow-assembly-collapse-partial-mode false --flow-filter-alleles false --flow-filter-alleles-qual-threshold 30.0 --flow-filter-alleles-sor-threshold 3.0 --flow-filter-lone-alleles false --flow-filter-alleles-debug-graphs false --min-assembly-region-size 50 --max-assembly-region-size 300 --active-probability-threshold 0.002 --max-prob-propagation-distance 50 --force-active false --assembly-region-padding 100 --padding-around-indels 75 --padding-around-snps 20 --padding-around-strs 75 --max-extension-into-assembly-region-padding-legacy 25 --max-reads-per-alignment-start 50 --enable-legacy-assembly-region-trimming false --interval-set-rule UNION --interval-padding 0 --interval-exclusion-padding 0 --interval-merging-rule ALL --read-validation-stringency SILENT --seconds-between-progress-updates 10.0 --disable-sequence-dictionary-validation false --create-output-bam-index true --create-output-bam-md5 false --create-output-variant-index true --create-output-variant-md5 false --max-variants-per-shard 0 --lenient false --add-output-sam-program-record true --add-output-vcf-command-line true --cloud-prefetch-buffer 40 --cloud-index-prefetch-buffer -1 --disable-bam-index-caching false --sites-only-vcf-output false --help false --version false --showHidden false --verbosity INFO --QUIET false --use-jdk-deflater false --use-jdk-inflater false --gcs-max-retries 20 --gcs-project-for-requester-pays  --disable-tool-default-read-filters false --minimum-mapping-quality 20 --disable-tool-default-annotations false --enable-all-annotations false --allow-old-rms-mapping-quality-annotation-data false",Version="4.3.0.0",Date="December 28, 2025 at 2:12:55 PM JST">
##INFO=<ID=AC,Number=A,Type=Integer,Description="Allele count in genotypes, for each ALT allele, in the same order as listed">
##INFO=<ID=AF,Number=A,Type=Float,Description="Allele Frequency, for each ALT allele, in the same order as listed">
##INFO=<ID=AN,Number=1,Type=Integer,Description="Total number of alleles in called genotypes">
##INFO=<ID=BaseQRankSum,Number=1,Type=Float,Description="Z-score from Wilcoxon rank sum test of Alt Vs. Ref base qualities">
##INFO=<ID=DP,Number=1,Type=Integer,Description="Approximate read depth; some reads may have been filtered">
##INFO=<ID=ExcessHet,Number=1,Type=Float,Description="Phred-scaled p-value for exact test of excess heterozygosity">
##INFO=<ID=FS,Number=1,Type=Float,Description="Phred-scaled p-value using Fisher's exact test to detect strand bias">
##INFO=<ID=InbreedingCoeff,Number=1,Type=Float,Description="Inbreeding coefficient as estimated from the genotype likelihoods per-sample when compared against the Hardy-Weinberg expectation">
##INFO=<ID=MLEAC,Number=A,Type=Integer,Description="Maximum likelihood expectation (MLE) for the allele counts (not necessarily the same as the AC), for each ALT allele, in the same order as listed">
##INFO=<ID=MLEAF,Number=A,Type=Float,Description="Maximum likelihood expectation (MLE) for the allele frequency (not necessarily the same as the AF), for each ALT allele, in the same order as listed">
##INFO=<ID=MQ,Number=1,Type=Float,Description="RMS Mapping Quality">
##INFO=<ID=MQRankSum,Number=1,Type=Float,Description="Z-score From Wilcoxon rank sum test of Alt vs. Ref read mapping qualities">
##INFO=<ID=QD,Number=1,Type=Float,Description="Variant Confidence/Quality by Depth">
##INFO=<ID=ReadPosRankSum,Number=1,Type=Float,Description="Z-score from Wilcoxon rank sum test of Alt vs. Ref read position bias">
##INFO=<ID=SOR,Number=1,Type=Float,Description="Symmetric Odds Ratio of 2x2 contingency table to detect strand bias">
##contig=<ID=EU153402.1,length=361545>
##source=HaplotypeCaller
#CHROM	POS	ID	REF	ALT	QUAL	FILTER	INFO	FORMAT	sample1
EU153402.1	33	.	G	A	40.64	.	AC=1;AF=0.500;AN=2;BaseQRankSum=-1.421;DP=44;ExcessHet=0.0000;FS=1.981;MLEAC=1;MLEAF=0.500;MQ=60.00;MQRankSum=0.000;QD=0.92;ReadPosRankSum=-0.021;SOR=1.179	GT:AD:DP:GQ:PL	0/1:40,4:44:48:48,0,1668
EU153402.1	35	.	G	A	73.64	.	AC=1;AF=0.500;AN=2;BaseQRankSum=-3.083;DP=48;ExcessHet=0.0000;FS=0.000;MLEAC=1;MLEAF=0.500;MQ=59.60;MQRankSum=-2.864;QD=1.53;ReadPosRankSum=0.061;SOR=0.760	GT:AD:DP:GQ:PL	0/1:43,5:48:81:81,0,1791
EU153402.1	39	.	C	T	48.64	.	AC=1;AF=0.500;AN=2;BaseQRankSum=0.530;DP=56;ExcessHet=0.0000;FS=0.000;MLEAC=1;MLEAF=0.500;MQ=59.66;MQRankSum=-3.131;QD=0.87;ReadPosRankSum=-0.198;SOR=0.715	GT:AD:DP:GQ:PL	0/1:51,5:56:56:56,0,2126
EU153402.1	46	.	TTAA	T	2237.60	.	AC=1;AF=0.500;AN=2;BaseQRankSum=-0.486;DP=66;ExcessHet=0.0000;FS=0.000;MLEAC=1;MLEAF=0.500;MQ=59.71;MQRankSum=-0.360;QD=34.96;ReadPosRankSum=-1.924;SOR=0.760	GT:AD:DP:GQ:PL	0/1:9,55:64:99:2245,0,176
EU153402.1	51	.	T	C	143.64	.	AC=1;AF=0.500;AN=2;BaseQRankSum=-0.400;DP=74;ExcessHet=0.0000;FS=1.390;MLEAC=1;MLEAF=0.500;MQ=59.74;MQRankSum=-2.604;QD=1.99;ReadPosRankSum=0.609;SOR=1.013	GT:AD:DP:GQ:PL	0/1:63,9:72:99:151,0,2591
EU153402.1	52	.	A	AGC	2752.60	.	AC=1;AF=0.500;AN=2;BaseQRankSum=3.033;DP=78;ExcessHet=0.0000;FS=1.596;MLEAC=1;MLEAF=0.500;MQ=59.75;MQRankSum=-0.253;QD=35.77;ReadPosRankSum=-1.302;SOR=1.078	GT:AD:DP:GQ:PL	0/1:6,68:74:49:2760,0,49
EU153402.1	70	.	T	C	3532.64	.	AC=1;AF=0.500;AN=2;BaseQRankSum=0.778;DP=143;ExcessHet=0.0000;FS=3.378;MLEAC=1;MLEAF=0.500;MQ=59.81;MQRankSum=1.996;QD=26.56;ReadPosRankSum=1.525;SOR=1.019	GT:AD:DP:GQ:PL	0/1:45,88:133:99:3540,0,1588
EU153402.1	82	.	A	G	7155.64	.	AC=1;AF=0.500;AN=2;BaseQRankSum=0.983;DP=197;ExcessHet=0.0000;FS=0.000;MLEAC=1;MLEAF=0.500;MQ=59.77;MQRankSum=5.279;QD=33.34;ReadPosRankSum=-2.042;SOR=0.809	GT:AD:DP:GQ:PL	0/1:19,174:193:99:7163,0,275
EU153402.1	94	.	G	T	4881.64	.	AC=1;AF=0.500;AN=2;BaseQRankSum=-1.171;DP=238;ExcessHet=0.0000;FS=9.741;MLEAC=1;MLEAF=0.500;MQ=59.81;MQRankSum=1.993;QD=21.60;ReadPosRankSum=3.628;SOR=1.018	GT:AD:DP:GQ:PL	0/1:98,128:226:99:4889,0,3687
EU153402.1	121	.	C	G	12191.64	.	AC=1;AF=0.500;AN=2;BaseQRankSum=-2.321;DP=358;ExcessHet=0.0000;FS=3.145;MLEAC=1;MLEAF=0.500;MQ=59.82;MQRankSum=5.384;QD=34.15;ReadPosRankSum=-2.125;SOR=0.924	GT:AD:DP:GQ:PL	0/1:62,295:357:99:12199,0,1715
EU153402.1	142	.	T	G	16501.06	.	AC=2;AF=1.00;AN=2;BaseQRankSum=0.030;DP=415;ExcessHet=0.0000;FS=5.491;MLEAC=2;MLEAF=1.00;MQ=59.85;MQRankSum=-0.378;QD=31.16;ReadPosRankSum=-1.115;SOR=0.919	GT:AD:DP:GQ:PL	1/1:14,381:395:99:16515,559,0
EU153402.1	146	.	G	A	14416.64	.	AC=1;AF=0.500;AN=2;BaseQRankSum=-1.494;DP=420;ExcessHet=0.0000;FS=3.709;MLEAC=1;MLEAF=0.500;MQ=59.85;MQRankSum=5.844;QD=34.57;ReadPosRankSum=-4.243;SOR=0.921	GT:AD:DP:GQ:PL	0/1:63,354:417:99:14424,0,1580
EU153402.1	148	.	C	G	15129.64	.	AC=1;AF=0.500;AN=2;BaseQRankSum=-0.688;DP=427;ExcessHet=0.0000;FS=0.000;MLEAC=1;MLEAF=0.500;MQ=59.85;MQRankSum=0.000;QD=26.55;ReadPosRankSum=-3.464;SOR=0.680	GT:AD:DP:GQ:PL	0/1:35,363:398:99:15137,0,377
EU153402.1	172	.	T	C	19055.64	.	AC=1;AF=0.500;AN=2;BaseQRankSum=-0.621;DP=525;ExcessHet=0.0000;FS=1.909;MLEAC=1;MLEAF=0.500;MQ=59.85;MQRankSum=4.053;QD=34.25;ReadPosRankSum=-2.939;SOR=0.812	GT:AD:DP:GQ:PL	0/1:56,458:514:99:19063,0,973
EU153402.1	175	.	C	T	20956.06	.	AC=2;AF=1.00;AN=2;BaseQRankSum=0.434;DP=520;ExcessHet=0.0000;FS=2.901;MLEAC=2;MLEAF=1.00;MQ=59.85;MQRankSum=9.934;QD=30.21;ReadPosRankSum=2.830;SOR=0.408	GT:AD:DP:GQ:PL	1/1:27,493:520:99:20970,350,0
EU153402.1	176	.	A	G	20461.06	.	AC=2;AF=1.00;AN=2;BaseQRankSum=0.718;DP=522;ExcessHet=0.0000;FS=2.851;MLEAC=2;MLEAF=1.00;MQ=59.85;MQRankSum=-0.335;QD=28.42;ReadPosRankSum=0.697;SOR=0.627	GT:AD:DP:GQ:PL	1/1:28,483:511:99:20475,278,0
EU153402.1	179	.	A	G	19174.64	.	AC=1;AF=0.500;AN=2;BaseQRankSum=-0.752;DP=530;ExcessHet=0.0000;FS=0.820;MLEAC=1;MLEAF=0.500;MQ=59.85;MQRankSum=8.017;QD=24.41;ReadPosRankSum=-0.070;SOR=0.794	GT:AD:DP:GQ:PL	0/1:66,464:530:99:19182,0,1375
EU153402.1	183	.	C	T	20574.64	.	AC=1;AF=0.500;AN=2;BaseQRankSum=2.315;DP=534;ExcessHet=0.0000;FS=2.383;MLEAC=1;MLEAF=0.500;MQ=59.85;MQRankSum=-0.826;QD=31.95;ReadPosRankSum=1.094;SOR=0.462	GT:AD:DP:GQ:PL	0/1:37,496:533:40:20582,0,40
EU153402.1	214	.	T	G	21827.64	.	AC=1;AF=0.500;AN=2;BaseQRankSum=-1.418;DP=628;ExcessHet=0.0000;FS=2.581;MLEAC=1;MLEAF=0.500;MQ=59.92;MQRankSum=8.317;QD=26.98;ReadPosRankSum=1.934;SOR=0.376	GT:AD:DP:GQ:PL	0/1:41,563:604:28:21835,0,28
EU153402.1	216	.	G	C	25737.06	.	AC=2;AF=1.00;AN=2;BaseQRankSum=1.277;DP=632;ExcessHet=0.0000;FS=0.000;MLEAC=2;MLEAF=1.00;MQ=59.92;MQRankSum=-0.375;QD=25.24;ReadPosRankSum=-0.496;SOR=0.815	GT:AD:DP:GQ:PL	1/1:17,593:610:99:25751,1071,0
EU153402.1	226	.	G	A	26590.05	.	AC=2;AF=1.00;AN=2;BaseQRankSum=0.304;DP=637;ExcessHet=0.0000;FS=0.000;MLEAC=2;MLEAF=1.00;MQ=59.92;MQRankSum=-0.358;QD=33.21;ReadPosRankSum=-0.646;SOR=0.806	GT:AD:DP:GQ:PL	1/1:16,613:629:99:26865,1173,0
EU153402.1	234	.	G	A	25873.05	.	AC=2;AF=1.00;AN=2;BaseQRankSum=0.236;DP=643;ExcessHet=0.0000;FS=0.000;MLEAC=2;MLEAF=1.00;MQ=59.95;MQRankSum=-0.224;QD=22.93;ReadPosRankSum=-1.042;SOR=0.527	GT:AD:DP:GQ:PL	1/1:16,598:614:99:26190,1128,0
EU153402.1	237	.	T	C	24774.05	.	AC=2;AF=1.00;AN=2;BaseQRankSum=0.198;DP=655;ExcessHet=0.0000;FS=0.000;MLEAC=2;MLEAF=1.00;MQ=59.95;MQRankSum=0.000;QD=26.66;ReadPosRankSum=-1.262;SOR=0.455	GT:AD:DP:GQ:PL	1/1:17,601:618:99:26260,1096,0
EU153402.1	260	.	G	A	15910.05	.	AC=2;AF=1.00;AN=2;BaseQRankSum=1.791;DP=421;ExcessHet=0.0000;FS=1.208;MLEAC=2;MLEAF=1.00;MQ=60.00;MQRankSum=0.000;QD=30.28;ReadPosRankSum=-0.443;SOR=0.731	GT:AD:DP:GQ:PL	1/1:25,386:411:99:16233,144,0
EU153402.1	266	.	C	T	14438.64	.	AC=1;AF=0.500;AN=2;BaseQRankSum=-0.230;DP=455;ExcessHet=0.0000;FS=2.873;MLEAC=1;MLEAF=0.500;MQ=60.00;MQRankSum=0.000;QD=33.42;ReadPosRankSum=1.499;SOR=0.753	GT:AD:DP:GQ:PL	0/1:54,378:432:99:14446,0,1059
EU153402.1	277	.	T	A	18242.64	.	AC=1;AF=0.500;AN=2;BaseQRankSum=0.005;DP=485;ExcessHet=0.0000;FS=2.329;MLEAC=1;MLEAF=0.500;MQ=60.00;MQRankSum=0.000;QD=32.50;ReadPosRankSum=2.256;SOR=0.611	GT:AD:DP:GQ:PL	0/1:36,441:477:99:18250,0,132
EU153402.1	332	.	A	G	30261.06	.	AC=2;AF=1.00;AN=2;BaseQRankSum=-0.352;DP=715;ExcessHet=0.0000;FS=2.066;MLEAC=2;MLEAF=1.00;MQ=59.60;MQRankSum=-1.071;QD=31.06;ReadPosRankSum=-0.201;SOR=0.300	GT:AD:DP:GQ:PL	1/1:17,691:708:99:30275,1381,0
EU153402.1	333	.	G	A	24883.64	.	AC=1;AF=0.500;AN=2;BaseQRankSum=-2.058;DP=718;ExcessHet=0.0000;FS=1.679;MLEAC=1;MLEAF=0.500;MQ=59.61;MQRankSum=16.503;QD=29.17;ReadPosRankSum=5.661;SOR=0.609	GT:AD:DP:GQ:PL	0/1:99,610:709:99:24891,0,2306
EU153402.1	339	.	G	A	31058.06	.	AC=2;AF=1.00;AN=2;BaseQRankSum=-0.348;DP=723;ExcessHet=0.0000;FS=2.067;MLEAC=2;MLEAF=1.00;MQ=59.61;MQRankSum=-1.059;QD=25.91;ReadPosRankSum=0.247;SOR=0.293	GT:AD:DP:GQ:PL	1/1:17,706:723:99:31072,1478,0
EU153402.1	342	.	T	A	1002.64	.	AC=1;AF=0.500;AN=2;BaseQRankSum=2.103;DP=728;ExcessHet=0.0000;FS=0.892;MLEAC=1;MLEAF=0.500;MQ=59.64;MQRankSum=-20.444;QD=1.41;ReadPosRankSum=-4.289;SOR=0.730	GT:AD:DP:GQ:PL	0/1:641,70:711:99:1010,0,26663
EU153402.1	350	.	A	G	31216.03	.	AC=2;AF=1.00;AN=2;BaseQRankSum=0.369;DP=719;ExcessHet=0.0000;FS=2.094;MLEAC=2;MLEAF=1.00;MQ=59.61;MQRankSum=-0.890;QD=29.92;ReadPosRankSum=-1.136;SOR=0.321	GT:AD:DP:GQ:PL	1/1:12,706:718:99:31230,1621,0
EU153402.1	354	.	A	C	1305.64	.	AC=1;AF=0.500;AN=2;BaseQRankSum=2.858;DP=715;ExcessHet=0.0000;FS=0.000;MLEAC=1;MLEAF=0.500;MQ=59.61;MQRankSum=-19.683;QD=1.83;ReadPosRankSum=-1.343;SOR=0.677	GT:AD:DP:GQ:PL	0/1:638,77:715:99:1313,0,26558
EU153402.1	358	.	G	T	24306.64	.	AC=1;AF=0.500;AN=2;BaseQRankSum=-1.757;DP=698;ExcessHet=0.0000;FS=0.719;MLEAC=1;MLEAF=0.500;MQ=59.60;MQRankSum=15.737;QD=34.82;ReadPosRankSum=-1.018;SOR=0.667	GT:AD:DP:GQ:PL	0/1:111,587:698:99:24314,0,2894
EU153402.1	363	.	AAATT	A	453.60	.	AC=1;AF=0.500;AN=2;BaseQRankSum=1.523;DP=710;ExcessHet=0.0000;FS=0.000;MLEAC=1;MLEAF=0.500;MQ=59.61;MQRankSum=-21.798;QD=0.66;ReadPosRankSum=0.986;SOR=0.656	GT:AD:DP:GQ:PL	0/1:628,56:684:99:461,0,26201
EU153402.1	364	.	A	G,*	24092.04	.	AC=1,1;AF=0.500,0.500;AN=2;BaseQRankSum=2.081;DP=692;ExcessHet=0.0000;FS=0.000;MLEAC=1,1;MLEAF=0.500,0.500;MQ=59.60;MQRankSum=-1.117;QD=34.82;ReadPosRankSum=2.274;SOR=0.512	GT:AD:DP:GQ:PL	1/2:18,592,82:692:99:27491,2687,1661,24102,0,24611
EU153402.1	365	.	A	G,*	22205.04	.	AC=1,1;AF=0.500,0.500;AN=2;BaseQRankSum=0.720;DP=693;ExcessHet=0.0000;FS=0.000;MLEAC=1,1;MLEAF=0.500,0.500;MQ=59.60;MQRankSum=-1.588;QD=32.42;ReadPosRankSum=-1.049;SOR=0.549	GT:AD:DP:GQ:PL	1/2:35,568,82:685:99:25494,1952,1708,22215,0,23942
EU153402.1	368	.	G	A,GCCCA	24741.05	.	AC=1,1;AF=0.500,0.500;AN=2;BaseQRankSum=2.340;DP=682;ExcessHet=0.0000;FS=1.687;MLEAC=1,1;MLEAF=0.500,0.500;MQ=59.59;MQRankSum=-1.098;QD=29.56;ReadPosRankSum=1.965;SOR=0.570	GT:AD:DP:GQ:PL	1/2:18,582,51:651:99:25770,1386,390,23682,0,24284
EU153402.1	376	.	T	G	1452.64	.	AC=1;AF=0.500;AN=2;BaseQRankSum=3.122;DP=666;ExcessHet=0.0000;FS=0.000;MLEAC=1;MLEAF=0.500;MQ=59.58;MQRankSum=-18.955;QD=2.18;ReadPosRankSum=7.206;SOR=0.690	GT:AD:DP:GQ:PL	0/1:589,77:666:99:1460,0,24500
EU153402.1	377	.	A	C	1446.64	.	AC=1;AF=0.500;AN=2;BaseQRankSum=3.372;DP=668;ExcessHet=0.0000;FS=0.000;MLEAC=1;MLEAF=0.500;MQ=59.58;MQRankSum=-18.985;QD=2.17;ReadPosRankSum=7.624;SOR=0.690	GT:AD:DP:GQ:PL	0/1:591,77:668:99:1454,0,24584
EU153402.1	383	.	T	C	22815.64	.	AC=1;AF=0.500;AN=2;BaseQRankSum=-1.744;DP=670;ExcessHet=0.0000;FS=0.000;MLEAC=1;MLEAF=0.500;MQ=59.59;MQRankSum=14.821;QD=34.05;ReadPosRankSum=-8.048;SOR=0.668	GT:AD:DP:GQ:PL	0/1:118,552:670:99:22823,0,3293
EU153402.1	387	.	A	G	28246.06	.	AC=2;AF=1.00;AN=2;BaseQRankSum=2.703;DP=674;ExcessHet=0.0000;FS=0.000;MLEAC=2;MLEAF=1.00;MQ=59.59;MQRankSum=-1.286;QD=26.77;ReadPosRankSum=2.651;SOR=0.492	GT:AD:DP:GQ:PL	1/1:23,651:674:99:28260,994,0
EU153402.1	395	.	G	A	22236.64	.	AC=1;AF=0.500;AN=2;BaseQRankSum=-1.766;DP=653;ExcessHet=0.0000;FS=0.696;MLEAC=1;MLEAF=0.500;MQ=59.58;MQRankSum=14.834;QD=34.05;ReadPosRankSum=-8.755;SOR=0.632	GT:AD:DP:GQ:PL	0/1:115,538:653:99:22244,0,3209
EU153402.1	396	.	T	C	1500.64	.	AC=1;AF=0.500;AN=2;BaseQRankSum=3.147;DP=650;ExcessHet=0.0000;FS=0.826;MLEAC=1;MLEAF=0.500;MQ=59.57;MQRankSum=-18.711;QD=2.31;ReadPosRankSum=9.790;SOR=0.676	GT:AD:DP:GQ:PL	0/1:573,77:650:99:1508,0,23828
EU153402.1	397	.	G	A	23283.64	.	AC=1;AF=0.500;AN=2;BaseQRankSum=-0.936;DP=649;ExcessHet=0.0000;FS=0.784;MLEAC=1;MLEAF=0.500;MQ=59.57;MQRankSum=15.497;QD=25.23;ReadPosRankSum=-6.558;SOR=0.551	GT:AD:DP:GQ:PL	0/1:88,561:649:99:23291,0,2006
EU153402.1	410	.	A	G	1114.64	.	AC=1;AF=0.500;AN=2;BaseQRankSum=1.934;DP=655;ExcessHet=0.0000;FS=0.872;MLEAC=1;MLEAF=0.500;MQ=59.58;MQRankSum=-18.900;QD=1.77;ReadPosRankSum=5.995;SOR=0.878	GT:AD:DP:GQ:PL	0/1:562,67:629:99:1122,0,23397
EU153402.1	413	.	T	A	1506.64	.	AC=1;AF=0.500;AN=2;BaseQRankSum=2.630;DP=648;ExcessHet=0.0000;FS=1.805;MLEAC=1;MLEAF=0.500;MQ=59.57;MQRankSum=-18.680;QD=2.33;ReadPosRankSum=7.128;SOR=0.589	GT:AD:DP:GQ:PL	0/1:571,77:648:99:1514,0,23744
EU153402.1	414	.	G	C,T	23899.10	.	AC=1,1;AF=0.500,0.500;AN=2;BaseQRankSum=-0.442;DP=650;ExcessHet=0.0000;FS=0.000;MLEAC=1,1;MLEAF=0.500,0.500;MQ=59.57;MQRankSum=-1.740;QD=33.12;ReadPosRankSum=-0.723;SOR=0.575	GT:AD:DP:GQ:PL	1/2:39,529,77:645:99:23916,1611,1641,20363,0,21703
EU153402.1	425	.	TTGTC	T	294.60	.	AC=1;AF=0.500;AN=2;BaseQRankSum=0.742;DP=662;ExcessHet=0.0000;FS=0.000;MLEAC=1;MLEAF=0.500;MQ=59.58;MQRankSum=-21.387;QD=0.45;ReadPosRankSum=2.834;SOR=0.679	GT:AD:DP:GQ:PL	0/1:611,51:662:99:302,0,25502
EU153402.1	436	.	T	C	1549.64	.	AC=1;AF=0.500;AN=2;BaseQRankSum=0.879;DP=634;ExcessHet=0.0000;FS=2.906;MLEAC=1;MLEAF=0.500;MQ=59.56;MQRankSum=-18.463;QD=2.44;ReadPosRankSum=0.191;SOR=0.534	GT:AD:DP:GQ:PL	0/1:557,77:634:99:1557,0,23157
EU153402.1	437	.	A	C	1735.64	.	AC=1;AF=0.500;AN=2;BaseQRankSum=0.991;DP=635;ExcessHet=0.0000;FS=0.807;MLEAC=1;MLEAF=0.500;MQ=59.56;MQRankSum=-17.876;QD=2.75;ReadPosRankSum=-0.208;SOR=0.509	GT:AD:DP:GQ:PL	0/1:549,81:630:99:1743,0,22803
EU153402.1	446	.	A	G	1567.64	.	AC=1;AF=0.500;AN=2;BaseQRankSum=-0.048;DP=628;ExcessHet=0.0000;FS=1.782;MLEAC=1;MLEAF=0.500;MQ=59.56;MQRankSum=-18.370;QD=2.50;ReadPosRankSum=-4.015;SOR=0.511	GT:AD:DP:GQ:PL	0/1:551,77:628:99:1575,0,22905
EU153402.1	448	.	A	G	10076.64	.	AC=1;AF=0.500;AN=2;BaseQRankSum=0.416;DP=630;ExcessHet=0.0000;FS=1.101;MLEAC=1;MLEAF=0.500;MQ=59.56;MQRankSum=6.576;QD=16.77;ReadPosRankSum=3.567;SOR=0.787	GT:AD:DP:GQ:PL	0/1:314,287:601:99:10084,0,11656
EU153402.1	449	.	A	T	20204.64	.	AC=1;AF=0.500;AN=2;BaseQRankSum=-0.480;DP=624;ExcessHet=0.0000;FS=2.410;MLEAC=1;MLEAF=0.500;MQ=59.56;MQRankSum=15.049;QD=33.23;ReadPosRankSum=3.868;SOR=0.941	GT:AD:DP:GQ:PL	0/1:105,503:608:99:20212,0,2870
EU153402.1	469	.	T	C	67.64	.	AC=1;AF=0.500;AN=2;BaseQRankSum=1.066;DP=598;ExcessHet=0.0000;FS=0.000;MLEAC=1;MLEAF=0.500;MQ=59.81;MQRankSum=-16.981;QD=0.12;ReadPosRankSum=-5.418;SOR=0.481	GT:AD:DP:GQ:PL	0/1:547,41:588:75:75,0,22844
EU153402.1	470	.	G	A	21073.64	.	AC=1;AF=0.500;AN=2;BaseQRankSum=0.038;DP=598;ExcessHet=0.0000;FS=0.000;MLEAC=1;MLEAF=0.500;MQ=59.83;MQRankSum=-1.670;QD=29.11;ReadPosRankSum=2.186;SOR=0.711	GT:AD:DP:GQ:PL	0/1:77,511:588:99:21081,0,1650
EU153402.1	475	.	A	G	376.64	.	AC=1;AF=0.500;AN=2;BaseQRankSum=-2.261;DP=291;ExcessHet=0.0000;FS=6.322;MLEAC=1;MLEAF=0.500;MQ=59.90;MQRankSum=-2.335;QD=1.29;ReadPosRankSum=-1.979;SOR=0.593	GT:AD:DP:GQ:PL	0/1:263,28:291:99:384,0,10959
EU153402.1	478	.	T	C	6620.64	.	AC=1;AF=0.500;AN=2;BaseQRankSum=1.231;DP=288;ExcessHet=0.0000;FS=12.716;MLEAC=1;MLEAF=0.500;MQ=59.88;MQRankSum=2.906;QD=22.99;ReadPosRankSum=8.752;SOR=1.282	GT:AD:DP:GQ:PL	0/1:121,167:288:99:6628,0,4555
EU153402.1	479	.	G	A	356.64	.	AC=1;AF=0.500;AN=2;BaseQRankSum=-3.788;DP=291;ExcessHet=0.0000;FS=2.611;MLEAC=1;MLEAF=0.500;MQ=59.88;MQRankSum=-3.402;QD=1.23;ReadPosRankSum=-2.228;SOR=0.440	GT:AD:DP:GQ:PL	0/1:263,28:291:99:364,0,10959
EU153402.1	489	.	A	G	792.64	.	AC=1;AF=0.500;AN=2;BaseQRankSum=0.853;DP=287;ExcessHet=0.0000;FS=5.344;MLEAC=1;MLEAF=0.500;MQ=59.88;MQRankSum=-2.711;QD=2.76;ReadPosRankSum=-4.559;SOR=0.492	GT:AD:DP:GQ:PL	0/1:250,37:287:99:800,0,10386
EU153402.1	498	.	T	C	6244.64	.	AC=1;AF=0.500;AN=2;BaseQRankSum=2.251;DP=287;ExcessHet=0.0000;FS=23.887;MLEAC=1;MLEAF=0.500;MQ=59.88;MQRankSum=2.776;QD=21.76;ReadPosRankSum=9.141;SOR=1.226	GT:AD:DP:GQ:PL	0/1:127,160:287:99:6252,0,4851
EU153402.1	503	.	T	A	1774.64	.	AC=1;AF=0.500;AN=2;BaseQRankSum=0.966;DP=290;ExcessHet=0.0000;FS=4.180;MLEAC=1;MLEAF=0.500;MQ=59.88;MQRankSum=-1.799;QD=6.12;ReadPosRankSum=-4.493;SOR=0.528	GT:AD:DP:GQ:PL	0/1:231,59:290:99:1782,0,9521
EU153402.1	507	.	T	C	777.64	.	AC=1;AF=0.500;AN=2;BaseQRankSum=-3.964;DP=291;ExcessHet=0.0000;FS=10.581;MLEAC=1;MLEAF=0.500;MQ=59.88;MQRankSum=-2.604;QD=2.69;ReadPosRankSum=-3.348;SOR=1.034	GT:AD:DP:GQ:PL	0/1:249,40:289:99:785,0,10314
EU153402.1	508	.	A	C	1912.64	.	AC=1;AF=0.500;AN=2;BaseQRankSum=1.980;DP=289;ExcessHet=0.0000;FS=5.010;MLEAC=1;MLEAF=0.500;MQ=59.88;MQRankSum=-1.697;QD=6.62;ReadPosRankSum=-2.664;SOR=0.681	GT:AD:DP:GQ:PL	0/1:227,62:289:99:1920,0,9345
EU153402.1	515	.	G	T	3004.64	.	AC=1;AF=0.500;AN=2;BaseQRankSum=0.505;DP=286;ExcessHet=0.0000;FS=9.208;MLEAC=1;MLEAF=0.500;MQ=59.88;MQRankSum=-3.756;QD=10.54;ReadPosRankSum=-0.761;SOR=0.628	GT:AD:DP:GQ:PL	0/1:199,86:285:99:3012,0,8097
EU153402.1	519	.	AT	A	1299.60	.	AC=1;AF=0.500;AN=2;BaseQRankSum=0.141;DP=293;ExcessHet=0.0000;FS=6.757;MLEAC=1;MLEAF=0.500;MQ=59.88;MQRankSum=1.374;QD=4.50;ReadPosRankSum=1.601;SOR=1.142	GT:AD:DP:GQ:PL	0/1:221,68:289:99:1307,0,8524
EU153402.1	520	.	T	TTA	266.01	.	AC=1;AF=0.500;AN=2;BaseQRankSum=0.530;DP=293;ExcessHet=0.0000;FS=5.213;MLEAC=1;MLEAF=0.500;MQ=59.88;MQRankSum=-2.313;QD=0.98;ReadPosRankSum=1.329;SOR=0.810	GT:AD:DP:GQ:PL	0/1:200,71:271:99:2453,0,5452
EU153402.1	524	.	ATT	A	2521.60	.	AC=1;AF=0.500;AN=2;BaseQRankSum=1.226;DP=296;ExcessHet=0.0000;FS=10.788;MLEAC=1;MLEAF=0.500;MQ=59.88;MQRankSum=-1.356;QD=8.52;ReadPosRankSum=2.194;SOR=0.843	GT:AD:DP:GQ:PL	0/1:220,76:296:99:2529,0,9009
EU153402.1	532	.	G	A	11200.05	.	AC=2;AF=1.00;AN=2;BaseQRankSum=0.252;DP=298;ExcessHet=0.0000;FS=2.160;MLEAC=2;MLEAF=1.00;MQ=59.88;MQRankSum=-0.595;QD=28.97;ReadPosRankSum=2.064;SOR=0.645	GT:AD:DP:GQ:PL	1/1:16,271:287:99:11475,144,0
EU153402.1	533	.	T	A	1556.64	.	AC=1;AF=0.500;AN=2;BaseQRankSum=0.763;DP=299;ExcessHet=0.0000;FS=2.631;MLEAC=1;MLEAF=0.500;MQ=59.88;MQRankSum=-1.950;QD=5.42;ReadPosRankSum=4.809;SOR=0.643	GT:AD:DP:GQ:PL	0/1:233,54:287:99:1564,0,9596
EU153402.1	535	.	C	T	3841.64	.	AC=1;AF=0.500;AN=2;BaseQRankSum=1.624;DP=299;ExcessHet=0.0000;FS=9.442;MLEAC=1;MLEAF=0.500;MQ=59.88;MQRankSum=-3.285;QD=13.20;ReadPosRankSum=3.439;SOR=0.641	GT:AD:DP:GQ:PL	0/1:186,105:291:99:3849,0,7494
EU153402.1	541	.	G	C	23050.06	.	AC=2;AF=1.00;AN=2;BaseQRankSum=0.701;DP=546;ExcessHet=0.0000;FS=1.724;MLEAC=2;MLEAF=1.00;MQ=60.00;MQRankSum=0.000;QD=31.86;ReadPosRankSum=0.236;SOR=0.529	GT:AD:DP:GQ:PL	1/1:15,529:544:99:23064,962,0
EU153402.1	574	.	C	T	20886.06	.	AC=2;AF=1.00;AN=2;BaseQRankSum=0.856;DP=499;ExcessHet=0.0000;FS=1.655;MLEAC=2;MLEAF=1.00;MQ=60.00;MQRankSum=0.000;QD=30.58;ReadPosRankSum=-1.085;SOR=0.306	GT:AD:DP:GQ:PL	1/1:17,482:499:99:20900,737,0
EU153402.1	582	.	T	C	20101.06	.	AC=2;AF=1.00;AN=2;BaseQRankSum=-0.795;DP=503;ExcessHet=0.0000;FS=4.747;MLEAC=2;MLEAF=1.00;MQ=60.00;MQRankSum=0.000;QD=28.44;ReadPosRankSum=-0.588;SOR=0.309	GT:AD:DP:GQ:PL	1/1:28,475:503:99:20115,254,0
EU153402.1	598	.	T	C	20464.06	.	AC=2;AF=1.00;AN=2;BaseQRankSum=-0.851;DP=512;ExcessHet=0.0000;FS=1.248;MLEAC=2;MLEAF=1.00;MQ=60.00;MQRankSum=0.000;QD=27.47;ReadPosRankSum=-2.403;SOR=0.416	GT:AD:DP:GQ:PL	1/1:28,484:512:99:20478,281,0
EU153402.1	603	.	C	T	21451.06	.	AC=2;AF=1.00;AN=2;BaseQRankSum=1.096;DP=519;ExcessHet=0.0000;FS=0.000;MLEAC=2;MLEAF=1.00;MQ=60.00;MQRankSum=0.000;QD=27.45;ReadPosRankSum=-1.530;SOR=0.554	GT:AD:DP:GQ:PL	1/1:21,498:519:99:21465,617,0
EU153402.1	606	.	T	C	20246.06	.	AC=2;AF=1.00;AN=2;BaseQRankSum=1.114;DP=516;ExcessHet=0.0000;FS=1.241;MLEAC=2;MLEAF=1.00;MQ=60.00;MQRankSum=0.000;QD=29.64;ReadPosRankSum=-2.297;SOR=0.489	GT:AD:DP:GQ:PL	1/1:29,483:512:99:20260,236,0
EU153402.1	621	.	C	T	22466.06	.	AC=2;AF=1.00;AN=2;BaseQRankSum=2.520;DP=542;ExcessHet=0.0000;FS=0.000;MLEAC=2;MLEAF=1.00;MQ=59.98;MQRankSum=-0.191;QD=29.88;ReadPosRankSum=-0.360;SOR=0.607	GT:AD:DP:GQ:PL	1/1:21,521:542:99:22480,686,0
EU153402.1	645	.	CACA	C	601.60	.	AC=1;AF=0.500;AN=2;BaseQRankSum=1.124;DP=582;ExcessHet=0.0000;FS=0.941;MLEAC=1;MLEAF=0.500;MQ=59.99;MQRankSum=-4.485;QD=1.05;ReadPosRankSum=-6.838;SOR=0.871	GT:AD:DP:GQ:PL	0/1:523,52:575:99:609,0,21728
EU153402.1	647	.	C	*,CGT	20001.01	.	AC=1,1;AF=0.500,0.500;AN=2;BaseQRankSum=-1.130;DP=571;ExcessHet=0.0000;FS=0.000;MLEAC=1,1;MLEAF=0.500,0.500;MQ=59.99;MQRankSum=-0.264;QD=32.13;ReadPosRankSum=-0.186;SOR=0.954	GT:AD:DP:GQ:PL	1/2:20,51,497:568:99:22245,20011,20678,1311,0,645
EU153402.1	648	.	A	ATT,T	22090.06	.	AC=1,1;AF=0.500,0.500;AN=2;BaseQRankSum=-0.351;DP=570;ExcessHet=0.0000;FS=0.000;MLEAC=1,1;MLEAF=0.500,0.500;MQ=59.99;MQRankSum=-0.270;QD=36.59;ReadPosRankSum=0.011;SOR=0.895	GT:AD:DP:GQ:PL	1/2:21,52,497:570:99:22107,19980,20701,1302,0,687
EU153402.1	653	.	G	A	17854.64	.	AC=1;AF=0.500;AN=2;BaseQRankSum=-1.345;DP=569;ExcessHet=0.0000;FS=0.000;MLEAC=1;MLEAF=0.500;MQ=59.99;MQRankSum=3.504;QD=31.77;ReadPosRankSum=5.352;SOR=0.698	GT:AD:DP:GQ:PL	0/1:79,483:562:99:17862,0,1869
EU153402.1	660	.	G	C	1345.64	.	AC=1;AF=0.500;AN=2;BaseQRankSum=0.884;DP=582;ExcessHet=0.0000;FS=0.000;MLEAC=1;MLEAF=0.500;MQ=59.99;MQRankSum=-3.856;QD=2.31;ReadPosRankSum=-5.650;SOR=0.743	GT:AD:DP:GQ:PL	0/1:513,69:582:99:1353,0,21333
EU153402.1	666	.	T	G	1684.64	.	AC=1;AF=0.500;AN=2;BaseQRankSum=0.560;DP=589;ExcessHet=0.0000;FS=0.000;MLEAC=1;MLEAF=0.500;MQ=59.99;MQRankSum=-3.646;QD=2.86;ReadPosRankSum=-5.008;SOR=0.660	GT:AD:DP:GQ:PL	0/1:512,77:589:99:1692,0,21267
EU153402.1	677	.	T	G	2533.64	.	AC=1;AF=0.500;AN=2;BaseQRankSum=-0.630;DP=606;ExcessHet=0.0000;FS=0.000;MLEAC=1;MLEAF=0.500;MQ=59.99;MQRankSum=-3.239;QD=4.18;ReadPosRankSum=-4.215;SOR=0.724	GT:AD:DP:GQ:PL	0/1:509,97:606:99:2541,0,21081
EU153402.1	686	.	G	C	26491.06	.	AC=2;AF=1.00;AN=2;BaseQRankSum=-0.257;DP=625;ExcessHet=0.0000;FS=1.800;MLEAC=2;MLEAF=1.00;MQ=59.99;MQRankSum=-0.237;QD=31.68;ReadPosRankSum=0.246;SOR=0.763	GT:AD:DP:GQ:PL	1/1:18,607:625:99:26505,1071,0
EU153402.1	690	.	A	ATG	2671.60	.	AC=1;AF=0.500;AN=2;BaseQRankSum=0.171;DP=620;ExcessHet=0.0000;FS=0.714;MLEAC=1;MLEAF=0.500;MQ=59.99;MQRankSum=-3.205;QD=4.31;ReadPosRankSum=0.722;SOR=0.794	GT:AD:DP:GQ:PL	0/1:519,101:620:99:2679,0,21489
EU153402.1	695	.	TAC	T	2656.60	.	AC=1;AF=0.500;AN=2;BaseQRankSum=0.286;DP=625;ExcessHet=0.0000;FS=0.714;MLEAC=1;MLEAF=0.500;MQ=59.99;MQRankSum=-3.221;QD=4.25;ReadPosRankSum=3.359;SOR=0.800	GT:AD:DP:GQ:PL	0/1:524,101:625:99:2664,0,21699
EU153402.1	719	.	T	G	2592.64	.	AC=1;AF=0.500;AN=2;BaseQRankSum=1.142;DP=646;ExcessHet=0.0000;FS=1.596;MLEAC=1;MLEAF=0.500;MQ=59.95;MQRankSum=-1.886;QD=4.01;ReadPosRankSum=8.993;SOR=0.921	GT:AD:DP:GQ:PL	0/1:545,101:646:99:2600,0,22501
EU153402.1	723	.	G	A	2605.64	.	AC=1;AF=0.500;AN=2;BaseQRankSum=0.990;DP=644;ExcessHet=0.0000;FS=2.525;MLEAC=1;MLEAF=0.500;MQ=59.95;MQRankSum=-1.876;QD=4.06;ReadPosRankSum=9.134;SOR=0.956	GT:AD:DP:GQ:PL	0/1:541,101:642:99:2613,0,22291
EU153402.1	725	.	G	A	27121.06	.	AC=2;AF=1.00;AN=2;BaseQRankSum=1.251;DP=637;ExcessHet=0.0000;FS=4.394;MLEAC=2;MLEAF=1.00;MQ=59.97;MQRankSum=-0.282;QD=28.17;ReadPosRankSum=0.687;SOR=0.371	GT:AD:DP:GQ:PL	1/1:17,620:637:99:27135,1152,0
EU153402.1	729	.	T	C	27346.06	.	AC=2;AF=1.00;AN=2;BaseQRankSum=0.928;DP=642;ExcessHet=0.0000;FS=4.479;MLEAC=2;MLEAF=1.00;MQ=59.97;MQRankSum=-0.280;QD=27.86;ReadPosRankSum=0.294;SOR=0.414	GT:AD:DP:GQ:PL	1/1:17,625:642:99:27360,1168,0
EU153402.1	732	.	A	G	27256.06	.	AC=2;AF=1.00;AN=2;BaseQRankSum=-0.280;DP=638;ExcessHet=0.0000;FS=4.479;MLEAC=2;MLEAF=1.00;MQ=59.97;MQRankSum=-0.272;QD=28.22;ReadPosRankSum=-0.196;SOR=0.452	GT:AD:DP:GQ:PL	1/1:16,622:638:99:27270,1200,0
EU153402.1	747	.	ATAG	A	5458.60	.	AC=1;AF=0.500;AN=2;BaseQRankSum=-0.949;DP=705;ExcessHet=0.0000;FS=0.000;MLEAC=1;MLEAF=0.500;MQ=59.97;MQRankSum=-1.693;QD=8.02;ReadPosRankSum=0.478;SOR=0.675	GT:AD:DP:GQ:PL	0/1:514,167:681:99:5466,0,20950
EU153402.1	750	.	G	*,T	20142.04	.	AC=1,1;AF=0.500,0.500;AN=2;BaseQRankSum=-0.029;DP=686;ExcessHet=0.0000;FS=0.000;MLEAC=1,1;MLEAF=0.500,0.500;MQ=59.97;MQRankSum=-0.263;QD=29.58;ReadPosRankSum=-0.705;SOR=0.345	GT:AD:DP:GQ:PL	1/2:16,167,498:681:99:27428,20152,20278,6356,0,5513
EU153402.1	755	.	A	T	20199.64	.	AC=1;AF=0.500;AN=2;BaseQRankSum=1.897;DP=687;ExcessHet=0.0000;FS=0.581;MLEAC=1;MLEAF=0.500;MQ=59.97;MQRankSum=1.495;QD=29.40;ReadPosRankSum=0.225;SOR=0.648	GT:AD:DP:GQ:PL	0/1:192,495:687:99:20207,0,6572
EU153402.1	762	.	AT	A	29568.03	.	AC=2;AF=1.00;AN=2;BaseQRankSum=-0.410;DP=688;ExcessHet=0.0000;FS=0.000;MLEAC=2;MLEAF=1.00;MQ=59.97;MQRankSum=-0.253;QD=26.83;ReadPosRankSum=-1.302;SOR=0.446	GT:AD:DP:GQ:PL	1/1:15,673:688:99:29582,1396,0
EU153402.1	764	.	A	G	29594.06	.	AC=2;AF=1.00;AN=2;BaseQRankSum=-0.601;DP=693;ExcessHet=0.0000;FS=0.000;MLEAC=2;MLEAF=1.00;MQ=59.97;MQRankSum=-0.270;QD=30.06;ReadPosRankSum=-0.796;SOR=0.476	GT:AD:DP:GQ:PL	1/1:17,676:693:99:29608,1322,0
EU153402.1	772	.	T	G	31214.06	.	AC=2;AF=1.00;AN=2;BaseQRankSum=-1.485;DP=737;ExcessHet=0.0000;FS=0.000;MLEAC=2;MLEAF=1.00;MQ=59.99;MQRankSum=-0.237;QD=29.73;ReadPosRankSum=1.078;SOR=0.679	GT:AD:DP:GQ:PL	1/1:21,716:737:99:31228,1275,0
EU153402.1	776	.	T	C	7530.64	.	AC=1;AF=0.500;AN=2;BaseQRankSum=-1.325;DP=748;ExcessHet=0.0000;FS=1.939;MLEAC=1;MLEAF=0.500;MQ=59.99;MQRankSum=-2.195;QD=10.08;ReadPosRankSum=-4.353;SOR=0.906	GT:AD:DP:GQ:PL	0/1:528,219:747:99:7538,0,21510
EU153402.1	784	.	G	T	18788.64	.	AC=1;AF=0.500;AN=2;BaseQRankSum=0.465;DP=766;ExcessHet=0.0000;FS=2.547;MLEAC=1;MLEAF=0.500;MQ=59.99;MQRankSum=1.832;QD=24.75;ReadPosRankSum=4.184;SOR=0.514	GT:AD:DP:GQ:PL	0/1:284,475:759:99:18796,0,10495
EU153402.1	785	.	A	G	20711.64	.	AC=1;AF=0.500;AN=2;BaseQRankSum=0.836;DP=771;ExcessHet=0.0000;FS=2.622;MLEAC=1;MLEAF=0.500;MQ=59.99;MQRankSum=1.992;QD=26.86;ReadPosRankSum=4.651;SOR=0.501	GT:AD:DP:GQ:PL	0/1:259,512:771:99:20719,0,9316
EU153402.1	792	.	A	C	7754.64	.	AC=1;AF=0.500;AN=2;BaseQRankSum=-1.296;DP=782;ExcessHet=0.0000;FS=6.605;MLEAC=1;MLEAF=0.500;MQ=60.00;MQRankSum=-1.531;QD=9.97;ReadPosRankSum=-3.529;SOR=1.106	GT:AD:DP:GQ:PL	0/1:546,232:778:99:7762,0,22143
EU153402.1	794	.	T	G	19206.64	.	AC=1;AF=0.500;AN=2;BaseQRankSum=0.764;DP=785;ExcessHet=0.0000;FS=4.207;MLEAC=1;MLEAF=0.500;MQ=60.00;MQRankSum=1.284;QD=24.81;ReadPosRankSum=2.529;SOR=0.457	GT:AD:DP:GQ:PL	0/1:293,481:774:99:19214,0,10818
EU153402.1	829	.	C	G	6513.64	.	AC=1;AF=0.500;AN=2;BaseQRankSum=-0.622;DP=233;ExcessHet=0.0000;FS=13.775;MLEAC=1;MLEAF=0.500;MQ=60.00;MQRankSum=0.000;QD=28.20;ReadPosRankSum=-7.062;SOR=1.019	GT:AD:DP:GQ:PL	0/1:68,163:231:99:6521,0,2297
EU153402.1	830	.	AAAT	A	6084.60	.	AC=1;AF=0.500;AN=2;BaseQRankSum=-0.469;DP=242;ExcessHet=0.0000;FS=11.427;MLEAC=1;MLEAF=0.500;MQ=60.00;MQRankSum=0.000;QD=26.11;ReadPosRankSum=-6.342;SOR=1.094	GT:AD:DP:GQ:PL	0/1:81,152:233:99:6092,0,2853
EU153402.1	846	.	G	C	838.64	.	AC=1;AF=0.500;AN=2;BaseQRankSum=1.380;DP=287;ExcessHet=0.0000;FS=23.079;MLEAC=1;MLEAF=0.500;MQ=60.00;MQRankSum=0.000;QD=2.92;ReadPosRankSum=9.478;SOR=1.370	GT:AD:DP:GQ:PL	0/1:249,38:287:99:846,0,10293
EU153402.1	852	.	AC	A	700.60	.	AC=1;AF=0.500;AN=2;BaseQRankSum=1.058;DP=318;ExcessHet=0.0000;FS=26.094;MLEAC=1;MLEAF=0.500;MQ=60.00;MQRankSum=0.000;QD=2.20;ReadPosRankSum=9.284;SOR=1.497	GT:AD:DP:GQ:PL	0/1:281,37:318:99:708,0,11688
EU153402.1	854	.	A	T	694.64	.	AC=1;AF=0.500;AN=2;BaseQRankSum=0.401;DP=320;ExcessHet=0.0000;FS=23.630;MLEAC=1;MLEAF=0.500;MQ=60.00;MQRankSum=0.000;QD=2.17;ReadPosRankSum=9.207;SOR=1.504	GT:AD:DP:GQ:PL	0/1:283,37:320:99:702,0,11772
EU153402.1	859	.	G	C	11422.64	.	AC=1;AF=0.500;AN=2;BaseQRankSum=-0.601;DP=344;ExcessHet=0.0000;FS=7.584;MLEAC=1;MLEAF=0.500;MQ=60.00;MQRankSum=0.000;QD=33.21;ReadPosRankSum=-7.015;SOR=0.954	GT:AD:DP:GQ:PL	0/1:67,277:344:99:11430,0,1959
EU153402.1	869	.	G	A	13389.64	.	AC=1;AF=0.500;AN=2;BaseQRankSum=-1.082;DP=393;ExcessHet=0.0000;FS=4.512;MLEAC=1;MLEAF=0.500;MQ=60.00;MQRankSum=0.000;QD=34.07;ReadPosRankSum=-3.568;SOR=0.813	GT:AD:DP:GQ:PL	0/1:69,324:393:99:13397,0,1922
EU153402.1	873	.	A	G	16546.06	.	AC=2;AF=1.00;AN=2;BaseQRankSum=0.552;DP=408;ExcessHet=0.0000;FS=2.986;MLEAC=2;MLEAF=1.00;MQ=60.00;MQRankSum=0.000;QD=24.77;ReadPosRankSum=1.036;SOR=0.320	GT:AD:DP:GQ:PL	1/1:20,388:408:99:16560,328,0
EU153402.1	878	.	C	T	384.64	.	AC=1;AF=0.500;AN=2;BaseQRankSum=2.129;DP=439;ExcessHet=0.0000;FS=8.644;MLEAC=1;MLEAF=0.500;MQ=60.00;MQRankSum=0.000;QD=0.88;ReadPosRankSum=0.488;SOR=1.421	GT:AD:DP:GQ:PL	0/1:400,38:438:99:392,0,16662
EU153402.1	880	.	T	G	14960.04	.	AC=1;AF=0.500;AN=2;BaseQRankSum=-1.624;DP=439;ExcessHet=0.0000;FS=0.000;MLEAC=1;MLEAF=0.500;MQ=60.00;MQRankSum=0.000;QD=34.47;ReadPosRankSum=-0.919;SOR=0.687	GT:AD:DP:GQ:PL	0/1:67,367:434:99:15188,0,1709
EU153402.1	883	.	G	A	15521.64	.	AC=1;AF=0.500;AN=2;BaseQRankSum=-0.866;DP=447;ExcessHet=0.0000;FS=0.720;MLEAC=1;MLEAF=0.500;MQ=60.00;MQRankSum=0.000;QD=34.72;ReadPosRankSum=-0.285;SOR=0.835	GT:AD:DP:GQ:PL	0/1:72,375:447:99:15529,0,1894
EU153402.1	894	.	C	G	230.64	.	AC=1;AF=0.500;AN=2;BaseQRankSum=0.452;DP=504;ExcessHet=0.0000;FS=7.474;MLEAC=1;MLEAF=0.500;MQ=60.00;MQRankSum=0.000;QD=0.46;ReadPosRankSum=-3.510;SOR=1.495	GT:AD:DP:GQ:PL	0/1:465,39:504:99:238,0,19408
EU153402.1	897	.	G	C	236.64	.	AC=1;AF=0.500;AN=2;BaseQRankSum=-0.154;DP=517;ExcessHet=0.0000;FS=7.474;MLEAC=1;MLEAF=0.500;MQ=60.00;MQRankSum=0.000;QD=0.46;ReadPosRankSum=-4.231;SOR=1.380	GT:AD:DP:GQ:PL	0/1:477,40:517:99:244,0,19909
EU153402.1	906	.	G	A	16140.64	.	AC=1;AF=0.500;AN=2;BaseQRankSum=1.780;DP=568;ExcessHet=0.0000;FS=0.647;MLEAC=1;MLEAF=0.500;MQ=60.00;MQRankSum=0.000;QD=29.45;ReadPosRankSum=4.675;SOR=0.800	GT:AD:DP:GQ:PL	0/1:116,432:548:99:16148,0,3385
EU153402.1	908	.	T	G,C	19401.09	.	AC=1,1;AF=0.500,0.500;AN=2;BaseQRankSum=0.651;DP=568;ExcessHet=0.0000;FS=3.469;MLEAC=1,1;MLEAF=0.500,0.500;MQ=60.00;MQRankSum=0.000;QD=34.58;ReadPosRankSum=-0.243;SOR=0.320	GT:AD:DP:GQ:PL	1/2:23,477,61:561:99:21512,1592,1120,19020,0,19802
EU153402.1	909	.	G	T	1016.64	.	AC=1;AF=0.500;AN=2;BaseQRankSum=-2.005;DP=570;ExcessHet=0.0000;FS=1.954;MLEAC=1;MLEAF=0.500;MQ=60.00;MQRankSum=0.000;QD=1.78;ReadPosRankSum=-7.314;SOR=0.853	GT:AD:DP:GQ:PL	0/1:509,61:570:99:1024,0,21168
EU153402.1	925	.	G	T	22697.64	.	AC=1;AF=0.500;AN=2;BaseQRankSum=2.564;DP=657;ExcessHet=0.0000;FS=1.649;MLEAC=1;MLEAF=0.500;MQ=60.00;MQRankSum=0.000;QD=29.09;ReadPosRankSum=6.722;SOR=0.743	GT:AD:DP:GQ:PL	0/1:91,556:647:99:22705,0,2081
EU153402.1	934	.	T	C	28786.06	.	AC=2;AF=1.00;AN=2;BaseQRankSum=-0.535;DP=688;ExcessHet=0.0000;FS=1.635;MLEAC=2;MLEAF=1.00;MQ=60.00;MQRankSum=0.000;QD=31.99;ReadPosRankSum=-1.590;SOR=0.507	GT:AD:DP:GQ:PL	1/1:24,664:688:99:28800,991,0
EU153402.1	937	.	C	T	29068.06	.	AC=2;AF=1.00;AN=2;BaseQRankSum=-0.592;DP=698;ExcessHet=0.0000;FS=1.635;MLEAC=2;MLEAF=1.00;MQ=60.00;MQRankSum=0.000;QD=31.34;ReadPosRankSum=-1.244;SOR=0.508	GT:AD:DP:GQ:PL	1/1:24,673:697:99:29082,1018,0
EU153402.1	941	.	G	C	25966.64	.	AC=1;AF=0.500;AN=2;BaseQRankSum=1.741;DP=719;ExcessHet=0.0000;FS=1.941;MLEAC=1;MLEAF=0.500;MQ=60.00;MQRankSum=0.000;QD=31.13;ReadPosRankSum=3.465;SOR=0.475	GT:AD:DP:GQ:PL	0/1:72,633:705:99:25974,0,791
EU153402.1	977	.	C	T	28927.06	.	AC=2;AF=1.00;AN=2;BaseQRankSum=0.223;DP=742;ExcessHet=0.0000;FS=0.000;MLEAC=2;MLEAF=1.00;MQ=59.99;MQRankSum=-0.240;QD=29.76;ReadPosRankSum=1.630;SOR=0.544	GT:AD:DP:GQ:PL	1/1:42,697:739:99:28941,350,0
EU153402.1	988	.	G	C	455.64	.	AC=1;AF=0.500;AN=2;BaseQRankSum=0.094;DP=670;ExcessHet=0.0000;FS=3.658;MLEAC=1;MLEAF=0.500;MQ=60.00;MQRankSum=0.000;QD=0.68;ReadPosRankSum=2.520;SOR=1.061	GT:AD:DP:GQ:PL	0/1:613,56:669:99:463,0,25489
EU153402.1	1000	.	T	TAG	370.60	.	AC=1;AF=0.500;AN=2;BaseQRankSum=-1.292;DP=630;ExcessHet=0.0000;FS=3.709;MLEAC=1;MLEAF=0.500;MQ=60.00;MQRankSum=0.000;QD=0.59;ReadPosRankSum=2.048;SOR=1.145	GT:AD:DP:GQ:PL	0/1:579,51:630:99:378,0,24158
EU153402.1	1001	.	CTT	C,ATT	24604.06	.	AC=1,1;AF=0.500,0.500;AN=2;BaseQRankSum=0.621;DP=634;ExcessHet=0.0000;FS=0.000;MLEAC=1,1;MLEAF=0.500,0.500;MQ=60.00;MQRankSum=0.000;QD=27.85;ReadPosRankSum=2.153;SOR=0.675	GT:AD:DP:GQ:PL	1/2:23,51,560:634:99:24621,22548,23360,1159,0,436
EU153402.1	1002	.	T	*,G	22370.04	.	AC=1,1;AF=0.500,0.500;AN=2;BaseQRankSum=0.956;DP=628;ExcessHet=0.0000;FS=0.000;MLEAC=1,1;MLEAF=0.500,0.500;MQ=60.00;MQRankSum=0.000;QD=24.55;ReadPosRankSum=2.146;SOR=0.676	GT:AD:DP:GQ:PL	1/2:23,49,556:628:99:24369,22380,23198,1092,0,384
EU153402.1	1024	.	A	G	18860.64	.	AC=1;AF=0.500;AN=2;BaseQRankSum=0.999;DP=519;ExcessHet=0.0000;FS=1.780;MLEAC=1;MLEAF=0.500;MQ=60.00;MQRankSum=0.000;QD=28.13;ReadPosRankSum=1.758;SOR=0.649	GT:AD:DP:GQ:PL	0/1:65,454:519:99:18868,0,1363
EU153402.1	1036	.	A	G	17528.64	.	AC=1;AF=0.500;AN=2;BaseQRankSum=-0.101;DP=470;ExcessHet=0.0000;FS=0.916;MLEAC=1;MLEAF=0.500;MQ=60.00;MQRankSum=0.000;QD=32.70;ReadPosRankSum=2.845;SOR=0.718	GT:AD:DP:GQ:PL	0/1:47,421:468:99:17536,0,627
EU153402.1	1047	.	G	A	15330.64	.	AC=1;AF=0.500;AN=2;BaseQRankSum=0.257;DP=421;ExcessHet=0.0000;FS=1.777;MLEAC=1;MLEAF=0.500;MQ=60.00;MQRankSum=0.000;QD=28.55;ReadPosRankSum=1.634;SOR=0.750	GT:AD:DP:GQ:PL	0/1:52,369:421:99:15338,0,1073
EU153402.1	1051	.	A	AAAAC	15578.03	.	AC=2;AF=1.00;AN=2;BaseQRankSum=-0.591;DP=400;ExcessHet=0.0000;FS=0.806;MLEAC=2;MLEAF=1.00;MQ=60.00;MQRankSum=0.000;QD=27.38;ReadPosRankSum=-3.053;SOR=0.569	GT:AD:DP:GQ:PL	1/1:23,370:393:99:15592,147,0
EU153402.1	1055	.	T	C	15238.06	.	AC=2;AF=1.00;AN=2;BaseQRankSum=-0.197;DP=381;ExcessHet=0.0000;FS=0.945;MLEAC=2;MLEAF=1.00;MQ=59.74;MQRankSum=1.500;QD=28.03;ReadPosRankSum=-1.116;SOR=0.830	GT:AD:DP:GQ:PL	1/1:16,355:371:99:15252,403,0
EU153402.1	1075	.	A	AC	1078.60	.	AC=1;AF=0.500;AN=2;BaseQRankSum=0.008;DP=315;ExcessHet=0.0000;FS=4.181;MLEAC=1;MLEAF=0.500;MQ=58.66;MQRankSum=2.481;QD=3.45;ReadPosRankSum=-0.680;SOR=0.587	GT:AD:DP:GQ:PL	0/1:255,58:313:99:1086,0,10002
EU153402.1	1079	.	C	CG	5429.60	.	AC=1;AF=0.500;AN=2;BaseQRankSum=-1.374;DP=300;ExcessHet=0.0000;FS=7.544;MLEAC=1;MLEAF=0.500;MQ=58.59;MQRankSum=5.808;QD=20.11;ReadPosRankSum=2.280;SOR=1.033	GT:AD:DP:GQ:PL	0/1:118,152:270:99:5437,0,4140
EU153402.1	1082	.	A	T,C	10273.10	.	AC=1,1;AF=0.500,0.500;AN=2;BaseQRankSum=-0.750;DP=278;ExcessHet=0.0000;FS=3.714;MLEAC=1,1;MLEAF=0.500,0.500;MQ=58.48;MQRankSum=-0.212;QD=28.00;ReadPosRankSum=-2.433;SOR=0.694	GT:AD:DP:GQ:PL	1/2:14,19,243:276:39:10290,9510,10148,189,0,39
EU153402.1	1085	.	T	C	9462.64	.	AC=1;AF=0.500;AN=2;BaseQRankSum=0.822;DP=265;ExcessHet=0.0000;FS=4.430;MLEAC=1;MLEAF=0.500;MQ=58.44;MQRankSum=2.583;QD=28.17;ReadPosRankSum=-1.463;SOR=0.756	GT:AD:DP:GQ:PL	0/1:21,231:252:99:9470,0,111
EU153402.1	1099	.	T	C	5574.04	.	AC=1;AF=0.500;AN=2;BaseQRankSum=-2.417;DP=204;ExcessHet=0.0000;FS=0.000;MLEAC=1;MLEAF=0.500;MQ=58.17;MQRankSum=7.270;QD=28.58;ReadPosRankSum=-5.447;SOR=0.696	GT:AD:DP:GQ:PL	0/1:51,144:195:99:5808,0,1708
EU153402.1	1106	.	G	A	95.64	.	AC=1;AF=0.500;AN=2;BaseQRankSum=-0.064;DP=176;ExcessHet=0.0000;FS=2.305;MLEAC=1;MLEAF=0.500;MQ=58.03;MQRankSum=1.437;QD=0.55;ReadPosRankSum=2.314;SOR=1.008	GT:AD:DP:GQ:PL	0/1:161,14:175:99:103,0,6618
EU153402.1	1115	.	T	G	661.64	.	AC=1;AF=0.500;AN=2;BaseQRankSum=0.783;DP=139;ExcessHet=0.0000;FS=4.422;MLEAC=1;MLEAF=0.500;MQ=58.72;MQRankSum=-3.738;QD=4.83;ReadPosRankSum=3.314;SOR=0.348	GT:AD:DP:GQ:PL	0/1:113,24:137:99:669,0,4592
EU153402.1	1116	.	TGAA	T	1832.59	.	AC=1;AF=0.500;AN=2;BaseQRankSum=0.158;DP=118;ExcessHet=0.0000;FS=21.750;MLEAC=1;MLEAF=0.500;MQ=59.00;MQRankSum=1.976;QD=17.79;ReadPosRankSum=1.435;SOR=2.656	GT:AD:DP:GQ:PL	0/1:51,52:103:99:1840,0,1883
EU153402.1	1123	.	C	T	205.07	.	AC=1;AF=0.500;AN=2;BaseQRankSum=0.487;DP=96;ExcessHet=0.0000;FS=1.177;MLEAC=1;MLEAF=0.500;MQ=58.52;MQRankSum=1.604;QD=2.18;ReadPosRankSum=2.221;SOR=0.479	GT:AD:DP:GQ:PL	0/1:79,15:94:99:397,0,2911
EU153402.1	1124	.	A	C	316.04	.	AC=1;AF=0.500;AN=2;BaseQRankSum=-0.940;DP=94;ExcessHet=0.0000;FS=25.793;MLEAC=1;MLEAF=0.500;MQ=58.49;MQRankSum=1.792;QD=3.51;ReadPosRankSum=-0.838;SOR=4.063	GT:AD:DP:GQ:PL	0/1:44,46:90:99:1337,0,1680
EU153402.1	1130	.	CCCACA	C	636.60	.	AC=1;AF=0.500;AN=2;BaseQRankSum=0.623;DP=93;ExcessHet=0.0000;FS=5.716;MLEAC=1;MLEAF=0.500;MQ=58.36;MQRankSum=1.144;QD=7.49;ReadPosRankSum=3.955;SOR=0.248	GT:AD:DP:GQ:PL	0/1:65,20:85:99:644,0,2669
EU153402.1	1136	.	C	T	483.64	.	AC=1;AF=0.500;AN=2;BaseQRankSum=0.878;DP=76;ExcessHet=0.0000;FS=1.062;MLEAC=1;MLEAF=0.500;MQ=57.64;MQRankSum=0.947;QD=6.36;ReadPosRankSum=3.707;SOR=0.538	GT:AD:DP:GQ:PL	0/1:60,16:76:99:491,0,2471
EU153402.1	1137	.	A	C	123.64	.	AC=1;AF=0.500;AN=2;BaseQRankSum=1.078;DP=76;ExcessHet=0.0000;FS=5.690;MLEAC=1;MLEAF=0.500;MQ=57.64;MQRankSum=-4.661;QD=1.63;ReadPosRankSum=1.255;SOR=0.991	GT:AD:DP:GQ:PL	0/1:68,8:76:99:131,0,2831
EU153402.1	1138	.	C	A	486.64	.	AC=1;AF=0.500;AN=2;BaseQRankSum=0.442;DP=75;ExcessHet=0.0000;FS=0.000;MLEAC=1;MLEAF=0.500;MQ=57.61;MQRankSum=0.967;QD=6.49;ReadPosRankSum=3.257;SOR=0.622	GT:AD:DP:GQ:PL	0/1:59,16:75:99:494,0,2429
EU153402.1	1140	.	C	A	132.64	.	AC=1;AF=0.500;AN=2;BaseQRankSum=0.658;DP=73;ExcessHet=0.0000;FS=5.844;MLEAC=1;MLEAF=0.500;MQ=57.54;MQRankSum=-4.526;QD=1.82;ReadPosRankSum=1.663;SOR=0.975	GT:AD:DP:GQ:PL	0/1:65,8:73:99:140,0,2705
EU153402.1	1146	.	A	AAC	35.60	.	AC=1;AF=0.500;AN=2;BaseQRankSum=0.510;DP=80;ExcessHet=0.0000;FS=2.344;MLEAC=1;MLEAF=0.500;MQ=57.39;MQRankSum=0.878;QD=0.47;ReadPosRankSum=0.238;SOR=1.052	GT:AD:DP:GQ:PL	0/1:69,7:76:43:43,0,2865
EU153402.1	1160	.	T	C	711.64	.	AC=1;AF=0.500;AN=2;BaseQRankSum=1.554;DP=75;ExcessHet=0.0000;FS=2.157;MLEAC=1;MLEAF=0.500;MQ=57.80;MQRankSum=-1.115;QD=9.49;ReadPosRankSum=2.508;SOR=0.939	GT:AD:DP:GQ:PL	0/1:54,21:75:99:719,0,2204
EU153402.1	1163	.	C	A	225.64	.	AC=1;AF=0.500;AN=2;BaseQRankSum=0.321;DP=72;ExcessHet=0.0000;FS=1.331;MLEAC=1;MLEAF=0.500;MQ=57.71;MQRankSum=-5.060;QD=3.13;ReadPosRankSum=1.603;SOR=1.085	GT:AD:DP:GQ:PL	0/1:62,10:72:99:233,0,2573
EU153402.1	1166	.	T	C	222.64	.	AC=1;AF=0.500;AN=2;BaseQRankSum=0.284;DP=73;ExcessHet=0.0000;FS=1.321;MLEAC=1;MLEAF=0.500;MQ=57.50;MQRankSum=-4.811;QD=3.05;ReadPosRankSum=1.751;SOR=1.045	GT:AD:DP:GQ:PL	0/1:63,10:73:99:230,0,2615
EU153402.1	1185	.	G	T	16767.64	.	AC=1;AF=0.500;AN=2;BaseQRankSum=1.110;DP=437;ExcessHet=0.0000;FS=7.233;MLEAC=1;MLEAF=0.500;MQ=59.72;MQRankSum=9.032;QD=32.98;ReadPosRankSum=0.625;SOR=0.858	GT:AD:DP:GQ:PL	0/1:35,402:437:99:16775,0,260
EU153402.1	1188	.	T	A	16725.64	.	AC=1;AF=0.500;AN=2;BaseQRankSum=2.890;DP=436;ExcessHet=0.0000;FS=5.543;MLEAC=1;MLEAF=0.500;MQ=59.78;MQRankSum=8.343;QD=26.04;ReadPosRankSum=1.144;SOR=0.869	GT:AD:DP:GQ:PL	0/1:35,401:436:99:16733,0,263
EU153402.1	1191	.	G	A	9900.64	.	AC=1;AF=0.500;AN=2;BaseQRankSum=2.315;DP=443;ExcessHet=0.0000;FS=1.153;MLEAC=1;MLEAF=0.500;MQ=59.82;MQRankSum=1.298;QD=23.30;ReadPosRankSum=0.361;SOR=0.813	GT:AD:DP:GQ:PL	0/1:159,266:425:99:9908,0,5422
EU153402.1	1195	.	C	T	17240.64	.	AC=1;AF=0.500;AN=2;BaseQRankSum=1.531;DP=444;ExcessHet=0.0000;FS=2.452;MLEAC=1;MLEAF=0.500;MQ=59.85;MQRankSum=7.329;QD=27.43;ReadPosRankSum=0.394;SOR=0.847	GT:AD:DP:GQ:PL	0/1:31,413:444:58:17248,0,58
EU153402.1	1197	.	C	G	17761.06	.	AC=2;AF=1.00;AN=2;BaseQRankSum=2.474;DP=447;ExcessHet=0.0000;FS=0.000;MLEAC=2;MLEAF=1.00;MQ=59.89;MQRankSum=-0.426;QD=29.87;ReadPosRankSum=0.177;SOR=0.604	GT:AD:DP:GQ:PL	1/1:26,421:447:99:17775,176,0
EU153402.1	1211	.	A	C	18796.06	.	AC=2;AF=1.00;AN=2;BaseQRankSum=1.080;DP=470;ExcessHet=0.0000;FS=2.901;MLEAC=2;MLEAF=1.00;MQ=59.93;MQRankSum=0.000;QD=29.77;ReadPosRankSum=0.245;SOR=0.420	GT:AD:DP:GQ:PL	1/1:24,442:466:99:18810,323,0
EU153402.1	1212	.	T	A	19396.08	.	AC=2;AF=1.00;AN=2;BaseQRankSum=1.482;DP=475;ExcessHet=0.0000;FS=3.438;MLEAC=2;MLEAF=1.00;MQ=59.93;MQRankSum=0.000;QD=30.95;ReadPosRankSum=-0.698;SOR=0.395	GT:AD:DP:GQ:PL	1/1:19,452:471:99:19485,563,0
EU153402.1	1235	.	G	T	20670.06	.	AC=2;AF=1.00;AN=2;BaseQRankSum=0.735;DP=516;ExcessHet=0.0000;FS=4.949;MLEAC=2;MLEAF=1.00;MQ=59.94;MQRankSum=0.000;QD=33.11;ReadPosRankSum=1.415;SOR=0.498	GT:AD:DP:GQ:PL	1/1:26,487:513:99:20684,374,0
EU153402.1	1248	.	A	T	20901.06	.	AC=2;AF=1.00;AN=2;BaseQRankSum=0.617;DP=517;ExcessHet=0.0000;FS=3.269;MLEAC=2;MLEAF=1.00;MQ=59.91;MQRankSum=-0.380;QD=37.77;ReadPosRankSum=1.286;SOR=0.746	GT:AD:DP:GQ:PL	1/1:24,487:511:99:20915,631,0
EU153402.1	1249	.	A	C	21401.06	.	AC=2;AF=1.00;AN=2;BaseQRankSum=0.888;DP=514;ExcessHet=0.0000;FS=3.857;MLEAC=2;MLEAF=1.00;MQ=59.94;MQRankSum=-0.266;QD=30.93;ReadPosRankSum=0.798;SOR=0.711	GT:AD:DP:GQ:PL	1/1:18,496:514:99:21415,737,0
EU153402.1	1258	.	A	C	20189.05	.	AC=2;AF=1.00;AN=2;BaseQRankSum=0.542;DP=533;ExcessHet=0.0000;FS=4.338;MLEAC=2;MLEAF=1.00;MQ=59.98;MQRankSum=3.742;QD=28.64;ReadPosRankSum=2.571;SOR=0.909	GT:AD:DP:GQ:PL	1/1:35,495:530:55:20324,55,0
EU153402.1	1290	.	A	G	5885.64	.	AC=1;AF=0.500;AN=2;BaseQRankSum=-1.277;DP=619;ExcessHet=0.0000;FS=0.563;MLEAC=1;MLEAF=0.500;MQ=59.98;MQRankSum=0.696;QD=9.78;ReadPosRankSum=-2.469;SOR=0.794	GT:AD:DP:GQ:PL	0/1:407,195:602:99:5893,0,14710
EU153402.1	1295	.	A	T	25893.06	.	AC=2;AF=1.00;AN=2;BaseQRankSum=-0.867;DP=632;ExcessHet=0.0000;FS=0.000;MLEAC=2;MLEAF=1.00;MQ=59.98;MQRankSum=-0.159;QD=32.02;ReadPosRankSum=0.200;SOR=0.850	GT:AD:DP:GQ:PL	1/1:17,597:614:99:25907,1083,0
EU153402.1	1302	.	G	A	25214.06	.	AC=2;AF=1.00;AN=2;BaseQRankSum=-2.094;DP=638;ExcessHet=0.0000;FS=0.000;MLEAC=2;MLEAF=1.00;MQ=59.95;MQRankSum=2.955;QD=30.34;ReadPosRankSum=-2.176;SOR=0.911	GT:AD:DP:GQ:PL	1/1:31,597:628:99:25228,516,0
EU153402.1	1333	.	C	G	26671.06	.	AC=2;AF=1.00;AN=2;BaseQRankSum=-1.196;DP=639;ExcessHet=0.0000;FS=0.000;MLEAC=2;MLEAF=1.00;MQ=59.99;MQRankSum=-0.152;QD=31.08;ReadPosRankSum=-0.093;SOR=0.776	GT:AD:DP:GQ:PL	1/1:16,609:625:99:26685,1161,0
EU153402.1	1349	.	C	T	26941.06	.	AC=2;AF=1.00;AN=2;BaseQRankSum=0.094;DP=657;ExcessHet=0.0000;FS=0.000;MLEAC=2;MLEAF=1.00;MQ=59.99;MQRankSum=-0.207;QD=34.91;ReadPosRankSum=-0.052;SOR=0.909	GT:AD:DP:GQ:PL	1/1:29,628:657:99:26955,673,0
EU153402.1	1350	.	A	G	28381.06	.	AC=2;AF=1.00;AN=2;BaseQRankSum=-0.472;DP=659;ExcessHet=0.0000;FS=0.000;MLEAC=2;MLEAF=1.00;MQ=59.99;MQRankSum=-0.137;QD=32.54;ReadPosRankSum=-1.110;SOR=0.953	GT:AD:DP:GQ:PL	1/1:14,645:659:99:28395,1354,0
EU153402.1	1369	.	T	C	29101.06	.	AC=2;AF=1.00;AN=2;BaseQRankSum=-0.792;DP=688;ExcessHet=0.0000;FS=0.000;MLEAC=2;MLEAF=1.00;MQ=59.96;MQRankSum=-0.206;QD=29.09;ReadPosRankSum=-0.275;SOR=0.765	GT:AD:DP:GQ:PL	1/1:15,662:677:99:29115,1363,0
EU153402.1	1370	.	G	A	28606.06	.	AC=2;AF=1.00;AN=2;BaseQRankSum=-0.691;DP=688;ExcessHet=0.0000;FS=0.000;MLEAC=2;MLEAF=1.00;MQ=59.96;MQRankSum=-0.275;QD=28.42;ReadPosRankSum=0.625;SOR=0.898	GT:AD:DP:GQ:PL	1/1:26,662:688:99:28620,901,0
EU153402.1	1390	.	C	T	102.64	.	AC=1;AF=0.500;AN=2;BaseQRankSum=1.560;DP=643;ExcessHet=0.0000;FS=0.000;MLEAC=1;MLEAF=0.500;MQ=59.96;MQRankSum=0.404;QD=0.16;ReadPosRankSum=-0.691;SOR=0.680	GT:AD:DP:GQ:PL	0/1:588,47:635:99:110,0,22578
EU153402.1	1394	.	G	A	25359.06	.	AC=2;AF=1.00;AN=2;BaseQRankSum=0.871;DP=636;ExcessHet=0.0000;FS=1.645;MLEAC=2;MLEAF=1.00;MQ=59.96;MQRankSum=-0.264;QD=24.97;ReadPosRankSum=1.712;SOR=0.391	GT:AD:DP:GQ:PL	1/1:21,585:606:99:25373,879,0
EU153402.1	1395	.	A	C	25449.06	.	AC=2;AF=1.00;AN=2;BaseQRankSum=0.531;DP=635;ExcessHet=0.0000;FS=1.642;MLEAC=2;MLEAF=1.00;MQ=59.96;MQRankSum=-0.263;QD=30.90;ReadPosRankSum=1.725;SOR=0.393	GT:AD:DP:GQ:PL	1/1:21,587:608:99:25463,885,0
EU153402.1	1396	.	G	C	24105.05	.	AC=2;AF=1.00;AN=2;BaseQRankSum=-0.147;DP=631;ExcessHet=0.0000;FS=0.000;MLEAC=2;MLEAF=1.00;MQ=59.96;MQRankSum=-0.228;QD=28.21;ReadPosRankSum=1.427;SOR=0.386	GT:AD:DP:GQ:PL	1/1:16,584:600:99:25553,1086,0
EU153402.1	1405	.	A	G	26086.06	.	AC=2;AF=1.00;AN=2;BaseQRankSum=-0.001;DP=612;ExcessHet=0.0000;FS=2.054;MLEAC=2;MLEAF=1.00;MQ=59.95;MQRankSum=-0.225;QD=31.27;ReadPosRankSum=1.753;SOR=0.393	GT:AD:DP:GQ:PL	1/1:16,596:612:99:26100,1122,0
EU153402.1	1410	.	A	C	22950.64	.	AC=1;AF=0.500;AN=2;BaseQRankSum=-1.291;DP=597;ExcessHet=0.0000;FS=3.831;MLEAC=1;MLEAF=0.500;MQ=59.95;MQRankSum=-0.395;QD=29.34;ReadPosRankSum=2.553;SOR=0.379	GT:AD:DP:GQ:PL	0/1:44,551:595:99:22958,0,188
EU153402.1	1411	.	C	T	25137.06	.	AC=2;AF=1.00;AN=2;BaseQRankSum=0.658;DP=598;ExcessHet=0.0000;FS=0.000;MLEAC=2;MLEAF=1.00;MQ=59.95;MQRankSum=-0.243;QD=29.17;ReadPosRankSum=1.682;SOR=0.415	GT:AD:DP:GQ:PL	1/1:18,577:595:99:25151,981,0
EU153402.1	1415	.	A	G	23746.06	.	AC=2;AF=1.00;AN=2;BaseQRankSum=-0.038;DP=583;ExcessHet=0.0000;FS=0.000;MLEAC=2;MLEAF=1.00;MQ=59.95;MQRankSum=-0.228;QD=33.34;ReadPosRankSum=1.188;SOR=0.442	GT:AD:DP:GQ:PL	1/1:15,543:558:99:23760,1005,0
EU153402.1	1419	.	G	A	24376.06	.	AC=2;AF=1.00;AN=2;BaseQRankSum=1.442;DP=570;ExcessHet=0.0000;FS=2.059;MLEAC=2;MLEAF=1.00;MQ=59.95;MQRankSum=-0.217;QD=28.13;ReadPosRankSum=0.655;SOR=0.339	GT:AD:DP:GQ:PL	1/1:14,556:570:99:24390,1086,0
EU153402.1	1420	.	C	G	24511.06	.	AC=2;AF=1.00;AN=2;BaseQRankSum=0.655;DP=573;ExcessHet=0.0000;FS=2.059;MLEAC=2;MLEAF=1.00;MQ=59.95;MQRankSum=-0.216;QD=28.22;ReadPosRankSum=0.686;SOR=0.345	GT:AD:DP:GQ:PL	1/1:14,559:573:99:24525,1095,0
EU153402.1	1439	.	T	A	24241.06	.	AC=2;AF=1.00;AN=2;BaseQRankSum=0.094;DP=567;ExcessHet=0.0000;FS=2.048;MLEAC=2;MLEAF=1.00;MQ=59.95;MQRankSum=-0.217;QD=22.97;ReadPosRankSum=0.115;SOR=0.372	GT:AD:DP:GQ:PL	1/1:14,553:567:99:24255,1077,0
EU153402.1	1442	.	A	G	24466.06	.	AC=2;AF=1.00;AN=2;BaseQRankSum=-1.358;DP=570;ExcessHet=0.0000;FS=0.000;MLEAC=2;MLEAF=1.00;MQ=59.95;MQRankSum=-0.208;QD=28.39;ReadPosRankSum=-0.635;SOR=0.431	GT:AD:DP:GQ:PL	1/1:13,557:570:99:24480,1131,0
EU153402.1	1454	.	T	C	8072.76	.	AC=1;AF=0.500;AN=2;BaseQRankSum=0.352;DP=240;ExcessHet=0.0000;FS=1.002;MLEAC=1;MLEAF=0.500;MQ=58.03;MQRankSum=-1.418;QD=29.49;ReadPosRankSum=-1.456;SOR=0.567	GT:AD:DP:GQ:PL	0/1:15,207:222:3:8638,0,3
EU153402.1	1461	.	CCAT	C	178.60	.	AC=1;AF=0.500;AN=2;BaseQRankSum=-0.674;DP=282;ExcessHet=0.0000;FS=0.000;MLEAC=1;MLEAF=0.500;MQ=58.34;MQRankSum=-3.544;QD=0.63;ReadPosRankSum=1.286;SOR=0.659	GT:AD:DP:GQ:PL	0/1:259,23:282:99:186,0,10806
EU153402.1	1467	.	A	G	94.64	.	AC=1;AF=0.500;AN=2;BaseQRankSum=2.028;DP=280;ExcessHet=0.0000;FS=3.114;MLEAC=1;MLEAF=0.500;MQ=58.43;MQRankSum=-4.167;QD=0.36;ReadPosRankSum=1.747;SOR=0.766	GT:AD:DP:GQ:PL	0/1:245,20:265:99:102,0,10227
EU153402.1	1472	.	A	G	337.64	.	AC=1;AF=0.500;AN=2;BaseQRankSum=2.253;DP=307;ExcessHet=0.0000;FS=6.246;MLEAC=1;MLEAF=0.500;MQ=58.39;MQRankSum=-10.746;QD=1.11;ReadPosRankSum=0.551;SOR=0.866	GT:AD:DP:GQ:PL	0/1:276,28:304:99:345,0,11505
EU153402.1	1475	.	A	C	1171.64	.	AC=1;AF=0.500;AN=2;BaseQRankSum=2.987;DP=299;ExcessHet=0.0000;FS=11.188;MLEAC=1;MLEAF=0.500;MQ=58.41;MQRankSum=-10.711;QD=3.96;ReadPosRankSum=-0.101;SOR=0.940	GT:AD:DP:GQ:PL	0/1:250,46:296:99:1179,0,10359
EU153402.1	1476	.	T	C	12220.08	.	AC=2;AF=1.00;AN=2;BaseQRankSum=-1.385;DP=304;ExcessHet=0.0000;FS=2.326;MLEAC=2;MLEAF=1.00;MQ=58.37;MQRankSum=-1.107;QD=33.39;ReadPosRankSum=-2.197;SOR=0.452	GT:AD:DP:GQ:PL	1/1:13,286:299:99:12285,315,0
EU153402.1	1478	.	T	A	1195.64	.	AC=1;AF=0.500;AN=2;BaseQRankSum=2.280;DP=306;ExcessHet=0.0000;FS=9.560;MLEAC=1;MLEAF=0.500;MQ=58.38;MQRankSum=-11.001;QD=3.95;ReadPosRankSum=-1.167;SOR=0.869	GT:AD:DP:GQ:PL	0/1:256,47:303:99:1203,0,10608
EU153402.1	1480	.	T	A	9916.45	.	AC=1;AF=0.500;AN=2;BaseQRankSum=-2.292;DP=311;ExcessHet=0.0000;FS=4.853;MLEAC=1;MLEAF=0.500;MQ=58.41;MQRankSum=10.020;QD=32.41;ReadPosRankSum=-0.089;SOR=0.853	GT:AD:DP:GQ:PL	0/1:65,241:306:99:9924,0,2004
EU153402.1	1482	.	T	C	10525.04	.	AC=1;AF=0.500;AN=2;BaseQRankSum=-1.608;DP=314;ExcessHet=0.0000;FS=0.587;MLEAC=1;MLEAF=0.500;MQ=58.43;MQRankSum=8.784;QD=33.52;ReadPosRankSum=0.127;SOR=0.764	GT:AD:DP:GQ:PL	0/1:46,268:314:99:11115,0,1125
EU153402.1	1485	.	T	C	11674.64	.	AC=1;AF=0.500;AN=2;BaseQRankSum=0.030;DP=322;ExcessHet=0.0000;FS=4.042;MLEAC=1;MLEAF=0.500;MQ=58.47;MQRankSum=3.104;QD=30.05;ReadPosRankSum=-1.111;SOR=0.747	GT:AD:DP:GQ:PL	0/1:39,281:320:99:11682,0,792
EU153402.1	1486	.	G	A	10843.64	.	AC=1;AF=0.500;AN=2;BaseQRankSum=-0.214;DP=328;ExcessHet=0.0000;FS=5.504;MLEAC=1;MLEAF=0.500;MQ=58.49;MQRankSum=8.729;QD=34.76;ReadPosRankSum=-0.189;SOR=0.771	GT:AD:DP:GQ:PL	0/1:50,262:312:99:10851,0,1311
EU153402.1	1499	.	T	A	12576.64	.	AC=1;AF=0.500;AN=2;BaseQRankSum=-0.629;DP=364;ExcessHet=0.0000;FS=4.015;MLEAC=1;MLEAF=0.500;MQ=58.85;MQRankSum=12.129;QD=34.55;ReadPosRankSum=0.942;SOR=0.614	GT:AD:DP:GQ:PL	0/1:60,304:364:99:12584,0,1604
EU153402.1	1500	.	T	C	14004.64	.	AC=1;AF=0.500;AN=2;BaseQRankSum=0.308;DP=368;ExcessHet=0.0000;FS=3.345;MLEAC=1;MLEAF=0.500;MQ=58.87;MQRankSum=6.046;QD=30.66;ReadPosRankSum=1.392;SOR=0.544	GT:AD:DP:GQ:PL	0/1:32,336:368:99:14012,0,332
EU153402.1	1509	.	C	T	15853.05	.	AC=2;AF=1.00;AN=2;BaseQRankSum=1.342;DP=381;ExcessHet=0.0000;FS=5.938;MLEAC=2;MLEAF=1.00;MQ=58.92;MQRankSum=-0.849;QD=29.96;ReadPosRankSum=1.026;SOR=0.336	GT:AD:DP:GQ:PL	1/1:12,366:378:99:15930,598,0
EU153402.1	1512	.	A	G	15946.05	.	AC=2;AF=1.00;AN=2;BaseQRankSum=1.984;DP=385;ExcessHet=0.0000;FS=7.739;MLEAC=2;MLEAF=1.00;MQ=58.89;MQRankSum=-0.902;QD=27.06;ReadPosRankSum=1.276;SOR=0.302	GT:AD:DP:GQ:PL	1/1:13,369:382:99:16020,565,0
EU153402.1	1514	.	A	T	13932.64	.	AC=1;AF=0.500;AN=2;BaseQRankSum=-1.030;DP=392;ExcessHet=0.0000;FS=4.118;MLEAC=1;MLEAF=0.500;MQ=58.91;MQRankSum=12.634;QD=33.62;ReadPosRankSum=2.043;SOR=0.462	GT:AD:DP:GQ:PL	0/1:56,336:392:99:13940,0,1340
EU153402.1	1521	.	A	G	16886.06	.	AC=2;AF=1.00;AN=2;BaseQRankSum=1.549;DP=415;ExcessHet=0.0000;FS=1.687;MLEAC=2;MLEAF=1.00;MQ=58.96;MQRankSum=0.358;QD=31.42;ReadPosRankSum=1.251;SOR=0.439	GT:AD:DP:GQ:PL	1/1:13,390:403:99:16900,628,0
EU153402.1	1523	.	C	A	15109.64	.	AC=1;AF=0.500;AN=2;BaseQRankSum=-0.699;DP=417;ExcessHet=0.0000;FS=1.782;MLEAC=1;MLEAF=0.500;MQ=58.97;MQRankSum=13.595;QD=27.48;ReadPosRankSum=2.456;SOR=0.519	GT:AD:DP:GQ:PL	0/1:48,365:413:99:15117,0,917
EU153402.1	1557	.	GC	G	18159.60	.	AC=1;AF=0.500;AN=2;BaseQRankSum=0.600;DP=517;ExcessHet=0.0000;FS=0.834;MLEAC=1;MLEAF=0.500;MQ=59.08;MQRankSum=12.673;QD=31.34;ReadPosRankSum=0.609;SOR=0.758	GT:AD:DP:GQ:PL	0/1:61,448:509:99:18167,0,1151
EU153402.1	1564	.	G	C	20929.05	.	AC=2;AF=1.00;AN=2;BaseQRankSum=2.152;DP=516;ExcessHet=0.0000;FS=0.000;MLEAC=2;MLEAF=1.00;MQ=59.13;MQRankSum=-0.558;QD=30.29;ReadPosRankSum=1.512;SOR=0.782	GT:AD:DP:GQ:PL	1/1:10,489:499:99:21555,1052,0
EU153402.1	1573	.	C	G	19220.64	.	AC=1;AF=0.500;AN=2;BaseQRankSum=-0.747;DP=504;ExcessHet=0.0000;FS=0.980;MLEAC=1;MLEAF=0.500;MQ=59.23;MQRankSum=14.266;QD=31.90;ReadPosRankSum=1.070;SOR=0.627	GT:AD:DP:GQ:PL	0/1:43,461:504:99:19228,0,418
EU153402.1	1580	.	A	G	71.64	.	AC=1;AF=0.500;AN=2;BaseQRankSum=0.761;DP=469;ExcessHet=0.0000;FS=2.406;MLEAC=1;MLEAF=0.500;MQ=59.23;MQRankSum=-14.840;QD=0.15;ReadPosRankSum=-2.050;SOR=0.930	GT:AD:DP:GQ:PL	0/1:434,33:467:79:79,0,18124
EU153402.1	1592	.	T	G	18256.06	.	AC=2;AF=1.00;AN=2;BaseQRankSum=1.229;DP=428;ExcessHet=0.0000;FS=2.041;MLEAC=2;MLEAF=1.00;MQ=59.23;MQRankSum=-0.739;QD=33.58;ReadPosRankSum=1.675;SOR=0.409	GT:AD:DP:GQ:PL	1/1:11,417:428:99:18270,793,0
EU153402.1	1596	.	G	C	11541.64	.	AC=1;AF=0.500;AN=2;BaseQRankSum=1.476;DP=406;ExcessHet=0.0000;FS=0.440;MLEAC=1;MLEAF=0.500;MQ=59.27;MQRankSum=5.699;QD=29.75;ReadPosRankSum=1.199;SOR=0.738	GT:AD:DP:GQ:PL	0/1:88,300:388:99:11549,0,2492
EU153402.1	1599	.	T	C	14832.64	.	AC=1;AF=0.500;AN=2;BaseQRankSum=1.034;DP=392;ExcessHet=0.0000;FS=0.000;MLEAC=1;MLEAF=0.500;MQ=59.30;MQRankSum=9.841;QD=28.43;ReadPosRankSum=1.153;SOR=0.722	GT:AD:DP:GQ:PL	0/1:36,356:392:99:14840,0,440
EU153402.1	1602	.	A	T	14136.64	.	AC=1;AF=0.500;AN=2;BaseQRankSum=0.657;DP=384;ExcessHet=0.0000;FS=0.590;MLEAC=1;MLEAF=0.500;MQ=59.29;MQRankSum=10.212;QD=31.51;ReadPosRankSum=2.102;SOR=0.773	GT:AD:DP:GQ:PL	0/1:44,340:384:99:14144,0,824
EU153402.1	1604	.	C	T	13848.64	.	AC=1;AF=0.500;AN=2;BaseQRankSum=0.948;DP=375;ExcessHet=0.0000;FS=0.602;MLEAC=1;MLEAF=0.500;MQ=59.32;MQRankSum=9.937;QD=31.10;ReadPosRankSum=2.261;SOR=0.766	GT:AD:DP:GQ:PL	0/1:42,333:375:99:13856,0,761
EU153402.1	1614	.	C	G	13846.06	.	AC=2;AF=1.00;AN=2;BaseQRankSum=-1.068;DP=324;ExcessHet=0.0000;FS=1.335;MLEAC=2;MLEAF=1.00;MQ=59.21;MQRankSum=-0.646;QD=30.74;ReadPosRankSum=0.582;SOR=0.510	GT:AD:DP:GQ:PL	1/1:8,316:324:99:13860,615,0
EU153402.1	1618	.	C	T	13125.80	.	AC=2;AF=1.00;AN=2;BaseQRankSum=-1.133;DP=311;ExcessHet=0.0000;FS=7.170;MLEAC=2;MLEAF=1.00;MQ=59.20;MQRankSum=-0.680;QD=30.02;ReadPosRankSum=0.101;SOR=0.179	GT:AD:DP:GQ:PL	1/1:9,301:310:99:13140,528,0
EU153402.1	1625	.	T	C	10624.64	.	AC=1;AF=0.500;AN=2;BaseQRankSum=0.321;DP=295;ExcessHet=0.0000;FS=6.460;MLEAC=1;MLEAF=0.500;MQ=59.25;MQRankSum=8.673;QD=29.95;ReadPosRankSum=0.219;SOR=0.938	GT:AD:DP:GQ:PL	0/1:39,256:295:99:10632,0,867
EU153402.1	1630	.	T	C	11550.93	.	AC=2;AF=1.00;AN=2;BaseQRankSum=-1.259;DP=277;ExcessHet=0.0000;FS=1.328;MLEAC=2;MLEAF=1.00;MQ=59.35;MQRankSum=-0.615;QD=29.64;ReadPosRankSum=-1.289;SOR=0.445	GT:AD:DP:GQ:PL	1/1:9,266:275:99:11565,423,0
EU153402.1	1632	.	A	G	11543.06	.	AC=2;AF=1.00;AN=2;BaseQRankSum=-1.074;DP=275;ExcessHet=0.0000;FS=1.324;MLEAC=2;MLEAF=1.00;MQ=59.29;MQRankSum=-0.699;QD=30.07;ReadPosRankSum=-1.526;SOR=0.456	GT:AD:DP:GQ:PL	1/1:9,266:275:99:11557,423,0
EU153402.1	1635	.	A	G	346.64	.	AC=1;AF=0.500;AN=2;BaseQRankSum=-1.640;DP=271;ExcessHet=0.0000;FS=5.278;MLEAC=1;MLEAF=0.500;MQ=59.14;MQRankSum=-6.578;QD=1.28;ReadPosRankSum=2.054;SOR=0.602	GT:AD:DP:GQ:PL	0/1:245,26:271:99:354,0,10209
EU153402.1	1644	.	A	C	8348.64	.	AC=1;AF=0.500;AN=2;BaseQRankSum=-1.916;DP=249;ExcessHet=0.0000;FS=3.104;MLEAC=1;MLEAF=0.500;MQ=58.96;MQRankSum=6.018;QD=34.22;ReadPosRankSum=-2.348;SOR=0.982	GT:AD:DP:GQ:PL	0/1:42,202:244:99:8356,0,1094
EU153402.1	1647	.	G	C	482.64	.	AC=1;AF=0.500;AN=2;BaseQRankSum=0.970;DP=241;ExcessHet=0.0000;FS=10.055;MLEAC=1;MLEAF=0.500;MQ=58.91;MQRankSum=-2.428;QD=2.00;ReadPosRankSum=1.796;SOR=0.919	GT:AD:DP:GQ:PL	0/1:214,27:241:99:490,0,8905
EU153402.1	1664	.	C	A	17986.06	.	AC=2;AF=1.00;AN=2;BaseQRankSum=-1.907;DP=444;ExcessHet=0.0000;FS=9.170;MLEAC=2;MLEAF=1.00;MQ=59.39;MQRankSum=1.078;QD=30.97;ReadPosRankSum=0.573;SOR=0.101	GT:AD:DP:GQ:PL	1/1:19,419:438:99:18000,464,0
EU153402.1	1665	.	T	C	333.64	.	AC=1;AF=0.500;AN=2;BaseQRankSum=-0.135;DP=440;ExcessHet=0.0000;FS=0.000;MLEAC=1;MLEAF=0.500;MQ=59.39;MQRankSum=1.792;QD=0.76;ReadPosRankSum=-0.520;SOR=0.729	GT:AD:DP:GQ:PL	0/1:400,40:440:99:341,0,15667
EU153402.1	1676	.	C	T	15229	.	AC=2;AF=1.00;AN=2;BaseQRankSum=-0.558;DP=403;ExcessHet=0.0000;FS=1.942;MLEAC=2;MLEAF=1.00;MQ=59.36;MQRankSum=3.465;QD=27.29;ReadPosRankSum=1.139;SOR=0.446	GT:AD:DP:GQ:PL	1/1:19,376:395:99:15262,387,0
EU153402.1	1677	.	A	G	16494.05	.	AC=2;AF=1.00;AN=2;BaseQRankSum=-1.244;DP=400;ExcessHet=0.0000;FS=2.997;MLEAC=2;MLEAF=1.00;MQ=59.35;MQRankSum=-0.794;QD=33.02;ReadPosRankSum=0.010;SOR=0.397	GT:AD:DP:GQ:PL	1/1:8,380:388:99:16706,809,0
EU153402.1	1693	.	A	G	12500.64	.	AC=1;AF=0.500;AN=2;BaseQRankSum=-0.687;DP=338;ExcessHet=0.0000;FS=14.909;MLEAC=1;MLEAF=0.500;MQ=59.09;MQRankSum=-0.011;QD=30.72;ReadPosRankSum=1.540;SOR=0.139	GT:AD:DP:GQ:PL	0/1:24,303:327:96:12508,0,96
EU153402.1	1698	.	G	A	31.64	.	AC=1;AF=0.500;AN=2;BaseQRankSum=0.632;DP=310;ExcessHet=0.0000;FS=9.115;MLEAC=1;MLEAF=0.500;MQ=59.07;MQRankSum=-0.331;QD=0.10;ReadPosRankSum=-0.258;SOR=1.609	GT:AD:DP:GQ:PL	0/1:282,22:304:39:39,0,11154
EU153402.1	1703	.	A	C	9198.64	.	AC=1;AF=0.500;AN=2;BaseQRankSum=0.258;DP=285;ExcessHet=0.0000;FS=10.430;MLEAC=1;MLEAF=0.500;MQ=58.94;MQRankSum=4.202;QD=33.09;ReadPosRankSum=1.716;SOR=0.468	GT:AD:DP:GQ:PL	0/1:52,226:278:99:9206,0,1344
EU153402.1	1704	.	G	A	9182.64	.	AC=1;AF=0.500;AN=2;BaseQRankSum=0.438;DP=278;ExcessHet=0.0000;FS=10.660;MLEAC=1;MLEAF=0.500;MQ=58.91;MQRankSum=3.328;QD=33.39;ReadPosRankSum=1.535;SOR=0.446	GT:AD:DP:GQ:PL	0/1:50,225:275:99:9190,0,1263
EU153402.1	1713	.	T	C	9886.06	.	AC=2;AF=1.00;AN=2;BaseQRankSum=-1.274;DP=240;ExcessHet=0.0000;FS=1.253;MLEAC=2;MLEAF=1.00;MQ=58.85;MQRankSum=-1.043;QD=29.50;ReadPosRankSum=0.841;SOR=0.436	GT:AD:DP:GQ:PL	1/1:10,230:240:99:9900,272,0
EU153402.1	1714	.	C	T	8791.64	.	AC=1;AF=0.500;AN=2;BaseQRankSum=-1.145;DP=232;ExcessHet=0.0000;FS=3.154;MLEAC=1;MLEAF=0.500;MQ=58.81;MQRankSum=3.262;QD=24.06;ReadPosRankSum=1.535;SOR=0.430	GT:AD:DP:GQ:PL	0/1:20,211:231:99:8799,0,205
EU153402.1	1719	.	T	A	7391.64	.	AC=1;AF=0.500;AN=2;BaseQRankSum=-0.396;DP=218;ExcessHet=0.0000;FS=12.905;MLEAC=1;MLEAF=0.500;MQ=58.74;MQRankSum=4.028;QD=33.91;ReadPosRankSum=-1.206;SOR=0.546	GT:AD:DP:GQ:PL	0/1:39,179:218:99:7399,0,1099
EU153402.1	1720	.	C	A	7307.64	.	AC=1;AF=0.500;AN=2;BaseQRankSum=-1.751;DP=216;ExcessHet=0.0000;FS=4.053;MLEAC=1;MLEAF=0.500;MQ=58.72;MQRankSum=4.004;QD=34.35;ReadPosRankSum=-0.509;SOR=0.730	GT:AD:DP:GQ:PL	0/1:25,176:201:99:7315,0,520
EU153402.1	1730	.	A	G	26986.06	.	AC=2;AF=1.00;AN=2;BaseQRankSum=-1.420;DP=624;ExcessHet=0.0000;FS=0.000;MLEAC=2;MLEAF=1.00;MQ=59.36;MQRankSum=-0.826;QD=28.98;ReadPosRankSum=1.746;SOR=0.629	GT:AD:DP:GQ:PL	1/1:11,611:622:99:27000,1377,0
EU153402.1	1740	.	T	C	24656.05	.	AC=2;AF=1.00;AN=2;BaseQRankSum=-0.741;DP=601;ExcessHet=0.0000;FS=0.000;MLEAC=2;MLEAF=1.00;MQ=59.42;MQRankSum=-0.749;QD=26.65;ReadPosRankSum=1.812;SOR=0.398	GT:AD:DP:GQ:PL	1/1:11,572:583:99:25238,1260,0
EU153402.1	1744	.	C	T	19477.64	.	AC=1;AF=0.500;AN=2;BaseQRankSum=2.661;DP=599;ExcessHet=0.0000;FS=1.452;MLEAC=1;MLEAF=0.500;MQ=59.45;MQRankSum=1.750;QD=33.35;ReadPosRankSum=1.558;SOR=0.581	GT:AD:DP:GQ:PL	0/1:109,475:584:99:19485,0,3148
EU153402.1	1745	.	A	AC	24097.02	.	AC=2;AF=1.00;AN=2;BaseQRankSum=0.158;DP=593;ExcessHet=0.0000;FS=2.048;MLEAC=2;MLEAF=1.00;MQ=59.45;MQRankSum=2.066;QD=29.19;ReadPosRankSum=1.117;SOR=0.224	GT:AD:DP:GQ:PL	1/1:14,553:567:99:24255,1077,0
EU153402.1	1758	.	C	T	18970.64	.	AC=1;AF=0.500;AN=2;BaseQRankSum=2.973;DP=601;ExcessHet=0.0000;FS=1.470;MLEAC=1;MLEAF=0.500;MQ=59.46;MQRankSum=0.811;QD=33.05;ReadPosRankSum=-0.126;SOR=0.553	GT:AD:DP:GQ:PL	0/1:106,468:574:99:18978,0,3043
EU153402.1	1763	.	A	G	22592.05	.	AC=2;AF=1.00;AN=2;BaseQRankSum=2.702;DP=580;ExcessHet=0.0000;FS=3.478;MLEAC=2;MLEAF=1.00;MQ=59.47;MQRankSum=2.112;QD=25.28;ReadPosRankSum=1.244;SOR=0.199	GT:AD:DP:GQ:PL	1/1:21,549:570:99:23482,771,0
EU153402.1	1773	.	T	G,A	21929.09	.	AC=1,1;AF=0.500,0.500;AN=2;BaseQRankSum=1.664;DP=598;ExcessHet=0.0000;FS=1.257;MLEAC=1,1;MLEAF=0.500,0.500;MQ=59.48;MQRankSum=8.931;QD=20.09;ReadPosRankSum=-0.726;SOR=0.399	GT:AD:DP:GQ:PL	1/2:33,73,487:593:99:22029,19063,20229,1679,0,1598
EU153402.1	1779	.	T	G	1315.64	.	AC=1;AF=0.500;AN=2;BaseQRankSum=-0.010;DP=612;ExcessHet=0.0000;FS=0.000;MLEAC=1;MLEAF=0.500;MQ=59.51;MQRankSum=1.532;QD=2.17;ReadPosRankSum=0.330;SOR=0.693	GT:AD:DP:GQ:PL	0/1:537,70:607:99:1323,0,22338
EU153402.1	1791	.	A	C	1657.64	.	AC=1;AF=0.500;AN=2;BaseQRankSum=0.776;DP=624;ExcessHet=0.0000;FS=0.000;MLEAC=1;MLEAF=0.500;MQ=59.53;MQRankSum=-4.412;QD=2.70;ReadPosRankSum=1.024;SOR=0.644	GT:AD:DP:GQ:PL	0/1:535,78:613:99:1665,0,22230
EU153402.1	1792	.	G	A	1130.64	.	AC=1;AF=0.500;AN=2;BaseQRankSum=1.714;DP=619;ExcessHet=0.0000;FS=1.859;MLEAC=1;MLEAF=0.500;MQ=59.58;MQRankSum=-1.747;QD=1.85;ReadPosRankSum=1.690;SOR=0.613	GT:AD:DP:GQ:PL	0/1:545,67:612:99:1138,0,22683
EU153402.1	1796	.	A	C	25945.05	.	AC=2;AF=1.00;AN=2;BaseQRankSum=-0.059;DP=613;ExcessHet=0.0000;FS=0.000;MLEAC=2;MLEAF=1.00;MQ=59.58;MQRankSum=-0.781;QD=33.12;ReadPosRankSum=-2.268;SOR=0.513	GT:AD:DP:GQ:PL	1/1:12,594:606:99:26190,1284,0
EU153402.1	1800	.	G	A	20928.76	.	AC=1;AF=0.500;AN=2;BaseQRankSum=-1.667;DP=600;ExcessHet=0.0000;FS=0.749;MLEAC=1;MLEAF=0.500;MQ=59.57;MQRankSum=4.229;QD=31.81;ReadPosRankSum=-1.392;SOR=0.771	GT:AD:DP:GQ:PL	0/1:88,505:593:99:20940,0,2175
EU153402.1	1804	.	A	C	733.64	.	AC=1;AF=0.500;AN=2;BaseQRankSum=2.151;DP=598;ExcessHet=0.0000;FS=0.000;MLEAC=1;MLEAF=0.500;MQ=59.57;MQRankSum=0.757;QD=1.27;ReadPosRankSum=1.508;SOR=0.656	GT:AD:DP:GQ:PL	0/1:521,55:576:99:741,0,21711
EU153402.1	1810	.	G	A	23221.08	.	AC=2;AF=1.00;AN=2;BaseQRankSum=2.303;DP=588;ExcessHet=0.0000;FS=0.000;MLEAC=2;MLEAF=1.00;MQ=59.60;MQRankSum=3.335;QD=29.25;ReadPosRankSum=0.062;SOR=0.606	GT:AD:DP:GQ:PL	1/1:24,551:575:99:23672,651,0
EU153402.1	1811	.	T	C	17899.06	.	AC=2;AF=1.00;AN=2;BaseQRankSum=2.222;DP=574;ExcessHet=0.0000;FS=0.000;MLEAC=2;MLEAF=1.00;MQ=59.63;MQRankSum=-0.740;QD=32.25;ReadPosRankSum=0.067;SOR=0.750	GT:AD:DP:GQ:PL	1/1:16,539:555:99:23492,950,0
EU153402.1	1813	.	T	C,G	16485.57	.	AC=1,1;AF=0.500,0.500;AN=2;BaseQRankSum=2.333;DP=570;ExcessHet=0.0000;FS=1.285;MLEAC=1,1;MLEAF=0.500,0.500;MQ=59.62;MQRankSum=3.144;QD=29.92;ReadPosRankSum=-0.157;SOR=0.615	GT:AD:DP:GQ:PL	1/2:26,54,471:551:99:21282,18473,19327,1206,0,850
EU153402.1	1814	.	G	A	661.64	.	AC=1;AF=0.500;AN=2;BaseQRankSum=2.048;DP=567;ExcessHet=0.0000;FS=2.014;MLEAC=1;MLEAF=0.500;MQ=59.62;MQRankSum=0.675;QD=1.19;ReadPosRankSum=0.092;SOR=0.816	GT:AD:DP:GQ:PL	0/1:503,52:555:99:669,0,20964
EU153402.1	1829	.	C	A	20237.63	.	AC=1;AF=0.500;AN=2;BaseQRankSum=0.150;DP=577;ExcessHet=0.0000;FS=2.635;MLEAC=1;MLEAF=0.500;MQ=59.66;MQRankSum=3.054;QD=30.22;ReadPosRankSum=1.729;SOR=0.712	GT:AD:DP:GQ:PL	0/1:82,489:571:99:20245,0,1971
EU153402.1	1837	.	T	C	22827.05	.	AC=2;AF=1.00;AN=2;BaseQRankSum=1.903;DP=585;ExcessHet=0.0000;FS=0.000;MLEAC=2;MLEAF=1.00;MQ=59.70;MQRankSum=4.739;QD=28.50;ReadPosRankSum=1.434;SOR=0.668	GT:AD:DP:GQ:PL	1/1:32,543:575:99:22949,291,0
EU153402.1	1845	.	T	C	24526.05	.	AC=2;AF=1.00;AN=2;BaseQRankSum=2.003;DP=595;ExcessHet=0.0000;FS=0.000;MLEAC=2;MLEAF=1.00;MQ=59.74;MQRankSum=0.391;QD=31.07;ReadPosRankSum=0.779;SOR=0.616	GT:AD:DP:GQ:PL	1/1:20,569:589:99:24705,873,0
EU153402.1	1846	.	G	A	23881.05	.	AC=2;AF=1.00;AN=2;BaseQRankSum=0.951;DP=600;ExcessHet=0.0000;FS=0.000;MLEAC=2;MLEAF=1.00;MQ=59.74;MQRankSum=6.032;QD=27.32;ReadPosRankSum=1.463;SOR=0.813	GT:AD:DP:GQ:PL	1/1:30,564:594:99:24030,438,0
EU153402.1	1853	.	G	A	22107.04	.	AC=1;AF=0.500;AN=2;BaseQRankSum=-0.658;DP=603;ExcessHet=0.0000;FS=0.000;MLEAC=1;MLEAF=0.500;MQ=59.80;MQRankSum=2.205;QD=31.03;ReadPosRankSum=0.583;SOR=0.738	GT:AD:DP:GQ:PL	0/1:64,532:596:99:22146,0,1086
EU153402.1	1856	.	G	A	22379.04	.	AC=1;AF=0.500;AN=2;BaseQRankSum=-0.515;DP=609;ExcessHet=0.0000;FS=0.000;MLEAC=1;MLEAF=0.500;MQ=59.84;MQRankSum=2.703;QD=25.34;ReadPosRankSum=0.740;SOR=0.710	GT:AD:DP:GQ:PL	0/1:64,539:603:99:22415,0,1065
EU153402.1	1868	.	G	C	23247.04	.	AC=1;AF=0.500;AN=2;BaseQRankSum=0.081;DP=637;ExcessHet=0.0000;FS=0.000;MLEAC=1;MLEAF=0.500;MQ=59.93;MQRankSum=-0.780;QD=28.00;ReadPosRankSum=-1.553;SOR=0.745	GT:AD:DP:GQ:PL	0/1:57,564:621:99:23392,0,695
EU153402.1	1880	.	A	G	26762.06	.	AC=2;AF=1.00;AN=2;BaseQRankSum=-0.267;DP=641;ExcessHet=0.0000;FS=1.480;MLEAC=2;MLEAF=1.00;MQ=59.95;MQRankSum=-0.471;QD=30.77;ReadPosRankSum=-1.660;SOR=0.622	GT:AD:DP:GQ:PL	1/1:23,618:641:99:26776,895,0
EU153402.1	1892	.	C	T	206.64	.	AC=1;AF=0.500;AN=2;BaseQRankSum=1.592;DP=663;ExcessHet=0.0000;FS=2.309;MLEAC=1;MLEAF=0.500;MQ=59.76;MQRankSum=-1.015;QD=0.32;ReadPosRankSum=-1.546;SOR=1.006	GT:AD:DP:GQ:PL	0/1:600,50:650:99:214,0,23567
EU153402.1	1901	.	C	A	24702.64	.	AC=1;AF=0.500;AN=2;BaseQRankSum=0.054;DP=657;ExcessHet=0.0000;FS=0.000;MLEAC=1;MLEAF=0.500;MQ=59.68;MQRankSum=2.850;QD=31.60;ReadPosRankSum=-0.473;SOR=0.691	GT:AD:DP:GQ:PL	0/1:59,595:654:99:24710,0,686
EU153402.1	1911	.	T	C	26342.06	.	AC=2;AF=1.00;AN=2;BaseQRankSum=-0.743;DP=646;ExcessHet=0.0000;FS=0.000;MLEAC=2;MLEAF=1.00;MQ=59.54;MQRankSum=3.896;QD=32.67;ReadPosRankSum=0.169;SOR=0.641	GT:AD:DP:GQ:PL	1/1:30,616:646:99:26356,601,0
EU153402.1	1912	.	G	A	26204.06	.	AC=2;AF=1.00;AN=2;BaseQRankSum=-0.958;DP=645;ExcessHet=0.0000;FS=0.000;MLEAC=2;MLEAF=1.00;MQ=59.53;MQRankSum=3.080;QD=26.89;ReadPosRankSum=0.337;SOR=0.632	GT:AD:DP:GQ:PL	1/1:30,613:643:99:26218,586,0
EU153402.1	1913	.	G	A	24388.64	.	AC=1;AF=0.500;AN=2;BaseQRankSum=-1.438;DP=648;ExcessHet=0.0000;FS=0.000;MLEAC=1;MLEAF=0.500;MQ=59.52;MQRankSum=1.490;QD=27.51;ReadPosRankSum=0.131;SOR=0.649	GT:AD:DP:GQ:PL	0/1:53,587:640:99:24396,0,463
EU153402.1	1915	.	A	C	27391.06	.	AC=2;AF=1.00;AN=2;BaseQRankSum=1.110;DP=645;ExcessHet=0.0000;FS=0.000;MLEAC=2;MLEAF=1.00;MQ=59.50;MQRankSum=-1.348;QD=30.90;ReadPosRankSum=0.005;SOR=0.742	GT:AD:DP:GQ:PL	1/1:18,627:645:99:27405,1132,0
EU153402.1	1939	.	G	A	20373.07	.	AC=1;AF=0.500;AN=2;BaseQRankSum=0.092;DP=604;ExcessHet=0.0000;FS=0.000;MLEAC=1;MLEAF=0.500;MQ=59.16;MQRankSum=-1.265;QD=34.83;ReadPosRankSum=0.012;SOR=0.694	GT:AD:DP:GQ:PL	0/1:73,512:585:99:20462,0,1295
EU153402.1	1940	.	A	G	15097.64	.	AC=1;AF=0.500;AN=2;BaseQRankSum=2.720;DP=599;ExcessHet=0.0000;FS=1.202;MLEAC=1;MLEAF=0.500;MQ=59.15;MQRankSum=-2.172;QD=26.72;ReadPosRankSum=1.117;SOR=0.604	GT:AD:DP:GQ:PL	0/1:171,394:565:99:15105,0,5401
EU153402.1	1944	.	T	C	23384.08	.	AC=2;AF=1.00;AN=2;BaseQRankSum=1.307;DP=589;ExcessHet=0.0000;FS=1.261;MLEAC=2;MLEAF=1.00;MQ=59.14;MQRankSum=1.482;QD=31.58;ReadPosRankSum=1.390;SOR=0.339	GT:AD:DP:GQ:PL	1/1:32,554:586:99:23443,324,0
EU153402.1	1949	.	C	CT	24061.03	.	AC=2;AF=1.00;AN=2;BaseQRankSum=-0.052;DP=586;ExcessHet=0.0000;FS=1.655;MLEAC=2;MLEAF=1.00;MQ=59.13;MQRankSum=-1.727;QD=27.15;ReadPosRankSum=1.779;SOR=0.354	GT:AD:DP:GQ:PL	1/1:21,556:577:99:24075,792,0
EU153402.1	1950	.	A	G	23638.05	.	AC=2;AF=1.00;AN=2;BaseQRankSum=-0.217;DP=583;ExcessHet=0.0000;FS=1.655;MLEAC=2;MLEAF=1.00;MQ=59.13;MQRankSum=-1.732;QD=31.93;ReadPosRankSum=1.467;SOR=0.357	GT:AD:DP:GQ:PL	1/1:21,553:574:99:23940,783,0
EU153402.1	1961	.	T	C	21482.64	.	AC=1;AF=0.500;AN=2;BaseQRankSum=-0.543;DP=581;ExcessHet=0.0000;FS=3.341;MLEAC=1;MLEAF=0.500;MQ=59.13;MQRankSum=-0.138;QD=29.19;ReadPosRankSum=-0.243;SOR=0.438	GT:AD:DP:GQ:PL	0/1:55,521:576:99:21490,0,653
EU153402.1	1970	.	G	C	23836.06	.	AC=2;AF=1.00;AN=2;BaseQRankSum=2.753;DP=572;ExcessHet=0.0000;FS=3.520;MLEAC=2;MLEAF=1.00;MQ=59.11;MQRankSum=-1.819;QD=31.73;ReadPosRankSum=0.380;SOR=0.392	GT:AD:DP:GQ:PL	1/1:21,551:572:99:23850,777,0
EU153402.1	1978	.	G	C	22216.06	.	AC=2;AF=1.00;AN=2;BaseQRankSum=3.192;DP=538;ExcessHet=0.0000;FS=3.587;MLEAC=2;MLEAF=1.00;MQ=59.06;MQRankSum=-1.675;QD=26.14;ReadPosRankSum=-0.773;SOR=0.444	GT:AD:DP:GQ:PL	1/1:18,512:530:99:22230,785,0
EU153402.1	1987	.	A	T	20821.06	.	AC=2;AF=1.00;AN=2;BaseQRankSum=3.433;DP=511;ExcessHet=0.0000;FS=3.120;MLEAC=2;MLEAF=1.00;MQ=59.01;MQRankSum=-2.070;QD=29.81;ReadPosRankSum=-0.986;SOR=0.534	GT:AD:DP:GQ:PL	1/1:24,487:511:99:20835,458,0
EU153402.1	1991	.	GGATC	G	17175.60	.	AC=1;AF=0.500;AN=2;BaseQRankSum=2.434;DP=505;ExcessHet=0.0000;FS=2.183;MLEAC=1;MLEAF=0.500;MQ=58.99;MQRankSum=-0.299;QD=31.47;ReadPosRankSum=0.579;SOR=0.618	GT:AD:DP:GQ:PL	0/1:41,426:467:99:17183,0,413
EU153402.1	1996	.	A	AGTTG	18102.02	.	AC=2;AF=1.00;AN=2;BaseQRankSum=1.864;DP=482;ExcessHet=0.0000;FS=3.151;MLEAC=2;MLEAF=1.00;MQ=58.95;MQRankSum=-1.925;QD=35.54;ReadPosRankSum=-0.031;SOR=0.591	GT:AD:DP:GQ:PL	1/1:19,426:445:99:18263,488,0
EU153402.1	2001	.	C	G	19851.06	.	AC=2;AF=1.00;AN=2;BaseQRankSum=1.000;DP=471;ExcessHet=0.0000;FS=0.000;MLEAC=2;MLEAF=1.00;MQ=58.94;MQRankSum=-0.655;QD=31.32;ReadPosRankSum=-0.730;SOR=0.728	GT:AD:DP:GQ:PL	1/1:11,453:464:99:19865,944,0
EU153402.1	2106	.	T	A	4831.64	.	AC=1;AF=0.500;AN=2;BaseQRankSum=1.062;DP=140;ExcessHet=0.0000;FS=1.069;MLEAC=1;MLEAF=0.500;MQ=59.84;MQRankSum=-0.334;QD=34.41;ReadPosRankSum=0.825;SOR=0.530	GT:AD:DP:GQ:PL	0/1:15,117:132:99:4839,0,277
EU153402.1	2107	.	C	A	4831.64	.	AC=1;AF=0.500;AN=2;BaseQRankSum=0.173;DP=136;ExcessHet=0.0000;FS=1.069;MLEAC=1;MLEAF=0.500;MQ=59.84;MQRankSum=-0.334;QD=27.36;ReadPosRankSum=0.842;SOR=0.530	GT:AD:DP:GQ:PL	0/1:15,117:132:99:4839,0,277
EU153402.1	2112	.	A	G	4440.64	.	AC=1;AF=0.500;AN=2;BaseQRankSum=0.236;DP=122;ExcessHet=0.0000;FS=0.000;MLEAC=1;MLEAF=0.500;MQ=59.82;MQRankSum=-0.349;QD=29.35;ReadPosRankSum=0.483;SOR=0.598	GT:AD:DP:GQ:PL	0/1:15,107:122:99:4448,0,308
EU153402.1	2115	.	T	TC	4230.60	.	AC=1;AF=0.500;AN=2;BaseQRankSum=1.475;DP=117;ExcessHet=0.0000;FS=1.063;MLEAC=1;MLEAF=0.500;MQ=59.81;MQRankSum=-0.358;QD=33.23;ReadPosRankSum=0.818;SOR=0.566	GT:AD:DP:GQ:PL	0/1:15,102:117:99:4238,0,323
EU153402.1	2116	.	T	C	4023.64	.	AC=1;AF=0.500;AN=2;BaseQRankSum=0.855;DP=111;ExcessHet=0.0000;FS=0.000;MLEAC=1;MLEAF=0.500;MQ=59.80;MQRankSum=-0.353;QD=27.33;ReadPosRankSum=0.772;SOR=0.656	GT:AD:DP:GQ:PL	0/1:14,97:111:99:4031,0,296
EU153402.1	2121	.	CCT	C	3771.60	.	AC=1;AF=0.500;AN=2;BaseQRankSum=1.982;DP=105;ExcessHet=0.0000;FS=0.000;MLEAC=1;MLEAF=0.500;MQ=59.79;MQRankSum=-0.364;QD=27.35;ReadPosRankSum=-0.056;SOR=0.734	GT:AD:DP:GQ:PL	0/1:14,91:105:99:3779,0,314
EU153402.1	2130	.	G	C	3390.64	.	AC=1;AF=0.500;AN=2;BaseQRankSum=1.024;DP=97;ExcessHet=0.0000;FS=1.110;MLEAC=1;MLEAF=0.500;MQ=59.77;MQRankSum=-0.399;QD=34.96;ReadPosRankSum=0.085;SOR=0.951	GT:AD:DP:GQ:PL	0/1:15,82:97:99:3398,0,383
EU153402.1	2138	.	C	G	3264.64	.	AC=1;AF=0.500;AN=2;BaseQRankSum=0.921;DP=94;ExcessHet=0.0000;FS=0.000;MLEAC=1;MLEAF=0.500;MQ=59.77;MQRankSum=-0.407;QD=34.73;ReadPosRankSum=-0.518;SOR=0.882	GT:AD:DP:GQ:PL	0/1:15,79:94:99:3272,0,392
EU153402.1	2154	.	C	A	2685.64	.	AC=1;AF=0.500;AN=2;BaseQRankSum=-1.233;DP=77;ExcessHet=0.0000;FS=1.235;MLEAC=1;MLEAF=0.500;MQ=59.71;MQRankSum=-0.394;QD=34.88;ReadPosRankSum=-3.463;SOR=0.469	GT:AD:DP:GQ:PL	0/1:12,65:77:99:2693,0,308
EU153402.1	2157	.	A	G	2391.64	.	AC=1;AF=0.500;AN=2;BaseQRankSum=-1.238;DP=70;ExcessHet=0.0000;FS=1.255;MLEAC=1;MLEAF=0.500;MQ=59.69;MQRankSum=-0.417;QD=34.17;ReadPosRankSum=-4.159;SOR=0.424	GT:AD:DP:GQ:PL	0/1:12,58:70:99:2399,0,329
EU153402.1	2160	.	C	G	2184.64	.	AC=1;AF=0.500;AN=2;BaseQRankSum=-1.089;DP=64;ExcessHet=0.0000;FS=0.000;MLEAC=1;MLEAF=0.500;MQ=59.66;MQRankSum=-0.414;QD=34.13;ReadPosRankSum=-4.043;SOR=0.563	GT:AD:DP:GQ:PL	0/1:11,53:64:99:2192,0,302
EU153402.1	2161	.	A	G	2100.64	.	AC=1;AF=0.500;AN=2;BaseQRankSum=-1.006;DP=62;ExcessHet=0.0000;FS=0.000;MLEAC=1;MLEAF=0.500;MQ=59.64;MQRankSum=-0.422;QD=33.88;ReadPosRankSum=-3.908;SOR=0.646	GT:AD:DP:GQ:PL	0/1:11,51:62:99:2108,0,308
EU153402.1	2163	.	C	T	1806.64	.	AC=1;AF=0.500;AN=2;BaseQRankSum=-1.128;DP=55;ExcessHet=0.0000;FS=0.000;MLEAC=1;MLEAF=0.500;MQ=59.60;MQRankSum=-0.455;QD=32.85;ReadPosRankSum=-4.562;SOR=0.665	GT:AD:DP:GQ:PL	0/1:11,44:55:99:1814,0,329
EU153402.1	2185	.	G	GC	211.60	.	AC=1;AF=0.500;AN=2;BaseQRankSum=0.000;DP=17;ExcessHet=0.0000;FS=2.336;MLEAC=1;MLEAF=0.500;MQ=58.69;MQRankSum=-1.231;QD=12.45;ReadPosRankSum=-1.089;SOR=0.223	GT:AD:DP:GQ:PL	0/1:11,6:17:99:219,0,444
EU153402.1	2302	.	T	A	220.64	.	AC=1;AF=0.500;AN=2;BaseQRankSum=0.913;DP=29;ExcessHet=0.0000;FS=0.000;MLEAC=1;MLEAF=0.500;MQ=60.00;MQRankSum=0.000;QD=7.61;ReadPosRankSum=-0.914;SOR=0.751	GT:AD:DP:GQ:PL	0/1:22,7:29:99:228,0,902
EU153402.1	2306	.	A	G	112.64	.	AC=1;AF=0.500;AN=2;BaseQRankSum=0.791;DP=35;ExcessHet=0.0000;FS=2.026;MLEAC=1;MLEAF=0.500;MQ=60.00;MQRankSum=0.000;QD=3.22;ReadPosRankSum=-0.779;SOR=1.565	GT:AD:DP:GQ:PL	0/1:30,5:35:99:120,0,1245
EU153402.1	2307	.	T	C	112.64	.	AC=1;AF=0.500;AN=2;BaseQRankSum=0.896;DP=35;ExcessHet=0.0000;FS=2.026;MLEAC=1;MLEAF=0.500;MQ=60.00;MQRankSum=0.000;QD=3.22;ReadPosRankSum=-0.543;SOR=1.565	GT:AD:DP:GQ:PL	0/1:30,5:35:99:120,0,1245
EU153402.1	2316	.	A	G	1612.64	.	AC=1;AF=0.500;AN=2;BaseQRankSum=0.490;DP=55;ExcessHet=0.0000;FS=3.031;MLEAC=1;MLEAF=0.500;MQ=59.91;MQRankSum=0.000;QD=31.62;ReadPosRankSum=-2.231;SOR=1.064	GT:AD:DP:GQ:PL	0/1:11,40:51:99:1620,0,341
EU153402.1	2329	.	T	C	123.64	.	AC=1;AF=0.500;AN=2;BaseQRankSum=0.978;DP=76;ExcessHet=0.0000;FS=1.398;MLEAC=1;MLEAF=0.500;MQ=59.94;MQRankSum=0.386;QD=1.63;ReadPosRankSum=0.192;SOR=0.954	GT:AD:DP:GQ:PL	0/1:68,8:76:99:131,0,2820
EU153402.1	2333	.	A	T	376.64	.	AC=1;AF=0.500;AN=2;BaseQRankSum=0.422;DP=101;ExcessHet=0.0000;FS=3.840;MLEAC=1;MLEAF=0.500;MQ=59.15;MQRankSum=0.456;QD=3.88;ReadPosRankSum=-0.194;SOR=1.053	GT:AD:DP:GQ:PL	0/1:82,15:97:99:384,0,3397
EU153402.1	2337	.	G	A	240.64	.	AC=1;AF=0.500;AN=2;BaseQRankSum=0.388;DP=112;ExcessHet=0.0000;FS=4.681;MLEAC=1;MLEAF=0.500;MQ=59.24;MQRankSum=0.691;QD=2.15;ReadPosRankSum=-1.103;SOR=1.165	GT:AD:DP:GQ:PL	0/1:99,13:112:99:248,0,4118
EU153402.1	2344	.	A	G	1033.64	.	AC=1;AF=0.500;AN=2;BaseQRankSum=0.965;DP=129;ExcessHet=0.0000;FS=5.154;MLEAC=1;MLEAF=0.500;MQ=59.29;MQRankSum=-2.421;QD=8.20;ReadPosRankSum=-0.084;SOR=1.284	GT:AD:DP:GQ:PL	0/1:94,32:126:99:1041,0,3850
EU153402.1	2345	.	G	A	231.64	.	AC=1;AF=0.500;AN=2;BaseQRankSum=-1.751;DP=130;ExcessHet=0.0000;FS=1.058;MLEAC=1;MLEAF=0.500;MQ=59.30;MQRankSum=0.800;QD=1.78;ReadPosRankSum=-1.247;SOR=0.538	GT:AD:DP:GQ:PL	0/1:116,14:130:99:239,0,4825
EU153402.1	2349	.	A	G	35.64	.	AC=1;AF=0.500;AN=2;BaseQRankSum=-1.384;DP=138;ExcessHet=0.0000;FS=1.261;MLEAC=1;MLEAF=0.500;MQ=59.34;MQRankSum=0.655;QD=0.26;ReadPosRankSum=-0.653;SOR=0.984	GT:AD:DP:GQ:PL	0/1:125,10:135:43:43,0,5189
EU153402.1	2352	.	G	T	208.64	.	AC=1;AF=0.500;AN=2;BaseQRankSum=0.452;DP=146;ExcessHet=0.0000;FS=0.000;MLEAC=1;MLEAF=0.500;MQ=59.38;MQRankSum=0.502;QD=1.46;ReadPosRankSum=0.172;SOR=0.719	GT:AD:DP:GQ:PL	0/1:128,15:143:99:216,0,5329
EU153402.1	2368	.	TCTCTCCGCTCAAATGACAAAGTTTTCTTGAACTGTTGATCTGCCCTTGAGAAGACAATGCAAACAAAGGTTTATCCTCTGGGAAAATAAAATTTTTAGGTCTCAACTGTATCAGGTCTGTGATTTCTTAG	T	154.60	.	AC=1;AF=0.500;AN=2;BaseQRankSum=1.158;DP=39;ExcessHet=0.0000;FS=1.690;MLEAC=1;MLEAF=0.500;MQ=56.43;MQRankSum=-6.099;QD=3.96;ReadPosRankSum=-0.738;SOR=1.251	GT:AD:DP:GQ:PL	0/1:32,7:39:99:162,0,1323
EU153402.1	2503	.	AACTTCTGAATGTTAAAGGAGCTAGGTTTTTTTTTTTTTAATT	A	1003.60	.	AC=1;AF=0.500;AN=2;BaseQRankSum=0.941;DP=85;ExcessHet=0.0000;FS=9.816;MLEAC=1;MLEAF=0.500;MQ=43.39;MQRankSum=-1.950;QD=11.95;ReadPosRankSum=-1.417;SOR=0.437	GT:AD:DP:GQ:PL	0/1:54,30:84:99:1011,0,2119
EU153402.1	2597	.	T	C	11117.64	.	AC=1;AF=0.500;AN=2;BaseQRankSum=0.454;DP=1048;ExcessHet=0.0000;FS=6.007;MLEAC=1;MLEAF=0.500;MQ=34.65;MQRankSum=-5.633;QD=11.14;ReadPosRankSum=3.121;SOR=0.861	GT:AD:DP:GQ:PL	0/1:591,407:998:99:11125,0,19150
EU153402.1	2627	.	G	A	54777.05	.	AC=2;AF=1.00;AN=2;BaseQRankSum=0.769;DP=1397;ExcessHet=0.0000;FS=0.000;MLEAC=2;MLEAF=1.00;MQ=35.38;MQRankSum=-1.886;QD=25.47;ReadPosRankSum=1.907;SOR=0.579	GT:AD:DP:GQ:PL	1/1:29,1338:1367:99:55009,3039,0
EU153402.1	2633	.	A	G	8596.64	.	AC=1;AF=0.500;AN=2;BaseQRankSum=5.078;DP=1454;ExcessHet=0.0000;FS=27.910;MLEAC=1;MLEAF=0.500;MQ=35.29;MQRankSum=-4.426;QD=6.26;ReadPosRankSum=-0.134;SOR=1.294	GT:AD:DP:GQ:PL	0/1:1031,343:1374:99:8604,0,35443
EU153402.1	2652	.	T	C	907.64	.	AC=1;AF=0.500;AN=2;BaseQRankSum=2.213;DP=1760;ExcessHet=0.0000;FS=4.372;MLEAC=1;MLEAF=0.500;MQ=34.78;MQRankSum=-6.106;QD=0.54;ReadPosRankSum=-3.958;SOR=1.176	GT:AD:DP:GQ:PL	0/1:1507,184:1691:99:915,0,55156
EU153402.1	2691	.	A	C	1267.64	.	AC=1;AF=0.500;AN=2;BaseQRankSum=2.590;DP=2475;ExcessHet=0.0000;FS=2.022;MLEAC=1;MLEAF=0.500;MQ=33.94;MQRankSum=-0.774;QD=0.54;ReadPosRankSum=0.301;SOR=1.067	GT:AD:DP:GQ:PL	0/1:2124,245:2369:99:1275,0,74325
EU153402.1	2829	.	G	A	53.04	.	AC=1;AF=0.500;AN=2;BaseQRankSum=0.000;DP=14;ExcessHet=0.0000;FS=6.264;MLEAC=1;MLEAF=0.500;MQ=51.91;MQRankSum=-2.744;QD=4.82;ReadPosRankSum=1.083;SOR=2.833	GT:AD:DP:GQ:PL	0/1:8,3:11:99:102,0,327
EU153402.1	2834	.	T	A	53.04	.	AC=1;AF=0.500;AN=2;BaseQRankSum=0.000;DP=14;ExcessHet=0.0000;FS=6.264;MLEAC=1;MLEAF=0.500;MQ=51.91;MQRankSum=-2.744;QD=4.82;ReadPosRankSum=1.184;SOR=2.833	GT:AD:DP:GQ:PL	0/1:8,3:11:99:102,0,327
EU153402.1	2838	.	AAATTGTAAG	A	62.03	.	AC=1;AF=0.500;AN=2;BaseQRankSum=0.000;DP=15;ExcessHet=0.0000;FS=6.892;MLEAC=1;MLEAF=0.500;MQ=52.49;MQRankSum=-2.838;QD=5.17;ReadPosRankSum=1.184;SOR=2.815	GT:AD:DP:GQ:PL	0/1:9,3:12:99:99,0,369
EU153402.1	2848	.	A	C	53.04	.	AC=1;AF=0.500;AN=2;BaseQRankSum=0.605;DP=15;ExcessHet=0.0000;FS=6.892;MLEAC=1;MLEAF=0.500;MQ=52.49;MQRankSum=-2.838;QD=4.42;ReadPosRankSum=0.794;SOR=2.815	GT:AD:DP:GQ:PL	0/1:9,3:12:99:99,0,369
EU153402.1	2854	.	A	G	53.04	.	AC=1;AF=0.500;AN=2;BaseQRankSum=0.944;DP=17;ExcessHet=0.0000;FS=6.803;MLEAC=1;MLEAF=0.500;MQ=53.43;MQRankSum=-3.496;QD=3.79;ReadPosRankSum=1.014;SOR=2.817	GT:AD:DP:GQ:PL	0/1:11,3:14:93:93,0,453
EU153402.1	2858	.	A	G	53.04	.	AC=1;AF=0.500;AN=2;BaseQRankSum=0.944;DP=17;ExcessHet=0.0000;FS=6.803;MLEAC=1;MLEAF=0.500;MQ=53.43;MQRankSum=-3.496;QD=3.79;ReadPosRankSum=0.423;SOR=2.817	GT:AD:DP:GQ:PL	0/1:11,3:14:93:93,0,453
EU153402.1	2860	.	C	A	83.45	.	AC=1;AF=0.500;AN=2;BaseQRankSum=0.897;DP=16;ExcessHet=0.0000;FS=6.803;MLEAC=1;MLEAF=0.500;MQ=52.99;MQRankSum=-2.878;QD=5.56;ReadPosRankSum=-0.078;SOR=2.817	GT:AD:DP:GQ:PL	0/1:12,3:15:91:91,0,455
EU153402.1	2861	.	T	G	83.45	.	AC=1;AF=0.500;AN=2;BaseQRankSum=0.897;DP=16;ExcessHet=0.0000;FS=6.803;MLEAC=1;MLEAF=0.500;MQ=52.99;MQRankSum=-2.878;QD=5.56;ReadPosRankSum=-0.156;SOR=2.817	GT:AD:DP:GQ:PL	0/1:12,3:15:91:91,0,455
EU153402.1	2862	.	C	G	219.83	.	AC=1;AF=0.500;AN=2;BaseQRankSum=1.020;DP=16;ExcessHet=0.0000;FS=2.027;MLEAC=1;MLEAF=0.500;MQ=52.99;MQRankSum=-2.433;QD=14.66;ReadPosRankSum=-0.251;SOR=1.329	GT:AD:DP:GQ:PL	0/1:8,7:15:99:230,0,316
EU153402.1	2873	.	T	A	83.45	.	AC=1;AF=0.500;AN=2;BaseQRankSum=0.897;DP=16;ExcessHet=0.0000;FS=6.803;MLEAC=1;MLEAF=0.500;MQ=52.99;MQRankSum=-2.878;QD=5.56;ReadPosRankSum=-1.323;SOR=2.817	GT:AD:DP:GQ:PL	0/1:12,3:15:91:91,0,455
EU153402.1	2876	.	G	GCGT	87.71	.	AC=1;AF=0.500;AN=2;BaseQRankSum=0.944;DP=16;ExcessHet=0.0000;FS=7.160;MLEAC=1;MLEAF=0.500;MQ=52.99;MQRankSum=-3.349;QD=6.75;ReadPosRankSum=-1.523;SOR=2.804	GT:AD:DP:GQ:PL	0/1:10,3:13:96:96,0,411
EU153402.1	2877	.	A	G	83.45	.	AC=1;AF=0.500;AN=2;BaseQRankSum=0.897;DP=16;ExcessHet=0.0000;FS=6.803;MLEAC=1;MLEAF=0.500;MQ=52.99;MQRankSum=-2.878;QD=5.56;ReadPosRankSum=-1.715;SOR=2.817	GT:AD:DP:GQ:PL	0/1:12,3:15:91:91,0,455
EU153402.1	2879	.	GCA	G	85.54	.	AC=1;AF=0.500;AN=2;BaseQRankSum=0.944;DP=17;ExcessHet=0.0000;FS=6.803;MLEAC=1;MLEAF=0.500;MQ=53.43;MQRankSum=-3.496;QD=6.11;ReadPosRankSum=-1.690;SOR=2.817	GT:AD:DP:GQ:PL	0/1:11,3:14:93:93,0,453
EU153402.1	2884	.	TA	T	79.59	.	AC=1;AF=0.500;AN=2;BaseQRankSum=0.897;DP=19;ExcessHet=0.0000;FS=6.990;MLEAC=1;MLEAF=0.500;MQ=54.16;MQRankSum=-3.774;QD=4.97;ReadPosRankSum=-1.635;SOR=2.800	GT:AD:DP:GQ:PL	0/1:13,3:16:87:87,0,537
EU153402.1	2887	.	G	GTA	79.48	.	AC=1;AF=0.500;AN=2;BaseQRankSum=0.820;DP=19;ExcessHet=0.0000;FS=6.990;MLEAC=1;MLEAF=0.500;MQ=54.16;MQRankSum=-3.774;QD=4.97;ReadPosRankSum=-1.144;SOR=2.800	GT:AD:DP:GQ:PL	0/1:13,3:16:87:87,0,537
EU153402.1	2893	.	T	TTTA	74.58	.	AC=1;AF=0.500;AN=2;BaseQRankSum=0.692;DP=19;ExcessHet=0.0000;FS=6.864;MLEAC=1;MLEAF=0.500;MQ=54.16;MQRankSum=-3.252;QD=4.14;ReadPosRankSum=-1.352;SOR=2.810	GT:AD:DP:GQ:PL	0/1:15,3:18:82:82,0,581
EU153402.1	2894	.	G	A	81.52	.	AC=1;AF=0.500;AN=2;BaseQRankSum=0.720;DP=18;ExcessHet=0.0000;FS=6.990;MLEAC=1;MLEAF=0.500;MQ=54.84;MQRankSum=-3.774;QD=4.80;ReadPosRankSum=-0.340;SOR=2.800	GT:AD:DP:GQ:PL	0/1:13,4:17:89:89,0,535
EU153402.1	2899	.	G	T	129.17	.	AC=1;AF=0.500;AN=2;BaseQRankSum=0.996;DP=17;ExcessHet=0.0000;FS=0.000;MLEAC=1;MLEAF=0.500;MQ=55.59;MQRankSum=-2.323;QD=8.07;ReadPosRankSum=0.523;SOR=0.551	GT:AD:DP:GQ:PL	0/1:11,5:16:99:137,0,448
EU153402.1	2908	.	G	C	130.64	.	AC=1;AF=0.500;AN=2;BaseQRankSum=-1.423;DP=15;ExcessHet=0.0000;FS=2.363;MLEAC=1;MLEAF=0.500;MQ=57.74;MQRankSum=-1.423;QD=9.33;ReadPosRankSum=-0.638;SOR=1.609	GT:AD:DP:GQ:PL	0/1:10,4:14:99:138,0,408
EU153402.1	2925	.	G	T	130.64	.	AC=1;AF=0.500;AN=2;BaseQRankSum=-1.113;DP=21;ExcessHet=0.0000;FS=0.000;MLEAC=1;MLEAF=0.500;MQ=58.08;MQRankSum=-0.729;QD=6.22;ReadPosRankSum=-2.653;SOR=0.542	GT:AD:DP:GQ:PL	0/1:16,5:21:99:138,0,628
EU153402.1	2932	.	G	A	291.64	.	AC=1;AF=0.500;AN=2;BaseQRankSum=-1.746;DP=43;ExcessHet=0.0000;FS=5.692;MLEAC=1;MLEAF=0.500;MQ=49.93;MQRankSum=2.723;QD=6.94;ReadPosRankSum=-0.810;SOR=1.888	GT:AD:DP:GQ:PL	0/1:32,10:42:99:299,0,1078
EU153402.1	2940	.	C	T	1330.64	.	AC=1;AF=0.500;AN=2;BaseQRankSum=2.367;DP=54;ExcessHet=0.0000;FS=1.105;MLEAC=1;MLEAF=0.500;MQ=51.65;MQRankSum=-3.833;QD=24.64;ReadPosRankSum=0.161;SOR=0.495	GT:AD:DP:GQ:PL	0/1:20,34:54:99:1338,0,678
EU153402.1	2941	.	T	C	48.64	.	AC=1;AF=0.500;AN=2;BaseQRankSum=-0.864;DP=56;ExcessHet=0.0000;FS=1.951;MLEAC=1;MLEAF=0.500;MQ=51.93;MQRankSum=1.635;QD=0.87;ReadPosRankSum=0.932;SOR=1.423	GT:AD:DP:GQ:PL	0/1:51,5:56:56:56,0,2126
EU153402.1	2953	.	G	A	39.64	.	AC=1;AF=0.500;AN=2;BaseQRankSum=-3.048;DP=74;ExcessHet=0.0000;FS=4.081;MLEAC=1;MLEAF=0.500;MQ=52.33;MQRankSum=1.775;QD=0.54;ReadPosRankSum=0.532;SOR=1.900	GT:AD:DP:GQ:PL	0/1:68,6:74:47:47,0,2837
EU153402.1	2956	.	C	T	63.64	.	AC=1;AF=0.500;AN=2;BaseQRankSum=-1.510;DP=81;ExcessHet=0.0000;FS=1.592;MLEAC=1;MLEAF=0.500;MQ=52.96;MQRankSum=1.856;QD=0.79;ReadPosRankSum=0.720;SOR=1.211	GT:AD:DP:GQ:PL	0/1:74,7:81:71:71,0,3086
EU153402.1	2959	.	T	A	96.64	.	AC=1;AF=0.500;AN=2;BaseQRankSum=-1.475;DP=85;ExcessHet=0.0000;FS=0.000;MLEAC=1;MLEAF=0.500;MQ=53.31;MQRankSum=1.928;QD=1.14;ReadPosRankSum=0.139;SOR=0.826	GT:AD:DP:GQ:PL	0/1:77,8:85:99:104,0,3209
EU153402.1	2960	.	T	C	546.64	.	AC=1;AF=0.500;AN=2;BaseQRankSum=2.380;DP=85;ExcessHet=0.0000;FS=3.645;MLEAC=1;MLEAF=0.500;MQ=53.31;MQRankSum=-7.423;QD=6.43;ReadPosRankSum=3.685;SOR=1.193	GT:AD:DP:GQ:PL	0/1:67,18:85:99:554,0,2759
EU153402.1	2968	.	A	T	81.64	.	AC=1;AF=0.500;AN=2;BaseQRankSum=-0.796;DP=94;ExcessHet=0.0000;FS=1.376;MLEAC=1;MLEAF=0.500;MQ=53.73;MQRankSum=1.852;QD=0.91;ReadPosRankSum=-0.103;SOR=0.930	GT:AD:DP:GQ:PL	0/1:82,8:90:89:89,0,3419
EU153402.1	2971	.	T	C	2186.64	.	AC=1;AF=0.500;AN=2;BaseQRankSum=0.397;DP=97;ExcessHet=0.0000;FS=3.889;MLEAC=1;MLEAF=0.500;MQ=53.94;MQRankSum=-4.054;QD=22.54;ReadPosRankSum=0.543;SOR=0.984	GT:AD:DP:GQ:PL	0/1:40,57:97:99:2194,0,1508
EU153402.1	2975	.	A	G	3672.64	.	AC=1;AF=0.500;AN=2;BaseQRankSum=-1.530;DP=104;ExcessHet=0.0000;FS=8.655;MLEAC=1;MLEAF=0.500;MQ=54.35;MQRankSum=-2.285;QD=29.79;ReadPosRankSum=-0.451;SOR=0.620	GT:AD:DP:GQ:PL	0/1:13,91:104:99:3680,0,272
EU153402.1	2978	.	A	G	279.64	.	AC=1;AF=0.500;AN=2;BaseQRankSum=0.372;DP=108;ExcessHet=0.0000;FS=5.822;MLEAC=1;MLEAF=0.500;MQ=54.34;MQRankSum=2.386;QD=2.59;ReadPosRankSum=-1.715;SOR=1.269	GT:AD:DP:GQ:PL	0/1:94,14:108:99:287,0,3850
EU153402.1	2979	.	C	T	660.64	.	AC=1;AF=0.500;AN=2;BaseQRankSum=1.700;DP=107;ExcessHet=0.0000;FS=3.202;MLEAC=1;MLEAF=0.500;MQ=54.28;MQRankSum=-6.894;QD=6.17;ReadPosRankSum=2.092;SOR=1.070	GT:AD:DP:GQ:PL	0/1:85,22:107:99:668,0,3503
EU153402.1	2981	.	T	G	476.64	.	AC=1;AF=0.500;AN=2;BaseQRankSum=0.802;DP=114;ExcessHet=0.0000;FS=6.937;MLEAC=1;MLEAF=0.500;MQ=54.65;MQRankSum=-7.667;QD=4.41;ReadPosRankSum=2.066;SOR=1.474	GT:AD:DP:GQ:PL	0/1:90,18:108:99:484,0,3726
EU153402.1	2987	.	A	G	108.64	.	AC=1;AF=0.500;AN=2;BaseQRankSum=-1.448;DP=128;ExcessHet=0.0000;FS=2.738;MLEAC=1;MLEAF=0.500;MQ=55.13;MQRankSum=0.703;QD=0.86;ReadPosRankSum=1.618;SOR=1.245	GT:AD:DP:GQ:PL	0/1:115,11:126:99:116,0,4778
EU153402.1	2990	.	T	A	2920.64	.	AC=1;AF=0.500;AN=2;BaseQRankSum=1.239;DP=126;ExcessHet=0.0000;FS=6.140;MLEAC=1;MLEAF=0.500;MQ=55.26;MQRankSum=-4.445;QD=25.85;ReadPosRankSum=1.328;SOR=0.760	GT:AD:DP:GQ:PL	0/1:39,74:113:99:2928,0,1415
EU153402.1	2996	.	A	G	1269.64	.	AC=1;AF=0.500;AN=2;BaseQRankSum=0.669;DP=135;ExcessHet=0.0000;FS=12.676;MLEAC=1;MLEAF=0.500;MQ=55.87;MQRankSum=-6.110;QD=9.84;ReadPosRankSum=1.053;SOR=1.361	GT:AD:DP:GQ:PL	0/1:92,37:129:99:1277,0,3750
EU153402.1	2997	.	T	A	177.64	.	AC=1;AF=0.500;AN=2;BaseQRankSum=-1.053;DP=137;ExcessHet=0.0000;FS=0.000;MLEAC=1;MLEAF=0.500;MQ=55.93;MQRankSum=1.864;QD=1.34;ReadPosRankSum=-0.802;SOR=0.821	GT:AD:DP:GQ:PL	0/1:120,13:133:99:185,0,4999
EU153402.1	2999	.	T	C	3803.04	.	AC=1;AF=0.500;AN=2;BaseQRankSum=-1.321;DP=137;ExcessHet=0.0000;FS=6.349;MLEAC=1;MLEAF=0.500;MQ=56.15;MQRankSum=-2.103;QD=33.07;ReadPosRankSum=-0.357;SOR=0.563	GT:AD:DP:GQ:PL	0/1:21,94:115:99:3882,0,599
EU153402.1	3000	.	G	A	3039	.	AC=1;AF=0.500;AN=2;BaseQRankSum=0.606;DP=140;ExcessHet=0.0000;FS=0.000;MLEAC=1;MLEAF=0.500;MQ=56.24;MQRankSum=-3.451;QD=23.93;ReadPosRankSum=0.258;SOR=0.705	GT:AD:DP:GQ:PL	0/1:49,78:127:99:3066,0,1823
EU153402.1	3008	.	A	G	317.64	.	AC=1;AF=0.500;AN=2;BaseQRankSum=0.510;DP=161;ExcessHet=0.0000;FS=4.907;MLEAC=1;MLEAF=0.500;MQ=57.22;MQRankSum=1.875;QD=1.97;ReadPosRankSum=1.201;SOR=1.306	GT:AD:DP:GQ:PL	0/1:143,18:161:99:325,0,5950
EU153402.1	3011	.	T	TTA	968.60	.	AC=1;AF=0.500;AN=2;BaseQRankSum=0.419;DP=169;ExcessHet=0.0000;FS=0.727;MLEAC=1;MLEAF=0.500;MQ=57.36;MQRankSum=2.591;QD=5.73;ReadPosRankSum=1.181;SOR=0.557	GT:AD:DP:GQ:PL	0/1:136,33:169:99:976,0,5611
EU153402.1	3015	.	A	G	4373.64	.	AC=1;AF=0.500;AN=2;BaseQRankSum=-0.209;DP=179;ExcessHet=0.0000;FS=5.664;MLEAC=1;MLEAF=0.500;MQ=57.51;MQRankSum=-3.948;QD=25.14;ReadPosRankSum=-1.103;SOR=0.387	GT:AD:DP:GQ:PL	0/1:65,109:174:99:4381,0,2401
EU153402.1	3016	.	T	G	71.64	.	AC=1;AF=0.500;AN=2;BaseQRankSum=-0.326;DP=184;ExcessHet=0.0000;FS=12.827;MLEAC=1;MLEAF=0.500;MQ=57.47;MQRankSum=1.543;QD=0.39;ReadPosRankSum=-0.153;SOR=2.282	GT:AD:DP:GQ:PL	0/1:169,14:183:79:79,0,7054
EU153402.1	3019	.	T	C	203.64	.	AC=1;AF=0.500;AN=2;BaseQRankSum=1.437;DP=199;ExcessHet=0.0000;FS=6.583;MLEAC=1;MLEAF=0.500;MQ=57.93;MQRankSum=-0.564;QD=1.02;ReadPosRankSum=-0.990;SOR=1.068	GT:AD:DP:GQ:PL	0/1:181,18:199:99:211,0,7517
EU153402.1	3021	.	T	C	341.64	.	AC=1;AF=0.500;AN=2;BaseQRankSum=-0.079;DP=201;ExcessHet=0.0000;FS=0.000;MLEAC=1;MLEAF=0.500;MQ=58.21;MQRankSum=0.204;QD=1.73;ReadPosRankSum=-0.424;SOR=0.615	GT:AD:DP:GQ:PL	0/1:177,21:198:99:349,0,7343
EU153402.1	3023	.	G	A	201.64	.	AC=1;AF=0.500;AN=2;BaseQRankSum=-0.805;DP=210;ExcessHet=0.0000;FS=0.936;MLEAC=1;MLEAF=0.500;MQ=58.29;MQRankSum=0.858;QD=1.06;ReadPosRankSum=-2.520;SOR=0.536	GT:AD:DP:GQ:PL	0/1:173,18:191:99:209,0,7210
EU153402.1	3026	.	G	C	96.64	.	AC=1;AF=0.500;AN=2;BaseQRankSum=1.088;DP=71;ExcessHet=0.0000;FS=0.000;MLEAC=1;MLEAF=0.500;MQ=59.37;MQRankSum=-4.239;QD=1.38;ReadPosRankSum=0.567;SOR=0.832	GT:AD:DP:GQ:PL	0/1:63,7:70:99:104,0,2624
EU153402.1	3027	.	A	G	2049.64	.	AC=1;AF=0.500;AN=2;BaseQRankSum=0.415;DP=71;ExcessHet=0.0000;FS=4.186;MLEAC=1;MLEAF=0.500;MQ=59.37;MQRankSum=0.000;QD=32.03;ReadPosRankSum=0.766;SOR=0.307	GT:AD:DP:GQ:PL	0/1:14,50:64:99:2057,0,437
EU153402.1	3031	.	A	C	518.64	.	AC=1;AF=0.500;AN=2;BaseQRankSum=-0.767;DP=68;ExcessHet=0.0000;FS=7.408;MLEAC=1;MLEAF=0.500;MQ=59.34;MQRankSum=0.879;QD=7.63;ReadPosRankSum=-0.757;SOR=1.025	GT:AD:DP:GQ:PL	0/1:50,18:68:99:526,0,1979
EU153402.1	3039	.	TAACTGTCC	T	48.60	.	AC=1;AF=0.500;AN=2;BaseQRankSum=0.916;DP=71;ExcessHet=0.0000;FS=1.684;MLEAC=1;MLEAF=0.500;MQ=59.13;MQRankSum=-3.130;QD=0.68;ReadPosRankSum=-0.668;SOR=1.201	GT:AD:DP:GQ:PL	0/1:65,6:71:56:56,0,2711
EU153402.1	3045	.	T	C	1793.07	.	AC=1;AF=0.500;AN=2;BaseQRankSum=1.799;DP=67;ExcessHet=0.0000;FS=6.591;MLEAC=1;MLEAF=0.500;MQ=59.08;MQRankSum=-0.714;QD=29.39;ReadPosRankSum=0.224;SOR=0.353	GT:AD:DP:GQ:PL	0/1:13,48:61:99:1976,0,401
EU153402.1	3048	.	T	G	1899.64	.	AC=1;AF=0.500;AN=2;BaseQRankSum=1.120;DP=69;ExcessHet=0.0000;FS=5.139;MLEAC=1;MLEAF=0.500;MQ=59.11;MQRankSum=0.874;QD=27.53;ReadPosRankSum=0.453;SOR=0.368	GT:AD:DP:GQ:PL	0/1:22,47:69:99:1907,0,764
EU153402.1	3049	.	A	C	1944.64	.	AC=1;AF=0.500;AN=2;BaseQRankSum=0.915;DP=70;ExcessHet=0.0000;FS=5.103;MLEAC=1;MLEAF=0.500;MQ=59.12;MQRankSum=0.950;QD=28.18;ReadPosRankSum=0.744;SOR=0.462	GT:AD:DP:GQ:PL	0/1:21,48:69:99:1952,0,719
EU153402.1	3050	.	ATATATGCAATTC	A	30.60	.	AC=1;AF=0.500;AN=2;BaseQRankSum=1.022;DP=77;ExcessHet=0.0000;FS=1.699;MLEAC=1;MLEAF=0.500;MQ=59.20;MQRankSum=-3.286;QD=0.40;ReadPosRankSum=-0.922;SOR=1.289	GT:AD:DP:GQ:PL	0/1:71,6:77:38:38,0,2963
EU153402.1	3082	.	A	G	113.07	.	AC=1;AF=0.500;AN=2;BaseQRankSum=1.553;DP=70;ExcessHet=0.0000;FS=5.600;MLEAC=1;MLEAF=0.500;MQ=58.58;MQRankSum=-3.425;QD=1.77;ReadPosRankSum=-0.912;SOR=1.748	GT:AD:DP:GQ:PL	0/1:56,8:64:99:167,0,2327
EU153402.1	3110	.	T	A	861.64	.	AC=1;AF=0.500;AN=2;BaseQRankSum=-0.249;DP=55;ExcessHet=0.0000;FS=2.338;MLEAC=1;MLEAF=0.500;MQ=58.19;MQRankSum=2.387;QD=15.67;ReadPosRankSum=-0.273;SOR=1.179	GT:AD:DP:GQ:PL	0/1:32,23:55:99:869,0,1274
EU153402.1	3112	.	C	T	776.04	.	AC=1;AF=0.500;AN=2;BaseQRankSum=0.459;DP=55;ExcessHet=0.0000;FS=4.022;MLEAC=1;MLEAF=0.500;MQ=58.19;MQRankSum=2.043;QD=15.84;ReadPosRankSum=-0.444;SOR=0.916	GT:AD:DP:GQ:PL	0/1:25,24:49:99:933,0,978
EU153402.1	3117	.	G	A	417.64	.	AC=1;AF=0.500;AN=2;BaseQRankSum=2.395;DP=54;ExcessHet=0.0000;FS=4.709;MLEAC=1;MLEAF=0.500;MQ=58.15;MQRankSum=-4.902;QD=7.88;ReadPosRankSum=-0.899;SOR=1.609	GT:AD:DP:GQ:PL	0/1:40,13:53:99:425,0,1640
EU153402.1	3118	.	A	G	108.64	.	AC=1;AF=0.500;AN=2;BaseQRankSum=1.575;DP=55;ExcessHet=0.0000;FS=1.731;MLEAC=1;MLEAF=0.500;MQ=58.19;MQRankSum=-1.686;QD=2.13;ReadPosRankSum=-0.732;SOR=1.267	GT:AD:DP:GQ:PL	0/1:45,6:51:99:116,0,1871
EU153402.1	3123	.	A	G	774.64	.	AC=1;AF=0.500;AN=2;BaseQRankSum=0.151;DP=55;ExcessHet=0.0000;FS=1.083;MLEAC=1;MLEAF=0.500;MQ=58.19;MQRankSum=2.287;QD=14.35;ReadPosRankSum=-1.199;SOR=0.990	GT:AD:DP:GQ:PL	0/1:33,21:54:99:782,0,1322
EU153402.1	3124	.	T	C	102.64	.	AC=1;AF=0.500;AN=2;BaseQRankSum=1.452;DP=53;ExcessHet=0.0000;FS=1.728;MLEAC=1;MLEAF=0.500;MQ=58.12;MQRankSum=-1.742;QD=1.94;ReadPosRankSum=-1.389;SOR=1.270	GT:AD:DP:GQ:PL	0/1:47,6:53:99:110,0,1955
EU153402.1	3137	.	T	A	130.64	.	AC=1;AF=0.500;AN=2;BaseQRankSum=0.329;DP=44;ExcessHet=0.0000;FS=7.040;MLEAC=1;MLEAF=0.500;MQ=58.11;MQRankSum=0.962;QD=2.97;ReadPosRankSum=-1.673;SOR=2.303	GT:AD:DP:GQ:PL	0/1:38,6:44:99:138,0,1578
EU153402.1	3141	.	C	T	181.64	.	AC=1;AF=0.500;AN=2;BaseQRankSum=0.486;DP=42;ExcessHet=0.0000;FS=10.052;MLEAC=1;MLEAF=0.500;MQ=58.02;MQRankSum=-2.521;QD=4.32;ReadPosRankSum=1.015;SOR=1.457	GT:AD:DP:GQ:PL	0/1:35,7:42:99:189,0,1449
EU153402.1	3142	.	A	G	679.64	.	AC=1;AF=0.500;AN=2;BaseQRankSum=-0.835;DP=41;ExcessHet=0.0000;FS=16.479;MLEAC=1;MLEAF=0.500;MQ=57.97;MQRankSum=-0.601;QD=16.58;ReadPosRankSum=-0.572;SOR=0.854	GT:AD:DP:GQ:PL	0/1:23,18:41:99:687,0,891
EU153402.1	3143	.	A	G	136.64	.	AC=1;AF=0.500;AN=2;BaseQRankSum=-0.063;DP=42;ExcessHet=0.0000;FS=7.452;MLEAC=1;MLEAF=0.500;MQ=58.02;MQRankSum=-2.845;QD=3.25;ReadPosRankSum=1.347;SOR=1.115	GT:AD:DP:GQ:PL	0/1:36,6:42:99:144,0,1494
EU153402.1	3147	.	T	A	97.64	.	AC=1;AF=0.500;AN=2;BaseQRankSum=0.520;DP=40;ExcessHet=0.0000;FS=8.613;MLEAC=1;MLEAF=0.500;MQ=57.92;MQRankSum=-3.133;QD=2.44;ReadPosRankSum=1.557;SOR=1.878	GT:AD:DP:GQ:PL	0/1:35,5:40:99:105,0,1455
EU153402.1	3149	.	T	C	547.64	.	AC=1;AF=0.500;AN=2;BaseQRankSum=0.944;DP=40;ExcessHet=0.0000;FS=0.000;MLEAC=1;MLEAF=0.500;MQ=57.90;MQRankSum=-1.372;QD=13.69;ReadPosRankSum=1.140;SOR=0.675	GT:AD:DP:GQ:PL	0/1:25,15:40:99:555,0,1005
EU153402.1	3157	.	T	C	460.64	.	AC=1;AF=0.500;AN=2;BaseQRankSum=0.526;DP=39;ExcessHet=0.0000;FS=1.346;MLEAC=1;MLEAF=0.500;MQ=57.57;MQRankSum=-2.071;QD=11.81;ReadPosRankSum=1.238;SOR=0.984	GT:AD:DP:GQ:PL	0/1:26,13:39:99:468,0,1053
EU153402.1	3165	.	T	A	295.64	.	AC=1;AF=0.500;AN=2;BaseQRankSum=0.332;DP=34;ExcessHet=0.0000;FS=6.703;MLEAC=1;MLEAF=0.500;MQ=57.97;MQRankSum=-0.323;QD=8.70;ReadPosRankSum=-0.713;SOR=2.358	GT:AD:DP:GQ:PL	0/1:25,9:34:99:303,0,1023
EU153402.1	3177	.	A	C	79.64	.	AC=1;AF=0.500;AN=2;BaseQRankSum=0.762;DP=33;ExcessHet=0.0000;FS=21.756;MLEAC=1;MLEAF=0.500;MQ=57.42;MQRankSum=-3.315;QD=2.57;ReadPosRankSum=1.253;SOR=3.223	GT:AD:DP:GQ:PL	0/1:27,4:31:87:87,0,1122
EU153402.1	3182	.	AT	A	301.60	.	AC=1;AF=0.500;AN=2;BaseQRankSum=-0.166;DP=33;ExcessHet=0.0000;FS=6.778;MLEAC=1;MLEAF=0.500;MQ=56.94;MQRankSum=0.414;QD=9.43;ReadPosRankSum=1.575;SOR=2.303	GT:AD:DP:GQ:PL	0/1:23,9:32:99:309,0,939
EU153402.1	3184	.	C	T	104.02	.	AC=1;AF=0.500;AN=2;BaseQRankSum=0.708;DP=33;ExcessHet=0.0000;FS=2.479;MLEAC=1;MLEAF=0.500;MQ=56.94;MQRankSum=-3.001;QD=3.47;ReadPosRankSum=-1.338;SOR=0.136	GT:AD:DP:GQ:PL	0/1:25,5:30:99:135,0,1035
EU153402.1	3185	.	T	TG	325.60	.	AC=1;AF=0.500;AN=2;BaseQRankSum=1.182;DP=33;ExcessHet=0.0000;FS=2.114;MLEAC=1;MLEAF=0.500;MQ=56.94;MQRankSum=-1.803;QD=13.57;ReadPosRankSum=2.121;SOR=1.508	GT:AD:DP:GQ:PL	0/1:15,9:24:99:333,0,603
EU153402.1	3187	.	C	T	653.07	.	AC=1;AF=0.500;AN=2;BaseQRankSum=1.394;DP=41;ExcessHet=0.0000;FS=0.000;MLEAC=1;MLEAF=0.500;MQ=56.75;MQRankSum=-2.863;QD=17.19;ReadPosRankSum=1.854;SOR=0.929	GT:AD:DP:GQ:PL	0/1:20,18:38:99:696,0,786
EU153402.1	3191	.	G	C	703.64	.	AC=1;AF=0.500;AN=2;BaseQRankSum=1.632;DP=35;ExcessHet=0.0000;FS=0.000;MLEAC=1;MLEAF=0.500;MQ=57.12;MQRankSum=-2.863;QD=21.32;ReadPosRankSum=1.609;SOR=0.512	GT:AD:DP:GQ:PL	0/1:15,18:33:99:711,0,576
EU153402.1	3197	.	T	C	790.64	.	AC=1;AF=0.500;AN=2;BaseQRankSum=1.790;DP=34;ExcessHet=0.0000;FS=0.000;MLEAC=1;MLEAF=0.500;MQ=57.03;MQRankSum=-2.613;QD=23.25;ReadPosRankSum=2.049;SOR=0.743	GT:AD:DP:GQ:PL	0/1:14,20:34:99:798,0,528
EU153402.1	3199	.	T	C	334.64	.	AC=1;AF=0.500;AN=2;BaseQRankSum=-0.317;DP=36;ExcessHet=0.0000;FS=5.942;MLEAC=1;MLEAF=0.500;MQ=56.75;MQRankSum=0.628;QD=9.30;ReadPosRankSum=2.912;SOR=2.049	GT:AD:DP:GQ:PL	0/1:26,10:36:99:342,0,1062
EU153402.1	3202	.	C	T	658.64	.	AC=1;AF=0.500;AN=2;BaseQRankSum=0.672;DP=39;ExcessHet=0.0000;FS=0.000;MLEAC=1;MLEAF=0.500;MQ=56.57;MQRankSum=-2.282;QD=19.96;ReadPosRankSum=1.172;SOR=0.569	GT:AD:DP:GQ:PL	0/1:16,17:33:99:666,0,621
EU153402.1	3204	.	G	T	366.64	.	AC=1;AF=0.500;AN=2;BaseQRankSum=0.884;DP=40;ExcessHet=0.0000;FS=5.268;MLEAC=1;MLEAF=0.500;MQ=56.66;MQRankSum=0.817;QD=9.17;ReadPosRankSum=2.961;SOR=1.696	GT:AD:DP:GQ:PL	0/1:29,11:40:99:374,0,1185
EU153402.1	3206	.	G	GT	658.60	.	AC=1;AF=0.500;AN=2;BaseQRankSum=-0.788;DP=40;ExcessHet=0.0000;FS=1.377;MLEAC=1;MLEAF=0.500;MQ=56.66;MQRankSum=-2.282;QD=19.96;ReadPosRankSum=1.053;SOR=0.405	GT:AD:DP:GQ:PL	0/1:16,17:33:99:666,0,621
EU153402.1	3207	.	A	C	524.04	.	AC=1;AF=0.500;AN=2;BaseQRankSum=1.942;DP=40;ExcessHet=0.0000;FS=1.377;MLEAC=1;MLEAF=0.500;MQ=56.66;MQRankSum=-2.350;QD=15.41;ReadPosRankSum=1.172;SOR=0.351	GT:AD:DP:GQ:PL	0/1:17,17:34:99:663,0,663
EU153402.1	3209	.	T	TCTG	100.60	.	AC=1;AF=0.500;AN=2;BaseQRankSum=0.763;DP=39;ExcessHet=0.0000;FS=1.964;MLEAC=1;MLEAF=0.500;MQ=56.57;MQRankSum=-4.628;QD=2.58;ReadPosRankSum=-0.984;SOR=0.828	GT:AD:DP:GQ:PL	0/1:34,5:39:99:108,0,1413
EU153402.1	3213	.	C	T	901.97	.	AC=1;AF=0.500;AN=2;BaseQRankSum=-0.643;DP=38;ExcessHet=0.0000;FS=0.000;MLEAC=1;MLEAF=0.500;MQ=56.48;MQRankSum=-2.692;QD=25.05;ReadPosRankSum=1.165;SOR=0.641	GT:AD:DP:GQ:PL	0/1:13,23:36:99:927,0,477
EU153402.1	3214	.	C	T	154.64	.	AC=1;AF=0.500;AN=2;BaseQRankSum=0.000;DP=37;ExcessHet=0.0000;FS=0.000;MLEAC=1;MLEAF=0.500;MQ=56.38;MQRankSum=-3.874;QD=4.30;ReadPosRankSum=0.307;SOR=0.576	GT:AD:DP:GQ:PL	0/1:30,6:36:99:162,0,1242
EU153402.1	3216	.	T	C	372.64	.	AC=1;AF=0.500;AN=2;BaseQRankSum=-1.439;DP=39;ExcessHet=0.0000;FS=7.971;MLEAC=1;MLEAF=0.500;MQ=56.57;MQRankSum=0.935;QD=9.81;ReadPosRankSum=2.129;SOR=1.744	GT:AD:DP:GQ:PL	0/1:27,11:38:99:380,0,1101
EU153402.1	3221	.	A	AGTT	874.60	.	AC=1;AF=0.500;AN=2;BaseQRankSum=-1.103;DP=38;ExcessHet=0.0000;FS=0.000;MLEAC=1;MLEAF=0.500;MQ=56.48;MQRankSum=-2.668;QD=24.29;ReadPosRankSum=-0.276;SOR=0.693	GT:AD:DP:GQ:PL	0/1:14,22:36:99:882,0,522
EU153402.1	3226	.	T	C	109.64	.	AC=1;AF=0.500;AN=2;BaseQRankSum=0.482;DP=36;ExcessHet=0.0000;FS=0.000;MLEAC=1;MLEAF=0.500;MQ=56.64;MQRankSum=-4.634;QD=3.05;ReadPosRankSum=1.305;SOR=0.980	GT:AD:DP:GQ:PL	0/1:31,5:36:99:117,0,1287
EU153402.1	3230	.	T	G	694.64	.	AC=1;AF=0.500;AN=2;BaseQRankSum=-0.944;DP=36;ExcessHet=0.0000;FS=1.311;MLEAC=1;MLEAF=0.500;MQ=56.64;MQRankSum=-3.351;QD=19.30;ReadPosRankSum=1.124;SOR=0.772	GT:AD:DP:GQ:PL	0/1:18,18:36:99:702,0,702
EU153402.1	3233	.	T	G	877.64	.	AC=1;AF=0.500;AN=2;BaseQRankSum=-0.726;DP=37;ExcessHet=0.0000;FS=1.394;MLEAC=1;MLEAF=0.500;MQ=56.74;MQRankSum=-2.649;QD=25.08;ReadPosRankSum=0.922;SOR=0.898	GT:AD:DP:GQ:PL	0/1:13,22:35:99:885,0,480
EU153402.1	3238	.	C	T	917.63	.	AC=1;AF=0.500;AN=2;BaseQRankSum=2.031;DP=37;ExcessHet=0.0000;FS=0.000;MLEAC=1;MLEAF=0.500;MQ=56.63;MQRankSum=-2.086;QD=25.49;ReadPosRankSum=0.956;SOR=0.641	GT:AD:DP:GQ:PL	0/1:13,23:36:99:925,0,477
EU153402.1	3240	.	C	CA	694.60	.	AC=1;AF=0.500;AN=2;BaseQRankSum=0.000;DP=37;ExcessHet=0.0000;FS=0.000;MLEAC=1;MLEAF=0.500;MQ=56.63;MQRankSum=0.521;QD=19.29;ReadPosRankSum=-1.298;SOR=0.512	GT:AD:DP:GQ:PL	0/1:18,18:36:99:702,0,702
EU153402.1	3243	.	A	AG	112.60	.	AC=1;AF=0.500;AN=2;BaseQRankSum=0.507;DP=37;ExcessHet=0.0000;FS=0.000;MLEAC=1;MLEAF=0.500;MQ=56.98;MQRankSum=-4.573;QD=3.22;ReadPosRankSum=2.538;SOR=1.022	GT:AD:DP:GQ:PL	0/1:30,5:35:99:120,0,1245
EU153402.1	3245	.	G	A	337.64	.	AC=1;AF=0.500;AN=2;BaseQRankSum=0.000;DP=36;ExcessHet=0.0000;FS=3.274;MLEAC=1;MLEAF=0.500;MQ=57.26;MQRankSum=-3.452;QD=9.65;ReadPosRankSum=0.795;SOR=0.956	GT:AD:DP:GQ:PL	0/1:25,10:35:99:345,0,1020
EU153402.1	3247	.	G	C	343.64	.	AC=1;AF=0.500;AN=2;BaseQRankSum=0.346;DP=36;ExcessHet=0.0000;FS=8.506;MLEAC=1;MLEAF=0.500;MQ=57.26;MQRankSum=0.411;QD=10.41;ReadPosRankSum=-0.471;SOR=1.492	GT:AD:DP:GQ:PL	0/1:23,10:33:99:351,0,936
EU153402.1	3251	.	C	T	559.64	.	AC=1;AF=0.500;AN=2;BaseQRankSum=1.319;DP=36;ExcessHet=0.0000;FS=2.873;MLEAC=1;MLEAF=0.500;MQ=57.26;MQRankSum=-2.999;QD=15.55;ReadPosRankSum=1.198;SOR=1.058	GT:AD:DP:GQ:PL	0/1:21,15:36:99:567,0,837
EU153402.1	3252	.	T	A	919.64	.	AC=1;AF=0.500;AN=2;BaseQRankSum=1.272;DP=36;ExcessHet=0.0000;FS=1.366;MLEAC=1;MLEAF=0.500;MQ=57.26;MQRankSum=-2.332;QD=25.55;ReadPosRankSum=0.479;SOR=0.869	GT:AD:DP:GQ:PL	0/1:13,23:36:99:927,0,477
EU153402.1	3258	.	AAGG	A	349.60	.	AC=1;AF=0.500;AN=2;BaseQRankSum=1.488;DP=34;ExcessHet=0.0000;FS=5.525;MLEAC=1;MLEAF=0.500;MQ=57.09;MQRankSum=0.797;QD=11.28;ReadPosRankSum=-1.291;SOR=1.577	GT:AD:DP:GQ:PL	0/1:21,10:31:99:357,0,852
EU153402.1	3272	.	A	C	109.64	.	AC=1;AF=0.500;AN=2;BaseQRankSum=0.681;DP=39;ExcessHet=0.0000;FS=1.868;MLEAC=1;MLEAF=0.500;MQ=57.47;MQRankSum=-4.842;QD=3.05;ReadPosRankSum=1.636;SOR=0.905	GT:AD:DP:GQ:PL	0/1:31,5:36:99:117,0,1287
EU153402.1	3276	.	A	G	734.04	.	AC=1;AF=0.500;AN=2;BaseQRankSum=2.020;DP=38;ExcessHet=0.0000;FS=7.396;MLEAC=1;MLEAF=0.500;MQ=57.40;MQRankSum=-2.697;QD=20.97;ReadPosRankSum=-1.594;SOR=1.268	GT:AD:DP:GQ:PL	0/1:15,20:35:99:795,0,570
EU153402.1	3278	.	C	T	102.99	.	AC=1;AF=0.500;AN=2;BaseQRankSum=1.141;DP=39;ExcessHet=0.0000;FS=1.868;MLEAC=1;MLEAF=0.500;MQ=57.47;MQRankSum=-4.842;QD=2.86;ReadPosRankSum=1.242;SOR=0.905	GT:AD:DP:GQ:PL	0/1:31,5:36:99:117,0,1287
EU153402.1	3281	.	TGG	T	64.60	.	AC=1;AF=0.500;AN=2;BaseQRankSum=0.890;DP=41;ExcessHet=0.0000;FS=2.200;MLEAC=1;MLEAF=0.500;MQ=57.60;MQRankSum=0.069;QD=1.79;ReadPosRankSum=-0.282;SOR=1.567	GT:AD:DP:GQ:PL	0/1:32,4:36:72:72,0,1332
EU153402.1	3282	.	G	T	356.04	.	AC=1;AF=0.500;AN=2;BaseQRankSum=2.592;DP=40;ExcessHet=0.0000;FS=5.449;MLEAC=1;MLEAF=0.500;MQ=57.54;MQRankSum=-2.631;QD=11.49;ReadPosRankSum=-1.253;SOR=0.811	GT:AD:DP:GQ:PL	0/1:14,17:31:99:672,0,537
EU153402.1	3283	.	G	A	790.63	.	AC=1;AF=0.500;AN=2;BaseQRankSum=2.986;DP=40;ExcessHet=0.0000;FS=3.051;MLEAC=1;MLEAF=0.500;MQ=57.54;MQRankSum=-2.403;QD=23.25;ReadPosRankSum=-0.199;SOR=0.307	GT:AD:DP:GQ:PL	0/1:14,20:34:99:798,0,528
EU153402.1	3285	.	G	A	193.64	.	AC=1;AF=0.500;AN=2;BaseQRankSum=0.401;DP=38;ExcessHet=0.0000;FS=3.716;MLEAC=1;MLEAF=0.500;MQ=57.40;MQRankSum=-0.238;QD=5.10;ReadPosRankSum=0.000;SOR=0.686	GT:AD:DP:GQ:PL	0/1:31,7:38:99:201,0,1281
EU153402.1	3287	.	T	C	1035.16	.	AC=1;AF=0.500;AN=2;BaseQRankSum=2.738;DP=41;ExcessHet=0.0000;FS=1.309;MLEAC=1;MLEAF=0.500;MQ=57.60;MQRankSum=-2.435;QD=25.25;ReadPosRankSum=-0.251;SOR=0.440	GT:AD:DP:GQ:PL	0/1:15,26:41:99:1047,0,552
EU153402.1	3290	.	G	A	818.04	.	AC=1;AF=0.500;AN=2;BaseQRankSum=3.134;DP=40;ExcessHet=0.0000;FS=2.887;MLEAC=1;MLEAF=0.500;MQ=57.54;MQRankSum=-2.557;QD=22.11;ReadPosRankSum=-0.656;SOR=0.348	GT:AD:DP:GQ:PL	0/1:15,22:37:99:879,0,564
EU153402.1	3293	.	C	T	315.14	.	AC=1;AF=0.500;AN=2;BaseQRankSum=0.506;DP=45;ExcessHet=0.0000;FS=1.400;MLEAC=1;MLEAF=0.500;MQ=57.81;MQRankSum=1.778;QD=7.69;ReadPosRankSum=-1.394;SOR=0.434	GT:AD:DP:GQ:PL	0/1:31,10:41:99:327,0,1249
EU153402.1	3295	.	T	G	913.64	.	AC=1;AF=0.500;AN=2;BaseQRankSum=1.281;DP=46;ExcessHet=0.0000;FS=4.863;MLEAC=1;MLEAF=0.500;MQ=57.86;MQRankSum=-1.405;QD=24.04;ReadPosRankSum=-2.273;SOR=0.386	GT:AD:DP:GQ:PL	0/1:15,23:38:99:921,0,561
EU153402.1	3301	.	C	T	2172.64	.	AC=1;AF=0.500;AN=2;BaseQRankSum=1.364;DP=68;ExcessHet=0.0000;FS=13.860;MLEAC=1;MLEAF=0.500;MQ=58.15;MQRankSum=-1.789;QD=31.95;ReadPosRankSum=-1.187;SOR=0.746	GT:AD:DP:GQ:PL	0/1:15,53:68:99:2180,0,470
EU153402.1	3303	.	A	G	258.64	.	AC=1;AF=0.500;AN=2;BaseQRankSum=2.246;DP=71;ExcessHet=0.0000;FS=4.877;MLEAC=1;MLEAF=0.500;MQ=58.42;MQRankSum=-1.663;QD=3.64;ReadPosRankSum=2.644;SOR=1.149	GT:AD:DP:GQ:PL	0/1:60,11:71:99:266,0,2396
EU153402.1	3316	.	T	C	642.64	.	AC=1;AF=0.500;AN=2;BaseQRankSum=0.412;DP=113;ExcessHet=0.0000;FS=12.508;MLEAC=1;MLEAF=0.500;MQ=59.01;MQRankSum=-1.302;QD=5.69;ReadPosRankSum=-0.094;SOR=1.914	GT:AD:DP:GQ:PL	0/1:91,22:113:99:650,0,3755
EU153402.1	3319	.	T	A	558.64	.	AC=1;AF=0.500;AN=2;BaseQRankSum=1.188;DP=114;ExcessHet=0.0000;FS=0.944;MLEAC=1;MLEAF=0.500;MQ=59.02;MQRankSum=-2.346;QD=5.03;ReadPosRankSum=1.739;SOR=0.933	GT:AD:DP:GQ:PL	0/1:91,20:111:99:566,0,3761
EU153402.1	3320	.	ACT	A	96.60	.	AC=1;AF=0.500;AN=2;BaseQRankSum=1.046;DP=120;ExcessHet=0.0000;FS=4.799;MLEAC=1;MLEAF=0.500;MQ=58.59;MQRankSum=-0.695;QD=0.84;ReadPosRankSum=-0.061;SOR=1.521	GT:AD:DP:GQ:PL	0/1:105,10:115:99:104,0,4379
EU153402.1	3323	.	A	AAC	111.60	.	AC=1;AF=0.500;AN=2;BaseQRankSum=1.264;DP=119;ExcessHet=0.0000;FS=4.801;MLEAC=1;MLEAF=0.500;MQ=58.58;MQRankSum=-0.802;QD=1.01;ReadPosRankSum=-0.202;SOR=1.516	GT:AD:DP:GQ:PL	0/1:100,10:110:99:119,0,4163
EU153402.1	3329	.	G	C	156.64	.	AC=1;AF=0.500;AN=2;BaseQRankSum=1.401;DP=119;ExcessHet=0.0000;FS=4.689;MLEAC=1;MLEAF=0.500;MQ=58.42;MQRankSum=-0.594;QD=1.42;ReadPosRankSum=0.054;SOR=1.576	GT:AD:DP:GQ:PL	0/1:99,11:110:99:164,0,4124
EU153402.1	3333	.	A	AG	246.60	.	AC=1;AF=0.500;AN=2;BaseQRankSum=1.007;DP=116;ExcessHet=0.0000;FS=4.187;MLEAC=1;MLEAF=0.500;MQ=58.37;MQRankSum=0.753;QD=2.24;ReadPosRankSum=0.851;SOR=1.100	GT:AD:DP:GQ:PL	0/1:97,13:110:99:254,0,4034
EU153402.1	3334	.	A	G	2237.07	.	AC=1;AF=0.500;AN=2;BaseQRankSum=0.555;DP=119;ExcessHet=0.0000;FS=15.631;MLEAC=1;MLEAF=0.500;MQ=58.42;MQRankSum=-2.207;QD=22.15;ReadPosRankSum=-1.297;SOR=0.963	GT:AD:DP:GQ:PL	0/1:43,58:101:99:2306,0,1631
EU153402.1	3336	.	T	A	2480.04	.	AC=1;AF=0.500;AN=2;BaseQRankSum=-0.548;DP=118;ExcessHet=0.0000;FS=6.525;MLEAC=1;MLEAF=0.500;MQ=58.40;MQRankSum=-1.329;QD=23.18;ReadPosRankSum=-2.704;SOR=0.853	GT:AD:DP:GQ:PL	0/1:37,70:107:99:2828,0,1343
EU153402.1	3339	.	TC	T	558.60	.	AC=1;AF=0.500;AN=2;BaseQRankSum=2.188;DP=123;ExcessHet=0.0000;FS=0.930;MLEAC=1;MLEAF=0.500;MQ=58.47;MQRankSum=-0.129;QD=5.03;ReadPosRankSum=1.584;SOR=0.867	GT:AD:DP:GQ:PL	0/1:91,20:111:99:566,0,3761
EU153402.1	3341	.	C	G	775.64	.	AC=1;AF=0.500;AN=2;BaseQRankSum=-0.462;DP=122;ExcessHet=0.0000;FS=2.928;MLEAC=1;MLEAF=0.500;MQ=58.40;MQRankSum=-0.805;QD=6.36;ReadPosRankSum=1.276;SOR=0.993	GT:AD:DP:GQ:PL	0/1:96,26:122:99:783,0,3953
EU153402.1	3346	.	C	T	832.64	.	AC=1;AF=0.500;AN=2;BaseQRankSum=0.770;DP=123;ExcessHet=0.0000;FS=0.847;MLEAC=1;MLEAF=0.500;MQ=58.20;MQRankSum=0.847;QD=7.64;ReadPosRankSum=1.035;SOR=0.827	GT:AD:DP:GQ:PL	0/1:83,26:109:99:840,0,3407
EU153402.1	3347	.	T	TA	477.60	.	AC=1;AF=0.500;AN=2;BaseQRankSum=0.049;DP=126;ExcessHet=0.0000;FS=4.965;MLEAC=1;MLEAF=0.500;MQ=58.25;MQRankSum=-0.006;QD=3.88;ReadPosRankSum=2.514;SOR=1.253	GT:AD:DP:GQ:PL	0/1:104,19:123:99:485,0,4310
EU153402.1	3352	.	G	A	4094.04	.	AC=1;AF=0.500;AN=2;BaseQRankSum=1.497;DP=126;ExcessHet=0.0000;FS=6.735;MLEAC=1;MLEAF=0.500;MQ=58.25;MQRankSum=-1.849;QD=34.12;ReadPosRankSum=-1.836;SOR=0.255	GT:AD:DP:GQ:PL	0/1:18,102:120:99:4230,0,448
EU153402.1	3357	.	T	C	3561.04	.	AC=1;AF=0.500;AN=2;BaseQRankSum=0.936;DP=134;ExcessHet=0.0000;FS=10.697;MLEAC=1;MLEAF=0.500;MQ=58.35;MQRankSum=-2.430;QD=29.68;ReadPosRankSum=-0.887;SOR=0.625	GT:AD:DP:GQ:PL	0/1:28,92:120:99:3726,0,858
EU153402.1	3359	.	C	T	4444.04	.	AC=1;AF=0.500;AN=2;BaseQRankSum=-0.098;DP=137;ExcessHet=0.0000;FS=5.256;MLEAC=1;MLEAF=0.500;MQ=58.39;MQRankSum=-1.732;QD=34.99;ReadPosRankSum=-2.100;SOR=0.375	GT:AD:DP:GQ:PL	0/1:17,110:127:99:4528,0,383
EU153402.1	3363	.	A	C	366.64	.	AC=1;AF=0.500;AN=2;BaseQRankSum=0.960;DP=142;ExcessHet=0.0000;FS=5.256;MLEAC=1;MLEAF=0.500;MQ=58.51;MQRankSum=-1.615;QD=2.82;ReadPosRankSum=-0.378;SOR=1.329	GT:AD:DP:GQ:PL	0/1:113,17:130:99:374,0,4694
EU153402.1	3365	.	T	C	3179.64	.	AC=1;AF=0.500;AN=2;BaseQRankSum=0.973;DP=144;ExcessHet=0.0000;FS=2.115;MLEAC=1;MLEAF=0.500;MQ=58.45;MQRankSum=-3.512;QD=22.08;ReadPosRankSum=2.854;SOR=0.744	GT:AD:DP:GQ:PL	0/1:63,81:144:99:3187,0,2402
EU153402.1	3366	.	T	A	669.64	.	AC=1;AF=0.500;AN=2;BaseQRankSum=1.405;DP=147;ExcessHet=0.0000;FS=3.230;MLEAC=1;MLEAF=0.500;MQ=58.48;MQRankSum=-2.620;QD=5.00;ReadPosRankSum=0.064;SOR=1.180	GT:AD:DP:GQ:PL	0/1:110,24:134:99:677,0,4546
EU153402.1	3367	.	G	A	266.64	.	AC=1;AF=0.500;AN=2;BaseQRankSum=1.559;DP=152;ExcessHet=0.0000;FS=0.000;MLEAC=1;MLEAF=0.500;MQ=58.53;MQRankSum=-0.218;QD=1.80;ReadPosRankSum=3.074;SOR=0.635	GT:AD:DP:GQ:PL	0/1:132,16:148:99:274,0,5494
EU153402.1	3369	.	A	G	652.64	.	AC=1;AF=0.500;AN=2;BaseQRankSum=-1.799;DP=157;ExcessHet=0.0000;FS=15.103;MLEAC=1;MLEAF=0.500;MQ=58.69;MQRankSum=-0.314;QD=4.24;ReadPosRankSum=0.379;SOR=1.872	GT:AD:DP:GQ:PL	0/1:129,25:154:99:660,0,5313
EU153402.1	3378	.	A	C	486.64	.	AC=1;AF=0.500;AN=2;BaseQRankSum=2.205;DP=123;ExcessHet=0.0000;FS=8.637;MLEAC=1;MLEAF=0.500;MQ=56.91;MQRankSum=-5.940;QD=4.06;ReadPosRankSum=3.332;SOR=1.587	GT:AD:DP:GQ:PL	0/1:101,19:120:99:494,0,4184
EU153402.1	3379	.	G	A	223.64	.	AC=1;AF=0.500;AN=2;BaseQRankSum=1.060;DP=121;ExcessHet=0.0000;FS=11.141;MLEAC=1;MLEAF=0.500;MQ=56.86;MQRankSum=1.961;QD=1.90;ReadPosRankSum=1.814;SOR=2.135	GT:AD:DP:GQ:PL	0/1:105,13:118:99:231,0,4311
EU153402.1	3380	.	G	A	339.64	.	AC=1;AF=0.500;AN=2;BaseQRankSum=0.795;DP=119;ExcessHet=0.0000;FS=5.615;MLEAC=1;MLEAF=0.500;MQ=56.80;MQRankSum=1.843;QD=3.12;ReadPosRankSum=1.687;SOR=1.473	GT:AD:DP:GQ:PL	0/1:94,15:109:99:347,0,3902
EU153402.1	3384	.	A	G	552.64	.	AC=1;AF=0.500;AN=2;BaseQRankSum=1.865;DP=113;ExcessHet=0.0000;FS=10.689;MLEAC=1;MLEAF=0.500;MQ=56.59;MQRankSum=-5.357;QD=4.89;ReadPosRankSum=3.085;SOR=1.687	GT:AD:DP:GQ:PL	0/1:93,20:113:99:560,0,3845
EU153402.1	3390	.	T	C	942.64	.	AC=1;AF=0.500;AN=2;BaseQRankSum=2.273;DP=99;ExcessHet=0.0000;FS=15.866;MLEAC=1;MLEAF=0.500;MQ=56.09;MQRankSum=-6.327;QD=9.62;ReadPosRankSum=2.887;SOR=1.818	GT:AD:DP:GQ:PL	0/1:70,28:98:99:950,0,2855
EU153402.1	3392	.	A	C	597.64	.	AC=1;AF=0.500;AN=2;BaseQRankSum=1.131;DP=98;ExcessHet=0.0000;FS=8.691;MLEAC=1;MLEAF=0.500;MQ=56.05;MQRankSum=-4.851;QD=6.10;ReadPosRankSum=1.758;SOR=1.721	GT:AD:DP:GQ:PL	0/1:78,20:98:99:605,0,3215
EU153402.1	3403	.	G	A	507.64	.	AC=1;AF=0.500;AN=2;BaseQRankSum=-1.669;DP=83;ExcessHet=0.0000;FS=2.306;MLEAC=1;MLEAF=0.500;MQ=56.33;MQRankSum=-0.722;QD=6.12;ReadPosRankSum=2.773;SOR=1.022	GT:AD:DP:GQ:PL	0/1:66,17:83:99:515,0,2720
EU153402.1	3404	.	G	A	192.64	.	AC=1;AF=0.500;AN=2;BaseQRankSum=0.891;DP=83;ExcessHet=0.0000;FS=5.006;MLEAC=1;MLEAF=0.500;MQ=56.33;MQRankSum=2.048;QD=2.32;ReadPosRankSum=2.456;SOR=1.599	GT:AD:DP:GQ:PL	0/1:73,10:83:99:200,0,3035
EU153402.1	3407	.	G	A	375.64	.	AC=1;AF=0.500;AN=2;BaseQRankSum=-1.695;DP=82;ExcessHet=0.0000;FS=2.478;MLEAC=1;MLEAF=0.500;MQ=56.93;MQRankSum=-3.591;QD=4.58;ReadPosRankSum=1.101;SOR=0.895	GT:AD:DP:GQ:PL	0/1:68,14:82:99:383,0,2813
EU153402.1	3409	.	T	A	216.64	.	AC=1;AF=0.500;AN=2;BaseQRankSum=0.833;DP=76;ExcessHet=0.0000;FS=7.195;MLEAC=1;MLEAF=0.500;MQ=56.99;MQRankSum=2.013;QD=2.89;ReadPosRankSum=1.788;SOR=1.556	GT:AD:DP:GQ:PL	0/1:65,10:75:99:224,0,2699
EU153402.1	3412	.	T	C	135.64	.	AC=1;AF=0.500;AN=2;BaseQRankSum=-0.529;DP=72;ExcessHet=0.0000;FS=1.481;MLEAC=1;MLEAF=0.500;MQ=56.82;MQRankSum=-0.590;QD=1.88;ReadPosRankSum=-2.874;SOR=1.179	GT:AD:DP:GQ:PL	0/1:64,8:72:99:143,0,2663
EU153402.1	3416	.	T	C	459.64	.	AC=1;AF=0.500;AN=2;BaseQRankSum=0.901;DP=72;ExcessHet=0.0000;FS=5.899;MLEAC=1;MLEAF=0.500;MQ=56.82;MQRankSum=-3.641;QD=6.66;ReadPosRankSum=1.232;SOR=0.957	GT:AD:DP:GQ:PL	0/1:54,15:69:99:467,0,2222
EU153402.1	3419	.	G	T	144.64	.	AC=1;AF=0.500;AN=2;BaseQRankSum=-3.014;DP=71;ExcessHet=0.0000;FS=1.490;MLEAC=1;MLEAF=0.500;MQ=56.70;MQRankSum=-3.144;QD=2.10;ReadPosRankSum=0.579;SOR=1.160	GT:AD:DP:GQ:PL	0/1:61,8:69:99:152,0,2537
EU153402.1	3421	.	G	A	240.64	.	AC=1;AF=0.500;AN=2;BaseQRankSum=0.622;DP=68;ExcessHet=0.0000;FS=5.091;MLEAC=1;MLEAF=0.500;MQ=56.71;MQRankSum=2.185;QD=3.59;ReadPosRankSum=0.805;SOR=1.596	GT:AD:DP:GQ:PL	0/1:57,10:67:99:248,0,2363
EU153402.1	3423	.	T	C	1272.64	.	AC=1;AF=0.500;AN=2;BaseQRankSum=-0.762;DP=68;ExcessHet=0.0000;FS=8.071;MLEAC=1;MLEAF=0.500;MQ=56.71;MQRankSum=-5.503;QD=18.72;ReadPosRankSum=0.709;SOR=1.040	GT:AD:DP:GQ:PL	0/1:35,33:68:99:1280,0,1370
EU153402.1	3427	.	T	TA	189.60	.	AC=1;AF=0.500;AN=2;BaseQRankSum=-2.510;DP=70;ExcessHet=0.0000;FS=5.145;MLEAC=1;MLEAF=0.500;MQ=56.91;MQRankSum=-3.676;QD=2.75;ReadPosRankSum=1.258;SOR=1.344	GT:AD:DP:GQ:PL	0/1:60,9:69:99:197,0,2492
EU153402.1	3431	.	G	T	648.64	.	AC=1;AF=0.500;AN=2;BaseQRankSum=0.461;DP=67;ExcessHet=0.0000;FS=2.311;MLEAC=1;MLEAF=0.500;MQ=57.22;MQRankSum=-3.739;QD=9.83;ReadPosRankSum=-0.284;SOR=0.940	GT:AD:DP:GQ:PL	0/1:47,19:66:99:656,0,1916
EU153402.1	3432	.	A	G	450.64	.	AC=1;AF=0.500;AN=2;BaseQRankSum=0.722;DP=66;ExcessHet=0.0000;FS=0.000;MLEAC=1;MLEAF=0.500;MQ=57.18;MQRankSum=-2.741;QD=7.91;ReadPosRankSum=0.306;SOR=0.569	GT:AD:DP:GQ:PL	0/1:43,14:57:99:458,0,1763
EU153402.1	3433	.	A	T	198.64	.	AC=1;AF=0.500;AN=2;BaseQRankSum=-0.092;DP=66;ExcessHet=0.0000;FS=3.231;MLEAC=1;MLEAF=0.500;MQ=57.18;MQRankSum=-3.834;QD=3.01;ReadPosRankSum=0.963;SOR=1.355	GT:AD:DP:GQ:PL	0/1:57,9:66:99:206,0,2366
EU153402.1	3435	.	A	G	294.64	.	AC=1;AF=0.500;AN=2;BaseQRankSum=0.232;DP=67;ExcessHet=0.0000;FS=0.000;MLEAC=1;MLEAF=0.500;MQ=56.92;MQRankSum=-3.183;QD=4.60;ReadPosRankSum=0.435;SOR=0.818	GT:AD:DP:GQ:PL	0/1:53,11:64:99:302,0,2192
EU153402.1	3436	.	T	TA	339.60	.	AC=1;AF=0.500;AN=2;BaseQRankSum=1.174;DP=67;ExcessHet=0.0000;FS=0.000;MLEAC=1;MLEAF=0.500;MQ=56.92;MQRankSum=-2.601;QD=5.31;ReadPosRankSum=0.158;SOR=0.622	GT:AD:DP:GQ:PL	0/1:52,12:64:99:347,0,2147
EU153402.1	3439	.	T	G	285.64	.	AC=1;AF=0.500;AN=2;BaseQRankSum=0.974;DP=67;ExcessHet=0.0000;FS=0.000;MLEAC=1;MLEAF=0.500;MQ=57.07;MQRankSum=-2.012;QD=4.26;ReadPosRankSum=0.387;SOR=0.859	GT:AD:DP:GQ:PL	0/1:56,11:67:99:293,0,2318
EU153402.1	3447	.	C	T	453.64	.	AC=1;AF=0.500;AN=2;BaseQRankSum=1.210;DP=78;ExcessHet=0.0000;FS=10.997;MLEAC=1;MLEAF=0.500;MQ=56.86;MQRankSum=2.673;QD=6.39;ReadPosRankSum=-1.154;SOR=1.859	GT:AD:DP:GQ:PL	0/1:56,15:71:99:461,0,2306
EU153402.1	3448	.	C	T	1848.59	.	AC=1;AF=0.500;AN=2;BaseQRankSum=2.284;DP=73;ExcessHet=0.0000;FS=6.583;MLEAC=1;MLEAF=0.500;MQ=56.63;MQRankSum=-4.034;QD=26.04;ReadPosRankSum=-0.888;SOR=0.754	GT:AD:DP:GQ:PL	0/1:25,46:71:99:1856,0,911
EU153402.1	3449	.	CTAA	C	408.60	.	AC=1;AF=0.500;AN=2;BaseQRankSum=1.332;DP=73;ExcessHet=0.0000;FS=0.000;MLEAC=1;MLEAF=0.500;MQ=56.63;MQRankSum=-2.851;QD=5.75;ReadPosRankSum=0.526;SOR=0.854	GT:AD:DP:GQ:PL	0/1:57,14:71:99:416,0,2351
EU153402.1	3454	.	G	T	81.64	.	AC=1;AF=0.500;AN=2;BaseQRankSum=1.171;DP=75;ExcessHet=0.0000;FS=3.414;MLEAC=1;MLEAF=0.500;MQ=56.12;MQRankSum=1.911;QD=1.09;ReadPosRankSum=0.000;SOR=1.345	GT:AD:DP:GQ:PL	0/1:68,7:75:89:89,0,2814
EU153402.1	3455	.	TTTCC	T	291.60	.	AC=1;AF=0.500;AN=2;BaseQRankSum=-0.973;DP=80;ExcessHet=0.0000;FS=9.353;MLEAC=1;MLEAF=0.500;MQ=55.83;MQRankSum=-3.790;QD=3.65;ReadPosRankSum=1.215;SOR=1.304	GT:AD:DP:GQ:PL	0/1:68,12:80:99:299,0,2819
EU153402.1	3458	.	C	G	398.04	.	AC=1;AF=0.500;AN=2;BaseQRankSum=0.195;DP=73;ExcessHet=0.0000;FS=5.483;MLEAC=1;MLEAF=0.500;MQ=56.01;MQRankSum=-1.143;QD=6.42;ReadPosRankSum=-1.737;SOR=1.432	GT:AD:DP:GQ:PL	0/1:42,20:62:99:713,0,1703
EU153402.1	3460	.	T	G	84.64	.	AC=1;AF=0.500;AN=2;BaseQRankSum=-0.127;DP=74;ExcessHet=0.0000;FS=8.818;MLEAC=1;MLEAF=0.500;MQ=56.07;MQRankSum=1.930;QD=1.14;ReadPosRankSum=-1.479;SOR=2.319	GT:AD:DP:GQ:PL	0/1:67,7:74:92:92,0,2792
EU153402.1	3472	.	A	T	84.64	.	AC=1;AF=0.500;AN=2;BaseQRankSum=1.310;DP=74;ExcessHet=0.0000;FS=0.000;MLEAC=1;MLEAF=0.500;MQ=55.81;MQRankSum=0.000;QD=1.14;ReadPosRankSum=0.257;SOR=0.655	GT:AD:DP:GQ:PL	0/1:67,7:74:92:92,0,2792
EU153402.1	3478	.	C	G	174.64	.	AC=1;AF=0.500;AN=2;BaseQRankSum=-0.610;DP=79;ExcessHet=0.0000;FS=11.284;MLEAC=1;MLEAF=0.500;MQ=55.64;MQRankSum=1.611;QD=2.36;ReadPosRankSum=-0.760;SOR=2.661	GT:AD:DP:GQ:PL	0/1:65,9:74:99:182,0,2702
EU153402.1	3479	.	T	A	254.64	.	AC=1;AF=0.500;AN=2;BaseQRankSum=1.397;DP=69;ExcessHet=0.0000;FS=5.112;MLEAC=1;MLEAF=0.500;MQ=55.81;MQRankSum=-3.563;QD=3.86;ReadPosRankSum=-0.139;SOR=0.503	GT:AD:DP:GQ:PL	0/1:55,11:66:99:262,0,2249
EU153402.1	3482	.	T	C	1780.27	.	AC=1;AF=0.500;AN=2;BaseQRankSum=0.719;DP=68;ExcessHet=0.0000;FS=2.377;MLEAC=1;MLEAF=0.500;MQ=55.18;MQRankSum=-3.904;QD=28.26;ReadPosRankSum=-2.781;SOR=1.091	GT:AD:DP:GQ:PL	0/1:19,44:63:99:1790,0,665
EU153402.1	3484	.	C	T	372.64	.	AC=1;AF=0.500;AN=2;BaseQRankSum=1.632;DP=70;ExcessHet=0.0000;FS=2.782;MLEAC=1;MLEAF=0.500;MQ=55.35;MQRankSum=-3.330;QD=5.48;ReadPosRankSum=-0.956;SOR=0.323	GT:AD:DP:GQ:PL	0/1:55,13:68:99:380,0,2270
EU153402.1	3491	.	T	C	156.64	.	AC=1;AF=0.500;AN=2;BaseQRankSum=1.091;DP=67;ExcessHet=0.0000;FS=6.158;MLEAC=1;MLEAF=0.500;MQ=55.14;MQRankSum=-1.061;QD=2.41;ReadPosRankSum=0.956;SOR=2.019	GT:AD:DP:GQ:PL	0/1:57,8:65:99:164,0,2369
EU153402.1	3493	.	T	C	429.64	.	AC=1;AF=0.500;AN=2;BaseQRankSum=1.578;DP=68;ExcessHet=0.0000;FS=2.760;MLEAC=1;MLEAF=0.500;MQ=55.21;MQRankSum=-3.160;QD=6.71;ReadPosRankSum=-1.814;SOR=0.329	GT:AD:DP:GQ:PL	0/1:50,14:64:99:437,0,2057
EU153402.1	3495	.	T	C	952.98	.	AC=1;AF=0.500;AN=2;BaseQRankSum=2.516;DP=68;ExcessHet=0.0000;FS=3.743;MLEAC=1;MLEAF=0.500;MQ=55.21;MQRankSum=-1.874;QD=14.89;ReadPosRankSum=-0.403;SOR=1.329	GT:AD:DP:GQ:PL	0/1:38,26:64:99:977,0,1513
EU153402.1	3497	.	G	T	1731.26	.	AC=1;AF=0.500;AN=2;BaseQRankSum=2.645;DP=67;ExcessHet=0.0000;FS=7.585;MLEAC=1;MLEAF=0.500;MQ=55.14;MQRankSum=-3.723;QD=26.63;ReadPosRankSum=-1.237;SOR=1.775	GT:AD:DP:GQ:PL	0/1:22,43:65:99:1739,0,794
EU153402.1	3500	.	T	C	825.64	.	AC=1;AF=0.500;AN=2;BaseQRankSum=2.017;DP=67;ExcessHet=0.0000;FS=0.000;MLEAC=1;MLEAF=0.500;MQ=55.36;MQRankSum=-4.147;QD=12.32;ReadPosRankSum=-2.127;SOR=0.657	GT:AD:DP:GQ:PL	0/1:44,23:67:99:833,0,1758
EU153402.1	3501	.	A	G	564.64	.	AC=1;AF=0.500;AN=2;BaseQRankSum=1.568;DP=68;ExcessHet=0.0000;FS=1.142;MLEAC=1;MLEAF=0.500;MQ=55.37;MQRankSum=-3.666;QD=8.82;ReadPosRankSum=-1.518;SOR=0.428	GT:AD:DP:GQ:PL	0/1:47,17:64:99:572,0,1922
EU153402.1	3506	.	A	G	702.64	.	AC=1;AF=0.500;AN=2;BaseQRankSum=1.779;DP=67;ExcessHet=0.0000;FS=0.000;MLEAC=1;MLEAF=0.500;MQ=55.07;MQRankSum=-4.500;QD=11.15;ReadPosRankSum=-0.429;SOR=0.570	GT:AD:DP:GQ:PL	0/1:43,20:63:99:710,0,1725
EU153402.1	3508	.	A	G	30.64	.	AC=1;AF=0.500;AN=2;BaseQRankSum=0.719;DP=67;ExcessHet=0.0000;FS=0.000;MLEAC=1;MLEAF=0.500;MQ=55.07;MQRankSum=-2.114;QD=0.49;ReadPosRankSum=0.092;SOR=0.434	GT:AD:DP:GQ:PL	0/1:57,5:62:38:38,0,2378
EU153402.1	3509	.	A	ATCAGATTCCTC	210.60	.	AC=1;AF=0.500;AN=2;BaseQRankSum=1.072;DP=66;ExcessHet=0.0000;FS=8.677;MLEAC=1;MLEAF=0.500;MQ=55.00;MQRankSum=2.101;QD=3.40;ReadPosRankSum=1.869;SOR=2.439	GT:AD:DP:GQ:PL	0/1:53,9:62:99:218,0,2198
EU153402.1	3510	.	T	TAG	66.60	.	AC=1;AF=0.500;AN=2;BaseQRankSum=0.706;DP=67;ExcessHet=0.0000;FS=0.000;MLEAC=1;MLEAF=0.500;MQ=55.01;MQRankSum=-1.569;QD=1.02;ReadPosRankSum=0.178;SOR=0.774	GT:AD:DP:GQ:PL	0/1:59,6:65:74:74,0,2459
EU153402.1	3511	.	GTC	G	120.60	.	AC=1;AF=0.500;AN=2;BaseQRankSum=0.798;DP=67;ExcessHet=0.0000;FS=0.000;MLEAC=1;MLEAF=0.500;MQ=55.01;MQRankSum=-2.164;QD=1.95;ReadPosRankSum=-0.518;SOR=0.481	GT:AD:DP:GQ:PL	0/1:55,7:62:99:128,0,2288
EU153402.1	3513	.	C	G	776.04	.	AC=1;AF=0.500;AN=2;BaseQRankSum=1.973;DP=67;ExcessHet=0.0000;FS=2.178;MLEAC=1;MLEAF=0.500;MQ=55.01;MQRankSum=-5.012;QD=12.93;ReadPosRankSum=-0.360;SOR=0.457	GT:AD:DP:GQ:PL	0/1:35,25:60:99:944,0,1394
EU153402.1	3514	.	AT	A	195.60	.	AC=1;AF=0.500;AN=2;BaseQRankSum=0.938;DP=67;ExcessHet=0.0000;FS=11.346;MLEAC=1;MLEAF=0.500;MQ=55.01;MQRankSum=1.984;QD=2.92;ReadPosRankSum=2.023;SOR=2.678	GT:AD:DP:GQ:PL	0/1:58,9:67:99:203,0,2408
EU153402.1	3518	.	AGT	A	365.04	.	AC=1;AF=0.500;AN=2;BaseQRankSum=0.498;DP=71;ExcessHet=0.0000;FS=2.623;MLEAC=1;MLEAF=0.500;MQ=54.79;MQRankSum=-1.987;QD=6.89;ReadPosRankSum=-0.748;SOR=1.122	GT:AD:DP:GQ:PL	0/1:39,14:53:99:470,0,1595
EU153402.1	3522	.	T	TTTGAATTGAATTTGAATTGAATTTGA	186.60	.	AC=1;AF=0.500;AN=2;BaseQRankSum=0.905;DP=70;ExcessHet=0.0000;FS=11.223;MLEAC=1;MLEAF=0.500;MQ=54.71;MQRankSum=2.047;QD=2.67;ReadPosRankSum=0.834;SOR=2.636	GT:AD:DP:GQ:PL	0/1:61,9:70:99:194,0,2534
EU153402.1	3523	.	A	T	729.64	.	AC=1;AF=0.500;AN=2;BaseQRankSum=1.860;DP=70;ExcessHet=0.0000;FS=0.000;MLEAC=1;MLEAF=0.500;MQ=54.71;MQRankSum=-4.815;QD=13.51;ReadPosRankSum=1.955;SOR=0.612	GT:AD:DP:GQ:PL	0/1:34,20:54:99:737,0,1367
EU153402.1	3527	.	T	C	153.64	.	AC=1;AF=0.500;AN=2;BaseQRankSum=0.859;DP=70;ExcessHet=0.0000;FS=8.732;MLEAC=1;MLEAF=0.500;MQ=54.57;MQRankSum=1.771;QD=2.33;ReadPosRankSum=-2.132;SOR=2.338	GT:AD:DP:GQ:PL	0/1:58,8:66:99:161,0,2411
EU153402.1	3529	.	G	A	30.64	.	AC=1;AF=0.500;AN=2;BaseQRankSum=0.733;DP=69;ExcessHet=0.0000;FS=0.000;MLEAC=1;MLEAF=0.500;MQ=54.49;MQRankSum=-1.531;QD=0.49;ReadPosRankSum=1.171;SOR=0.674	GT:AD:DP:GQ:PL	0/1:57,5:62:38:38,0,2378
EU153402.1	3530	.	T	TAAAC	619.60	.	AC=1;AF=0.500;AN=2;BaseQRankSum=2.069;DP=69;ExcessHet=0.0000;FS=0.000;MLEAC=1;MLEAF=0.500;MQ=54.60;MQRankSum=-3.072;QD=13.47;ReadPosRankSum=1.128;SOR=0.828	GT:AD:DP:GQ:PL	0/1:29,17:46:99:627,0,1167
EU153402.1	3534	.	C	T	285.64	.	AC=1;AF=0.500;AN=2;BaseQRankSum=1.217;DP=67;ExcessHet=0.0000;FS=0.000;MLEAC=1;MLEAF=0.500;MQ=54.39;MQRankSum=-0.177;QD=4.26;ReadPosRankSum=-1.872;SOR=0.641	GT:AD:DP:GQ:PL	0/1:56,11:67:99:293,0,2318
EU153402.1	3538	.	A	G	294.64	.	AC=1;AF=0.500;AN=2;BaseQRankSum=0.472;DP=64;ExcessHet=0.0000;FS=6.926;MLEAC=1;MLEAF=0.500;MQ=54.12;MQRankSum=-3.209;QD=4.60;ReadPosRankSum=1.013;SOR=1.124	GT:AD:DP:GQ:PL	0/1:53,11:64:99:302,0,2192
EU153402.1	3539	.	G	A	525.64	.	AC=1;AF=0.500;AN=2;BaseQRankSum=0.306;DP=62;ExcessHet=0.0000;FS=0.000;MLEAC=1;MLEAF=0.500;MQ=53.92;MQRankSum=-2.915;QD=8.48;ReadPosRankSum=0.845;SOR=0.751	GT:AD:DP:GQ:PL	0/1:46,16:62:99:533,0,1883
EU153402.1	3540	.	C	T	480.64	.	AC=1;AF=0.500;AN=2;BaseQRankSum=1.608;DP=62;ExcessHet=0.0000;FS=0.000;MLEAC=1;MLEAF=0.500;MQ=53.92;MQRankSum=-1.897;QD=7.75;ReadPosRankSum=1.801;SOR=0.610	GT:AD:DP:GQ:PL	0/1:47,15:62:99:488,0,1928
EU153402.1	3546	.	T	A	1299.64	.	AC=1;AF=0.500;AN=2;BaseQRankSum=3.136;DP=62;ExcessHet=0.0000;FS=0.989;MLEAC=1;MLEAF=0.500;MQ=53.92;MQRankSum=-4.112;QD=22.03;ReadPosRankSum=2.655;SOR=0.880	GT:AD:DP:GQ:PL	0/1:26,33:59:99:1307,0,992
EU153402.1	3547	.	C	T	120.64	.	AC=1;AF=0.500;AN=2;BaseQRankSum=1.276;DP=62;ExcessHet=0.0000;FS=6.045;MLEAC=1;MLEAF=0.500;MQ=53.83;MQRankSum=-1.632;QD=1.95;ReadPosRankSum=-0.715;SOR=1.548	GT:AD:DP:GQ:PL	0/1:55,7:62:99:128,0,2288
EU153402.1	3552	.	C	T	264.64	.	AC=1;AF=0.500;AN=2;BaseQRankSum=0.832;DP=59;ExcessHet=0.0000;FS=1.300;MLEAC=1;MLEAF=0.500;MQ=53.61;MQRankSum=-1.067;QD=4.49;ReadPosRankSum=1.452;SOR=0.936	GT:AD:DP:GQ:PL	0/1:49,10:59:99:272,0,2027
EU153402.1	3553	.	TC	T	39.60	.	AC=1;AF=0.500;AN=2;BaseQRankSum=0.578;DP=59;ExcessHet=0.0000;FS=0.000;MLEAC=1;MLEAF=0.500;MQ=53.70;MQRankSum=-1.206;QD=0.67;ReadPosRankSum=2.702;SOR=0.933	GT:AD:DP:GQ:PL	0/1:54,5:59:47:47,0,2252
EU153402.1	3554	.	C	A	314.04	.	AC=1;AF=0.500;AN=2;BaseQRankSum=-0.023;DP=59;ExcessHet=0.0000;FS=0.000;MLEAC=1;MLEAF=0.500;MQ=53.70;MQRankSum=-2.027;QD=5.82;ReadPosRankSum=2.020;SOR=0.606	GT:AD:DP:GQ:PL	0/1:42,12:54:99:377,0,1727
EU153402.1	3555	.	T	C	129.64	.	AC=1;AF=0.500;AN=2;BaseQRankSum=0.883;DP=59;ExcessHet=0.0000;FS=6.201;MLEAC=1;MLEAF=0.500;MQ=53.70;MQRankSum=-1.539;QD=2.20;ReadPosRankSum=-1.219;SOR=1.535	GT:AD:DP:GQ:PL	0/1:52,7:59:99:137,0,2162
EU153402.1	3558	.	ACAT	A	426.60	.	AC=1;AF=0.500;AN=2;BaseQRankSum=0.250;DP=64;ExcessHet=0.0000;FS=0.000;MLEAC=1;MLEAF=0.500;MQ=54.15;MQRankSum=-2.149;QD=8.53;ReadPosRankSum=0.870;SOR=0.792	GT:AD:DP:GQ:PL	0/1:37,13:50:99:434,0,1514
EU153402.1	3560	.	A	C	356.04	.	AC=1;AF=0.500;AN=2;BaseQRankSum=2.110;DP=62;ExcessHet=0.0000;FS=0.000;MLEAC=1;MLEAF=0.500;MQ=53.95;MQRankSum=-2.740;QD=8.09;ReadPosRankSum=-0.954;SOR=0.693	GT:AD:DP:GQ:PL	0/1:24,20:44:99:768,0,948
EU153402.1	3562	.	A	G	162.64	.	AC=1;AF=0.500;AN=2;BaseQRankSum=0.742;DP=64;ExcessHet=0.0000;FS=3.357;MLEAC=1;MLEAF=0.500;MQ=54.15;MQRankSum=-2.806;QD=2.58;ReadPosRankSum=-0.751;SOR=1.083	GT:AD:DP:GQ:PL	0/1:55,8:63:99:170,0,2285
EU153402.1	3563	.	ATTC	A	484.60	.	AC=1;AF=0.500;AN=2;BaseQRankSum=0.607;DP=64;ExcessHet=0.0000;FS=2.717;MLEAC=1;MLEAF=0.500;MQ=54.15;MQRankSum=-2.180;QD=10.53;ReadPosRankSum=2.773;SOR=1.162	GT:AD:DP:GQ:PL	0/1:32,14:46:99:492,0,1302
EU153402.1	3570	.	A	T	995.07	.	AC=1;AF=0.500;AN=2;BaseQRankSum=1.326;DP=67;ExcessHet=0.0000;FS=0.000;MLEAC=1;MLEAF=0.500;MQ=54.43;MQRankSum=-2.391;QD=18.77;ReadPosRankSum=-1.960;SOR=0.703	GT:AD:DP:GQ:PL	0/1:23,30:53:99:1191,0,875
EU153402.1	3572	.	C	A	743.07	.	AC=1;AF=0.500;AN=2;BaseQRankSum=1.498;DP=72;ExcessHet=0.0000;FS=0.000;MLEAC=1;MLEAF=0.500;MQ=54.83;MQRankSum=-3.983;QD=14.29;ReadPosRankSum=-1.278;SOR=0.566	GT:AD:DP:GQ:PL	0/1:21,31:52:99:1239,0,788
EU153402.1	3575	.	T	C	188.03	.	AC=1;AF=0.500;AN=2;BaseQRankSum=-0.371;DP=67;ExcessHet=0.0000;FS=1.436;MLEAC=1;MLEAF=0.500;MQ=54.57;MQRankSum=-2.114;QD=3.08;ReadPosRankSum=1.824;SOR=1.187	GT:AD:DP:GQ:PL	0/1:52,9:61:99:221,0,2156
EU153402.1	3577	.	C	CA	155.03	.	AC=1;AF=0.500;AN=2;BaseQRankSum=0.823;DP=67;ExcessHet=0.0000;FS=0.000;MLEAC=1;MLEAF=0.500;MQ=54.66;MQRankSum=-1.116;QD=2.77;ReadPosRankSum=-2.035;SOR=0.481	GT:AD:DP:GQ:PL	0/1:48,8:56:99:191,0,1991
EU153402.1	3578	.	A	AC	61.91	.	AC=1;AF=0.500;AN=2;BaseQRankSum=0.885;DP=67;ExcessHet=0.0000;FS=0.000;MLEAC=1;MLEAF=0.500;MQ=54.66;MQRankSum=0.181;QD=1.01;ReadPosRankSum=-1.656;SOR=0.533	GT:AD:DP:GQ:PL	0/1:55,6:61:86:86,0,2291
EU153402.1	3580	.	A	AG	201.60	.	AC=1;AF=0.500;AN=2;BaseQRankSum=0.170;DP=67;ExcessHet=0.0000;FS=5.369;MLEAC=1;MLEAF=0.500;MQ=54.65;MQRankSum=-1.843;QD=3.10;ReadPosRankSum=1.258;SOR=1.314	GT:AD:DP:GQ:PL	0/1:56,9:65:99:209,0,2324
EU153402.1	3581	.	A	AG	114.60	.	AC=1;AF=0.500;AN=2;BaseQRankSum=0.039;DP=68;ExcessHet=0.0000;FS=0.000;MLEAC=1;MLEAF=0.500;MQ=54.73;MQRankSum=-1.779;QD=1.79;ReadPosRankSum=1.664;SOR=0.822	GT:AD:DP:GQ:PL	0/1:57,7:64:99:122,0,2372
EU153402.1	3582	.	C	G	117.64	.	AC=1;AF=0.500;AN=2;BaseQRankSum=0.981;DP=72;ExcessHet=0.0000;FS=1.501;MLEAC=1;MLEAF=0.500;MQ=55.04;MQRankSum=-1.091;QD=1.87;ReadPosRankSum=-1.756;SOR=0.889	GT:AD:DP:GQ:PL	0/1:56,7:63:99:125,0,2330
EU153402.1	3583	.	TCTCA	T	54.60	.	AC=1;AF=0.500;AN=2;BaseQRankSum=0.961;DP=76;ExcessHet=0.0000;FS=9.747;MLEAC=1;MLEAF=0.500;MQ=55.00;MQRankSum=-2.297;QD=0.79;ReadPosRankSum=0.577;SOR=2.276	GT:AD:DP:GQ:PL	0/1:63,6:69:62:62,0,2627
EU153402.1	3588	.	A	G	1923.64	.	AC=1;AF=0.500;AN=2;BaseQRankSum=2.668;DP=76;ExcessHet=0.0000;FS=1.970;MLEAC=1;MLEAF=0.500;MQ=55.51;MQRankSum=-4.037;QD=25.31;ReadPosRankSum=0.079;SOR=0.763	GT:AD:DP:GQ:PL	0/1:28,48:76:99:1931,0,1031
EU153402.1	3590	.	G	A	129.64	.	AC=1;AF=0.500;AN=2;BaseQRankSum=1.442;DP=76;ExcessHet=0.0000;FS=1.484;MLEAC=1;MLEAF=0.500;MQ=55.51;MQRankSum=-0.623;QD=1.75;ReadPosRankSum=0.087;SOR=1.144	GT:AD:DP:GQ:PL	0/1:66,8:74:99:137,0,2747
EU153402.1	3594	.	ATTC	A	586.60	.	AC=1;AF=0.500;AN=2;BaseQRankSum=1.048;DP=91;ExcessHet=0.0000;FS=2.360;MLEAC=1;MLEAF=0.500;MQ=56.12;MQRankSum=-3.027;QD=8.89;ReadPosRankSum=-0.825;SOR=1.179	GT:AD:DP:GQ:PL	0/1:48,18:66:99:594,0,1922
EU153402.1	3606	.	A	G	33.64	.	AC=1;AF=0.500;AN=2;BaseQRankSum=0.709;DP=107;ExcessHet=0.0000;FS=5.677;MLEAC=1;MLEAF=0.500;MQ=56.94;MQRankSum=1.116;QD=0.32;ReadPosRankSum=-0.853;SOR=1.851	GT:AD:DP:GQ:PL	0/1:98,8:106:41:41,0,4071
EU153402.1	3609	.	G	A	60.64	.	AC=1;AF=0.500;AN=2;BaseQRankSum=0.431;DP=113;ExcessHet=0.0000;FS=0.000;MLEAC=1;MLEAF=0.500;MQ=56.96;MQRankSum=-1.636;QD=0.54;ReadPosRankSum=3.068;SOR=0.870	GT:AD:DP:GQ:PL	0/1:103,9:112:68:68,0,4284
EU153402.1	3612	.	A	G	237.64	.	AC=1;AF=0.500;AN=2;BaseQRankSum=1.933;DP=143;ExcessHet=0.0000;FS=15.154;MLEAC=1;MLEAF=0.500;MQ=58.72;MQRankSum=1.400;QD=1.66;ReadPosRankSum=3.210;SOR=1.846	GT:AD:DP:GQ:PL	0/1:128,15:143:99:245,0,5330
EU153402.1	3613	.	T	TCA	558.60	.	AC=1;AF=0.500;AN=2;BaseQRankSum=2.207;DP=141;ExcessHet=0.0000;FS=17.222;MLEAC=1;MLEAF=0.500;MQ=58.70;MQRankSum=1.003;QD=3.96;ReadPosRankSum=2.193;SOR=2.293	GT:AD:DP:GQ:PL	0/1:119,22:141:99:566,0,4931
EU153402.1	3615	.	A	ACT	621.60	.	AC=1;AF=0.500;AN=2;BaseQRankSum=2.387;DP=136;ExcessHet=0.0000;FS=17.322;MLEAC=1;MLEAF=0.500;MQ=58.56;MQRankSum=-0.108;QD=5.18;ReadPosRankSum=2.268;SOR=2.295	GT:AD:DP:GQ:PL	0/1:98,22:120:99:629,0,4049
EU153402.1	3616	.	C	T	1606.64	.	AC=1;AF=0.500;AN=2;BaseQRankSum=-1.116;DP=132;ExcessHet=0.0000;FS=4.466;MLEAC=1;MLEAF=0.500;MQ=58.52;MQRankSum=-4.122;QD=12.26;ReadPosRankSum=-2.738;SOR=0.381	GT:AD:DP:GQ:PL	0/1:84,47:131:99:1614,0,3387
EU153402.1	3617	.	AATTG	A	555.60	.	AC=1;AF=0.500;AN=2;BaseQRankSum=1.896;DP=127;ExcessHet=0.0000;FS=10.494;MLEAC=1;MLEAF=0.500;MQ=58.60;MQRankSum=1.165;QD=4.37;ReadPosRankSum=0.806;SOR=1.941	GT:AD:DP:GQ:PL	0/1:106,21:127:99:563,0,4388
EU153402.1	3625	.	G	A	361.64	.	AC=1;AF=0.500;AN=2;BaseQRankSum=-2.428;DP=101;ExcessHet=0.0000;FS=8.374;MLEAC=1;MLEAF=0.500;MQ=58.16;MQRankSum=-4.629;QD=4.11;ReadPosRankSum=0.106;SOR=1.186	GT:AD:DP:GQ:PL	0/1:73,15:88:99:369,0,3020
EU153402.1	3626	.	T	C	3384.64	.	AC=1;AF=0.500;AN=2;BaseQRankSum=1.722;DP=99;ExcessHet=0.0000;FS=3.679;MLEAC=1;MLEAF=0.500;MQ=58.12;MQRankSum=-1.889;QD=34.19;ReadPosRankSum=-1.368;SOR=1.019	GT:AD:DP:GQ:PL	0/1:17,82:99:99:3392,0,467
EU153402.1	3629	.	A	C	513.64	.	AC=1;AF=0.500;AN=2;BaseQRankSum=1.914;DP=96;ExcessHet=0.0000;FS=17.756;MLEAC=1;MLEAF=0.500;MQ=58.06;MQRankSum=1.285;QD=5.35;ReadPosRankSum=0.748;SOR=2.739	GT:AD:DP:GQ:PL	0/1:78,18:96:99:521,0,3221
EU153402.1	3631	.	G	A	258.64	.	AC=1;AF=0.500;AN=2;BaseQRankSum=0.464;DP=93;ExcessHet=0.0000;FS=2.706;MLEAC=1;MLEAF=0.500;MQ=58.00;MQRankSum=1.644;QD=2.84;ReadPosRankSum=-0.457;SOR=1.261	GT:AD:DP:GQ:PL	0/1:79,12:91:99:266,0,3281
EU153402.1	3633	.	T	G	156.64	.	AC=1;AF=0.500;AN=2;BaseQRankSum=1.140;DP=92;ExcessHet=0.0000;FS=0.000;MLEAC=1;MLEAF=0.500;MQ=57.87;MQRankSum=-5.178;QD=1.70;ReadPosRankSum=-0.702;SOR=0.849	GT:AD:DP:GQ:PL	0/1:82,10:92:99:164,0,3413
EU153402.1	3636	.	A	G	1047.64	.	AC=1;AF=0.500;AN=2;BaseQRankSum=1.023;DP=87;ExcessHet=0.0000;FS=9.671;MLEAC=1;MLEAF=0.500;MQ=57.64;MQRankSum=-2.562;QD=12.62;ReadPosRankSum=-1.443;SOR=0.848	GT:AD:DP:GQ:PL	0/1:54,29:83:99:1055,0,2180
EU153402.1	3637	.	T	G	357.64	.	AC=1;AF=0.500;AN=2;BaseQRankSum=-1.093;DP=88;ExcessHet=0.0000;FS=20.673;MLEAC=1;MLEAF=0.500;MQ=57.56;MQRankSum=2.050;QD=4.06;ReadPosRankSum=-0.768;SOR=2.243	GT:AD:DP:GQ:PL	0/1:74,14:88:99:365,0,3065
EU153402.1	3640	.	G	A	540.64	.	AC=1;AF=0.500;AN=2;BaseQRankSum=0.881;DP=87;ExcessHet=0.0000;FS=2.175;MLEAC=1;MLEAF=0.500;MQ=57.53;MQRankSum=-1.126;QD=6.21;ReadPosRankSum=0.251;SOR=0.992	GT:AD:DP:GQ:PL	0/1:69,18:87:99:548,0,2843
EU153402.1	3641	.	A	T	186.64	.	AC=1;AF=0.500;AN=2;BaseQRankSum=0.223;DP=85;ExcessHet=0.0000;FS=0.000;MLEAC=1;MLEAF=0.500;MQ=57.47;MQRankSum=1.730;QD=2.20;ReadPosRankSum=-1.112;SOR=0.859	GT:AD:DP:GQ:PL	0/1:75,10:85:99:194,0,3119
EU153402.1	3642	.	A	G	411.64	.	AC=1;AF=0.500;AN=2;BaseQRankSum=0.848;DP=86;ExcessHet=0.0000;FS=13.048;MLEAC=1;MLEAF=0.500;MQ=57.50;MQRankSum=1.462;QD=4.84;ReadPosRankSum=0.875;SOR=2.347	GT:AD:DP:GQ:PL	0/1:70,15:85:99:419,0,2894
EU153402.1	3644	.	CTG	C	330.60	.	AC=1;AF=0.500;AN=2;BaseQRankSum=1.156;DP=82;ExcessHet=0.0000;FS=0.000;MLEAC=1;MLEAF=0.500;MQ=57.37;MQRankSum=-4.764;QD=4.03;ReadPosRankSum=-0.714;SOR=0.579	GT:AD:DP:GQ:PL	0/1:69,13:82:99:338,0,2858
EU153402.1	3646	.	G	T	62.04	.	AC=1;AF=0.500;AN=2;BaseQRankSum=1.414;DP=79;ExcessHet=0.0000;FS=16.209;MLEAC=1;MLEAF=0.500;MQ=57.27;MQRankSum=0.639;QD=0.98;ReadPosRankSum=0.594;SOR=2.712	GT:AD:DP:GQ:PL	0/1:46,17:63:99:575,0,1880
EU153402.1	3647	.	T	G	384.64	.	AC=1;AF=0.500;AN=2;BaseQRankSum=1.209;DP=79;ExcessHet=0.0000;FS=10.791;MLEAC=1;MLEAF=0.500;MQ=57.27;MQRankSum=1.479;QD=4.87;ReadPosRankSum=0.905;SOR=2.143	GT:AD:DP:GQ:PL	0/1:65,14:79:99:392,0,2687
EU153402.1	3649	.	CAT	C	381.60	.	AC=1;AF=0.500;AN=2;BaseQRankSum=1.479;DP=80;ExcessHet=0.0000;FS=10.977;MLEAC=1;MLEAF=0.500;MQ=57.30;MQRankSum=1.456;QD=4.77;ReadPosRankSum=0.592;SOR=2.197	GT:AD:DP:GQ:PL	0/1:66,14:80:99:389,0,2729
EU153402.1	3650	.	A	T	239.07	.	AC=1;AF=0.500;AN=2;BaseQRankSum=2.446;DP=76;ExcessHet=0.0000;FS=1.075;MLEAC=1;MLEAF=0.500;MQ=57.16;MQRankSum=-6.365;QD=4.05;ReadPosRankSum=1.152;SOR=0.638	GT:AD:DP:GQ:PL	0/1:40,19:59:99:677,0,1622
EU153402.1	3655	.	A	G	579.64	.	AC=1;AF=0.500;AN=2;BaseQRankSum=-1.623;DP=71;ExcessHet=0.0000;FS=4.105;MLEAC=1;MLEAF=0.500;MQ=56.95;MQRankSum=0.309;QD=9.82;ReadPosRankSum=-0.270;SOR=0.903	GT:AD:DP:GQ:PL	0/1:42,17:59:99:587,0,1712
EU153402.1	3657	.	A	C	45.64	.	AC=1;AF=0.500;AN=2;BaseQRankSum=-1.215;DP=72;ExcessHet=0.0000;FS=0.000;MLEAC=1;MLEAF=0.500;MQ=56.84;MQRankSum=1.513;QD=0.63;ReadPosRankSum=-0.976;SOR=0.693	GT:AD:DP:GQ:PL	0/1:66,6:72:53:53,0,2753
EU153402.1	3663	.	T	A	1269.26	.	AC=1;AF=0.500;AN=2;BaseQRankSum=3.067;DP=72;ExcessHet=0.0000;FS=10.294;MLEAC=1;MLEAF=0.500;MQ=57.02;MQRankSum=-4.677;QD=18.40;ReadPosRankSum=1.061;SOR=0.984	GT:AD:DP:GQ:PL	0/1:36,33:69:99:1277,0,1412
EU153402.1	3666	.	CCA	C	54.60	.	AC=1;AF=0.500;AN=2;BaseQRankSum=0.283;DP=72;ExcessHet=0.0000;FS=1.718;MLEAC=1;MLEAF=0.500;MQ=57.02;MQRankSum=-3.101;QD=0.79;ReadPosRankSum=-0.335;SOR=1.313	GT:AD:DP:GQ:PL	0/1:63,6:69:62:62,0,2627
EU153402.1	3668	.	AT	A	953.04	.	AC=1;AF=0.500;AN=2;BaseQRankSum=1.911;DP=71;ExcessHet=0.0000;FS=0.998;MLEAC=1;MLEAF=0.500;MQ=56.98;MQRankSum=-2.401;QD=16.15;ReadPosRankSum=-0.499;SOR=0.747	GT:AD:DP:GQ:PL	0/1:25,34:59:99:1352,0,947
EU153402.1	3677	.	T	C	198.64	.	AC=1;AF=0.500;AN=2;BaseQRankSum=0.050;DP=66;ExcessHet=0.0000;FS=3.212;MLEAC=1;MLEAF=0.500;MQ=57.01;MQRankSum=-2.435;QD=3.01;ReadPosRankSum=0.087;SOR=1.386	GT:AD:DP:GQ:PL	0/1:57,9:66:99:206,0,2359
EU153402.1	3679	.	C	T	66.64	.	AC=1;AF=0.500;AN=2;BaseQRankSum=-0.372;DP=65;ExcessHet=0.0000;FS=1.711;MLEAC=1;MLEAF=0.500;MQ=56.55;MQRankSum=-1.583;QD=1.03;ReadPosRankSum=-1.756;SOR=1.281	GT:AD:DP:GQ:PL	0/1:59,6:65:74:74,0,2452
EU153402.1	3681	.	G	C	345.64	.	AC=1;AF=0.500;AN=2;BaseQRankSum=1.203;DP=62;ExcessHet=0.0000;FS=0.000;MLEAC=1;MLEAF=0.500;MQ=56.38;MQRankSum=-4.709;QD=5.57;ReadPosRankSum=2.892;SOR=0.619	GT:AD:DP:GQ:PL	0/1:50,12:62:99:353,0,2063
EU153402.1	3682	.	G	A	393.64	.	AC=1;AF=0.500;AN=2;BaseQRankSum=1.394;DP=61;ExcessHet=0.0000;FS=0.000;MLEAC=1;MLEAF=0.500;MQ=56.32;MQRankSum=-4.312;QD=6.45;ReadPosRankSum=2.538;SOR=0.748	GT:AD:DP:GQ:PL	0/1:48,13:61:99:401,0,1976
EU153402.1	3684	.	T	G	152.64	.	AC=1;AF=0.500;AN=2;BaseQRankSum=0.847;DP=65;ExcessHet=0.0000;FS=0.000;MLEAC=1;MLEAF=0.500;MQ=56.17;MQRankSum=1.033;QD=2.35;ReadPosRankSum=-0.947;SOR=0.874	GT:AD:DP:GQ:PL	0/1:57,8:65:99:160,0,2369
EU153402.1	3685	.	A	AT	108.60	.	AC=1;AF=0.500;AN=2;BaseQRankSum=0.840;DP=66;ExcessHet=0.0000;FS=1.611;MLEAC=1;MLEAF=0.500;MQ=55.98;MQRankSum=1.808;QD=1.65;ReadPosRankSum=-2.024;SOR=0.749	GT:AD:DP:GQ:PL	0/1:59,7:66:99:116,0,2440
EU153402.1	3691	.	C	T	348.64	.	AC=1;AF=0.500;AN=2;BaseQRankSum=1.296;DP=61;ExcessHet=0.0000;FS=1.245;MLEAC=1;MLEAF=0.500;MQ=56.30;MQRankSum=-4.955;QD=5.72;ReadPosRankSum=3.319;SOR=0.455	GT:AD:DP:GQ:PL	0/1:49,12:61:99:356,0,2021
EU153402.1	3692	.	C	G	360.64	.	AC=1;AF=0.500;AN=2;BaseQRankSum=1.096;DP=60;ExcessHet=0.0000;FS=1.218;MLEAC=1;MLEAF=0.500;MQ=56.23;MQRankSum=-5.179;QD=6.33;ReadPosRankSum=3.446;SOR=0.502	GT:AD:DP:GQ:PL	0/1:45,12:57:99:368,0,1853
EU153402.1	3709	.	T	C	102.64	.	AC=1;AF=0.500;AN=2;BaseQRankSum=-0.446;DP=53;ExcessHet=0.0000;FS=10.510;MLEAC=1;MLEAF=0.500;MQ=56.48;MQRankSum=0.496;QD=1.94;ReadPosRankSum=-0.109;SOR=2.258	GT:AD:DP:GQ:PL	0/1:47,6:53:99:110,0,1955
EU153402.1	3713	.	A	C	777.64	.	AC=1;AF=0.500;AN=2;BaseQRankSum=2.294;DP=53;ExcessHet=0.0000;FS=5.646;MLEAC=1;MLEAF=0.500;MQ=56.48;MQRankSum=-3.602;QD=14.67;ReadPosRankSum=0.409;SOR=0.779	GT:AD:DP:GQ:PL	0/1:32,21:53:99:785,0,1280
EU153402.1	3717	.	T	C	330.64	.	AC=1;AF=0.500;AN=2;BaseQRankSum=1.593;DP=53;ExcessHet=0.0000;FS=0.000;MLEAC=1;MLEAF=0.500;MQ=56.48;MQRankSum=-5.477;QD=6.36;ReadPosRankSum=1.659;SOR=0.807	GT:AD:DP:GQ:PL	0/1:41,11:52:99:338,0,1688
EU153402.1	3720	.	AG	A	186.60	.	AC=1;AF=0.500;AN=2;BaseQRankSum=1.427;DP=55;ExcessHet=0.0000;FS=0.000;MLEAC=1;MLEAF=0.500;MQ=56.61;MQRankSum=1.846;QD=3.39;ReadPosRankSum=-0.924;SOR=0.509	GT:AD:DP:GQ:PL	0/1:47,8:55:99:194,0,1949
EU153402.1	3721	.	G	GAGA	188.01	.	AC=1;AF=0.500;AN=2;BaseQRankSum=1.965;DP=47;ExcessHet=0.0000;FS=1.475;MLEAC=1;MLEAF=0.500;MQ=56.53;MQRankSum=-5.444;QD=5.88;ReadPosRankSum=0.873;SOR=0.669	GT:AD:DP:GQ:PL	0/1:21,11:32:99:399,0,849
EU153402.1	3723	.	AT	A	883.60	.	AC=1;AF=0.500;AN=2;BaseQRankSum=2.564;DP=48;ExcessHet=0.0000;FS=0.000;MLEAC=1;MLEAF=0.500;MQ=56.61;MQRankSum=-3.314;QD=18.41;ReadPosRankSum=-0.890;SOR=0.699	GT:AD:DP:GQ:PL	0/1:25,23:48:99:891,0,981
EU153402.1	3728	.	A	G	88.64	.	AC=1;AF=0.500;AN=2;BaseQRankSum=1.007;DP=45;ExcessHet=0.0000;FS=0.000;MLEAC=1;MLEAF=0.500;MQ=56.57;MQRankSum=0.217;QD=2.06;ReadPosRankSum=-1.854;SOR=1.022	GT:AD:DP:GQ:PL	0/1:38,5:43:96:96,0,1581
EU153402.1	3730	.	T	G	898.83	.	AC=1;AF=0.500;AN=2;BaseQRankSum=1.643;DP=44;ExcessHet=0.0000;FS=0.000;MLEAC=1;MLEAF=0.500;MQ=56.49;MQRankSum=-3.617;QD=21.40;ReadPosRankSum=-1.235;SOR=0.693	GT:AD:DP:GQ:PL	0/1:19,23:42:99:909,0,729
EU153402.1	3743	.	T	A	364.64	.	AC=1;AF=0.500;AN=2;BaseQRankSum=0.733;DP=41;ExcessHet=0.0000;FS=0.000;MLEAC=1;MLEAF=0.500;MQ=56.85;MQRankSum=-4.730;QD=8.89;ReadPosRankSum=-1.727;SOR=0.859	GT:AD:DP:GQ:PL	0/1:30,11:41:99:372,0,1227
EU153402.1	3744	.	A	G	265.64	.	AC=1;AF=0.500;AN=2;BaseQRankSum=-0.051;DP=44;ExcessHet=0.0000;FS=0.000;MLEAC=1;MLEAF=0.500;MQ=57.07;MQRankSum=1.006;QD=6.04;ReadPosRankSum=0.086;SOR=0.830	GT:AD:DP:GQ:PL	0/1:35,9:44:99:273,0,1443
EU153402.1	3745	.	T	G	145.64	.	AC=1;AF=0.500;AN=2;BaseQRankSum=1.011;DP=42;ExcessHet=0.0000;FS=0.000;MLEAC=1;MLEAF=0.500;MQ=57.26;MQRankSum=0.444;QD=3.73;ReadPosRankSum=-0.994;SOR=0.638	GT:AD:DP:GQ:PL	0/1:33,6:39:99:153,0,1368
EU153402.1	3746	.	A	G	650.04	.	AC=1;AF=0.500;AN=2;BaseQRankSum=2.128;DP=38;ExcessHet=0.0000;FS=1.320;MLEAC=1;MLEAF=0.500;MQ=57.22;MQRankSum=-3.519;QD=18.57;ReadPosRankSum=-1.413;SOR=0.425	GT:AD:DP:GQ:PL	0/1:17,18:35:99:705,0,660
EU153402.1	3747	.	A	ACC	223.86	.	AC=1;AF=0.500;AN=2;BaseQRankSum=1.226;DP=38;ExcessHet=0.0000;FS=0.000;MLEAC=1;MLEAF=0.500;MQ=57.22;MQRankSum=-5.016;QD=6.58;ReadPosRankSum=-0.988;SOR=0.990	GT:AD:DP:GQ:PL	0/1:26,8:34:99:246,0,1068
EU153402.1	3751	.	G	C	283.64	.	AC=1;AF=0.500;AN=2;BaseQRankSum=0.830;DP=39;ExcessHet=0.0000;FS=0.000;MLEAC=1;MLEAF=0.500;MQ=57.54;MQRankSum=-4.945;QD=7.46;ReadPosRankSum=-2.005;SOR=0.560	GT:AD:DP:GQ:PL	0/1:29,9:38:99:291,0,1191
EU153402.1	3752	.	ATG	A	253.60	.	AC=1;AF=0.500;AN=2;BaseQRankSum=1.412;DP=37;ExcessHet=0.0000;FS=0.000;MLEAC=1;MLEAF=0.500;MQ=57.66;MQRankSum=-4.454;QD=7.68;ReadPosRankSum=-1.828;SOR=0.892	GT:AD:DP:GQ:PL	0/1:25,8:33:99:261,0,1026
EU153402.1	3758	.	T	C	313.64	.	AC=1;AF=0.500;AN=2;BaseQRankSum=0.415;DP=43;ExcessHet=0.0000;FS=0.000;MLEAC=1;MLEAF=0.500;MQ=57.99;MQRankSum=0.657;QD=7.29;ReadPosRankSum=0.949;SOR=0.743	GT:AD:DP:GQ:PL	0/1:33,10:43:99:321,0,1356
EU153402.1	3766	.	T	C	992.04	.	AC=1;AF=0.500;AN=2;BaseQRankSum=1.343;DP=51;ExcessHet=0.0000;FS=0.000;MLEAC=1;MLEAF=0.500;MQ=58.31;MQRankSum=-2.793;QD=20.67;ReadPosRankSum=-1.762;SOR=0.646	GT:AD:DP:GQ:PL	0/1:22,26:48:99:1021,0,846
EU153402.1	3769	.	G	A	2215.04	.	AC=1;AF=0.500;AN=2;BaseQRankSum=2.711;DP=128;ExcessHet=0.0000;FS=2.218;MLEAC=1;MLEAF=0.500;MQ=56.42;MQRankSum=-3.173;QD=24.34;ReadPosRankSum=-1.444;SOR=0.430	GT:AD:DP:GQ:PL	0/1:19,72:91:99:2966,0,581
EU153402.1	3770	.	G	GAA	903.60	.	AC=1;AF=0.500;AN=2;BaseQRankSum=0.815;DP=128;ExcessHet=0.0000;FS=0.826;MLEAC=1;MLEAF=0.500;MQ=56.42;MQRankSum=1.463;QD=7.79;ReadPosRankSum=2.800;SOR=0.565	GT:AD:DP:GQ:PL	0/1:88,28:116:99:911,0,3611
EU153402.1	3771	.	G	A	102.64	.	AC=1;AF=0.500;AN=2;BaseQRankSum=0.564;DP=128;ExcessHet=0.0000;FS=6.998;MLEAC=1;MLEAF=0.500;MQ=56.42;MQRankSum=-3.238;QD=0.80;ReadPosRankSum=-1.578;SOR=1.863	GT:AD:DP:GQ:PL	0/1:117,11:128:99:110,0,4880
EU153402.1	3773	.	T	C	156.64	.	AC=1;AF=0.500;AN=2;BaseQRankSum=0.601;DP=125;ExcessHet=0.0000;FS=4.381;MLEAC=1;MLEAF=0.500;MQ=56.34;MQRankSum=1.097;QD=1.25;ReadPosRankSum=1.576;SOR=0.286	GT:AD:DP:GQ:PL	0/1:113,12:125:99:164,0,4709
EU153402.1	3775	.	G	A	3589.04	.	AC=1;AF=0.500;AN=2;BaseQRankSum=1.154;DP=123;ExcessHet=0.0000;FS=0.887;MLEAC=1;MLEAF=0.500;MQ=56.44;MQRankSum=-3.639;QD=31.48;ReadPosRankSum=-1.124;SOR=0.596	GT:AD:DP:GQ:PL	0/1:24,90:114:99:3707,0,737
EU153402.1	3777	.	T	G	696.64	.	AC=1;AF=0.500;AN=2;BaseQRankSum=1.002;DP=130;ExcessHet=0.0000;FS=18.720;MLEAC=1;MLEAF=0.500;MQ=56.37;MQRankSum=-3.977;QD=6.33;ReadPosRankSum=-3.405;SOR=2.791	GT:AD:DP:GQ:PL	0/1:87,23:110:99:704,0,3584
EU153402.1	3779	.	T	G	281.07	.	AC=1;AF=0.500;AN=2;BaseQRankSum=0.682;DP=129;ExcessHet=0.0000;FS=18.248;MLEAC=1;MLEAF=0.500;MQ=56.34;MQRankSum=-4.228;QD=2.84;ReadPosRankSum=-4.239;SOR=2.948	GT:AD:DP:GQ:PL	0/1:80,19:99:99:557,0,3302
EU153402.1	3782	.	A	G	2341.04	.	AC=1;AF=0.500;AN=2;BaseQRankSum=2.027;DP=121;ExcessHet=0.0000;FS=0.000;MLEAC=1;MLEAF=0.500;MQ=56.18;MQRankSum=-3.330;QD=25.45;ReadPosRankSum=-1.236;SOR=0.616	GT:AD:DP:GQ:PL	0/1:18,74:92:99:3053,0,533
EU153402.1	3787	.	A	T	279.64	.	AC=1;AF=0.500;AN=2;BaseQRankSum=-1.012;DP=124;ExcessHet=0.0000;FS=0.000;MLEAC=1;MLEAF=0.500;MQ=56.47;MQRankSum=1.147;QD=2.45;ReadPosRankSum=2.603;SOR=0.642	GT:AD:DP:GQ:PL	0/1:100,14:114:99:287,0,4157
EU153402.1	3790	.	G	A	966.64	.	AC=1;AF=0.500;AN=2;BaseQRankSum=1.175;DP=124;ExcessHet=0.0000;FS=0.000;MLEAC=1;MLEAF=0.500;MQ=56.50;MQRankSum=-0.839;QD=8.79;ReadPosRankSum=-0.019;SOR=0.637	GT:AD:DP:GQ:PL	0/1:81,29:110:99:974,0,3314
EU153402.1	3791	.	A	T	342.64	.	AC=1;AF=0.500;AN=2;BaseQRankSum=-0.457;DP=123;ExcessHet=0.0000;FS=1.060;MLEAC=1;MLEAF=0.500;MQ=56.47;MQRankSum=0.182;QD=2.79;ReadPosRankSum=2.587;SOR=0.450	GT:AD:DP:GQ:PL	0/1:107,16:123:99:350,0,4445
EU153402.1	3794	.	C	CA	2460.60	.	AC=1;AF=0.500;AN=2;BaseQRankSum=2.641;DP=124;ExcessHet=0.0000;FS=8.033;MLEAC=1;MLEAF=0.500;MQ=56.50;MQRankSum=1.135;QD=23.00;ReadPosRankSum=1.273;SOR=0.260	GT:AD:DP:GQ:PL	0/1:45,62:107:99:2468,0,1703
EU153402.1	3795	.	A	AT	774.60	.	AC=1;AF=0.500;AN=2;BaseQRankSum=-0.270;DP=126;ExcessHet=0.0000;FS=7.885;MLEAC=1;MLEAF=0.500;MQ=56.40;MQRankSum=-3.056;QD=6.79;ReadPosRankSum=-2.428;SOR=1.575	GT:AD:DP:GQ:PL	0/1:89,25:114:99:782,0,3662
EU153402.1	3796	.	T	TGA	330.60	.	AC=1;AF=0.500;AN=2;BaseQRankSum=-0.492;DP=125;ExcessHet=0.0000;FS=0.000;MLEAC=1;MLEAF=0.500;MQ=56.37;MQRankSum=1.040;QD=3.41;ReadPosRankSum=1.441;SOR=0.602	GT:AD:DP:GQ:PL	0/1:83,14:97:99:338,0,3443
EU153402.1	3798	.	G	A	2823.64	.	AC=1;AF=0.500;AN=2;BaseQRankSum=1.869;DP=122;ExcessHet=0.0000;FS=0.000;MLEAC=1;MLEAF=0.500;MQ=56.41;MQRankSum=-0.681;QD=23.34;ReadPosRankSum=-0.655;SOR=0.721	GT:AD:DP:GQ:PL	0/1:50,71:121:99:2831,0,1886
EU153402.1	3799	.	A	C	270.64	.	AC=1;AF=0.500;AN=2;BaseQRankSum=0.792;DP=122;ExcessHet=0.0000;FS=1.081;MLEAC=1;MLEAF=0.500;MQ=56.41;MQRankSum=1.212;QD=2.31;ReadPosRankSum=0.530;SOR=0.848	GT:AD:DP:GQ:PL	0/1:103,14:117:99:278,0,4283
EU153402.1	3800	.	GTC	G	285.60	.	AC=1;AF=0.500;AN=2;BaseQRankSum=0.792;DP=119;ExcessHet=0.0000;FS=0.000;MLEAC=1;MLEAF=0.500;MQ=56.31;MQRankSum=1.199;QD=2.55;ReadPosRankSum=0.625;SOR=0.759	GT:AD:DP:GQ:PL	0/1:98,14:112:99:293,0,4073
EU153402.1	3801	.	T	C	2329.04	.	AC=1;AF=0.500;AN=2;BaseQRankSum=1.463;DP=116;ExcessHet=0.0000;FS=2.970;MLEAC=1;MLEAF=0.500;MQ=56.21;MQRankSum=-1.899;QD=23.53;ReadPosRankSum=-2.010;SOR=1.059	GT:AD:DP:GQ:PL	0/1:29,70:99:99:2852,0,1007
EU153402.1	3809	.	A	G	279.64	.	AC=1;AF=0.500;AN=2;BaseQRankSum=0.894;DP=114;ExcessHet=0.0000;FS=1.087;MLEAC=1;MLEAF=0.500;MQ=56.12;MQRankSum=1.266;QD=2.45;ReadPosRankSum=0.392;SOR=0.859	GT:AD:DP:GQ:PL	0/1:100,14:114:99:287,0,4157
EU153402.1	3812	.	T	A	408.64	.	AC=1;AF=0.500;AN=2;BaseQRankSum=0.900;DP=108;ExcessHet=0.0000;FS=1.080;MLEAC=1;MLEAF=0.500;MQ=55.90;MQRankSum=1.677;QD=4.05;ReadPosRankSum=-0.593;SOR=0.914	GT:AD:DP:GQ:PL	0/1:85,16:101:99:416,0,3521
EU153402.1	3814	.	T	C	291.64	.	AC=1;AF=0.500;AN=2;BaseQRankSum=0.656;DP=114;ExcessHet=0.0000;FS=4.057;MLEAC=1;MLEAF=0.500;MQ=55.46;MQRankSum=-0.414;QD=2.65;ReadPosRankSum=-1.714;SOR=0.313	GT:AD:DP:GQ:PL	0/1:96,14:110:99:299,0,3989
EU153402.1	3815	.	T	TTTCC	906.60	.	AC=1;AF=0.500;AN=2;BaseQRankSum=-0.064;DP=108;ExcessHet=0.0000;FS=9.945;MLEAC=1;MLEAF=0.500;MQ=55.71;MQRankSum=-1.777;QD=9.07;ReadPosRankSum=1.167;SOR=1.867	GT:AD:DP:GQ:PL	0/1:73,27:100:99:914,0,2984
EU153402.1	3816	.	G	A	435.64	.	AC=1;AF=0.500;AN=2;BaseQRankSum=0.927;DP=109;ExcessHet=0.0000;FS=2.294;MLEAC=1;MLEAF=0.500;MQ=55.75;MQRankSum=0.161;QD=4.07;ReadPosRankSum=-1.176;SOR=0.382	GT:AD:DP:GQ:PL	0/1:90,17:107:99:443,0,3728
EU153402.1	3817	.	G	GATA	987.60	.	AC=1;AF=0.500;AN=2;BaseQRankSum=0.206;DP=108;ExcessHet=0.0000;FS=15.853;MLEAC=1;MLEAF=0.500;MQ=55.45;MQRankSum=-2.736;QD=13.53;ReadPosRankSum=2.631;SOR=2.387	GT:AD:DP:GQ:PL	0/1:46,27:73:99:995,0,1850
EU153402.1	3818	.	C	T	192.64	.	AC=1;AF=0.500;AN=2;BaseQRankSum=0.649;DP=106;ExcessHet=0.0000;FS=2.783;MLEAC=1;MLEAF=0.500;MQ=55.37;MQRankSum=1.084;QD=1.97;ReadPosRankSum=-0.828;SOR=1.140	GT:AD:DP:GQ:PL	0/1:87,11:98:99:200,0,3620
EU153402.1	3820	.	T	A	186.64	.	AC=1;AF=0.500;AN=2;BaseQRankSum=0.645;DP=108;ExcessHet=0.0000;FS=2.812;MLEAC=1;MLEAF=0.500;MQ=55.20;MQRankSum=0.893;QD=1.87;ReadPosRankSum=-1.104;SOR=1.179	GT:AD:DP:GQ:PL	0/1:89,11:100:99:194,0,3704
EU153402.1	3822	.	G	A	1424.64	.	AC=1;AF=0.500;AN=2;BaseQRankSum=1.607;DP=108;ExcessHet=0.0000;FS=3.812;MLEAC=1;MLEAF=0.500;MQ=55.20;MQRankSum=-0.689;QD=13.44;ReadPosRankSum=-1.336;SOR=0.399	GT:AD:DP:GQ:PL	0/1:67,39:106:99:1432,0,2696
EU153402.1	3823	.	T	TAATA	414.60	.	AC=1;AF=0.500;AN=2;BaseQRankSum=0.917;DP=104;ExcessHet=0.0000;FS=1.058;MLEAC=1;MLEAF=0.500;MQ=55.15;MQRankSum=-2.186;QD=4.19;ReadPosRankSum=1.172;SOR=0.503	GT:AD:DP:GQ:PL	0/1:83,16:99:99:422,0,3437
EU153402.1	3824	.	G	A,T	2876.09	.	AC=1,1;AF=0.500,0.500;AN=2;BaseQRankSum=3.578;DP=104;ExcessHet=0.0000;FS=0.000;MLEAC=1,1;MLEAF=0.500,0.500;MQ=55.15;MQRankSum=-2.707;QD=29.96;ReadPosRankSum=-0.166;SOR=0.797	GT:AD:DP:GQ:PL	1/2:13,55,28:96:99:2893,627,1007,1761,0,2267
EU153402.1	3826	.	CTTGCTTA	C	969.60	.	AC=1;AF=0.500;AN=2;BaseQRankSum=0.602;DP=103;ExcessHet=0.0000;FS=16.888;MLEAC=1;MLEAF=0.500;MQ=55.00;MQRankSum=-1.027;QD=10.31;ReadPosRankSum=3.186;SOR=2.357	GT:AD:DP:GQ:PL	0/1:66,28:94:99:977,0,2687
EU153402.1	3834	.	C	T	555.64	.	AC=1;AF=0.500;AN=2;BaseQRankSum=0.429;DP=91;ExcessHet=0.0000;FS=2.280;MLEAC=1;MLEAF=0.500;MQ=54.99;MQRankSum=-2.415;QD=6.78;ReadPosRankSum=0.911;SOR=0.392	GT:AD:DP:GQ:PL	0/1:64,18:82:99:563,0,2633
EU153402.1	3839	.	T	A	111.64	.	AC=1;AF=0.500;AN=2;BaseQRankSum=1.017;DP=84;ExcessHet=0.0000;FS=5.612;MLEAC=1;MLEAF=0.500;MQ=54.65;MQRankSum=0.158;QD=1.40;ReadPosRankSum=-1.714;SOR=0.999	GT:AD:DP:GQ:PL	0/1:72,8:80:99:119,0,2999
EU153402.1	3844	.	AG	A	1062.60	.	AC=1;AF=0.500;AN=2;BaseQRankSum=0.336;DP=84;ExcessHet=0.0000;FS=26.757;MLEAC=1;MLEAF=0.500;MQ=54.42;MQRankSum=-0.084;QD=13.62;ReadPosRankSum=3.756;SOR=2.512	GT:AD:DP:GQ:PL	0/1:49,29:78:99:1070,0,1970
EU153402.1	3846	.	G	C	1326.64	.	AC=1;AF=0.500;AN=2;BaseQRankSum=-0.771;DP=83;ExcessHet=0.0000;FS=16.238;MLEAC=1;MLEAF=0.500;MQ=54.35;MQRankSum=-2.325;QD=16.58;ReadPosRankSum=-1.807;SOR=0.883	GT:AD:DP:GQ:PL	0/1:45,35:80:99:1334,0,1784
EU153402.1	3847	.	A	C	1044.64	.	AC=1;AF=0.500;AN=2;BaseQRankSum=-0.557;DP=84;ExcessHet=0.0000;FS=33.219;MLEAC=1;MLEAF=0.500;MQ=54.42;MQRankSum=0.117;QD=12.44;ReadPosRankSum=4.380;SOR=2.497	GT:AD:DP:GQ:PL	0/1:55,29:84:99:1052,0,2222
EU153402.1	3852	.	C	T	1191.64	.	AC=1;AF=0.500;AN=2;BaseQRankSum=0.339;DP=80;ExcessHet=0.0000;FS=14.000;MLEAC=1;MLEAF=0.500;MQ=54.53;MQRankSum=-3.392;QD=14.90;ReadPosRankSum=-2.400;SOR=1.094	GT:AD:DP:GQ:PL	0/1:48,32:80:99:1199,0,1919
EU153402.1	3853	.	A	C	69.64	.	AC=1;AF=0.500;AN=2;BaseQRankSum=0.768;DP=79;ExcessHet=0.0000;FS=5.984;MLEAC=1;MLEAF=0.500;MQ=54.62;MQRankSum=0.586;QD=0.88;ReadPosRankSum=-2.022;SOR=1.552	GT:AD:DP:GQ:PL	0/1:72,7:79:77:77,0,3002
EU153402.1	3859	.	T	C	942.64	.	AC=1;AF=0.500;AN=2;BaseQRankSum=0.158;DP=74;ExcessHet=0.0000;FS=25.296;MLEAC=1;MLEAF=0.500;MQ=55.29;MQRankSum=-0.083;QD=12.91;ReadPosRankSum=4.225;SOR=2.241	GT:AD:DP:GQ:PL	0/1:47,26:73:99:950,0,1895
EU153402.1	3860	.	A	G	1212.64	.	AC=1;AF=0.500;AN=2;BaseQRankSum=0.360;DP=74;ExcessHet=0.0000;FS=20.059;MLEAC=1;MLEAF=0.500;MQ=55.29;MQRankSum=-2.587;QD=16.61;ReadPosRankSum=-2.289;SOR=1.294	GT:AD:DP:GQ:PL	0/1:41,32:73:99:1220,0,1625
EU153402.1	3870	.	G	T	1994.04	.	AC=1;AF=0.500;AN=2;BaseQRankSum=0.434;DP=73;ExcessHet=0.0000;FS=7.547;MLEAC=1;MLEAF=0.500;MQ=55.00;MQRankSum=-2.569;QD=28.90;ReadPosRankSum=2.762;SOR=0.888	GT:AD:DP:GQ:PL	0/1:18,51:69:99:2087,0,602
EU153402.1	3874	.	A	C	762.64	.	AC=1;AF=0.500;AN=2;BaseQRankSum=0.779;DP=73;ExcessHet=0.0000;FS=19.528;MLEAC=1;MLEAF=0.500;MQ=55.19;MQRankSum=1.023;QD=10.45;ReadPosRankSum=4.121;SOR=1.845	GT:AD:DP:GQ:PL	0/1:51,22:73:99:770,0,2055
EU153402.1	3878	.	C	CTTA	864.60	.	AC=1;AF=0.500;AN=2;BaseQRankSum=-1.256;DP=72;ExcessHet=0.0000;FS=0.961;MLEAC=1;MLEAF=0.500;MQ=55.26;MQRankSum=-4.089;QD=12.53;ReadPosRankSum=-0.616;SOR=0.824	GT:AD:DP:GQ:PL	0/1:45,24:69:99:872,0,1817
EU153402.1	3879	.	C	T	855.64	.	AC=1;AF=0.500;AN=2;BaseQRankSum=-0.656;DP=72;ExcessHet=0.0000;FS=0.000;MLEAC=1;MLEAF=0.500;MQ=55.26;MQRankSum=-3.597;QD=11.88;ReadPosRankSum=-0.400;SOR=0.770	GT:AD:DP:GQ:PL	0/1:48,24:72:99:863,0,1943
EU153402.1	3882	.	GCC	G	827.04	.	AC=1;AF=0.500;AN=2;BaseQRankSum=-0.488;DP=72;ExcessHet=0.0000;FS=3.498;MLEAC=1;MLEAF=0.500;MQ=55.51;MQRankSum=-3.288;QD=12.34;ReadPosRankSum=-1.027;SOR=0.965	GT:AD:DP:GQ:PL	0/1:43,24:67:99:878,0,1733
EU153402.1	3885	.	AG	A	919.61	.	AC=1;AF=0.500;AN=2;BaseQRankSum=-0.039;DP=71;ExcessHet=0.0000;FS=1.217;MLEAC=1;MLEAF=0.500;MQ=55.54;MQRankSum=-3.920;QD=20.90;ReadPosRankSum=1.087;SOR=0.425	GT:AD:DP:GQ:PL	0/1:20,24:44:99:927,0,768
EU153402.1	3897	.	T	C	533.64	.	AC=1;AF=0.500;AN=2;BaseQRankSum=1.414;DP=71;ExcessHet=0.0000;FS=13.896;MLEAC=1;MLEAF=0.500;MQ=55.73;MQRankSum=0.528;QD=7.73;ReadPosRankSum=1.569;SOR=0.727	GT:AD:DP:GQ:PL	0/1:52,17:69:99:541,0,2132
EU153402.1	3898	.	C	T	530.64	.	AC=1;AF=0.500;AN=2;BaseQRankSum=1.231;DP=72;ExcessHet=0.0000;FS=13.445;MLEAC=1;MLEAF=0.500;MQ=55.79;MQRankSum=0.474;QD=7.58;ReadPosRankSum=1.324;SOR=0.738	GT:AD:DP:GQ:PL	0/1:53,17:70:99:538,0,2174
EU153402.1	3906	.	C	T	981.64	.	AC=1;AF=0.500;AN=2;BaseQRankSum=1.117;DP=67;ExcessHet=0.0000;FS=5.427;MLEAC=1;MLEAF=0.500;MQ=56.27;MQRankSum=-2.934;QD=16.36;ReadPosRankSum=1.343;SOR=1.432	GT:AD:DP:GQ:PL	0/1:34,26:60:99:989,0,1349
EU153402.1	3912	.	G	T	57.64	.	AC=1;AF=0.500;AN=2;BaseQRankSum=1.084;DP=68;ExcessHet=0.0000;FS=7.787;MLEAC=1;MLEAF=0.500;MQ=56.25;MQRankSum=0.821;QD=0.85;ReadPosRankSum=0.494;SOR=2.670	GT:AD:DP:GQ:PL	0/1:62,6:68:65:65,0,2585
EU153402.1	3917	.	C	CCA	546.60	.	AC=1;AF=0.500;AN=2;BaseQRankSum=0.820;DP=70;ExcessHet=0.0000;FS=1.151;MLEAC=1;MLEAF=0.500;MQ=56.42;MQRankSum=-2.754;QD=7.81;ReadPosRankSum=2.230;SOR=0.463	GT:AD:DP:GQ:PL	0/1:53,17:70:99:554,0,2174
EU153402.1	3918	.	A	G	973.64	.	AC=1;AF=0.500;AN=2;BaseQRankSum=-2.322;DP=70;ExcessHet=0.0000;FS=1.164;MLEAC=1;MLEAF=0.500;MQ=56.42;MQRankSum=-1.803;QD=20.28;ReadPosRankSum=-3.076;SOR=0.495	GT:AD:DP:GQ:PL	0/1:23,25:48:99:981,0,891
EU153402.1	3921	.	A	AAG	63.60	.	AC=1;AF=0.500;AN=2;BaseQRankSum=1.052;DP=67;ExcessHet=0.0000;FS=7.784;MLEAC=1;MLEAF=0.500;MQ=56.26;MQRankSum=0.729;QD=0.96;ReadPosRankSum=1.083;SOR=2.629	GT:AD:DP:GQ:PL	0/1:60,6:66:71:71,0,2501
EU153402.1	3930	.	T	TAA	72.60	.	AC=1;AF=0.500;AN=2;BaseQRankSum=0.953;DP=65;ExcessHet=0.0000;FS=7.484;MLEAC=1;MLEAF=0.500;MQ=56.59;MQRankSum=0.554;QD=1.15;ReadPosRankSum=1.664;SOR=2.346	GT:AD:DP:GQ:PL	0/1:57,6:63:80:80,0,2375
EU153402.1	3931	.	C	T	612.64	.	AC=1;AF=0.500;AN=2;BaseQRankSum=0.945;DP=64;ExcessHet=0.0000;FS=6.660;MLEAC=1;MLEAF=0.500;MQ=56.98;MQRankSum=-4.432;QD=9.72;ReadPosRankSum=1.194;SOR=0.191	GT:AD:DP:GQ:PL	0/1:45,18:63:99:620,0,1835
EU153402.1	3932	.	GCC	G	72.60	.	AC=1;AF=0.500;AN=2;BaseQRankSum=-1.898;DP=64;ExcessHet=0.0000;FS=7.484;MLEAC=1;MLEAF=0.500;MQ=56.98;MQRankSum=0.392;QD=1.15;ReadPosRankSum=1.768;SOR=2.346	GT:AD:DP:GQ:PL	0/1:57,6:63:80:80,0,2375
EU153402.1	3937	.	A	C	564.64	.	AC=1;AF=0.500;AN=2;BaseQRankSum=0.853;DP=64;ExcessHet=0.0000;FS=0.000;MLEAC=1;MLEAF=0.500;MQ=56.98;MQRankSum=-4.369;QD=8.82;ReadPosRankSum=1.681;SOR=0.560	GT:AD:DP:GQ:PL	0/1:47,17:64:99:572,0,1922
EU153402.1	3938	.	T	A	1155.64	.	AC=1;AF=0.500;AN=2;BaseQRankSum=-0.751;DP=62;ExcessHet=0.0000;FS=0.000;MLEAC=1;MLEAF=0.500;MQ=56.88;MQRankSum=-4.093;QD=18.64;ReadPosRankSum=2.115;SOR=0.758	GT:AD:DP:GQ:PL	0/1:32,30:62:99:1163,0,1253
EU153402.1	3941	.	T	C	669.64	.	AC=1;AF=0.500;AN=2;BaseQRankSum=0.168;DP=59;ExcessHet=0.0000;FS=9.604;MLEAC=1;MLEAF=0.500;MQ=56.72;MQRankSum=1.896;QD=11.35;ReadPosRankSum=-1.457;SOR=2.303	GT:AD:DP:GQ:PL	0/1:40,19:59:99:677,0,1622
EU153402.1	3943	.	T	C	1662.64	.	AC=1;AF=0.500;AN=2;BaseQRankSum=0.482;DP=58;ExcessHet=0.0000;FS=2.837;MLEAC=1;MLEAF=0.500;MQ=57.01;MQRankSum=-2.819;QD=28.67;ReadPosRankSum=-0.116;SOR=1.356	GT:AD:DP:GQ:PL	0/1:17,41:58:99:1670,0,590
EU153402.1	3953	.	A	C	105.64	.	AC=1;AF=0.500;AN=2;BaseQRankSum=0.775;DP=52;ExcessHet=0.0000;FS=7.593;MLEAC=1;MLEAF=0.500;MQ=57.04;MQRankSum=0.532;QD=2.03;ReadPosRankSum=1.748;SOR=2.409	GT:AD:DP:GQ:PL	0/1:46,6:52:99:113,0,1913
EU153402.1	3954	.	G	A	234.64	.	AC=1;AF=0.500;AN=2;BaseQRankSum=0.981;DP=55;ExcessHet=0.0000;FS=0.000;MLEAC=1;MLEAF=0.500;MQ=57.20;MQRankSum=-4.814;QD=4.35;ReadPosRankSum=0.235;SOR=0.713	GT:AD:DP:GQ:PL	0/1:45,9:54:99:242,0,1862
EU153402.1	3955	.	G	A	577.64	.	AC=1;AF=0.500;AN=2;BaseQRankSum=1.591;DP=52;ExcessHet=0.0000;FS=1.320;MLEAC=1;MLEAF=0.500;MQ=57.04;MQRankSum=-3.733;QD=12.84;ReadPosRankSum=1.074;SOR=1.113	GT:AD:DP:GQ:PL	0/1:29,16:45:99:585,0,1170
EU153402.1	3957	.	C	A	482.04	.	AC=1;AF=0.500;AN=2;BaseQRankSum=1.083;DP=51;ExcessHet=0.0000;FS=0.000;MLEAC=1;MLEAF=0.500;MQ=56.98;MQRankSum=-3.987;QD=10.96;ReadPosRankSum=1.110;SOR=0.798	GT:AD:DP:GQ:PL	0/1:26,18:44:99:678,0,1038
EU153402.1	3958	.	T	C	146.04	.	AC=1;AF=0.500;AN=2;BaseQRankSum=-0.481;DP=51;ExcessHet=0.0000;FS=1.572;MLEAC=1;MLEAF=0.500;MQ=56.98;MQRankSum=1.327;QD=3.40;ReadPosRankSum=-0.276;SOR=1.238	GT:AD:DP:GQ:PL	0/1:33,10:43:99:320,0,1356
EU153402.1	3959	.	C	G	1162.64	.	AC=1;AF=0.500;AN=2;BaseQRankSum=1.621;DP=52;ExcessHet=0.0000;FS=3.067;MLEAC=1;MLEAF=0.500;MQ=57.04;MQRankSum=-2.910;QD=25.84;ReadPosRankSum=0.905;SOR=1.470	GT:AD:DP:GQ:PL	0/1:16,29:45:99:1170,0,585
EU153402.1	3962	.	T	G	99.64	.	AC=1;AF=0.500;AN=2;BaseQRankSum=0.945;DP=54;ExcessHet=0.0000;FS=4.990;MLEAC=1;MLEAF=0.500;MQ=57.34;MQRankSum=0.385;QD=1.85;ReadPosRankSum=1.320;SOR=2.129	GT:AD:DP:GQ:PL	0/1:48,6:54:99:107,0,1997
EU153402.1	3968	.	C	G	228.64	.	AC=1;AF=0.500;AN=2;BaseQRankSum=0.199;DP=58;ExcessHet=0.0000;FS=0.000;MLEAC=1;MLEAF=0.500;MQ=57.53;MQRankSum=1.608;QD=4.08;ReadPosRankSum=2.171;SOR=0.558	GT:AD:DP:GQ:PL	0/1:47,9:56:99:236,0,1946
EU153402.1	3972	.	T	C	177.64	.	AC=1;AF=0.500;AN=2;BaseQRankSum=1.493;DP=74;ExcessHet=0.0000;FS=0.000;MLEAC=1;MLEAF=0.500;MQ=58.07;MQRankSum=-6.188;QD=2.43;ReadPosRankSum=-1.278;SOR=0.771	GT:AD:DP:GQ:PL	0/1:64,9:73:99:185,0,2660
EU153402.1	3974	.	T	C	1092.64	.	AC=1;AF=0.500;AN=2;BaseQRankSum=-1.780;DP=62;ExcessHet=0.0000;FS=4.694;MLEAC=1;MLEAF=0.500;MQ=57.69;MQRankSum=-2.431;QD=20.62;ReadPosRankSum=-2.045;SOR=1.609	GT:AD:DP:GQ:PL	0/1:25,28:53:99:1100,0,965
EU153402.1	3975	.	T	C	102.64	.	AC=1;AF=0.500;AN=2;BaseQRankSum=1.410;DP=68;ExcessHet=0.0000;FS=0.000;MLEAC=1;MLEAF=0.500;MQ=57.90;MQRankSum=-0.426;QD=1.51;ReadPosRankSum=2.557;SOR=0.381	GT:AD:DP:GQ:PL	0/1:61,7:68:99:110,0,2540
EU153402.1	3977	.	G	A	90.64	.	AC=1;AF=0.500;AN=2;BaseQRankSum=1.517;DP=72;ExcessHet=0.0000;FS=0.000;MLEAC=1;MLEAF=0.500;MQ=58.02;MQRankSum=-0.524;QD=1.26;ReadPosRankSum=2.668;SOR=0.487	GT:AD:DP:GQ:PL	0/1:65,7:72:98:98,0,2708
EU153402.1	3978	.	A	G	2145.64	.	AC=1;AF=0.500;AN=2;BaseQRankSum=-1.070;DP=77;ExcessHet=0.0000;FS=2.246;MLEAC=1;MLEAF=0.500;MQ=58.15;MQRankSum=-1.938;QD=27.87;ReadPosRankSum=-1.871;SOR=0.397	GT:AD:DP:GQ:PL	0/1:24,53:77:99:2153,0,848
EU153402.1	3979	.	C	T	1179.64	.	AC=1;AF=0.500;AN=2;BaseQRankSum=-4.667;DP=85;ExcessHet=0.0000;FS=14.884;MLEAC=1;MLEAF=0.500;MQ=58.33;MQRankSum=2.914;QD=14.04;ReadPosRankSum=-5.272;SOR=0.116	GT:AD:DP:GQ:PL	0/1:52,32:84:99:1187,0,2087
EU153402.1	3982	.	G	A	354.64	.	AC=1;AF=0.500;AN=2;BaseQRankSum=1.632;DP=89;ExcessHet=0.0000;FS=8.947;MLEAC=1;MLEAF=0.500;MQ=58.52;MQRankSum=0.038;QD=3.98;ReadPosRankSum=5.254;SOR=2.061	GT:AD:DP:GQ:PL	0/1:75,14:89:99:362,0,3107
EU153402.1	3991	.	G	C	3705.64	.	AC=1;AF=0.500;AN=2;BaseQRankSum=-1.553;DP=116;ExcessHet=0.0000;FS=0.000;MLEAC=1;MLEAF=0.500;MQ=58.44;MQRankSum=-1.532;QD=34.96;ReadPosRankSum=-3.796;SOR=0.598	GT:AD:DP:GQ:PL	0/1:16,90:106:99:3713,0,401
EU153402.1	4002	.	T	C	79.64	.	AC=1;AF=0.500;AN=2;BaseQRankSum=0.968;DP=31;ExcessHet=0.0000;FS=2.170;MLEAC=1;MLEAF=0.500;MQ=55.11;MQRankSum=-1.398;QD=2.57;ReadPosRankSum=-1.122;SOR=1.501	GT:AD:DP:GQ:PL	0/1:27,4:31:87:87,0,1101
EU153402.1	4004	.	C	A	79.64	.	AC=1;AF=0.500;AN=2;BaseQRankSum=0.984;DP=32;ExcessHet=0.0000;FS=2.170;MLEAC=1;MLEAF=0.500;MQ=55.27;MQRankSum=-1.398;QD=2.57;ReadPosRankSum=-0.372;SOR=1.501	GT:AD:DP:GQ:PL	0/1:27,4:31:87:87,0,1101
EU153402.1	4005	.	T	A	79.64	.	AC=1;AF=0.500;AN=2;BaseQRankSum=-1.159;DP=31;ExcessHet=0.0000;FS=0.000;MLEAC=1;MLEAF=0.500;MQ=55.11;MQRankSum=1.361;QD=2.57;ReadPosRankSum=-1.691;SOR=0.627	GT:AD:DP:GQ:PL	0/1:27,4:31:87:87,0,1122
EU153402.1	4006	.	A	C	40.64	.	AC=1;AF=0.500;AN=2;BaseQRankSum=1.013;DP=29;ExcessHet=0.0000;FS=0.000;MLEAC=1;MLEAF=0.500;MQ=54.76;MQRankSum=-1.792;QD=1.40;ReadPosRankSum=-0.271;SOR=1.179	GT:AD:DP:GQ:PL	0/1:26,3:29:48:48,0,1083
EU153402.1	4007	.	A	AGTTC	46.60	.	AC=1;AF=0.500;AN=2;BaseQRankSum=1.107;DP=27;ExcessHet=0.0000;FS=0.000;MLEAC=1;MLEAF=0.500;MQ=54.35;MQRankSum=-1.611;QD=1.73;ReadPosRankSum=0.000;SOR=1.179	GT:AD:DP:GQ:PL	0/1:24,3:27:54:54,0,999
EU153402.1	4008	.	A	AGTCTCC	46.60	.	AC=1;AF=0.500;AN=2;BaseQRankSum=0.917;DP=27;ExcessHet=0.0000;FS=0.000;MLEAC=1;MLEAF=0.500;MQ=54.35;MQRankSum=-1.611;QD=1.73;ReadPosRankSum=0.309;SOR=1.179	GT:AD:DP:GQ:PL	0/1:24,3:27:54:54,0,999
EU153402.1	4018	.	C	T	106.64	.	AC=1;AF=0.500;AN=2;BaseQRankSum=0.606;DP=22;ExcessHet=0.0000;FS=2.262;MLEAC=1;MLEAF=0.500;MQ=52.34;MQRankSum=-1.073;QD=4.85;ReadPosRankSum=-0.404;SOR=1.609	GT:AD:DP:GQ:PL	0/1:18,4:22:99:114,0,744
EU153402.1	4019	.	A	G	106.64	.	AC=1;AF=0.500;AN=2;BaseQRankSum=0.000;DP=22;ExcessHet=0.0000;FS=2.262;MLEAC=1;MLEAF=0.500;MQ=52.34;MQRankSum=-1.073;QD=4.85;ReadPosRankSum=-0.359;SOR=1.609	GT:AD:DP:GQ:PL	0/1:18,4:22:99:114,0,744
EU153402.1	4022	.	A	G	106.64	.	AC=1;AF=0.500;AN=2;BaseQRankSum=0.000;DP=22;ExcessHet=0.0000;FS=2.262;MLEAC=1;MLEAF=0.500;MQ=51.61;MQRankSum=-0.685;QD=4.85;ReadPosRankSum=-0.135;SOR=1.609	GT:AD:DP:GQ:PL	0/1:18,4:22:99:114,0,744
EU153402.1	4029	.	TATAAA	T	145.60	.	AC=1;AF=0.500;AN=2;BaseQRankSum=0.651;DP=24;ExcessHet=0.0000;FS=4.465;MLEAC=1;MLEAF=0.500;MQ=51.77;MQRankSum=-0.917;QD=6.07;ReadPosRankSum=-0.432;SOR=1.819	GT:AD:DP:GQ:PL	0/1:19,5:24:99:153,0,783
EU153402.1	4040	.	C	G	136.64	.	AC=1;AF=0.500;AN=2;BaseQRankSum=0.600;DP=27;ExcessHet=0.0000;FS=4.661;MLEAC=1;MLEAF=0.500;MQ=51.87;MQRankSum=-1.279;QD=5.06;ReadPosRankSum=0.374;SOR=1.981	GT:AD:DP:GQ:PL	0/1:22,5:27:99:144,0,909
EU153402.1	4041	.	CAACAAA	C	178.60	.	AC=1;AF=0.500;AN=2;BaseQRankSum=-1.083;DP=28;ExcessHet=0.0000;FS=1.720;MLEAC=1;MLEAF=0.500;MQ=51.67;MQRankSum=-1.378;QD=6.38;ReadPosRankSum=0.510;SOR=1.095	GT:AD:DP:GQ:PL	0/1:22,6:28:99:186,0,906
EU153402.1	4047	.	A	ATTT	178.60	.	AC=1;AF=0.500;AN=2;DP=28;ExcessHet=0.0000;FS=1.720;MLEAC=1;MLEAF=0.500;MQ=51.67;MQRankSum=-1.378;QD=6.38;ReadPosRankSum=0.554;SOR=1.095	GT:AD:DP:GQ:PL	0/1:22,6:28:99:186,0,906
EU153402.1	4065	.	C	CT	61.60	.	AC=1;AF=0.500;AN=2;BaseQRankSum=-0.965;DP=22;ExcessHet=0.0000;FS=6.560;MLEAC=1;MLEAF=0.500;MQ=54.80;MQRankSum=-0.740;QD=2.80;ReadPosRankSum=0.766;SOR=2.823	GT:AD:DP:GQ:PL	0/1:19,3:22:69:69,0,789
EU153402.1	4066	.	TCA	T	241.60	.	AC=1;AF=0.500;AN=2;BaseQRankSum=-1.303;DP=22;ExcessHet=0.0000;FS=1.860;MLEAC=1;MLEAF=0.500;MQ=54.80;MQRankSum=-4.052;QD=10.98;ReadPosRankSum=1.764;SOR=0.719	GT:AD:DP:GQ:PL	0/1:15,7:22:99:249,0,609
EU153402.1	4069	.	T	TGG	241.60	.	AC=1;AF=0.500;AN=2;BaseQRankSum=-1.979;DP=22;ExcessHet=0.0000;FS=1.860;MLEAC=1;MLEAF=0.500;MQ=54.80;MQRankSum=-4.052;QD=10.98;ReadPosRankSum=1.567;SOR=0.719	GT:AD:DP:GQ:PL	0/1:15,7:22:99:249,0,609
EU153402.1	4077	.	T	C	199.64	.	AC=1;AF=0.500;AN=2;BaseQRankSum=0.000;DP=21;ExcessHet=0.0000;FS=1.999;MLEAC=1;MLEAF=0.500;MQ=55.18;MQRankSum=-3.872;QD=9.51;ReadPosRankSum=1.519;SOR=0.260	GT:AD:DP:GQ:PL	0/1:15,6:21:99:207,0,612
EU153402.1	4078	.	G	A	334.64	.	AC=1;AF=0.500;AN=2;BaseQRankSum=1.005;DP=21;ExcessHet=0.0000;FS=0.000;MLEAC=1;MLEAF=0.500;MQ=55.18;MQRankSum=-4.249;QD=15.94;ReadPosRankSum=2.432;SOR=1.002	GT:AD:DP:GQ:PL	0/1:12,9:21:99:342,0,477
EU153402.1	4086	.	T	A	205.64	.	AC=1;AF=0.500;AN=2;BaseQRankSum=0.793;DP=19;ExcessHet=0.0000;FS=2.098;MLEAC=1;MLEAF=0.500;MQ=54.65;MQRankSum=-3.691;QD=10.82;ReadPosRankSum=0.966;SOR=0.223	GT:AD:DP:GQ:PL	0/1:13,6:19:99:213,0,528
EU153402.1	4089	.	T	C	70.64	.	AC=1;AF=0.500;AN=2;BaseQRankSum=0.000;DP=19;ExcessHet=0.0000;FS=5.798;MLEAC=1;MLEAF=0.500;MQ=54.65;MQRankSum=-0.672;QD=3.72;ReadPosRankSum=2.252;SOR=2.419	GT:AD:DP:GQ:PL	0/1:16,3:19:78:78,0,663
EU153402.1	4090	.	T	G	340.64	.	AC=1;AF=0.500;AN=2;BaseQRankSum=0.000;DP=19;ExcessHet=0.0000;FS=0.000;MLEAC=1;MLEAF=0.500;MQ=54.65;MQRankSum=-3.972;QD=17.93;ReadPosRankSum=2.350;SOR=0.941	GT:AD:DP:GQ:PL	0/1:10,9:19:99:348,0,393
EU153402.1	4095	.	A	T	343.64	.	AC=1;AF=0.500;AN=2;BaseQRankSum=0.000;DP=18;ExcessHet=0.0000;FS=0.000;MLEAC=1;MLEAF=0.500;MQ=54.34;MQRankSum=-4.259;QD=19.09;ReadPosRankSum=1.936;SOR=1.140	GT:AD:DP:GQ:PL	0/1:9,9:18:99:351,0,351
EU153402.1	4099	.	T	TA	70.60	.	AC=1;AF=0.500;AN=2;BaseQRankSum=0.000;DP=19;ExcessHet=0.0000;FS=2.865;MLEAC=1;MLEAF=0.500;MQ=54.65;MQRankSum=-0.672;QD=3.72;ReadPosRankSum=2.608;SOR=2.012	GT:AD:DP:GQ:PL	0/1:16,3:19:78:78,0,663
EU153402.1	4102	.	G	A	340.64	.	AC=1;AF=0.500;AN=2;BaseQRankSum=1.457;DP=19;ExcessHet=0.0000;FS=0.000;MLEAC=1;MLEAF=0.500;MQ=54.65;MQRankSum=-3.972;QD=17.93;ReadPosRankSum=2.246;SOR=0.569	GT:AD:DP:GQ:PL	0/1:10,9:19:99:348,0,393
EU153402.1	4104	.	A	C	202.64	.	AC=1;AF=0.500;AN=2;BaseQRankSum=1.071;DP=20;ExcessHet=0.0000;FS=5.190;MLEAC=1;MLEAF=0.500;MQ=54.52;MQRankSum=-3.692;QD=10.13;ReadPosRankSum=0.746;SOR=0.105	GT:AD:DP:GQ:PL	0/1:14,6:20:99:210,0,570
EU153402.1	4114	.	G	A	424.64	.	AC=1;AF=0.500;AN=2;BaseQRankSum=1.526;DP=22;ExcessHet=0.0000;FS=0.000;MLEAC=1;MLEAF=0.500;MQ=54.32;MQRankSum=-4.096;QD=20.22;ReadPosRankSum=0.680;SOR=0.818	GT:AD:DP:GQ:PL	0/1:10,11:21:99:432,0,387
EU153402.1	4115	.	A	G	112.64	.	AC=1;AF=0.500;AN=2;BaseQRankSum=0.817;DP=21;ExcessHet=0.0000;FS=5.727;MLEAC=1;MLEAF=0.500;MQ=54.80;MQRankSum=-0.764;QD=5.63;ReadPosRankSum=-0.378;SOR=2.409	GT:AD:DP:GQ:PL	0/1:16,4:20:99:120,0,660
EU153402.1	4120	.	T	G	58.64	.	AC=1;AF=0.500;AN=2;BaseQRankSum=0.672;DP=23;ExcessHet=0.0000;FS=2.793;MLEAC=1;MLEAF=0.500;MQ=54.58;MQRankSum=-0.595;QD=2.55;ReadPosRankSum=0.670;SOR=1.828	GT:AD:DP:GQ:PL	0/1:20,3:23:66:66,0,831
EU153402.1	4124	.	G	A	439.64	.	AC=1;AF=0.500;AN=2;BaseQRankSum=0.689;DP=31;ExcessHet=0.0000;FS=3.448;MLEAC=1;MLEAF=0.500;MQ=56.03;MQRankSum=-2.663;QD=14.18;ReadPosRankSum=-0.567;SOR=0.223	GT:AD:DP:GQ:PL	0/1:19,12:31:99:447,0,762
EU153402.1	4129	.	G	GACTTA	202.60	.	AC=1;AF=0.500;AN=2;BaseQRankSum=1.071;DP=23;ExcessHet=0.0000;FS=2.098;MLEAC=1;MLEAF=0.500;MQ=54.58;MQRankSum=-3.948;QD=10.13;ReadPosRankSum=0.439;SOR=0.223	GT:AD:DP:GQ:PL	0/1:14,6:20:99:210,0,570
EU153402.1	4131	.	T	C	100.64	.	AC=1;AF=0.500;AN=2;BaseQRankSum=0.691;DP=25;ExcessHet=0.0000;FS=0.000;MLEAC=1;MLEAF=0.500;MQ=55.03;MQRankSum=0.914;QD=4.19;ReadPosRankSum=-2.062;SOR=0.836	GT:AD:DP:GQ:PL	0/1:20,4:24:99:108,0,828
EU153402.1	4133	.	TGTTC	T	49.60	.	AC=1;AF=0.500;AN=2;BaseQRankSum=0.638;DP=26;ExcessHet=0.0000;FS=5.825;MLEAC=1;MLEAF=0.500;MQ=55.74;MQRankSum=-1.240;QD=1.91;ReadPosRankSum=0.437;SOR=2.387	GT:AD:DP:GQ:PL	0/1:23,3:26:57:57,0,957
EU153402.1	4134	.	GTTCTA	G	113.04	.	AC=1;AF=0.500;AN=2;BaseQRankSum=0.892;DP=26;ExcessHet=0.0000;FS=2.154;MLEAC=1;MLEAF=0.500;MQ=55.74;MQRankSum=-3.569;QD=4.91;ReadPosRankSum=0.702;SOR=0.750	GT:AD:DP:GQ:PL	0/1:18,5:23:99:156,0,741
EU153402.1	4141	.	A	G	91.64	.	AC=1;AF=0.500;AN=2;BaseQRankSum=0.692;DP=27;ExcessHet=0.0000;FS=2.129;MLEAC=1;MLEAF=0.500;MQ=55.91;MQRankSum=1.619;QD=3.39;ReadPosRankSum=-2.061;SOR=0.275	GT:AD:DP:GQ:PL	0/1:23,4:27:99:99,0,954
EU153402.1	4143	.	A	G	229.64	.	AC=1;AF=0.500;AN=2;BaseQRankSum=1.340;DP=27;ExcessHet=0.0000;FS=1.752;MLEAC=1;MLEAF=0.500;MQ=55.91;MQRankSum=0.102;QD=8.83;ReadPosRankSum=-1.562;SOR=1.179	GT:AD:DP:GQ:PL	0/1:19,7:26:99:237,0,777
EU153402.1	4144	.	T	C	133.64	.	AC=1;AF=0.500;AN=2;BaseQRankSum=1.092;DP=29;ExcessHet=0.0000;FS=4.312;MLEAC=1;MLEAF=0.500;MQ=56.20;MQRankSum=-4.064;QD=4.77;ReadPosRankSum=0.456;SOR=0.760	GT:AD:DP:GQ:PL	0/1:23,5:28:99:141,0,951
EU153402.1	4146	.	T	A	493.64	.	AC=1;AF=0.500;AN=2;BaseQRankSum=2.013;DP=29;ExcessHet=0.0000;FS=0.000;MLEAC=1;MLEAF=0.500;MQ=56.20;MQRankSum=-3.044;QD=17.63;ReadPosRankSum=-0.715;SOR=0.743	GT:AD:DP:GQ:PL	0/1:15,13:28:99:501,0,591
EU153402.1	4150	.	G	A	370.64	.	AC=1;AF=0.500;AN=2;BaseQRankSum=1.773;DP=28;ExcessHet=0.0000;FS=0.000;MLEAC=1;MLEAF=0.500;MQ=56.53;MQRankSum=-3.016;QD=15.44;ReadPosRankSum=-0.221;SOR=0.627	GT:AD:DP:GQ:PL	0/1:14,10:24:99:378,0,558
EU153402.1	4151	.	G	A	46.64	.	AC=1;AF=0.500;AN=2;BaseQRankSum=0.814;DP=28;ExcessHet=0.0000;FS=6.058;MLEAC=1;MLEAF=0.500;MQ=56.53;MQRankSum=-2.009;QD=1.73;ReadPosRankSum=-0.888;SOR=2.546	GT:AD:DP:GQ:PL	0/1:24,3:27:54:54,0,999
EU153402.1	4155	.	C	T	271.64	.	AC=1;AF=0.500;AN=2;BaseQRankSum=1.423;DP=28;ExcessHet=0.0000;FS=3.927;MLEAC=1;MLEAF=0.500;MQ=56.53;MQRankSum=-4.972;QD=10.06;ReadPosRankSum=-0.372;SOR=1.705	GT:AD:DP:GQ:PL	0/1:19,8:27:99:279,0,774
EU153402.1	4156	.	A	G	496.63	.	AC=1;AF=0.500;AN=2;BaseQRankSum=2.173;DP=28;ExcessHet=0.0000;FS=0.000;MLEAC=1;MLEAF=0.500;MQ=56.53;MQRankSum=-3.340;QD=18.39;ReadPosRankSum=-1.565;SOR=0.859	GT:AD:DP:GQ:PL	0/1:14,13:27:99:504,0,549
EU153402.1	4164	.	T	C	310.64	.	AC=1;AF=0.500;AN=2;BaseQRankSum=1.902;DP=30;ExcessHet=0.0000;FS=1.623;MLEAC=1;MLEAF=0.500;MQ=56.77;MQRankSum=-1.767;QD=10.71;ReadPosRankSum=-0.664;SOR=0.652	GT:AD:DP:GQ:PL	0/1:20,9:29:99:318,0,813
EU153402.1	4166	.	T	TC	133.60	.	AC=1;AF=0.500;AN=2;BaseQRankSum=1.307;DP=29;ExcessHet=0.0000;FS=2.049;MLEAC=1;MLEAF=0.500;MQ=56.65;MQRankSum=1.544;QD=4.77;ReadPosRankSum=0.030;SOR=0.799	GT:AD:DP:GQ:PL	0/1:23,5:28:99:141,0,951
EU153402.1	4167	.	C	CT	130.60	.	AC=1;AF=0.500;AN=2;BaseQRankSum=1.343;DP=30;ExcessHet=0.0000;FS=0.000;MLEAC=1;MLEAF=0.500;MQ=56.77;MQRankSum=-4.329;QD=4.50;ReadPosRankSum=-0.531;SOR=0.836	GT:AD:DP:GQ:PL	0/1:24,5:29:99:138,0,993
EU153402.1	4168	.	G	C	364.64	.	AC=1;AF=0.500;AN=2;BaseQRankSum=1.841;DP=30;ExcessHet=0.0000;FS=0.000;MLEAC=1;MLEAF=0.500;MQ=56.77;MQRankSum=-2.323;QD=14.02;ReadPosRankSum=-1.249;SOR=0.495	GT:AD:DP:GQ:PL	0/1:16,10:26:99:372,0,642
EU153402.1	4169	.	T	C	43.64	.	AC=1;AF=0.500;AN=2;BaseQRankSum=1.017;DP=29;ExcessHet=0.0000;FS=0.000;MLEAC=1;MLEAF=0.500;MQ=56.92;MQRankSum=-1.173;QD=1.56;ReadPosRankSum=-2.509;SOR=1.078	GT:AD:DP:GQ:PL	0/1:25,3:28:51:51,0,1041
EU153402.1	4170	.	G	T	85.64	.	AC=1;AF=0.500;AN=2;BaseQRankSum=1.154;DP=29;ExcessHet=0.0000;FS=2.176;MLEAC=1;MLEAF=0.500;MQ=56.92;MQRankSum=-1.929;QD=2.95;ReadPosRankSum=-1.676;SOR=1.493	GT:AD:DP:GQ:PL	0/1:25,4:29:93:93,0,1038
EU153402.1	4172	.	G	A	313.64	.	AC=1;AF=0.500;AN=2;BaseQRankSum=1.902;DP=28;ExcessHet=0.0000;FS=0.000;MLEAC=1;MLEAF=0.500;MQ=57.28;MQRankSum=-1.715;QD=11.20;ReadPosRankSum=0.197;SOR=0.593	GT:AD:DP:GQ:PL	0/1:19,9:28:99:321,0,771
EU153402.1	4175	.	A	T	325.64	.	AC=1;AF=0.500;AN=2;BaseQRankSum=2.184;DP=28;ExcessHet=0.0000;FS=0.000;MLEAC=1;MLEAF=0.500;MQ=57.28;MQRankSum=-2.710;QD=13.57;ReadPosRankSum=-0.269;SOR=0.760	GT:AD:DP:GQ:PL	0/1:15,9:24:99:333,0,603
EU153402.1	4177	.	AGGGGGT	A	157.60	.	AC=1;AF=0.500;AN=2;BaseQRankSum=1.702;DP=26;ExcessHet=0.0000;FS=0.000;MLEAC=1;MLEAF=0.500;MQ=57.59;MQRankSum=0.000;QD=7.88;ReadPosRankSum=0.306;SOR=0.943	GT:AD:DP:GQ:PL	0/1:15,5:20:99:165,0,615
EU153402.1	4184	.	G	T	103.64	.	AC=1;AF=0.500;AN=2;BaseQRankSum=1.049;DP=25;ExcessHet=0.0000;FS=2.192;MLEAC=1;MLEAF=0.500;MQ=57.49;MQRankSum=-4.605;QD=4.51;ReadPosRankSum=-1.300;SOR=1.460	GT:AD:DP:GQ:PL	0/1:19,4:23:99:111,0,786
EU153402.1	4185	.	G	T	100.64	.	AC=1;AF=0.500;AN=2;BaseQRankSum=1.019;DP=25;ExcessHet=0.0000;FS=2.114;MLEAC=1;MLEAF=0.500;MQ=57.49;MQRankSum=-3.930;QD=4.19;ReadPosRankSum=-1.434;SOR=1.329	GT:AD:DP:GQ:PL	0/1:20,4:24:99:108,0,828
EU153402.1	4186	.	G	T	100.64	.	AC=1;AF=0.500;AN=2;BaseQRankSum=1.146;DP=25;ExcessHet=0.0000;FS=2.114;MLEAC=1;MLEAF=0.500;MQ=57.49;MQRankSum=-3.930;QD=4.19;ReadPosRankSum=-1.434;SOR=1.329	GT:AD:DP:GQ:PL	0/1:20,4:24:99:108,0,828
EU153402.1	4187	.	T	TTTTTAC	145.60	.	AC=1;AF=0.500;AN=2;BaseQRankSum=1.186;DP=25;ExcessHet=0.0000;FS=2.007;MLEAC=1;MLEAF=0.500;MQ=57.49;MQRankSum=1.150;QD=6.07;ReadPosRankSum=0.522;SOR=0.850	GT:AD:DP:GQ:PL	0/1:19,5:24:99:153,0,783
EU153402.1	4192	.	T	A	244.63	.	AC=1;AF=0.500;AN=2;BaseQRankSum=1.142;DP=22;ExcessHet=0.0000;FS=0.000;MLEAC=1;MLEAF=0.500;MQ=58.31;MQRankSum=-1.979;QD=11.65;ReadPosRankSum=0.397;SOR=0.665	GT:AD:DP:GQ:PL	0/1:14,7:21:99:252,0,567
EU153402.1	4193	.	G	C	112.64	.	AC=1;AF=0.500;AN=2;BaseQRankSum=1.024;DP=22;ExcessHet=0.0000;FS=0.000;MLEAC=1;MLEAF=0.500;MQ=58.31;MQRankSum=0.625;QD=5.63;ReadPosRankSum=1.201;SOR=0.495	GT:AD:DP:GQ:PL	0/1:16,4:20:99:120,0,660
EU153402.1	4197	.	CAT	C	121.60	.	AC=1;AF=0.500;AN=2;BaseQRankSum=0.911;DP=20;ExcessHet=0.0000;FS=0.000;MLEAC=1;MLEAF=0.500;MQ=58.14;MQRankSum=0.000;QD=7.15;ReadPosRankSum=1.019;SOR=0.368	GT:AD:DP:GQ:PL	0/1:13,4:17:99:129,0,534
EU153402.1	4201	.	G	A	121.62	.	AC=1;AF=0.500;AN=2;BaseQRankSum=0.000;DP=19;ExcessHet=0.0000;FS=0.000;MLEAC=1;MLEAF=0.500;MQ=58.04;MQRankSum=-1.664;QD=7.15;ReadPosRankSum=1.346;SOR=1.022	GT:AD:DP:GQ:PL	0/1:13,4:17:99:129,0,534
EU153402.1	4210	.	C	G	76.63	.	AC=1;AF=0.500;AN=2;BaseQRankSum=0.000;DP=19;ExcessHet=0.0000;FS=0.000;MLEAC=1;MLEAF=0.500;MQ=58.83;MQRankSum=0.000;QD=4.51;ReadPosRankSum=1.615;SOR=1.179	GT:AD:DP:GQ:PL	0/1:14,3:17:84:84,0,579
EU153402.1	4219	.	A	G	196.64	.	AC=1;AF=0.500;AN=2;BaseQRankSum=0.845;DP=23;ExcessHet=0.0000;FS=0.000;MLEAC=1;MLEAF=0.500;MQ=59.03;MQRankSum=-1.531;QD=8.94;ReadPosRankSum=-0.100;SOR=1.022	GT:AD:DP:GQ:PL	0/1:16,6:22:99:204,0,654
EU153402.1	4226	.	G	A	409.64	.	AC=1;AF=0.500;AN=2;BaseQRankSum=1.593;DP=26;ExcessHet=0.0000;FS=1.598;MLEAC=1;MLEAF=0.500;MQ=59.15;MQRankSum=-1.628;QD=15.76;ReadPosRankSum=-0.987;SOR=0.616	GT:AD:DP:GQ:PL	0/1:15,11:26:99:417,0,597
EU153402.1	4235	.	T	C	31.64	.	AC=1;AF=0.500;AN=2;BaseQRankSum=0.582;DP=32;ExcessHet=0.0000;FS=10.375;MLEAC=1;MLEAF=0.500;MQ=59.31;MQRankSum=-1.849;QD=0.99;ReadPosRankSum=1.339;SOR=2.805	GT:AD:DP:GQ:PL	0/1:29,3:32:39:39,0,1208
EU153402.1	4236	.	G	C	703.64	.	AC=1;AF=0.500;AN=2;BaseQRankSum=1.775;DP=33;ExcessHet=0.0000;FS=3.064;MLEAC=1;MLEAF=0.500;MQ=59.33;MQRankSum=-1.267;QD=21.32;ReadPosRankSum=-1.179;SOR=1.112	GT:AD:DP:GQ:PL	0/1:15,18:33:99:711,0,576
EU153402.1	4242	.	A	C	82.64	.	AC=1;AF=0.500;AN=2;BaseQRankSum=0.778;DP=38;ExcessHet=0.0000;FS=1.996;MLEAC=1;MLEAF=0.500;MQ=59.42;MQRankSum=-2.451;QD=2.75;ReadPosRankSum=0.760;SOR=1.179	GT:AD:DP:GQ:PL	0/1:26,4:30:90:90,0,1078
EU153402.1	4249	.	A	T	689.04	.	AC=1;AF=0.500;AN=2;BaseQRankSum=1.239;DP=48;ExcessHet=0.0000;FS=0.000;MLEAC=1;MLEAF=0.500;MQ=59.54;MQRankSum=-1.490;QD=19.14;ReadPosRankSum=-2.248;SOR=0.693	GT:AD:DP:GQ:PL	0/1:16,20:36:99:791,0,611
EU153402.1	4276	.	A	C	460.64	.	AC=1;AF=0.500;AN=2;BaseQRankSum=-0.112;DP=24;ExcessHet=0.0000;FS=0.000;MLEAC=1;MLEAF=0.500;MQ=59.58;MQRankSum=-0.917;QD=19.19;ReadPosRankSum=-2.679;SOR=0.693	GT:AD:DP:GQ:PL	0/1:12,12:24:99:468,0,447
EU153402.1	4284	.	C	T	46.64	.	AC=1;AF=0.500;AN=2;BaseQRankSum=-0.156;DP=27;ExcessHet=0.0000;FS=0.000;MLEAC=1;MLEAF=0.500;MQ=59.63;MQRankSum=0.471;QD=1.73;ReadPosRankSum=1.003;SOR=0.976	GT:AD:DP:GQ:PL	0/1:24,3:27:54:54,0,999
EU153402.1	4286	.	T	TGAGG	94.60	.	AC=1;AF=0.500;AN=2;BaseQRankSum=-0.161;DP=28;ExcessHet=0.0000;FS=2.120;MLEAC=1;MLEAF=0.500;MQ=59.64;MQRankSum=0.000;QD=3.64;ReadPosRankSum=0.284;SOR=1.352	GT:AD:DP:GQ:PL	0/1:22,4:26:99:102,0,912
EU153402.1	4289	.	A	G	451.64	.	AC=1;AF=0.500;AN=2;BaseQRankSum=-0.831;DP=28;ExcessHet=0.0000;FS=1.507;MLEAC=1;MLEAF=0.500;MQ=59.64;MQRankSum=-1.043;QD=16.73;ReadPosRankSum=-2.002;SOR=0.399	GT:AD:DP:GQ:PL	0/1:15,12:27:99:459,0,594
EU153402.1	4290	.	A	G	361.64	.	AC=1;AF=0.500;AN=2;BaseQRankSum=-0.331;DP=28;ExcessHet=0.0000;FS=1.510;MLEAC=1;MLEAF=0.500;MQ=59.64;MQRankSum=-1.227;QD=13.39;ReadPosRankSum=-1.607;SOR=0.425	GT:AD:DP:GQ:PL	0/1:17,10:27:99:369,0,684
EU153402.1	4291	.	TAAAC	T	91.60	.	AC=1;AF=0.500;AN=2;BaseQRankSum=1.179;DP=27;ExcessHet=0.0000;FS=2.182;MLEAC=1;MLEAF=0.500;MQ=59.63;MQRankSum=0.521;QD=3.39;ReadPosRankSum=0.751;SOR=1.483	GT:AD:DP:GQ:PL	0/1:23,4:27:99:99,0,954
EU153402.1	4296	.	T	G	94.64	.	AC=1;AF=0.500;AN=2;BaseQRankSum=0.987;DP=26;ExcessHet=0.0000;FS=2.120;MLEAC=1;MLEAF=0.500;MQ=59.61;MQRankSum=0.533;QD=3.64;ReadPosRankSum=0.185;SOR=1.352	GT:AD:DP:GQ:PL	0/1:22,4:26:99:102,0,912
EU153402.1	4300	.	G	GA	455.60	.	AC=1;AF=0.500;AN=2;BaseQRankSum=-1.767;DP=28;ExcessHet=0.0000;FS=0.000;MLEAC=1;MLEAF=0.500;MQ=59.44;MQRankSum=-1.495;QD=16.27;ReadPosRankSum=-1.952;SOR=0.495	GT:AD:DP:GQ:PL	0/1:15,13:28:99:463,0,591
EU153402.1	4302	.	A	AG	82.60	.	AC=1;AF=0.500;AN=2;BaseQRankSum=1.035;DP=30;ExcessHet=0.0000;FS=2.126;MLEAC=1;MLEAF=0.500;MQ=59.47;MQRankSum=0.635;QD=2.75;ReadPosRankSum=0.558;SOR=1.387	GT:AD:DP:GQ:PL	0/1:26,4:30:90:90,0,1080
EU153402.1	4305	.	T	C	79.64	.	AC=1;AF=0.500;AN=2;BaseQRankSum=0.861;DP=31;ExcessHet=0.0000;FS=2.170;MLEAC=1;MLEAF=0.500;MQ=59.49;MQRankSum=0.622;QD=2.57;ReadPosRankSum=1.090;SOR=1.501	GT:AD:DP:GQ:PL	0/1:27,4:31:87:87,0,1122
EU153402.1	4319	.	CA	C	316.60	.	AC=1;AF=0.500;AN=2;BaseQRankSum=-1.215;DP=32;ExcessHet=0.0000;FS=0.000;MLEAC=1;MLEAF=0.500;MQ=58.98;MQRankSum=0.141;QD=11.73;ReadPosRankSum=-1.213;SOR=0.892	GT:AD:DP:GQ:PL	0/1:18,9:27:99:324,0,729
EU153402.1	4322	.	A	G	163.64	.	AC=1;AF=0.500;AN=2;BaseQRankSum=0.926;DP=33;ExcessHet=0.0000;FS=4.400;MLEAC=1;MLEAF=0.500;MQ=59.01;MQRankSum=-0.749;QD=4.96;ReadPosRankSum=-1.826;SOR=1.148	GT:AD:DP:GQ:PL	0/1:27,6:33:99:171,0,1116
EU153402.1	4324	.	A	G	478.64	.	AC=1;AF=0.500;AN=2;BaseQRankSum=-0.997;DP=33;ExcessHet=0.0000;FS=0.000;MLEAC=1;MLEAF=0.500;MQ=59.01;MQRankSum=0.332;QD=14.50;ReadPosRankSum=0.700;SOR=0.941	GT:AD:DP:GQ:PL	0/1:20,13:33:99:486,0,801
EU153402.1	4328	.	G	A	922.64	.	AC=1;AF=0.500;AN=2;BaseQRankSum=-0.073;DP=35;ExcessHet=0.0000;FS=1.421;MLEAC=1;MLEAF=0.500;MQ=59.07;MQRankSum=-1.252;QD=26.36;ReadPosRankSum=0.811;SOR=0.405	GT:AD:DP:GQ:PL	0/1:12,23:35:99:930,0,435
EU153402.1	4336	.	C	T	67.64	.	AC=1;AF=0.500;AN=2;BaseQRankSum=0.798;DP=35;ExcessHet=0.0000;FS=1.972;MLEAC=1;MLEAF=0.500;MQ=59.07;MQRankSum=0.694;QD=1.93;ReadPosRankSum=1.764;SOR=1.154	GT:AD:DP:GQ:PL	0/1:31,4:35:75:75,0,1290
EU153402.1	4338	.	G	C	349.64	.	AC=1;AF=0.500;AN=2;BaseQRankSum=-0.042;DP=37;ExcessHet=0.0000;FS=0.000;MLEAC=1;MLEAF=0.500;MQ=59.12;MQRankSum=-0.446;QD=11.28;ReadPosRankSum=0.264;SOR=0.443	GT:AD:DP:GQ:PL	0/1:21,10:31:99:357,0,852
EU153402.1	4339	.	T	C	151.64	.	AC=1;AF=0.500;AN=2;BaseQRankSum=0.777;DP=37;ExcessHet=0.0000;FS=11.789;MLEAC=1;MLEAF=0.500;MQ=59.12;MQRankSum=-0.870;QD=4.10;ReadPosRankSum=0.094;SOR=2.233	GT:AD:DP:GQ:PL	0/1:31,6:37:99:159,0,1284
EU153402.1	4341	.	C	G	151.64	.	AC=1;AF=0.500;AN=2;BaseQRankSum=0.827;DP=37;ExcessHet=0.0000;FS=11.789;MLEAC=1;MLEAF=0.500;MQ=59.12;MQRankSum=-0.870;QD=4.10;ReadPosRankSum=-0.433;SOR=2.233	GT:AD:DP:GQ:PL	0/1:31,6:37:99:159,0,1284
EU153402.1	4343	.	G	T	841.64	.	AC=1;AF=0.500;AN=2;BaseQRankSum=-1.289;DP=38;ExcessHet=0.0000;FS=0.000;MLEAC=1;MLEAF=0.500;MQ=59.14;MQRankSum=-1.018;QD=26.30;ReadPosRankSum=2.685;SOR=0.787	GT:AD:DP:GQ:PL	0/1:11,21:32:99:849,0,397
EU153402.1	4344	.	G	A	151.64	.	AC=1;AF=0.500;AN=2;BaseQRankSum=0.827;DP=38;ExcessHet=0.0000;FS=11.789;MLEAC=1;MLEAF=0.500;MQ=59.14;MQRankSum=-0.870;QD=4.10;ReadPosRankSum=-0.206;SOR=2.233	GT:AD:DP:GQ:PL	0/1:31,6:37:99:159,0,1284
EU153402.1	4345	.	T	C	325.64	.	AC=1;AF=0.500;AN=2;BaseQRankSum=-0.319;DP=39;ExcessHet=0.0000;FS=1.392;MLEAC=1;MLEAF=0.500;MQ=59.16;MQRankSum=-0.209;QD=8.35;ReadPosRankSum=1.559;SOR=1.002	GT:AD:DP:GQ:PL	0/1:29,10:39:99:333,0,1188
EU153402.1	4349	.	A	T	997.64	.	AC=1;AF=0.500;AN=2;BaseQRankSum=1.727;DP=40;ExcessHet=0.0000;FS=0.000;MLEAC=1;MLEAF=0.500;MQ=59.19;MQRankSum=-1.346;QD=24.94;ReadPosRankSum=1.772;SOR=0.650	GT:AD:DP:GQ:PL	0/1:15,25:40:99:1005,0,555
EU153402.1	4352	.	A	G	907.64	.	AC=1;AF=0.500;AN=2;BaseQRankSum=0.930;DP=40;ExcessHet=0.0000;FS=0.000;MLEAC=1;MLEAF=0.500;MQ=59.19;MQRankSum=-0.299;QD=22.69;ReadPosRankSum=2.108;SOR=0.668	GT:AD:DP:GQ:PL	0/1:17,23:40:99:915,0,645
EU153402.1	4355	.	G	A	364.64	.	AC=1;AF=0.500;AN=2;BaseQRankSum=1.311;DP=45;ExcessHet=0.0000;FS=3.151;MLEAC=1;MLEAF=0.500;MQ=58.98;MQRankSum=-0.163;QD=8.89;ReadPosRankSum=2.046;SOR=1.206	GT:AD:DP:GQ:PL	0/1:30,11:41:99:372,0,1227
EU153402.1	4356	.	GT	G	322.60	.	AC=1;AF=0.500;AN=2;BaseQRankSum=0.480;DP=46;ExcessHet=0.0000;FS=1.448;MLEAC=1;MLEAF=0.500;MQ=58.88;MQRankSum=-0.274;QD=8.07;ReadPosRankSum=2.354;SOR=1.007	GT:AD:DP:GQ:PL	0/1:30,10:40:99:330,0,1230
EU153402.1	4357	.	T	G	188.04	.	AC=1;AF=0.500;AN=2;BaseQRankSum=0.344;DP=45;ExcessHet=0.0000;FS=1.455;MLEAC=1;MLEAF=0.500;MQ=58.98;MQRankSum=-0.832;QD=5.70;ReadPosRankSum=2.022;SOR=0.845	GT:AD:DP:GQ:PL	0/1:13,20:33:99:801,0,484
EU153402.1	4364	.	A	T	262.64	.	AC=1;AF=0.500;AN=2;BaseQRankSum=1.135;DP=45;ExcessHet=0.0000;FS=21.356;MLEAC=1;MLEAF=0.500;MQ=58.85;MQRankSum=-1.170;QD=5.84;ReadPosRankSum=0.244;SOR=3.025	GT:AD:DP:GQ:PL	0/1:36,9:45:99:270,0,1485
EU153402.1	4378	.	A	G	1377.14	.	AC=1;AF=0.500;AN=2;BaseQRankSum=1.395;DP=48;ExcessHet=0.0000;FS=0.000;MLEAC=1;MLEAF=0.500;MQ=58.11;MQRankSum=-1.871;QD=29.30;ReadPosRankSum=0.527;SOR=0.569	GT:AD:DP:GQ:PL	0/1:13,34:47:99:1389,0,444
EU153402.1	4379	.	T	C	931.64	.	AC=1;AF=0.500;AN=2;BaseQRankSum=-0.790;DP=48;ExcessHet=0.0000;FS=20.619;MLEAC=1;MLEAF=0.500;MQ=58.11;MQRankSum=0.829;QD=19.82;ReadPosRankSum=1.499;SOR=1.665	GT:AD:DP:GQ:PL	0/1:23,24:47:99:939,0,894
EU153402.1	4380	.	A	C	442.64	.	AC=1;AF=0.500;AN=2;BaseQRankSum=1.908;DP=48;ExcessHet=0.0000;FS=31.982;MLEAC=1;MLEAF=0.500;MQ=57.78;MQRankSum=-2.761;QD=9.84;ReadPosRankSum=-0.976;SOR=3.751	GT:AD:DP:GQ:PL	0/1:32,13:45:99:450,0,1305
EU153402.1	4381	.	T	C	478.64	.	AC=1;AF=0.500;AN=2;BaseQRankSum=1.591;DP=49;ExcessHet=0.0000;FS=34.973;MLEAC=1;MLEAF=0.500;MQ=57.62;MQRankSum=-3.150;QD=9.97;ReadPosRankSum=-1.117;SOR=3.898	GT:AD:DP:GQ:PL	0/1:34,14:48:99:486,0,1386
EU153402.1	4383	.	T	TCACTCCA	343.60	.	AC=1;AF=0.500;AN=2;BaseQRankSum=1.456;DP=49;ExcessHet=0.0000;FS=22.014;MLEAC=1;MLEAF=0.500;MQ=57.62;MQRankSum=-1.435;QD=7.16;ReadPosRankSum=-0.226;SOR=3.429	GT:AD:DP:GQ:PL	0/1:37,11:48:99:351,0,1521
EU153402.1	4385	.	ATT	A	346.60	.	AC=1;AF=0.500;AN=2;BaseQRankSum=1.712;DP=50;ExcessHet=0.0000;FS=22.714;MLEAC=1;MLEAF=0.500;MQ=57.32;MQRankSum=-1.388;QD=7.37;ReadPosRankSum=0.038;SOR=3.427	GT:AD:DP:GQ:PL	0/1:36,11:47:99:354,0,1478
EU153402.1	4390	.	TTA	T	340.60	.	AC=1;AF=0.500;AN=2;BaseQRankSum=1.691;DP=51;ExcessHet=0.0000;FS=22.576;MLEAC=1;MLEAF=0.500;MQ=57.37;MQRankSum=-1.481;QD=6.95;ReadPosRankSum=0.270;SOR=3.427	GT:AD:DP:GQ:PL	0/1:38,11:49:99:348,0,1562
EU153402.1	4394	.	A	AGGCGGC	316.01	.	AC=1;AF=0.500;AN=2;BaseQRankSum=1.665;DP=52;ExcessHet=0.0000;FS=24.096;MLEAC=1;MLEAF=0.500;MQ=57.09;MQRankSum=-2.129;QD=6.87;ReadPosRankSum=0.312;SOR=3.421	GT:AD:DP:GQ:PL	0/1:33,13:46:99:447,0,1347
EU153402.1	4400	.	G	C	316.04	.	AC=1;AF=0.500;AN=2;BaseQRankSum=1.771;DP=52;ExcessHet=0.0000;FS=23.822;MLEAC=1;MLEAF=0.500;MQ=57.09;MQRankSum=-2.178;QD=6.72;ReadPosRankSum=0.661;SOR=3.423	GT:AD:DP:GQ:PL	0/1:34,13:47:99:444,0,1389
EU153402.1	4401	.	GA	G	325.04	.	AC=1;AF=0.500;AN=2;BaseQRankSum=1.694;DP=52;ExcessHet=0.0000;FS=24.096;MLEAC=1;MLEAF=0.500;MQ=57.09;MQRankSum=-2.129;QD=7.07;ReadPosRankSum=0.473;SOR=3.421	GT:AD:DP:GQ:PL	0/1:33,13:46:99:447,0,1347
EU153402.1	4402	.	AG	A	358.04	.	AC=1;AF=0.500;AN=2;BaseQRankSum=0.504;DP=52;ExcessHet=0.0000;FS=7.256;MLEAC=1;MLEAF=0.500;MQ=57.09;MQRankSum=0.161;QD=8.95;ReadPosRankSum=0.000;SOR=1.660	GT:AD:DP:GQ:PL	0/1:20,20:40:99:780,0,778
EU153402.1	4406	.	G	A	393.04	.	AC=1;AF=0.500;AN=2;BaseQRankSum=0.193;DP=44;ExcessHet=0.0000;FS=11.720;MLEAC=1;MLEAF=0.500;MQ=56.54;MQRankSum=-0.129;QD=11.23;ReadPosRankSum=-1.266;SOR=0.872	GT:AD:DP:GQ:PL	0/1:22,13:35:99:480,0,885
EU153402.1	4407	.	A	ATC	351.01	.	AC=1;AF=0.500;AN=2;BaseQRankSum=0.150;DP=43;ExcessHet=0.0000;FS=7.848;MLEAC=1;MLEAF=0.500;MQ=56.46;MQRankSum=-0.570;QD=9.00;ReadPosRankSum=-0.223;SOR=0.707	GT:AD:DP:GQ:PL	0/1:27,12:39:99:423,0,1098
EU153402.1	4408	.	GGATGGA	G	283.04	.	AC=1;AF=0.500;AN=2;BaseQRankSum=1.828;DP=43;ExcessHet=0.0000;FS=26.613;MLEAC=1;MLEAF=0.500;MQ=56.46;MQRankSum=-1.977;QD=7.26;ReadPosRankSum=1.379;SOR=4.801	GT:AD:DP:GQ:PL	0/1:27,12:39:99:423,0,1098
EU153402.1	4416	.	CT	C	329.60	.	AC=1;AF=0.500;AN=2;BaseQRankSum=1.781;DP=41;ExcessHet=0.0000;FS=25.735;MLEAC=1;MLEAF=0.500;MQ=56.54;MQRankSum=-1.402;QD=8.67;ReadPosRankSum=1.437;SOR=4.802	GT:AD:DP:GQ:PL	0/1:28,10:38:99:337,0,1145
EU153402.1	4419	.	TAAATATGCAAACCATATCTTCCCTAAACC	T	328.12	.	AC=1;AF=0.500;AN=2;BaseQRankSum=1.604;DP=42;ExcessHet=0.0000;FS=21.739;MLEAC=1;MLEAF=0.500;MQ=56.62;MQRankSum=-1.341;QD=8.87;ReadPosRankSum=0.999;SOR=4.667	GT:AD:DP:GQ:PL	0/1:27,10:37:99:340,0,1103
EU153402.1	4452	.	T	C	356.04	.	AC=1;AF=0.500;AN=2;BaseQRankSum=1.600;DP=35;ExcessHet=0.0000;FS=23.415;MLEAC=1;MLEAF=0.500;MQ=55.92;MQRankSum=-3.227;QD=12.72;ReadPosRankSum=0.484;SOR=5.283	GT:AD:DP:GQ:PL	0/1:13,15:28:99:591,0,501
EU153402.1	4455	.	GACAATTACCA	G	344.60	.	AC=1;AF=0.500;AN=2;BaseQRankSum=0.820;DP=36;ExcessHet=0.0000;FS=18.303;MLEAC=1;MLEAF=0.500;MQ=55.54;MQRankSum=-0.723;QD=10.44;ReadPosRankSum=0.624;SOR=4.327	GT:AD:DP:GQ:PL	0/1:23,10:33:99:352,0,935
EU153402.1	4466	.	GAAACCCTCCCCTTT	G	330.03	.	AC=1;AF=0.500;AN=2;BaseQRankSum=-1.769;DP=33;ExcessHet=0.0000;FS=12.085;MLEAC=1;MLEAF=0.500;MQ=55.74;MQRankSum=-0.843;QD=11.79;ReadPosRankSum=0.290;SOR=3.586	GT:AD:DP:GQ:PL	0/1:18,10:28:99:367,0,725
EU153402.1	4485	.	GACTTGGAGGT	G	330.03	.	AC=1;AF=0.500;AN=2;BaseQRankSum=0.833;DP=33;ExcessHet=0.0000;FS=8.921;MLEAC=1;MLEAF=0.500;MQ=55.19;MQRankSum=-0.434;QD=11.79;ReadPosRankSum=1.019;SOR=3.145	GT:AD:DP:GQ:PL	0/1:18,10:28:99:367,0,725
EU153402.1	4500	.	TTTA	T	236.04	.	AC=1;AF=0.500;AN=2;BaseQRankSum=0.883;DP=29;ExcessHet=0.0000;FS=9.558;MLEAC=1;MLEAF=0.500;MQ=54.49;MQRankSum=-1.320;QD=9.83;ReadPosRankSum=1.775;SOR=3.611	GT:AD:DP:GQ:PL	0/1:16,8:24:99:289,0,644
EU153402.1	4505	.	A	C	60.04	.	AC=1;AF=0.500;AN=2;DP=29;ExcessHet=0.0000;FS=5.441;MLEAC=1;MLEAF=0.500;MQ=53.86;MQRankSum=-1.582;QD=2.31;SOR=1.421	GT:AD:DP:GQ:PL	0/1:22,4:26:99:100,0,912
EU153402.1	4508	.	CATA	C	246.04	.	AC=1;AF=0.500;AN=2;BaseQRankSum=0.000;DP=32;ExcessHet=0.0000;FS=12.842;MLEAC=1;MLEAF=0.500;MQ=53.30;MQRankSum=-0.072;QD=10.70;ReadPosRankSum=0.347;SOR=4.174	GT:AD:DP:GQ:PL	0/1:15,8:23:99:292,0,597
EU153402.1	4522	.	GAAGATTCAGTTTCAGGTA	G	139.04	.	AC=1;AF=0.500;AN=2;BaseQRankSum=0.795;DP=40;ExcessHet=0.0000;FS=20.836;MLEAC=1;MLEAF=0.500;MQ=53.01;MQRankSum=-1.024;QD=4.21;ReadPosRankSum=1.594;SOR=4.401	GT:AD:DP:GQ:PL	0/1:25,8:33:99:264,0,918
EU153402.1	4543	.	A	G	58.83	.	AC=1;AF=0.500;AN=2;BaseQRankSum=0.449;DP=40;ExcessHet=0.0000;FS=0.000;MLEAC=1;MLEAF=0.500;MQ=51.30;MQRankSum=-2.274;QD=1.59;ReadPosRankSum=0.285;SOR=0.368	GT:AD:DP:GQ:PL	0/1:33,4:37:69:69,0,1369
EU153402.1	4544	.	C	A	344.16	.	AC=1;AF=0.500;AN=2;BaseQRankSum=0.844;DP=42;ExcessHet=0.0000;FS=28.917;MLEAC=1;MLEAF=0.500;MQ=51.75;MQRankSum=-0.818;QD=11.10;ReadPosRankSum=1.175;SOR=4.799	GT:AD:DP:GQ:PL	0/1:21,10:31:99:356,0,815
EU153402.1	4549	.	C	T	4374.64	.	AC=1;AF=0.500;AN=2;BaseQRankSum=-1.615;DP=123;ExcessHet=0.0000;FS=2.619;MLEAC=1;MLEAF=0.500;MQ=58.70;MQRankSum=-1.245;QD=30.11;ReadPosRankSum=-0.683;SOR=1.227	GT:AD:DP:GQ:PL	0/1:13,109:122:99:4382,0,219
EU153402.1	4555	.	C	A	165.64	.	AC=1;AF=0.500;AN=2;BaseQRankSum=0.302;DP=122;ExcessHet=0.0000;FS=4.371;MLEAC=1;MLEAF=0.500;MQ=58.29;MQRankSum=1.364;QD=1.36;ReadPosRankSum=-1.028;SOR=0.288	GT:AD:DP:GQ:PL	0/1:110,12:122:99:173,0,4583
EU153402.1	4560	.	C	T	81.64	.	AC=1;AF=0.500;AN=2;BaseQRankSum=-0.909;DP=120;ExcessHet=0.0000;FS=2.974;MLEAC=1;MLEAF=0.500;MQ=58.26;MQRankSum=0.198;QD=0.68;ReadPosRankSum=2.155;SOR=0.307	GT:AD:DP:GQ:PL	0/1:110,10:120:89:89,0,4589
EU153402.1	4567	.	G	T	108.64	.	AC=1;AF=0.500;AN=2;BaseQRankSum=-0.700;DP=113;ExcessHet=0.0000;FS=3.046;MLEAC=1;MLEAF=0.500;MQ=57.63;MQRankSum=0.382;QD=0.98;ReadPosRankSum=1.071;SOR=0.281	GT:AD:DP:GQ:PL	0/1:101,10:111:99:116,0,4211
EU153402.1	4568	.	C	T	278.64	.	AC=1;AF=0.500;AN=2;BaseQRankSum=-2.046;DP=114;ExcessHet=0.0000;FS=8.237;MLEAC=1;MLEAF=0.500;MQ=57.31;MQRankSum=-4.950;QD=2.44;ReadPosRankSum=-1.605;SOR=0.682	GT:AD:DP:GQ:PL	0/1:100,14:114:99:286,0,4121
EU153402.1	4576	.	C	G	3792.64	.	AC=1;AF=0.500;AN=2;BaseQRankSum=-0.473;DP=114;ExcessHet=0.0000;FS=1.099;MLEAC=1;MLEAF=0.500;MQ=56.70;MQRankSum=-1.961;QD=28.69;ReadPosRankSum=0.025;SOR=0.947	GT:AD:DP:GQ:PL	0/1:15,93:108:99:3800,0,351
EU153402.1	4577	.	C	T	66.64	.	AC=1;AF=0.500;AN=2;BaseQRankSum=-1.504;DP=110;ExcessHet=0.0000;FS=1.339;MLEAC=1;MLEAF=0.500;MQ=56.57;MQRankSum=-2.944;QD=0.61;ReadPosRankSum=0.035;SOR=0.458	GT:AD:DP:GQ:PL	0/1:101,9:110:74:74,0,4213
EU153402.1	4579	.	A	G	129.64	.	AC=1;AF=0.500;AN=2;BaseQRankSum=0.073;DP=104;ExcessHet=0.0000;FS=1.323;MLEAC=1;MLEAF=0.500;MQ=56.22;MQRankSum=0.986;QD=1.25;ReadPosRankSum=-1.192;SOR=0.384	GT:AD:DP:GQ:PL	0/1:94,10:104:99:137,0,3917
EU153402.1	4580	.	G	A	2799.64	.	AC=1;AF=0.500;AN=2;BaseQRankSum=-0.365;DP=104;ExcessHet=0.0000;FS=0.000;MLEAC=1;MLEAF=0.500;MQ=56.22;MQRankSum=-1.747;QD=33.33;ReadPosRankSum=-0.878;SOR=0.648	GT:AD:DP:GQ:PL	0/1:16,68:84:99:2807,0,467
EU153402.1	4584	.	A	C	231.64	.	AC=1;AF=0.500;AN=2;BaseQRankSum=0.250;DP=104;ExcessHet=0.0000;FS=2.755;MLEAC=1;MLEAF=0.500;MQ=56.19;MQRankSum=1.885;QD=2.32;ReadPosRankSum=2.696;SOR=0.314	GT:AD:DP:GQ:PL	0/1:88,12:100:99:239,0,3659
EU153402.1	4585	.	G	A	90.64	.	AC=1;AF=0.500;AN=2;BaseQRankSum=-0.022;DP=102;ExcessHet=0.0000;FS=0.000;MLEAC=1;MLEAF=0.500;MQ=56.12;MQRankSum=0.868;QD=0.89;ReadPosRankSum=-1.783;SOR=0.530	GT:AD:DP:GQ:PL	0/1:93,9:102:98:98,0,3878
EU153402.1	4590	.	A	G	2156.64	.	AC=1;AF=0.500;AN=2;BaseQRankSum=1.993;DP=102;ExcessHet=0.0000;FS=3.718;MLEAC=1;MLEAF=0.500;MQ=55.89;MQRankSum=-2.462;QD=21.14;ReadPosRankSum=-0.999;SOR=1.092	GT:AD:DP:GQ:PL	0/1:47,55:102:99:2164,0,1808
EU153402.1	4591	.	T	C	3372.64	.	AC=1;AF=0.500;AN=2;BaseQRankSum=0.509;DP=103;ExcessHet=0.0000;FS=4.888;MLEAC=1;MLEAF=0.500;MQ=55.93;MQRankSum=-0.905;QD=32.74;ReadPosRankSum=0.518;SOR=1.172	GT:AD:DP:GQ:PL	0/1:21,82:103:99:3380,0,635
EU153402.1	4597	.	A	AC	3387.60	.	AC=1;AF=0.500;AN=2;BaseQRankSum=-0.603;DP=98;ExcessHet=0.0000;FS=0.000;MLEAC=1;MLEAF=0.500;MQ=55.35;MQRankSum=-2.216;QD=34.57;ReadPosRankSum=-0.177;SOR=0.584	GT:AD:DP:GQ:PL	0/1:16,82:98:99:3395,0,425
EU153402.1	4602	.	A	C	2265.64	.	AC=1;AF=0.500;AN=2;BaseQRankSum=1.729;DP=102;ExcessHet=0.0000;FS=5.362;MLEAC=1;MLEAF=0.500;MQ=55.32;MQRankSum=-3.073;QD=23.36;ReadPosRankSum=-1.945;SOR=1.280	GT:AD:DP:GQ:PL	0/1:40,57:97:99:2273,0,1508
EU153402.1	4606	.	G	A	2241.64	.	AC=1;AF=0.500;AN=2;BaseQRankSum=0.006;DP=105;ExcessHet=0.0000;FS=7.833;MLEAC=1;MLEAF=0.500;MQ=55.36;MQRankSum=-2.376;QD=21.35;ReadPosRankSum=-1.110;SOR=1.453	GT:AD:DP:GQ:PL	0/1:48,57:105:99:2249,0,1838
EU153402.1	4607	.	T	C	201.64	.	AC=1;AF=0.500;AN=2;BaseQRankSum=0.222;DP=110;ExcessHet=0.0000;FS=1.163;MLEAC=1;MLEAF=0.500;MQ=55.58;MQRankSum=2.649;QD=1.83;ReadPosRankSum=3.309;SOR=0.495	GT:AD:DP:GQ:PL	0/1:98,12:110:99:209,0,4079
EU153402.1	4611	.	C	G	2250.64	.	AC=1;AF=0.500;AN=2;BaseQRankSum=1.024;DP=106;ExcessHet=0.0000;FS=3.690;MLEAC=1;MLEAF=0.500;MQ=55.41;MQRankSum=-3.273;QD=22.07;ReadPosRankSum=-0.909;SOR=1.064	GT:AD:DP:GQ:PL	0/1:45,57:102:99:2258,0,1718
EU153402.1	4627	.	C	T	3068.64	.	AC=1;AF=0.500;AN=2;BaseQRankSum=-0.348;DP=112;ExcessHet=0.0000;FS=0.796;MLEAC=1;MLEAF=0.500;MQ=55.25;MQRankSum=-0.965;QD=28.15;ReadPosRankSum=1.399;SOR=0.869	GT:AD:DP:GQ:PL	0/1:32,77:109:99:3076,0,1112
EU153402.1	4628	.	G	A	465.64	.	AC=1;AF=0.500;AN=2;BaseQRankSum=1.356;DP=112;ExcessHet=0.0000;FS=0.988;MLEAC=1;MLEAF=0.500;MQ=55.25;MQRankSum=1.144;QD=4.16;ReadPosRankSum=-0.114;SOR=0.473	GT:AD:DP:GQ:PL	0/1:94,18:112:99:473,0,3893
EU153402.1	4652	.	A	C	453.64	.	AC=1;AF=0.500;AN=2;BaseQRankSum=0.180;DP=135;ExcessHet=0.0000;FS=0.000;MLEAC=1;MLEAF=0.500;MQ=54.89;MQRankSum=-0.621;QD=3.46;ReadPosRankSum=-3.030;SOR=0.616	GT:AD:DP:GQ:PL	0/1:112,19:131:99:461,0,4646
EU153402.1	4666	.	A	C,T	4281.10	.	AC=1,1;AF=0.500,0.500;AN=2;BaseQRankSum=0.424;DP=150;ExcessHet=0.0000;FS=2.972;MLEAC=1,1;MLEAF=0.500,0.500;MQ=55.03;MQRankSum=-3.823;QD=28.54;ReadPosRankSum=-1.254;SOR=0.440	GT:AD:DP:GQ:PL	1/2:23,95,32:150:99:4298,378,1058,2988,0,3850
EU153402.1	4674	.	C	T	2924.64	.	AC=1;AF=0.500;AN=2;BaseQRankSum=-1.351;DP=138;ExcessHet=0.0000;FS=1.370;MLEAC=1;MLEAF=0.500;MQ=54.71;MQRankSum=1.609;QD=21.50;ReadPosRankSum=0.228;SOR=0.855	GT:AD:DP:GQ:PL	0/1:58,78:136:99:2932,0,2201
EU153402.1	4685	.	C	A	219.64	.	AC=1;AF=0.500;AN=2;BaseQRankSum=0.441;DP=134;ExcessHet=0.0000;FS=8.066;MLEAC=1;MLEAF=0.500;MQ=54.27;MQRankSum=-5.848;QD=1.64;ReadPosRankSum=-1.687;SOR=1.734	GT:AD:DP:GQ:PL	0/1:120,14:134:99:227,0,4940
EU153402.1	4689	.	C	A	168.64	.	AC=1;AF=0.500;AN=2;BaseQRankSum=1.050;DP=136;ExcessHet=0.0000;FS=2.503;MLEAC=1;MLEAF=0.500;MQ=54.20;MQRankSum=-1.663;QD=1.24;ReadPosRankSum=1.140;SOR=1.169	GT:AD:DP:GQ:PL	0/1:123,13:136:99:176,0,5085
EU153402.1	4692	.	T	C	3070.64	.	AC=1;AF=0.500;AN=2;BaseQRankSum=0.034;DP=135;ExcessHet=0.0000;FS=0.000;MLEAC=1;MLEAF=0.500;MQ=53.96;MQRankSum=1.507;QD=22.92;ReadPosRankSum=0.989;SOR=0.744	GT:AD:DP:GQ:PL	0/1:56,78:134:99:3078,0,2115
EU153402.1	4705	.	A	G	4622.64	.	AC=1;AF=0.500;AN=2;BaseQRankSum=1.902;DP=138;ExcessHet=0.0000;FS=1.826;MLEAC=1;MLEAF=0.500;MQ=53.89;MQRankSum=-4.310;QD=33.99;ReadPosRankSum=0.734;SOR=0.634	GT:AD:DP:GQ:PL	0/1:24,112:136:99:4630,0,670
EU153402.1	4710	.	T	A	1167.64	.	AC=1;AF=0.500;AN=2;BaseQRankSum=1.826;DP=135;ExcessHet=0.0000;FS=3.647;MLEAC=1;MLEAF=0.500;MQ=54.01;MQRankSum=-7.136;QD=8.78;ReadPosRankSum=0.836;SOR=0.946	GT:AD:DP:GQ:PL	0/1:98,35:133:99:1175,0,4010
EU153402.1	4712	.	T	C	4163.64	.	AC=1;AF=0.500;AN=2;BaseQRankSum=0.998;DP=140;ExcessHet=0.0000;FS=3.111;MLEAC=1;MLEAF=0.500;MQ=53.77;MQRankSum=-4.056;QD=33.58;ReadPosRankSum=1.312;SOR=0.380	GT:AD:DP:GQ:PL	0/1:23,101:124:99:4171,0,662
EU153402.1	4714	.	T	C	386.64	.	AC=1;AF=0.500;AN=2;BaseQRankSum=1.536;DP=138;ExcessHet=0.0000;FS=8.717;MLEAC=1;MLEAF=0.500;MQ=53.81;MQRankSum=-2.517;QD=2.80;ReadPosRankSum=0.277;SOR=1.439	GT:AD:DP:GQ:PL	0/1:120,18:138:99:394,0,4985
EU153402.1	4715	.	G	A	432.64	.	AC=1;AF=0.500;AN=2;BaseQRankSum=1.645;DP=138;ExcessHet=0.0000;FS=6.512;MLEAC=1;MLEAF=0.500;MQ=53.81;MQRankSum=-2.796;QD=3.14;ReadPosRankSum=-0.187;SOR=1.234	GT:AD:DP:GQ:PL	0/1:119,19:138:99:440,0,4940
EU153402.1	4719	.	T	G	4926.64	.	AC=1;AF=0.500;AN=2;BaseQRankSum=1.442;DP=140;ExcessHet=0.0000;FS=1.909;MLEAC=1;MLEAF=0.500;MQ=54.02;MQRankSum=-3.883;QD=30.26;ReadPosRankSum=1.281;SOR=0.503	GT:AD:DP:GQ:PL	0/1:21,119:140:99:4934,0,524
EU153402.1	4722	.	A	G	1500.64	.	AC=1;AF=0.500;AN=2;BaseQRankSum=1.608;DP=142;ExcessHet=0.0000;FS=6.871;MLEAC=1;MLEAF=0.500;MQ=54.72;MQRankSum=-7.966;QD=10.57;ReadPosRankSum=0.900;SOR=1.144	GT:AD:DP:GQ:PL	0/1:99,43:142:99:1508,0,4028
EU153402.1	4724	.	T	C	356.64	.	AC=1;AF=0.500;AN=2;BaseQRankSum=1.623;DP=148;ExcessHet=0.0000;FS=3.330;MLEAC=1;MLEAF=0.500;MQ=54.74;MQRankSum=-2.900;QD=2.41;ReadPosRankSum=1.115;SOR=0.803	GT:AD:DP:GQ:PL	0/1:130,18:148:99:364,0,5404
EU153402.1	4727	.	A	G	428.64	.	AC=1;AF=0.500;AN=2;BaseQRankSum=1.817;DP=155;ExcessHet=0.0000;FS=3.248;MLEAC=1;MLEAF=0.500;MQ=54.82;MQRankSum=-3.391;QD=2.78;ReadPosRankSum=0.296;SOR=0.743	GT:AD:DP:GQ:PL	0/1:134,20:154:99:436,0,5566
EU153402.1	4736	.	C	T	449.64	.	AC=1;AF=0.500;AN=2;BaseQRankSum=1.747;DP=162;ExcessHet=0.0000;FS=3.096;MLEAC=1;MLEAF=0.500;MQ=55.24;MQRankSum=-3.857;QD=2.78;ReadPosRankSum=0.043;SOR=0.593	GT:AD:DP:GQ:PL	0/1:141,21:162:99:457,0,5857
EU153402.1	4738	.	T	G	735.64	.	AC=1;AF=0.500;AN=2;BaseQRankSum=0.915;DP=164;ExcessHet=0.0000;FS=17.971;MLEAC=1;MLEAF=0.500;MQ=55.35;MQRankSum=-7.094;QD=5.18;ReadPosRankSum=2.223;SOR=2.303	GT:AD:DP:GQ:PL	0/1:116,26:142:99:743,0,4793
EU153402.1	4739	.	G	T	3215.64	.	AC=1;AF=0.500;AN=2;BaseQRankSum=0.256;DP=163;ExcessHet=0.0000;FS=14.473;MLEAC=1;MLEAF=0.500;MQ=55.40;MQRankSum=5.504;QD=20.75;ReadPosRankSum=0.066;SOR=0.599	GT:AD:DP:GQ:PL	0/1:73,82:155:99:3223,0,2818
EU153402.1	4740	.	TA	T	545.60	.	AC=1;AF=0.500;AN=2;BaseQRankSum=1.686;DP=163;ExcessHet=0.0000;FS=0.834;MLEAC=1;MLEAF=0.500;MQ=55.40;MQRankSum=-4.430;QD=3.41;ReadPosRankSum=-0.606;SOR=0.591	GT:AD:DP:GQ:PL	0/1:137,23:160:99:553,0,5683
EU153402.1	4741	.	A	G	230.04	.	AC=1;AF=0.500;AN=2;BaseQRankSum=2.249;DP=162;ExcessHet=0.0000;FS=24.055;MLEAC=1;MLEAF=0.500;MQ=55.43;MQRankSum=-8.273;QD=1.69;ReadPosRankSum=0.937;SOR=2.360	GT:AD:DP:GQ:PL	0/1:105,31:136:99:986,0,4316
EU153402.1	4743	.	A	AAC	530.60	.	AC=1;AF=0.500;AN=2;BaseQRankSum=1.718;DP=165;ExcessHet=0.0000;FS=0.000;MLEAC=1;MLEAF=0.500;MQ=55.52;MQRankSum=-4.439;QD=3.22;ReadPosRankSum=-0.399;SOR=0.610	GT:AD:DP:GQ:PL	0/1:142,23:165:99:538,0,5893
EU153402.1	4745	.	T	C	768.64	.	AC=1;AF=0.500;AN=2;BaseQRankSum=2.226;DP=170;ExcessHet=0.0000;FS=20.273;MLEAC=1;MLEAF=0.500;MQ=55.44;MQRankSum=-6.852;QD=5.26;ReadPosRankSum=2.455;SOR=2.378	GT:AD:DP:GQ:PL	0/1:119,27:146:99:776,0,4910
EU153402.1	4746	.	G	A	3589.04	.	AC=1;AF=0.500;AN=2;BaseQRankSum=2.995;DP=168;ExcessHet=0.0000;FS=3.460;MLEAC=1;MLEAF=0.500;MQ=55.45;MQRankSum=-0.540;QD=24.75;ReadPosRankSum=2.419;SOR=0.445	GT:AD:DP:GQ:PL	0/1:37,108:145:99:4424,0,1223
EU153402.1	4750	.	T	C	6002.64	.	AC=1;AF=0.500;AN=2;BaseQRankSum=3.254;DP=171;ExcessHet=0.0000;FS=0.000;MLEAC=1;MLEAF=0.500;MQ=55.42;MQRankSum=-3.893;QD=32.17;ReadPosRankSum=0.974;SOR=0.646	GT:AD:DP:GQ:PL	0/1:26,145:171:99:6010,0,655
EU153402.1	4756	.	G	A	957.64	.	AC=1;AF=0.500;AN=2;BaseQRankSum=0.776;DP=173;ExcessHet=0.0000;FS=3.501;MLEAC=1;MLEAF=0.500;MQ=55.63;MQRankSum=-6.546;QD=5.60;ReadPosRankSum=-2.000;SOR=1.022	GT:AD:DP:GQ:PL	0/1:138,33:171:99:965,0,5695
EU153402.1	4767	.	AG	A	692.60	.	AC=1;AF=0.500;AN=2;BaseQRankSum=2.253;DP=187;ExcessHet=0.0000;FS=26.750;MLEAC=1;MLEAF=0.500;MQ=55.74;MQRankSum=-5.981;QD=3.74;ReadPosRankSum=2.706;SOR=2.450	GT:AD:DP:GQ:PL	0/1:157,28:185:99:700,0,6490
EU153402.1	4768	.	G	*,C	4099.04	.	AC=1,1;AF=0.500,0.500;AN=2;BaseQRankSum=1.300;DP=187;ExcessHet=0.0000;FS=0.814;MLEAC=1,1;MLEAF=0.500,0.500;MQ=55.74;MQRankSum=-3.481;QD=23.56;ReadPosRankSum=-0.494;SOR=0.597	GT:AD:DP:GQ:PL	1/2:24,28,122:174:99:5308,4109,5021,172,0,804
EU153402.1	4771	.	T	G	530.64	.	AC=1;AF=0.500;AN=2;BaseQRankSum=2.097;DP=195;ExcessHet=0.0000;FS=0.000;MLEAC=1;MLEAF=0.500;MQ=55.80;MQRankSum=-4.465;QD=2.72;ReadPosRankSum=0.179;SOR=0.697	GT:AD:DP:GQ:PL	0/1:170,25:195:99:538,0,7063
EU153402.1	4772	.	G	A	2913.64	.	AC=1;AF=0.500;AN=2;BaseQRankSum=-3.557;DP=198;ExcessHet=0.0000;FS=22.444;MLEAC=1;MLEAF=0.500;MQ=55.86;MQRankSum=7.177;QD=14.79;ReadPosRankSum=0.712;SOR=0.928	GT:AD:DP:GQ:PL	0/1:118,79:197:99:2921,0,4717
EU153402.1	4776	.	GCT	G	515.60	.	AC=1;AF=0.500;AN=2;BaseQRankSum=2.091;DP=215;ExcessHet=0.0000;FS=0.000;MLEAC=1;MLEAF=0.500;MQ=55.97;MQRankSum=-3.989;QD=2.40;ReadPosRankSum=0.994;SOR=0.765	GT:AD:DP:GQ:PL	0/1:189,26:215:99:523,0,7858
EU153402.1	4778	.	T	C	2665.04	.	AC=1;AF=0.500;AN=2;BaseQRankSum=1.627;DP=214;ExcessHet=0.0000;FS=24.649;MLEAC=1;MLEAF=0.500;MQ=56.01;MQRankSum=-8.116;QD=14.10;ReadPosRankSum=-3.554;SOR=1.252	GT:AD:DP:GQ:PL	0/1:101,88:189:99:3391,0,3976
EU153402.1	4788	.	C	T	168.64	.	AC=1;AF=0.500;AN=2;BaseQRankSum=1.572;DP=106;ExcessHet=0.0000;FS=6.931;MLEAC=1;MLEAF=0.500;MQ=59.38;MQRankSum=-5.949;QD=1.59;ReadPosRankSum=-1.169;SOR=1.116	GT:AD:DP:GQ:PL	0/1:95,11:106:99:176,0,3956
EU153402.1	4792	.	G	C	72.64	.	AC=1;AF=0.500;AN=2;BaseQRankSum=1.708;DP=108;ExcessHet=0.0000;FS=7.612;MLEAC=1;MLEAF=0.500;MQ=59.39;MQRankSum=-3.640;QD=0.67;ReadPosRankSum=-1.428;SOR=1.272	GT:AD:DP:GQ:PL	0/1:99,9:108:80:80,0,4130
EU153402.1	4795	.	G	A	108.64	.	AC=1;AF=0.500;AN=2;BaseQRankSum=1.530;DP=111;ExcessHet=0.0000;FS=7.401;MLEAC=1;MLEAF=0.500;MQ=59.17;MQRankSum=-3.056;QD=0.98;ReadPosRankSum=-1.087;SOR=1.526	GT:AD:DP:GQ:PL	0/1:101,10:111:99:116,0,4211
EU153402.1	4801	.	G	T	153.64	.	AC=1;AF=0.500;AN=2;BaseQRankSum=1.536;DP=113;ExcessHet=0.0000;FS=9.463;MLEAC=1;MLEAF=0.500;MQ=59.19;MQRankSum=-2.846;QD=1.38;ReadPosRankSum=-0.938;SOR=1.747	GT:AD:DP:GQ:PL	0/1:100,11:111:99:161,0,4144
EU153402.1	4802	.	T	C	297.64	.	AC=1;AF=0.500;AN=2;BaseQRankSum=0.854;DP=114;ExcessHet=0.0000;FS=7.774;MLEAC=1;MLEAF=0.500;MQ=59.19;MQRankSum=-5.701;QD=2.66;ReadPosRankSum=-1.615;SOR=1.400	GT:AD:DP:GQ:PL	0/1:97,15:112:99:305,0,4028
EU153402.1	4808	.	TCTTA	T	2872.60	.	AC=1;AF=0.500;AN=2;BaseQRankSum=-0.647;DP=120;ExcessHet=0.0000;FS=3.423;MLEAC=1;MLEAF=0.500;MQ=59.16;MQRankSum=3.713;QD=24.34;ReadPosRankSum=0.262;SOR=0.931	GT:AD:DP:GQ:PL	0/1:45,73:118:99:2880,0,1649
EU153402.1	4818	.	T	C	1116.64	.	AC=1;AF=0.500;AN=2;BaseQRankSum=0.224;DP=122;ExcessHet=0.0000;FS=0.753;MLEAC=1;MLEAF=0.500;MQ=59.31;MQRankSum=2.141;QD=9.46;ReadPosRankSum=-1.052;SOR=0.806	GT:AD:DP:GQ:PL	0/1:83,35:118:99:1124,0,3254
EU153402.1	4823	.	C	T	3968.64	.	AC=1;AF=0.500;AN=2;BaseQRankSum=-0.057;DP=123;ExcessHet=0.0000;FS=0.832;MLEAC=1;MLEAF=0.500;MQ=59.11;MQRankSum=-1.669;QD=32.53;ReadPosRankSum=-0.159;SOR=0.598	GT:AD:DP:GQ:PL	0/1:25,97:122:99:3976,0,736
EU153402.1	4833	.	C	A	904.64	.	AC=1;AF=0.500;AN=2;BaseQRankSum=-0.808;DP=124;ExcessHet=0.0000;FS=2.780;MLEAC=1;MLEAF=0.500;MQ=59.12;MQRankSum=-6.248;QD=7.30;ReadPosRankSum=-0.607;SOR=0.572	GT:AD:DP:GQ:PL	0/1:95,29:124:99:912,0,3874
EU153402.1	4850	.	G	T	2841.64	.	AC=1;AF=0.500;AN=2;BaseQRankSum=2.153;DP=130;ExcessHet=0.0000;FS=1.396;MLEAC=1;MLEAF=0.500;MQ=59.16;MQRankSum=3.847;QD=21.86;ReadPosRankSum=0.370;SOR=0.841	GT:AD:DP:GQ:PL	0/1:58,72:130:99:2849,0,2154
EU153402.1	4853	.	G	A	366.64	.	AC=1;AF=0.500;AN=2;BaseQRankSum=1.111;DP=131;ExcessHet=0.0000;FS=5.252;MLEAC=1;MLEAF=0.500;MQ=59.16;MQRankSum=-0.643;QD=2.82;ReadPosRankSum=1.415;SOR=0.909	GT:AD:DP:GQ:PL	0/1:113,17:130:99:374,0,4692
EU153402.1	4854	.	G	T	366.64	.	AC=1;AF=0.500;AN=2;BaseQRankSum=1.325;DP=130;ExcessHet=0.0000;FS=5.252;MLEAC=1;MLEAF=0.500;MQ=59.17;MQRankSum=-0.643;QD=2.82;ReadPosRankSum=1.406;SOR=0.909	GT:AD:DP:GQ:PL	0/1:113,17:130:99:374,0,4692
EU153402.1	4856	.	C	T	147.64	.	AC=1;AF=0.500;AN=2;BaseQRankSum=-1.903;DP=128;ExcessHet=0.0000;FS=11.941;MLEAC=1;MLEAF=0.500;MQ=59.15;MQRankSum=-6.755;QD=1.15;ReadPosRankSum=-1.019;SOR=2.545	GT:AD:DP:GQ:PL	0/1:116,12:128:99:155,0,4835
EU153402.1	4860	.	G	A	198.64	.	AC=1;AF=0.500;AN=2;BaseQRankSum=-0.979;DP=129;ExcessHet=0.0000;FS=13.770;MLEAC=1;MLEAF=0.500;MQ=59.07;MQRankSum=-7.496;QD=1.58;ReadPosRankSum=-1.046;SOR=2.506	GT:AD:DP:GQ:PL	0/1:113,13:126:99:206,0,4681
EU153402.1	4870	.	T	C	2625.64	.	AC=1;AF=0.500;AN=2;BaseQRankSum=-2.209;DP=130;ExcessHet=0.0000;FS=1.412;MLEAC=1;MLEAF=0.500;MQ=59.39;MQRankSum=3.278;QD=20.67;ReadPosRankSum=0.686;SOR=0.572	GT:AD:DP:GQ:PL	0/1:60,67:127:99:2633,0,2318
EU153402.1	4871	.	G	T	642.64	.	AC=1;AF=0.500;AN=2;BaseQRankSum=0.352;DP=131;ExcessHet=0.0000;FS=4.525;MLEAC=1;MLEAF=0.500;MQ=59.40;MQRankSum=-0.329;QD=5.02;ReadPosRankSum=-0.154;SOR=0.486	GT:AD:DP:GQ:PL	0/1:105,23:128:99:650,0,4340
EU153402.1	4878	.	GGA	G	156.60	.	AC=1;AF=0.500;AN=2;BaseQRankSum=-1.747;DP=128;ExcessHet=0.0000;FS=9.156;MLEAC=1;MLEAF=0.500;MQ=59.45;MQRankSum=-5.721;QD=1.25;ReadPosRankSum=1.230;SOR=2.129	GT:AD:DP:GQ:PL	0/1:113,12:125:99:164,0,4709
EU153402.1	4880	.	A	G	398.04	.	AC=1;AF=0.500;AN=2;BaseQRankSum=-1.167;DP=124;ExcessHet=0.0000;FS=4.584;MLEAC=1;MLEAF=0.500;MQ=59.63;MQRankSum=-2.747;QD=3.62;ReadPosRankSum=-0.208;SOR=0.492	GT:AD:DP:GQ:PL	0/1:87,23:110:99:704,0,3584
EU153402.1	4882	.	G	C	3589.03	.	AC=1;AF=0.500;AN=2;BaseQRankSum=-1.304;DP=126;ExcessHet=0.0000;FS=0.000;MLEAC=1;MLEAF=0.500;MQ=59.64;MQRankSum=-0.726;QD=32.04;ReadPosRankSum=1.676;SOR=0.744	GT:AD:DP:GQ:PL	0/1:24,88:112:99:3623,0,743
EU153402.1	4888	.	T	C	711.64	.	AC=1;AF=0.500;AN=2;BaseQRankSum=-0.181;DP=123;ExcessHet=0.0000;FS=6.173;MLEAC=1;MLEAF=0.500;MQ=59.63;MQRankSum=-0.808;QD=5.93;ReadPosRankSum=-0.910;SOR=0.269	GT:AD:DP:GQ:PL	0/1:96,24:120:99:719,0,3959
EU153402.1	4890	.	C	T	2538.64	.	AC=1;AF=0.500;AN=2;BaseQRankSum=-1.170;DP=126;ExcessHet=0.0000;FS=4.361;MLEAC=1;MLEAF=0.500;MQ=59.64;MQRankSum=2.586;QD=20.15;ReadPosRankSum=0.499;SOR=1.116	GT:AD:DP:GQ:PL	0/1:61,65:126:99:2546,0,2366
EU153402.1	4899	.	A	G	4758.64	.	AC=1;AF=0.500;AN=2;BaseQRankSum=-1.802;DP=136;ExcessHet=0.0000;FS=1.937;MLEAC=1;MLEAF=0.500;MQ=59.73;MQRankSum=-0.961;QD=34.99;ReadPosRankSum=-0.214;SOR=0.789	GT:AD:DP:GQ:PL	0/1:21,115:136:99:4766,0,536
EU153402.1	4903	.	G	T	39.64	.	AC=1;AF=0.500;AN=2;BaseQRankSum=-0.968;DP=138;ExcessHet=0.0000;FS=4.615;MLEAC=1;MLEAF=0.500;MQ=59.81;MQRankSum=-3.948;QD=0.30;ReadPosRankSum=1.652;SOR=1.411	GT:AD:DP:GQ:PL	0/1:124,10:134:47:47,0,5177
EU153402.1	4904	.	T	G	4513.04	.	AC=1;AF=0.500;AN=2;BaseQRankSum=0.011;DP=136;ExcessHet=0.0000;FS=0.000;MLEAC=1;MLEAF=0.500;MQ=59.85;MQRankSum=-0.603;QD=34.19;ReadPosRankSum=-0.703;SOR=0.807	GT:AD:DP:GQ:PL	0/1:21,111:132:99:4598,0,548
EU153402.1	4906	.	G	A	69.64	.	AC=1;AF=0.500;AN=2;BaseQRankSum=0.195;DP=139;ExcessHet=0.0000;FS=6.491;MLEAC=1;MLEAF=0.500;MQ=59.86;MQRankSum=-4.823;QD=0.50;ReadPosRankSum=1.677;SOR=1.650	GT:AD:DP:GQ:PL	0/1:128,11:139:77:77,0,5342
EU153402.1	4908	.	G	A	4584.64	.	AC=1;AF=0.500;AN=2;BaseQRankSum=-0.206;DP=139;ExcessHet=0.0000;FS=0.851;MLEAC=1;MLEAF=0.500;MQ=59.86;MQRankSum=-0.632;QD=34.21;ReadPosRankSum=-0.366;SOR=0.815	GT:AD:DP:GQ:PL	0/1:23,111:134:99:4592,0,632
EU153402.1	4911	.	A	T	585.64	.	AC=1;AF=0.500;AN=2;BaseQRankSum=0.753;DP=143;ExcessHet=0.0000;FS=1.925;MLEAC=1;MLEAF=0.500;MQ=59.86;MQRankSum=0.000;QD=4.44;ReadPosRankSum=1.771;SOR=0.790	GT:AD:DP:GQ:PL	0/1:110,22:132:99:593,0,4553
EU153402.1	4916	.	T	G	5297.64	.	AC=1;AF=0.500;AN=2;BaseQRankSum=-0.129;DP=155;ExcessHet=0.0000;FS=0.839;MLEAC=1;MLEAF=0.500;MQ=59.87;MQRankSum=-0.588;QD=28.10;ReadPosRankSum=-0.556;SOR=0.650	GT:AD:DP:GQ:PL	0/1:23,128:151:99:5305,0,580
EU153402.1	4918	.	A	G	2898.64	.	AC=1;AF=0.500;AN=2;BaseQRankSum=0.467;DP=163;ExcessHet=0.0000;FS=0.000;MLEAC=1;MLEAF=0.500;MQ=59.88;MQRankSum=1.335;QD=17.78;ReadPosRankSum=3.436;SOR=0.722	GT:AD:DP:GQ:PL	0/1:87,76:163:99:2906,0,3424
EU153402.1	4919	.	C	T	5219.64	.	AC=1;AF=0.500;AN=2;BaseQRankSum=-0.291;DP=162;ExcessHet=0.0000;FS=3.497;MLEAC=1;MLEAF=0.500;MQ=59.88;MQRankSum=2.713;QD=32.22;ReadPosRankSum=-2.192;SOR=0.518	GT:AD:DP:GQ:PL	0/1:35,127:162:99:5227,0,1087
EU153402.1	4926	.	T	C	501.64	.	AC=1;AF=0.500;AN=2;BaseQRankSum=0.388;DP=123;ExcessHet=0.0000;FS=8.407;MLEAC=1;MLEAF=0.500;MQ=59.65;MQRankSum=0.782;QD=4.08;ReadPosRankSum=1.040;SOR=1.328	GT:AD:DP:GQ:PL	0/1:103,20:123:99:509,0,4264
EU153402.1	4931	.	T	TATG	2885.60	.	AC=1;AF=0.500;AN=2;BaseQRankSum=-0.941;DP=123;ExcessHet=0.0000;FS=0.681;MLEAC=1;MLEAF=0.500;MQ=59.61;MQRankSum=-0.612;QD=23.46;ReadPosRankSum=-1.867;SOR=0.648	GT:AD:DP:GQ:PL	0/1:50,73:123:99:2893,0,1864
EU153402.1	4937	.	C	T	634.64	.	AC=1;AF=0.500;AN=2;BaseQRankSum=0.590;DP=122;ExcessHet=0.0000;FS=10.213;MLEAC=1;MLEAF=0.500;MQ=59.58;MQRankSum=0.710;QD=5.47;ReadPosRankSum=0.809;SOR=1.550	GT:AD:DP:GQ:PL	0/1:94,22:116:99:642,0,3843
EU153402.1	4938	.	T	C	1787.64	.	AC=1;AF=0.500;AN=2;BaseQRankSum=-2.363;DP=121;ExcessHet=0.0000;FS=0.693;MLEAC=1;MLEAF=0.500;MQ=59.58;MQRankSum=1.851;QD=14.77;ReadPosRankSum=-1.460;SOR=0.569	GT:AD:DP:GQ:PL	0/1:73,48:121:99:1795,0,2921
EU153402.1	4947	.	T	C	3996.64	.	AC=1;AF=0.500;AN=2;BaseQRankSum=0.140;DP=120;ExcessHet=0.0000;FS=3.086;MLEAC=1;MLEAF=0.500;MQ=59.57;MQRankSum=-1.098;QD=33.31;ReadPosRankSum=-0.655;SOR=0.611	GT:AD:DP:GQ:PL	0/1:23,97:120:99:4004,0,674
EU153402.1	4949	.	C	A	1698.64	.	AC=1;AF=0.500;AN=2;BaseQRankSum=-0.503;DP=121;ExcessHet=0.0000;FS=3.401;MLEAC=1;MLEAF=0.500;MQ=59.58;MQRankSum=1.788;QD=14.04;ReadPosRankSum=-3.041;SOR=0.774	GT:AD:DP:GQ:PL	0/1:75,46:121:99:1706,0,3011
EU153402.1	4953	.	A	C	1043.64	.	AC=1;AF=0.500;AN=2;BaseQRankSum=0.975;DP=120;ExcessHet=0.0000;FS=8.221;MLEAC=1;MLEAF=0.500;MQ=59.57;MQRankSum=1.422;QD=9.08;ReadPosRankSum=-0.846;SOR=1.224	GT:AD:DP:GQ:PL	0/1:83,32:115:99:1051,0,3352
EU153402.1	4954	.	C	T	270.64	.	AC=1;AF=0.500;AN=2;BaseQRankSum=-0.154;DP=119;ExcessHet=0.0000;FS=5.959;MLEAC=1;MLEAF=0.500;MQ=59.57;MQRankSum=-3.307;QD=2.31;ReadPosRankSum=0.398;SOR=1.234	GT:AD:DP:GQ:PL	0/1:103,14:117:99:278,0,4283
EU153402.1	4957	.	C	T	258.64	.	AC=1;AF=0.500;AN=2;BaseQRankSum=0.543;DP=121;ExcessHet=0.0000;FS=17.037;MLEAC=1;MLEAF=0.500;MQ=59.58;MQRankSum=0.834;QD=2.14;ReadPosRankSum=1.583;SOR=2.255	GT:AD:DP:GQ:PL	0/1:107,14:121:99:266,0,4451
EU153402.1	4958	.	T	C	1976.64	.	AC=1;AF=0.500;AN=2;BaseQRankSum=0.615;DP=118;ExcessHet=0.0000;FS=10.212;MLEAC=1;MLEAF=0.500;MQ=59.57;MQRankSum=-2.555;QD=16.75;ReadPosRankSum=2.990;SOR=0.691	GT:AD:DP:GQ:PL	0/1:66,52:118:99:1984,0,2615
EU153402.1	4959	.	G	A	129.64	.	AC=1;AF=0.500;AN=2;BaseQRankSum=-1.972;DP=120;ExcessHet=0.0000;FS=0.000;MLEAC=1;MLEAF=0.500;MQ=59.57;MQRankSum=-0.884;QD=1.09;ReadPosRankSum=-0.570;SOR=0.739	GT:AD:DP:GQ:PL	0/1:108,11:119:99:137,0,4502
EU153402.1	4964	.	C	A	432.64	.	AC=1;AF=0.500;AN=2;BaseQRankSum=-0.492;DP=123;ExcessHet=0.0000;FS=17.141;MLEAC=1;MLEAF=0.500;MQ=59.50;MQRankSum=1.050;QD=3.52;ReadPosRankSum=0.729;SOR=1.777	GT:AD:DP:GQ:PL	0/1:105,18:123:99:440,0,4355
EU153402.1	4977	.	C	G	1094.64	.	AC=1;AF=0.500;AN=2;BaseQRankSum=1.403;DP=120;ExcessHet=0.0000;FS=12.115;MLEAC=1;MLEAF=0.500;MQ=59.49;MQRankSum=1.614;QD=9.95;ReadPosRankSum=-1.714;SOR=1.663	GT:AD:DP:GQ:PL	0/1:78,32:110:99:1102,0,3179
EU153402.1	4979	.	G	C	228.64	.	AC=1;AF=0.500;AN=2;BaseQRankSum=-1.317;DP=121;ExcessHet=0.0000;FS=17.020;MLEAC=1;MLEAF=0.500;MQ=59.49;MQRankSum=0.901;QD=1.97;ReadPosRankSum=-0.120;SOR=2.090	GT:AD:DP:GQ:PL	0/1:103,13:116:99:236,0,4286
EU153402.1	4990	.	T	C	219.64	.	AC=1;AF=0.500;AN=2;BaseQRankSum=-1.832;DP=123;ExcessHet=0.0000;FS=0.000;MLEAC=1;MLEAF=0.500;MQ=59.38;MQRankSum=0.809;QD=1.85;ReadPosRankSum=-0.234;SOR=0.716	GT:AD:DP:GQ:PL	0/1:106,13:119:99:227,0,4412
EU153402.1	4991	.	G	A	432.64	.	AC=1;AF=0.500;AN=2;BaseQRankSum=0.411;DP=124;ExcessHet=0.0000;FS=3.520;MLEAC=1;MLEAF=0.500;MQ=59.38;MQRankSum=-3.217;QD=3.52;ReadPosRankSum=-1.173;SOR=0.745	GT:AD:DP:GQ:PL	0/1:105,18:123:99:440,0,4355
EU153402.1	4997	.	A	T	108.64	.	AC=1;AF=0.500;AN=2;BaseQRankSum=-0.636;DP=134;ExcessHet=0.0000;FS=1.229;MLEAC=1;MLEAF=0.500;MQ=59.43;MQRankSum=0.785;QD=0.86;ReadPosRankSum=-2.606;SOR=1.014	GT:AD:DP:GQ:PL	0/1:115,11:126:99:116,0,4796
EU153402.1	5000	.	G	T	123.64	.	AC=1;AF=0.500;AN=2;BaseQRankSum=1.510;DP=130;ExcessHet=0.0000;FS=1.233;MLEAC=1;MLEAF=0.500;MQ=59.41;MQRankSum=-6.389;QD=1.02;ReadPosRankSum=0.528;SOR=0.723	GT:AD:DP:GQ:PL	0/1:110,11:121:99:131,0,4586
EU153402.1	5002	.	G	A	729.64	.	AC=1;AF=0.500;AN=2;BaseQRankSum=0.326;DP=131;ExcessHet=0.0000;FS=1.900;MLEAC=1;MLEAF=0.500;MQ=59.41;MQRankSum=-2.757;QD=6.40;ReadPosRankSum=-1.586;SOR=0.480	GT:AD:DP:GQ:PL	0/1:90,24:114:99:737,0,3707
EU153402.1	5011	.	C	T	84.64	.	AC=1;AF=0.500;AN=2;BaseQRankSum=-0.183;DP=135;ExcessHet=0.0000;FS=2.708;MLEAC=1;MLEAF=0.500;MQ=59.53;MQRankSum=0.758;QD=0.63;ReadPosRankSum=-1.378;SOR=1.202	GT:AD:DP:GQ:PL	0/1:123,11:134:92:92,0,5132
EU153402.1	5012	.	A	G	3123.64	.	AC=1;AF=0.500;AN=2;BaseQRankSum=1.024;DP=134;ExcessHet=0.0000;FS=0.000;MLEAC=1;MLEAF=0.500;MQ=59.52;MQRankSum=2.158;QD=23.31;ReadPosRankSum=-1.337;SOR=0.662	GT:AD:DP:GQ:PL	0/1:55,79:134:99:3131,0,2072
EU153402.1	5016	.	A	T	60.64	.	AC=1;AF=0.500;AN=2;BaseQRankSum=1.713;DP=142;ExcessHet=0.0000;FS=1.221;MLEAC=1;MLEAF=0.500;MQ=59.55;MQRankSum=-5.441;QD=0.43;ReadPosRankSum=0.598;SOR=0.732	GT:AD:DP:GQ:PL	0/1:131,11:142:68:68,0,5468
EU153402.1	5018	.	C	T	3449.64	.	AC=1;AF=0.500;AN=2;BaseQRankSum=1.130;DP=143;ExcessHet=0.0000;FS=8.074;MLEAC=1;MLEAF=0.500;MQ=59.55;MQRankSum=-1.023;QD=25.18;ReadPosRankSum=-0.286;SOR=0.380	GT:AD:DP:GQ:PL	0/1:51,86:137:99:3457,0,1881
EU153402.1	5022	.	T	A	1419.64	.	AC=1;AF=0.500;AN=2;BaseQRankSum=1.156;DP=142;ExcessHet=0.0000;FS=2.392;MLEAC=1;MLEAF=0.500;MQ=59.55;MQRankSum=1.475;QD=10.21;ReadPosRankSum=1.053;SOR=0.972	GT:AD:DP:GQ:PL	0/1:98,41:139:99:1427,0,3992
EU153402.1	5024	.	C	T	1821.64	.	AC=1;AF=0.500;AN=2;BaseQRankSum=1.379;DP=143;ExcessHet=0.0000;FS=0.658;MLEAC=1;MLEAF=0.500;MQ=59.55;MQRankSum=1.865;QD=13.01;ReadPosRankSum=2.221;SOR=0.591	GT:AD:DP:GQ:PL	0/1:90,50:140:99:1829,0,3629
EU153402.1	5027	.	CT	C	51.60	.	AC=1;AF=0.500;AN=2;BaseQRankSum=1.983;DP=145;ExcessHet=0.0000;FS=2.660;MLEAC=1;MLEAF=0.500;MQ=59.56;MQRankSum=-5.507;QD=0.36;ReadPosRankSum=-0.062;SOR=0.685	GT:AD:DP:GQ:PL	0/1:134,11:145:59:59,0,5594
EU153402.1	5030	.	T	C	4548.64	.	AC=1;AF=0.500;AN=2;BaseQRankSum=1.393;DP=141;ExcessHet=0.0000;FS=0.902;MLEAC=1;MLEAF=0.500;MQ=59.63;MQRankSum=-0.606;QD=34.72;ReadPosRankSum=-0.242;SOR=0.871	GT:AD:DP:GQ:PL	0/1:21,110:131:99:4556,0,551
EU153402.1	5042	.	T	TG	81.60	.	AC=1;AF=0.500;AN=2;BaseQRankSum=0.931;DP=137;ExcessHet=0.0000;FS=1.228;MLEAC=1;MLEAF=0.500;MQ=59.62;MQRankSum=0.688;QD=0.60;ReadPosRankSum=3.343;SOR=1.052	GT:AD:DP:GQ:PL	0/1:124,11:135:89:89,0,5152
EU153402.1	5043	.	A	T	4761.64	.	AC=1;AF=0.500;AN=2;BaseQRankSum=0.128;DP=135;ExcessHet=0.0000;FS=0.000;MLEAC=1;MLEAF=0.500;MQ=59.61;MQRankSum=-0.941;QD=30.34;ReadPosRankSum=0.255;SOR=0.684	GT:AD:DP:GQ:PL	0/1:20,115:135:99:4769,0,494
EU153402.1	5044	.	G	T	1704.64	.	AC=1;AF=0.500;AN=2;BaseQRankSum=-0.359;DP=134;ExcessHet=0.0000;FS=0.000;MLEAC=1;MLEAF=0.500;MQ=59.61;MQRankSum=1.685;QD=12.72;ReadPosRankSum=0.490;SOR=0.716	GT:AD:DP:GQ:PL	0/1:87,47:134:99:1712,0,3512
EU153402.1	5045	.	C	T	132.64	.	AC=1;AF=0.500;AN=2;BaseQRankSum=-0.571;DP=133;ExcessHet=0.0000;FS=0.000;MLEAC=1;MLEAF=0.500;MQ=59.61;MQRankSum=-0.906;QD=1.00;ReadPosRankSum=-1.532;SOR=0.844	GT:AD:DP:GQ:PL	0/1:121,12:133:99:140,0,5045
EU153402.1	5048	.	C	T	129.64	.	AC=1;AF=0.500;AN=2;BaseQRankSum=1.149;DP=134;ExcessHet=0.0000;FS=4.174;MLEAC=1;MLEAF=0.500;MQ=59.61;MQRankSum=-5.636;QD=0.97;ReadPosRankSum=1.376;SOR=1.300	GT:AD:DP:GQ:PL	0/1:122,12:134:99:137,0,5087
EU153402.1	5062	.	C	A	426.64	.	AC=1;AF=0.500;AN=2;BaseQRankSum=0.048;DP=128;ExcessHet=0.0000;FS=0.000;MLEAC=1;MLEAF=0.500;MQ=59.64;MQRankSum=-3.448;QD=3.41;ReadPosRankSum=2.961;SOR=0.768	GT:AD:DP:GQ:PL	0/1:107,18:125:99:434,0,4439
EU153402.1	5064	.	A	C	64.64	.	AC=1;AF=0.500;AN=2;BaseQRankSum=-0.912;DP=128;ExcessHet=0.0000;FS=1.263;MLEAC=1;MLEAF=0.500;MQ=59.64;MQRankSum=0.547;QD=0.54;ReadPosRankSum=-0.224;SOR=0.970	GT:AD:DP:GQ:PL	0/1:109,10:119:72:72,0,4547
EU153402.1	5067	.	C	G	1839.64	.	AC=1;AF=0.500;AN=2;BaseQRankSum=1.108;DP=126;ExcessHet=0.0000;FS=0.000;MLEAC=1;MLEAF=0.500;MQ=59.64;MQRankSum=1.703;QD=15.46;ReadPosRankSum=-0.970;SOR=0.645	GT:AD:DP:GQ:PL	0/1:70,49:119:99:1847,0,2792
EU153402.1	5077	.	C	G	1647.64	.	AC=1;AF=0.500;AN=2;BaseQRankSum=1.362;DP=110;ExcessHet=0.0000;FS=1.556;MLEAC=1;MLEAF=0.500;MQ=59.83;MQRankSum=1.191;QD=15.26;ReadPosRankSum=-0.953;SOR=0.549	GT:AD:DP:GQ:PL	0/1:64,44:108:99:1655,0,2555
EU153402.1	5079	.	T	C	3351.64	.	AC=1;AF=0.500;AN=2;BaseQRankSum=0.994;DP=110;ExcessHet=0.0000;FS=4.184;MLEAC=1;MLEAF=0.500;MQ=59.83;MQRankSum=-0.815;QD=30.47;ReadPosRankSum=1.126;SOR=0.934	GT:AD:DP:GQ:PL	0/1:28,82:110:99:3359,0,929
EU153402.1	5081	.	C	T	153.64	.	AC=1;AF=0.500;AN=2;BaseQRankSum=0.572;DP=111;ExcessHet=0.0000;FS=2.647;MLEAC=1;MLEAF=0.500;MQ=59.84;MQRankSum=0.493;QD=1.38;ReadPosRankSum=0.785;SOR=1.106	GT:AD:DP:GQ:PL	0/1:100,11:111:99:161,0,4166
EU153402.1	5082	.	A	G	2814.64	.	AC=1;AF=0.500;AN=2;BaseQRankSum=1.628;DP=111;ExcessHet=0.0000;FS=0.750;MLEAC=1;MLEAF=0.500;MQ=59.84;MQRankSum=-1.047;QD=25.82;ReadPosRankSum=0.871;SOR=0.568	GT:AD:DP:GQ:PL	0/1:39,70:109:99:2822,0,1427
EU153402.1	5085	.	G	A	255.64	.	AC=1;AF=0.500;AN=2;BaseQRankSum=0.792;DP=109;ExcessHet=0.0000;FS=4.269;MLEAC=1;MLEAF=0.500;MQ=59.86;MQRankSum=0.400;QD=2.39;ReadPosRankSum=-0.154;SOR=1.478	GT:AD:DP:GQ:PL	0/1:94,13:107:99:263,0,3908
EU153402.1	5086	.	C	T	63.64	.	AC=1;AF=0.500;AN=2;BaseQRankSum=-1.049;DP=111;ExcessHet=0.0000;FS=2.983;MLEAC=1;MLEAF=0.500;MQ=59.86;MQRankSum=0.330;QD=0.57;ReadPosRankSum=2.668;SOR=1.233	GT:AD:DP:GQ:PL	0/1:102,9:111:71:71,0,4256
EU153402.1	5088	.	C	T	114.64	.	AC=1;AF=0.500;AN=2;BaseQRankSum=0.701;DP=109;ExcessHet=0.0000;FS=2.943;MLEAC=1;MLEAF=0.500;MQ=59.86;MQRankSum=0.350;QD=1.05;ReadPosRankSum=2.013;SOR=0.958	GT:AD:DP:GQ:PL	0/1:99,10:109:99:122,0,4127
EU153402.1	5093	.	G	A	432.64	.	AC=1;AF=0.500;AN=2;BaseQRankSum=0.494;DP=111;ExcessHet=0.0000;FS=1.010;MLEAC=1;MLEAF=0.500;MQ=59.86;MQRankSum=-2.288;QD=4.01;ReadPosRankSum=2.320;SOR=0.926	GT:AD:DP:GQ:PL	0/1:91,17:108:99:440,0,3770
EU153402.1	5094	.	A	G	1779.64	.	AC=1;AF=0.500;AN=2;BaseQRankSum=1.234;DP=112;ExcessHet=0.0000;FS=5.965;MLEAC=1;MLEAF=0.500;MQ=59.86;MQRankSum=0.889;QD=16.33;ReadPosRankSum=-1.909;SOR=0.594	GT:AD:DP:GQ:PL	0/1:62,47:109:99:1787,0,2462
EU153402.1	5100	.	T	G	1683.64	.	AC=1;AF=0.500;AN=2;BaseQRankSum=2.184;DP=114;ExcessHet=0.0000;FS=6.101;MLEAC=1;MLEAF=0.500;MQ=59.87;MQRankSum=0.844;QD=15.17;ReadPosRankSum=-0.614;SOR=0.577	GT:AD:DP:GQ:PL	0/1:66,45:111:99:1691,0,2636
EU153402.1	5106	.	A	G	57.64	.	AC=1;AF=0.500;AN=2;BaseQRankSum=-0.270;DP=113;ExcessHet=0.0000;FS=3.065;MLEAC=1;MLEAF=0.500;MQ=59.86;MQRankSum=0.327;QD=0.51;ReadPosRankSum=3.739;SOR=1.345	GT:AD:DP:GQ:PL	0/1:104,9:113:65:65,0,4340
EU153402.1	5108	.	T	C	2943.64	.	AC=1;AF=0.500;AN=2;BaseQRankSum=2.830;DP=114;ExcessHet=0.0000;FS=1.598;MLEAC=1;MLEAF=0.500;MQ=59.87;MQRankSum=-0.703;QD=26.52;ReadPosRankSum=-2.423;SOR=0.534	GT:AD:DP:GQ:PL	0/1:38,73:111:99:2951,0,1355
EU153402.1	5109	.	G	A	822.64	.	AC=1;AF=0.500;AN=2;BaseQRankSum=-0.391;DP=115;ExcessHet=0.0000;FS=4.301;MLEAC=1;MLEAF=0.500;MQ=59.87;MQRankSum=-1.808;QD=7.28;ReadPosRankSum=-4.412;SOR=1.207	GT:AD:DP:GQ:PL	0/1:87,26:113:99:830,0,3553
EU153402.1	5111	.	A	G	282.64	.	AC=1;AF=0.500;AN=2;BaseQRankSum=0.494;DP=115;ExcessHet=0.0000;FS=3.980;MLEAC=1;MLEAF=0.500;MQ=59.87;MQRankSum=0.403;QD=2.50;ReadPosRankSum=3.875;SOR=1.300	GT:AD:DP:GQ:PL	0/1:99,14:113:99:290,0,4115
EU153402.1	5133	.	A	G	666.64	.	AC=1;AF=0.500;AN=2;BaseQRankSum=-0.142;DP=158;ExcessHet=0.0000;FS=0.000;MLEAC=1;MLEAF=0.500;MQ=59.82;MQRankSum=0.905;QD=4.22;ReadPosRankSum=-0.187;SOR=0.693	GT:AD:DP:GQ:PL	0/1:132,26:158:99:674,0,5464
EU153402.1	5134	.	G	A	5285.64	.	AC=1;AF=0.500;AN=2;BaseQRankSum=2.397;DP=156;ExcessHet=0.0000;FS=1.722;MLEAC=1;MLEAF=0.500;MQ=59.82;MQRankSum=-0.919;QD=34.10;ReadPosRankSum=-1.171;SOR=0.544	GT:AD:DP:GQ:PL	0/1:27,128:155:99:5293,0,748
EU153402.1	5136	.	C	A	266.64	.	AC=1;AF=0.500;AN=2;BaseQRankSum=2.397;DP=148;ExcessHet=0.0000;FS=2.181;MLEAC=1;MLEAF=0.500;MQ=59.81;MQRankSum=0.714;QD=1.80;ReadPosRankSum=2.006;SOR=0.896	GT:AD:DP:GQ:PL	0/1:132,16:148:99:274,0,5494
EU153402.1	5140	.	A	G	4830.64	.	AC=1;AF=0.500;AN=2;BaseQRankSum=2.631;DP=142;ExcessHet=0.0000;FS=0.831;MLEAC=1;MLEAF=0.500;MQ=59.80;MQRankSum=-0.925;QD=34.02;ReadPosRankSum=-2.354;SOR=0.535	GT:AD:DP:GQ:PL	0/1:25,117:142:99:4838,0,698
EU153402.1	5147	.	C	G	69.64	.	AC=1;AF=0.500;AN=2;BaseQRankSum=0.326;DP=124;ExcessHet=0.0000;FS=2.856;MLEAC=1;MLEAF=0.500;MQ=59.74;MQRankSum=0.690;QD=0.56;ReadPosRankSum=-0.579;SOR=1.009	GT:AD:DP:GQ:PL	0/1:114,10:124:77:77,0,4756
EU153402.1	5152	.	G	A	48.64	.	AC=1;AF=0.500;AN=2;BaseQRankSum=1.854;DP=116;ExcessHet=0.0000;FS=1.326;MLEAC=1;MLEAF=0.500;MQ=59.69;MQRankSum=-2.487;QD=0.42;ReadPosRankSum=2.048;SOR=0.821	GT:AD:DP:GQ:PL	0/1:107,9:116:56:56,0,4466
EU153402.1	5157	.	C	T	192.64	.	AC=1;AF=0.500;AN=2;BaseQRankSum=0.292;DP=117;ExcessHet=0.0000;FS=4.409;MLEAC=1;MLEAF=0.500;MQ=59.70;MQRankSum=-1.709;QD=1.70;ReadPosRankSum=0.809;SOR=1.435	GT:AD:DP:GQ:PL	0/1:101,12:113:99:200,0,4203
EU153402.1	5161	.	G	A	309.64	.	AC=1;AF=0.500;AN=2;BaseQRankSum=1.539;DP=104;ExcessHet=0.0000;FS=2.444;MLEAC=1;MLEAF=0.500;MQ=59.66;MQRankSum=1.002;QD=2.98;ReadPosRankSum=0.282;SOR=0.885	GT:AD:DP:GQ:PL	0/1:90,14:104:99:317,0,3737
EU153402.1	5163	.	G	A	183.64	.	AC=1;AF=0.500;AN=2;BaseQRankSum=-0.922;DP=101;ExcessHet=0.0000;FS=0.000;MLEAC=1;MLEAF=0.500;MQ=59.65;MQRankSum=0.891;QD=1.82;ReadPosRankSum=-0.471;SOR=0.717	GT:AD:DP:GQ:PL	0/1:90,11:101:99:191,0,3743
EU153402.1	5167	.	AGC	A	293	.	AC=1;AF=0.500;AN=2;BaseQRankSum=1.266;DP=97;ExcessHet=0.0000;FS=0.000;MLEAC=1;MLEAF=0.500;MQ=59.42;MQRankSum=0.287;QD=3.29;ReadPosRankSum=-0.114;SOR=0.591	GT:AD:DP:GQ:PL	0/1:76,13:89:99:321,0,3036
EU153402.1	5170	.	A	G	2015.64	.	AC=1;AF=0.500;AN=2;BaseQRankSum=2.647;DP=94;ExcessHet=0.0000;FS=0.000;MLEAC=1;MLEAF=0.500;MQ=59.40;MQRankSum=-2.049;QD=25.51;ReadPosRankSum=-1.178;SOR=0.796	GT:AD:DP:GQ:PL	0/1:28,51:79:99:2023,0,1007
EU153402.1	5173	.	C	T	135.64	.	AC=1;AF=0.500;AN=2;BaseQRankSum=1.430;DP=87;ExcessHet=0.0000;FS=3.130;MLEAC=1;MLEAF=0.500;MQ=59.36;MQRankSum=-1.529;QD=1.56;ReadPosRankSum=0.414;SOR=0.659	GT:AD:DP:GQ:PL	0/1:78,9:87:99:143,0,3232
EU153402.1	5182	.	C	G	72.64	.	AC=1;AF=0.500;AN=2;BaseQRankSum=1.281;DP=63;ExcessHet=0.0000;FS=4.055;MLEAC=1;MLEAF=0.500;MQ=59.56;MQRankSum=-2.908;QD=1.15;ReadPosRankSum=0.557;SOR=1.199	GT:AD:DP:GQ:PL	0/1:57,6:63:80:80,0,2375
EU153402.1	5186	.	T	C	1730.64	.	AC=1;AF=0.500;AN=2;BaseQRankSum=3.225;DP=60;ExcessHet=0.0000;FS=0.000;MLEAC=1;MLEAF=0.500;MQ=59.54;MQRankSum=-1.271;QD=28.84;ReadPosRankSum=-1.617;SOR=0.602	GT:AD:DP:GQ:PL	0/1:17,43:60:99:1738,0,584
EU153402.1	5190	.	T	C	1491.64	.	AC=1;AF=0.500;AN=2;BaseQRankSum=2.201;DP=55;ExcessHet=0.0000;FS=0.000;MLEAC=1;MLEAF=0.500;MQ=59.49;MQRankSum=-1.414;QD=27.12;ReadPosRankSum=-1.623;SOR=0.651	GT:AD:DP:GQ:PL	0/1:18,37:55:99:1499,0,644
EU153402.1	5194	.	AAT	A	95.60	.	AC=1;AF=0.500;AN=2;BaseQRankSum=1.371;DP=48;ExcessHet=0.0000;FS=3.956;MLEAC=1;MLEAF=0.500;MQ=59.42;MQRankSum=-2.179;QD=1.99;ReadPosRankSum=-0.335;SOR=1.519	GT:AD:DP:GQ:PL	0/1:42,6:48:99:103,0,1746
EU153402.1	5197	.	A	G	796.64	.	AC=1;AF=0.500;AN=2;BaseQRankSum=1.224;DP=47;ExcessHet=0.0000;FS=2.654;MLEAC=1;MLEAF=0.500;MQ=59.41;MQRankSum=-0.287;QD=16.95;ReadPosRankSum=-1.052;SOR=0.322	GT:AD:DP:GQ:PL	0/1:26,21:47:99:804,0,1006
EU153402.1	5198	.	T	G	634.64	.	AC=1;AF=0.500;AN=2;BaseQRankSum=1.958;DP=47;ExcessHet=0.0000;FS=0.000;MLEAC=1;MLEAF=0.500;MQ=59.41;MQRankSum=-0.437;QD=15.48;ReadPosRankSum=-0.142;SOR=0.601	GT:AD:DP:GQ:PL	0/1:24,17:41:99:642,0,934
EU153402.1	5206	.	C	T	112.64	.	AC=1;AF=0.500;AN=2;BaseQRankSum=0.792;DP=35;ExcessHet=0.0000;FS=1.939;MLEAC=1;MLEAF=0.500;MQ=59.20;MQRankSum=0.896;QD=3.22;ReadPosRankSum=-1.290;SOR=0.313	GT:AD:DP:GQ:PL	0/1:30,5:35:99:120,0,1240
EU153402.1	5207	.	A	G	202.64	.	AC=1;AF=0.500;AN=2;BaseQRankSum=0.993;DP=35;ExcessHet=0.0000;FS=0.000;MLEAC=1;MLEAF=0.500;MQ=59.20;MQRankSum=1.082;QD=5.79;ReadPosRankSum=-0.479;SOR=0.693	GT:AD:DP:GQ:PL	0/1:28,7:35:99:210,0,1150
EU153402.1	5210	.	T	C	79.64	.	AC=1;AF=0.500;AN=2;BaseQRankSum=-0.517;DP=31;ExcessHet=0.0000;FS=2.386;MLEAC=1;MLEAF=0.500;MQ=59.10;MQRankSum=-2.478;QD=2.57;ReadPosRankSum=-0.916;SOR=0.184	GT:AD:DP:GQ:PL	0/1:27,4:31:87:87,0,1122
EU153402.1	5213	.	G	A	82.64	.	AC=1;AF=0.500;AN=2;BaseQRankSum=0.693;DP=30;ExcessHet=0.0000;FS=2.336;MLEAC=1;MLEAF=0.500;MQ=59.07;MQRankSum=-2.427;QD=2.75;ReadPosRankSum=-0.372;SOR=0.202	GT:AD:DP:GQ:PL	0/1:26,4:30:90:90,0,1080
EU153402.1	5215	.	A	G	535.64	.	AC=1;AF=0.500;AN=2;BaseQRankSum=1.719;DP=29;ExcessHet=0.0000;FS=3.696;MLEAC=1;MLEAF=0.500;MQ=59.03;MQRankSum=-2.148;QD=18.47;ReadPosRankSum=-0.069;SOR=1.688	GT:AD:DP:GQ:PL	0/1:15,14:29:99:543,0,588
EU153402.1	5220	.	A	G	409.64	.	AC=1;AF=0.500;AN=2;BaseQRankSum=1.652;DP=26;ExcessHet=0.0000;FS=7.489;MLEAC=1;MLEAF=0.500;MQ=58.92;MQRankSum=-2.439;QD=15.76;ReadPosRankSum=-0.082;SOR=2.761	GT:AD:DP:GQ:PL	0/1:15,11:26:99:417,0,597
EU153402.1	5226	.	A	G	412.64	.	AC=1;AF=0.500;AN=2;BaseQRankSum=1.652;DP=25;ExcessHet=0.0000;FS=10.458;MLEAC=1;MLEAF=0.500;MQ=58.88;MQRankSum=-2.359;QD=16.51;ReadPosRankSum=-0.795;SOR=2.960	GT:AD:DP:GQ:PL	0/1:14,11:25:99:420,0,555
EU153402.1	5242	.	T	A	292.64	.	AC=1;AF=0.500;AN=2;BaseQRankSum=1.319;DP=20;ExcessHet=0.0000;FS=12.620;MLEAC=1;MLEAF=0.500;MQ=59.57;MQRankSum=-2.174;QD=14.63;ReadPosRankSum=-1.860;SOR=3.841	GT:AD:DP:GQ:PL	0/1:12,8:20:99:300,0,480
EU153402.1	5243	.	G	A	292.64	.	AC=1;AF=0.500;AN=2;BaseQRankSum=1.535;DP=20;ExcessHet=0.0000;FS=12.620;MLEAC=1;MLEAF=0.500;MQ=59.57;MQRankSum=-2.174;QD=14.63;ReadPosRankSum=-1.541;SOR=3.841	GT:AD:DP:GQ:PL	0/1:12,8:20:99:300,0,480
EU153402.1	5254	.	ACACTCAG	A	223.60	.	AC=1;AF=0.500;AN=2;BaseQRankSum=0.000;DP=36;ExcessHet=0.0000;FS=2.156;MLEAC=1;MLEAF=0.500;MQ=49.25;MQRankSum=-0.622;QD=6.58;ReadPosRankSum=-2.071;SOR=0.229	GT:AD:DP:GQ:PL	0/1:26,8:34:99:231,0,1023
EU153402.1	5288	.	G	A	7521.64	.	AC=1;AF=0.500;AN=2;BaseQRankSum=-0.102;DP=340;ExcessHet=0.0000;FS=144.284;MLEAC=1;MLEAF=0.500;MQ=38.93;MQRankSum=-4.442;QD=26.86;ReadPosRankSum=-3.934;SOR=3.759	GT:AD:DP:GQ:PL	0/1:79,201:280:99:7529,0,2088
EU153402.1	5327	.	T	G	2812.64	.	AC=1;AF=0.500;AN=2;BaseQRankSum=1.643;DP=1179;ExcessHet=0.0000;FS=3.743;MLEAC=1;MLEAF=0.500;MQ=37.41;MQRankSum=-1.438;QD=2.54;ReadPosRankSum=-0.693;SOR=1.161	GT:AD:DP:GQ:PL	0/1:938,168:1106:99:2820,0,33962
EU153402.1	5346	.	G	A	6421.64	.	AC=1;AF=0.500;AN=2;BaseQRankSum=1.409;DP=1811;ExcessHet=0.0000;FS=5.446;MLEAC=1;MLEAF=0.500;MQ=37.12;MQRankSum=-6.822;QD=3.84;ReadPosRankSum=-3.651;SOR=1.181	GT:AD:DP:GQ:PL	0/1:1341,330:1671:99:6429,0,47156
EU153402.1	5366	.	A	G	329.64	.	AC=1;AF=0.500;AN=2;BaseQRankSum=4.011;DP=2475;ExcessHet=0.0000;FS=2.110;MLEAC=1;MLEAF=0.500;MQ=36.66;MQRankSum=-5.815;QD=0.14;ReadPosRankSum=3.786;SOR=1.101	GT:AD:DP:GQ:PL	0/1:2165,216:2381:99:337,0,75426
EU153402.1	5633	.	A	T	250.64	.	AC=1;AF=0.500;AN=2;BaseQRankSum=-0.274;DP=311;ExcessHet=0.0000;FS=0.788;MLEAC=1;MLEAF=0.500;MQ=59.94;MQRankSum=0.543;QD=0.87;ReadPosRankSum=2.355;SOR=0.558	GT:AD:DP:GQ:PL	0/1:263,25:288:99:258,0,10968
EU153402.1	5637	.	T	C	1470.64	.	AC=1;AF=0.500;AN=2;BaseQRankSum=1.286;DP=300;ExcessHet=0.0000;FS=0.557;MLEAC=1;MLEAF=0.500;MQ=59.97;MQRankSum=0.664;QD=4.92;ReadPosRankSum=2.927;SOR=0.627	GT:AD:DP:GQ:PL	0/1:246,53:299:99:1478,0,10153
EU153402.1	5644	.	C	T	155.64	.	AC=1;AF=0.500;AN=2;BaseQRankSum=-1.725;DP=268;ExcessHet=0.0000;FS=2.912;MLEAC=1;MLEAF=0.500;MQ=59.98;MQRankSum=0.313;QD=0.58;ReadPosRankSum=2.567;SOR=0.774	GT:AD:DP:GQ:PL	0/1:246,22:268:99:163,0,10263
EU153402.1	5649	.	C	T	383.64	.	AC=1;AF=0.500;AN=2;BaseQRankSum=-0.554;DP=248;ExcessHet=0.0000;FS=5.359;MLEAC=1;MLEAF=0.500;MQ=59.98;MQRankSum=0.351;QD=1.57;ReadPosRankSum=2.177;SOR=1.067	GT:AD:DP:GQ:PL	0/1:219,25:244:99:391,0,9121
EU153402.1	5658	.	G	A	245.64	.	AC=1;AF=0.500;AN=2;BaseQRankSum=0.029;DP=200;ExcessHet=0.0000;FS=3.259;MLEAC=1;MLEAF=0.500;MQ=60.00;MQRankSum=0.000;QD=1.23;ReadPosRankSum=2.776;SOR=0.955	GT:AD:DP:GQ:PL	0/1:181,19:200:99:253,0,7543
EU153402.1	5663	.	TG	T	1176.60	.	AC=1;AF=0.500;AN=2;BaseQRankSum=1.379;DP=177;ExcessHet=0.0000;FS=2.335;MLEAC=1;MLEAF=0.500;MQ=60.00;MQRankSum=0.000;QD=7.17;ReadPosRankSum=-0.722;SOR=0.786	GT:AD:DP:GQ:PL	0/1:125,39:164:99:1184,0,4943
EU153402.1	5665	.	C	T	556.64	.	AC=1;AF=0.500;AN=2;BaseQRankSum=0.735;DP=163;ExcessHet=0.0000;FS=0.852;MLEAC=1;MLEAF=0.500;MQ=60.00;MQRankSum=0.000;QD=3.59;ReadPosRankSum=0.461;SOR=0.698	GT:AD:DP:GQ:PL	0/1:132,23:155:99:564,0,5428
EU153402.1	5667	.	C	T	680.64	.	AC=1;AF=0.500;AN=2;BaseQRankSum=-1.155;DP=160;ExcessHet=0.0000;FS=5.312;MLEAC=1;MLEAF=0.500;MQ=60.00;MQRankSum=0.000;QD=4.25;ReadPosRankSum=0.955;SOR=1.220	GT:AD:DP:GQ:PL	0/1:134,26:160:99:688,0,5548
EU153402.1	5668	.	C	T	917.64	.	AC=1;AF=0.500;AN=2;BaseQRankSum=-1.095;DP=156;ExcessHet=0.0000;FS=2.595;MLEAC=1;MLEAF=0.500;MQ=60.00;MQRankSum=0.000;QD=5.88;ReadPosRankSum=0.424;SOR=0.984	GT:AD:DP:GQ:PL	0/1:125,31:156:99:925,0,5155
EU153402.1	5670	.	C	G	273.64	.	AC=1;AF=0.500;AN=2;BaseQRankSum=0.387;DP=143;ExcessHet=0.0000;FS=3.828;MLEAC=1;MLEAF=0.500;MQ=60.00;MQRankSum=0.000;QD=2.09;ReadPosRankSum=3.175;SOR=1.270	GT:AD:DP:GQ:PL	0/1:116,15:131:99:281,0,4826
EU153402.1	5671	.	T	A	3847.04	.	AC=1;AF=0.500;AN=2;BaseQRankSum=-1.237;DP=138;ExcessHet=0.0000;FS=1.909;MLEAC=1;MLEAF=0.500;MQ=60.00;MQRankSum=0.000;QD=30.53;ReadPosRankSum=0.132;SOR=0.458	GT:AD:DP:GQ:PL	0/1:23,103:126:99:4212,0,621
EU153402.1	5673	.	C	T	692.04	.	AC=1;AF=0.500;AN=2;BaseQRankSum=-1.143;DP=130;ExcessHet=0.0000;FS=2.918;MLEAC=1;MLEAF=0.500;MQ=60.00;MQRankSum=0.000;QD=5.82;ReadPosRankSum=0.168;SOR=1.066	GT:AD:DP:GQ:PL	0/1:92,27:119:99:857,0,3782
EU153402.1	5674	.	T	C	1493.04	.	AC=1;AF=0.500;AN=2;BaseQRankSum=-0.007;DP=131;ExcessHet=0.0000;FS=0.847;MLEAC=1;MLEAF=0.500;MQ=60.00;MQRankSum=0.000;QD=17.57;ReadPosRankSum=-0.804;SOR=0.534	GT:AD:DP:GQ:PL	0/1:39,46:85:99:1814,0,1474
EU153402.1	5675	.	G	A	1451.04	.	AC=1;AF=0.500;AN=2;BaseQRankSum=-0.430;DP=129;ExcessHet=0.0000;FS=2.440;MLEAC=1;MLEAF=0.500;MQ=60.00;MQRankSum=0.000;QD=12.40;ReadPosRankSum=0.642;SOR=0.944	GT:AD:DP:GQ:PL	0/1:72,45:117:99:1673,0,2888
EU153402.1	5676	.	G	T	188.04	.	AC=1;AF=0.500;AN=2;BaseQRankSum=-0.497;DP=127;ExcessHet=0.0000;FS=2.383;MLEAC=1;MLEAF=0.500;MQ=60.00;MQRankSum=0.000;QD=1.64;ReadPosRankSum=2.528;SOR=1.184	GT:AD:DP:GQ:PL	0/1:100,15:115:99:329,0,4154
EU153402.1	5678	.	G	GGCAAAT	156.60	.	AC=1;AF=0.500;AN=2;BaseQRankSum=-0.430;DP=125;ExcessHet=0.0000;FS=2.546;MLEAC=1;MLEAF=0.500;MQ=60.00;MQRankSum=0.000;QD=1.25;ReadPosRankSum=0.152;SOR=1.071	GT:AD:DP:GQ:PL	0/1:113,12:125:99:164,0,4709
EU153402.1	5680	.	G	C	426.64	.	AC=1;AF=0.500;AN=2;BaseQRankSum=1.143;DP=125;ExcessHet=0.0000;FS=0.000;MLEAC=1;MLEAF=0.500;MQ=60.00;MQRankSum=0.000;QD=3.41;ReadPosRankSum=0.186;SOR=0.620	GT:AD:DP:GQ:PL	0/1:107,18:125:99:434,0,4439
EU153402.1	5691	.	C	T	297.64	.	AC=1;AF=0.500;AN=2;BaseQRankSum=-0.487;DP=123;ExcessHet=0.0000;FS=2.337;MLEAC=1;MLEAF=0.500;MQ=60.00;MQRankSum=0.000;QD=2.42;ReadPosRankSum=0.885;SOR=1.055	GT:AD:DP:GQ:PL	0/1:108,15:123:99:305,0,4490
EU153402.1	5692	.	A	C	702.64	.	AC=1;AF=0.500;AN=2;BaseQRankSum=1.294;DP=123;ExcessHet=0.0000;FS=7.611;MLEAC=1;MLEAF=0.500;MQ=60.00;MQRankSum=0.000;QD=5.71;ReadPosRankSum=-0.490;SOR=0.563	GT:AD:DP:GQ:PL	0/1:99,24:123:99:710,0,4085
EU153402.1	5695	.	C	A	273.64	.	AC=1;AF=0.500;AN=2;BaseQRankSum=-1.223;DP=188;ExcessHet=0.0000;FS=0.000;MLEAC=1;MLEAF=0.500;MQ=60.00;MQRankSum=0.000;QD=1.62;ReadPosRankSum=0.573;SOR=0.743	GT:AD:DP:GQ:PL	0/1:151,18:169:99:281,0,6102
EU153402.1	5697	.	T	C	375.64	.	AC=1;AF=0.500;AN=2;BaseQRankSum=0.953;DP=120;ExcessHet=0.0000;FS=3.701;MLEAC=1;MLEAF=0.500;MQ=60.00;MQRankSum=0.000;QD=3.13;ReadPosRankSum=-0.666;SOR=0.518	GT:AD:DP:GQ:PL	0/1:103,17:120:99:383,0,4274
EU153402.1	5698	.	C	A	3978.64	.	AC=1;AF=0.500;AN=2;BaseQRankSum=0.090;DP=119;ExcessHet=0.0000;FS=7.992;MLEAC=1;MLEAF=0.500;MQ=60.00;MQRankSum=0.000;QD=33.43;ReadPosRankSum=0.362;SOR=0.235	GT:AD:DP:GQ:PL	0/1:22,97:119:99:3986,0,632
EU153402.1	5700	.	C	A	437.64	.	AC=1;AF=0.500;AN=2;BaseQRankSum=-1.004;DP=118;ExcessHet=0.0000;FS=1.050;MLEAC=1;MLEAF=0.500;MQ=60.00;MQRankSum=0.000;QD=4.47;ReadPosRankSum=0.296;SOR=0.896	GT:AD:DP:GQ:PL	0/1:81,17:98:99:445,0,3350
EU153402.1	5704	.	T	G	153.64	.	AC=1;AF=0.500;AN=2;BaseQRankSum=0.761;DP=111;ExcessHet=0.0000;FS=0.000;MLEAC=1;MLEAF=0.500;MQ=60.00;MQRankSum=0.000;QD=1.38;ReadPosRankSum=1.261;SOR=0.725	GT:AD:DP:GQ:PL	0/1:100,11:111:99:161,0,4166
EU153402.1	5706	.	G	T	504.64	.	AC=1;AF=0.500;AN=2;BaseQRankSum=-0.261;DP=114;ExcessHet=0.0000;FS=11.375;MLEAC=1;MLEAF=0.500;MQ=60.00;MQRankSum=0.000;QD=4.43;ReadPosRankSum=0.477;SOR=0.727	GT:AD:DP:GQ:PL	0/1:95,19:114:99:512,0,3932
EU153402.1	5710	.	T	C	791.64	.	AC=1;AF=0.500;AN=2;BaseQRankSum=-0.083;DP=125;ExcessHet=0.0000;FS=0.000;MLEAC=1;MLEAF=0.500;MQ=60.00;MQRankSum=0.000;QD=6.44;ReadPosRankSum=1.265;SOR=0.656	GT:AD:DP:GQ:PL	0/1:97,26:123:99:799,0,3995
EU153402.1	5711	.	G	A	630.64	.	AC=1;AF=0.500;AN=2;BaseQRankSum=0.250;DP=118;ExcessHet=0.0000;FS=6.445;MLEAC=1;MLEAF=0.500;MQ=60.00;MQRankSum=0.000;QD=5.39;ReadPosRankSum=0.984;SOR=0.263	GT:AD:DP:GQ:PL	0/1:95,22:117:99:638,0,3923
EU153402.1	5716	.	G	C	441.64	.	AC=1;AF=0.500;AN=2;BaseQRankSum=-0.269;DP=126;ExcessHet=0.0000;FS=0.000;MLEAC=1;MLEAF=0.500;MQ=60.00;MQRankSum=0.000;QD=3.91;ReadPosRankSum=1.103;SOR=0.746	GT:AD:DP:GQ:PL	0/1:95,18:113:99:449,0,3812
EU153402.1	5722	.	A	G	4596.48	.	AC=1;AF=0.500;AN=2;BaseQRankSum=-2.311;DP=129;ExcessHet=0.0000;FS=0.000;MLEAC=1;MLEAF=0.500;MQ=60.00;MQRankSum=0.000;QD=27.81;ReadPosRankSum=-1.181;SOR=0.587	GT:AD:DP:GQ:PL	0/1:16,111:127:99:4613,0,338
EU153402.1	5729	.	T	G	162.64	.	AC=1;AF=0.500;AN=2;BaseQRankSum=1.234;DP=138;ExcessHet=0.0000;FS=17.839;MLEAC=1;MLEAF=0.500;MQ=60.00;MQRankSum=0.000;QD=1.18;ReadPosRankSum=2.921;SOR=2.081	GT:AD:DP:GQ:PL	0/1:125,13:138:99:170,0,5210
EU153402.1	5734	.	A	C	741.64	.	AC=1;AF=0.500;AN=2;BaseQRankSum=-0.007;DP=149;ExcessHet=0.0000;FS=2.777;MLEAC=1;MLEAF=0.500;MQ=60.00;MQRankSum=0.000;QD=4.98;ReadPosRankSum=1.401;SOR=0.429	GT:AD:DP:GQ:PL	0/1:121,28:149:99:749,0,4997
EU153402.1	5739	.	C	A	86.64	.	AC=1;AF=0.500;AN=2;BaseQRankSum=0.397;DP=155;ExcessHet=0.0000;FS=1.152;MLEAC=1;MLEAF=0.500;MQ=60.00;MQRankSum=0.000;QD=0.59;ReadPosRankSum=-2.313;SOR=0.487	GT:AD:DP:GQ:PL	0/1:136,12:148:94:94,0,5654
EU153402.1	5741	.	C	T	44.64	.	AC=1;AF=0.500;AN=2;BaseQRankSum=-0.042;DP=161;ExcessHet=0.0000;FS=8.913;MLEAC=1;MLEAF=0.500;MQ=60.00;MQRankSum=0.000;QD=0.28;ReadPosRankSum=2.437;SOR=1.318	GT:AD:DP:GQ:PL	0/1:148,12:160:52:52,0,6178
EU153402.1	5742	.	C	T	1042.64	.	AC=1;AF=0.500;AN=2;BaseQRankSum=-0.378;DP=168;ExcessHet=0.0000;FS=2.530;MLEAC=1;MLEAF=0.500;MQ=60.00;MQRankSum=0.000;QD=6.86;ReadPosRankSum=-1.516;SOR=0.460	GT:AD:DP:GQ:PL	0/1:118,34:152:99:1050,0,4811
EU153402.1	5766	.	C	T	178.64	.	AC=1;AF=0.500;AN=2;BaseQRankSum=0.431;DP=43;ExcessHet=0.0000;FS=0.000;MLEAC=1;MLEAF=0.500;MQ=59.44;MQRankSum=0.947;QD=4.15;ReadPosRankSum=-2.758;SOR=0.705	GT:AD:DP:GQ:PL	0/1:36,7:43:99:186,0,1491
EU153402.1	5773	.	A	G	144.64	.	AC=1;AF=0.500;AN=2;BaseQRankSum=-2.142;DP=43;ExcessHet=0.0000;FS=6.870;MLEAC=1;MLEAF=0.500;MQ=59.08;MQRankSum=-5.498;QD=3.71;ReadPosRankSum=0.766;SOR=2.200	GT:AD:DP:GQ:PL	0/1:33,6:39:99:152,0,1347
EU153402.1	5776	.	T	C	1000.64	.	AC=1;AF=0.500;AN=2;BaseQRankSum=-1.242;DP=39;ExcessHet=0.0000;FS=5.035;MLEAC=1;MLEAF=0.500;MQ=58.98;MQRankSum=-1.740;QD=25.66;ReadPosRankSum=-2.900;SOR=1.251	GT:AD:DP:GQ:PL	0/1:14,25:39:99:1008,0,508
EU153402.1	5777	.	G	A	508.64	.	AC=1;AF=0.500;AN=2;BaseQRankSum=-0.606;DP=38;ExcessHet=0.0000;FS=1.310;MLEAC=1;MLEAF=0.500;MQ=58.95;MQRankSum=1.830;QD=13.39;ReadPosRankSum=-2.910;SOR=0.430	GT:AD:DP:GQ:PL	0/1:24,14:38:99:516,0,966
EU153402.1	5789	.	C	T	145.64	.	AC=1;AF=0.500;AN=2;BaseQRankSum=-0.063;DP=39;ExcessHet=0.0000;FS=7.405;MLEAC=1;MLEAF=0.500;MQ=58.98;MQRankSum=-5.498;QD=3.73;ReadPosRankSum=2.145;SOR=2.273	GT:AD:DP:GQ:PL	0/1:33,6:39:99:153,0,1368
EU153402.1	5790	.	C	T	907.64	.	AC=1;AF=0.500;AN=2;BaseQRankSum=-1.100;DP=40;ExcessHet=0.0000;FS=2.694;MLEAC=1;MLEAF=0.500;MQ=59.01;MQRankSum=2.763;QD=22.69;ReadPosRankSum=-3.417;SOR=0.532	GT:AD:DP:GQ:PL	0/1:17,23:40:99:915,0,645
EU153402.1	5791	.	G	A	142.64	.	AC=1;AF=0.500;AN=2;BaseQRankSum=-0.269;DP=40;ExcessHet=0.0000;FS=7.315;MLEAC=1;MLEAF=0.500;MQ=59.01;MQRankSum=-5.574;QD=3.57;ReadPosRankSum=2.204;SOR=2.282	GT:AD:DP:GQ:PL	0/1:34,6:40:99:150,0,1410
EU153402.1	5801	.	T	C	1432.64	.	AC=1;AF=0.500;AN=2;BaseQRankSum=-0.919;DP=45;ExcessHet=0.0000;FS=3.091;MLEAC=1;MLEAF=0.500;MQ=59.12;MQRankSum=-1.226;QD=31.84;ReadPosRankSum=-1.079;SOR=0.639	GT:AD:DP:GQ:PL	0/1:10,35:45:99:1440,0,315
EU153402.1	5804	.	T	G	1606.64	.	AC=1;AF=0.500;AN=2;BaseQRankSum=-1.693;DP=47;ExcessHet=0.0000;FS=1.544;MLEAC=1;MLEAF=0.500;MQ=59.16;MQRankSum=-1.032;QD=34.18;ReadPosRankSum=-2.031;SOR=0.436	GT:AD:DP:GQ:PL	0/1:8,39:47:99:1614,0,219
EU153402.1	5808	.	T	G,A	1261.10	.	AC=1,1;AF=0.500,0.500;AN=2;BaseQRankSum=-1.471;DP=47;ExcessHet=0.0000;FS=1.544;MLEAC=1,1;MLEAF=0.500,0.500;MQ=59.16;MQRankSum=-1.032;QD=26.83;ReadPosRankSum=-1.332;SOR=0.436	GT:AD:DP:GQ:PL	1/2:8,30,9:47:42:1278,42,288,924,0,1233
EU153402.1	5813	.	C	CTG	1645.60	.	AC=1;AF=0.500;AN=2;BaseQRankSum=-1.428;DP=49;ExcessHet=0.0000;FS=0.000;MLEAC=1;MLEAF=0.500;MQ=59.11;MQRankSum=-1.202;QD=33.58;ReadPosRankSum=-0.269;SOR=0.527	GT:AD:DP:GQ:PL	0/1:9,40:49:99:1653,0,258
EU153402.1	5817	.	G	A	250.64	.	AC=1;AF=0.500;AN=2;BaseQRankSum=0.207;DP=49;ExcessHet=0.0000;FS=5.391;MLEAC=1;MLEAF=0.500;MQ=59.11;MQRankSum=-4.286;QD=5.12;ReadPosRankSum=1.602;SOR=1.320	GT:AD:DP:GQ:PL	0/1:40,9:49:99:258,0,1653
EU153402.1	5820	.	T	G	115.64	.	AC=1;AF=0.500;AN=2;BaseQRankSum=0.992;DP=49;ExcessHet=0.0000;FS=10.075;MLEAC=1;MLEAF=0.500;MQ=59.11;MQRankSum=-5.546;QD=2.36;ReadPosRankSum=3.327;SOR=2.266	GT:AD:DP:GQ:PL	0/1:43,6:49:99:123,0,1788
EU153402.1	5824	.	T	C	82.64	.	AC=1;AF=0.500;AN=2;BaseQRankSum=-0.715;DP=53;ExcessHet=0.0000;FS=0.000;MLEAC=1;MLEAF=0.500;MQ=59.18;MQRankSum=0.944;QD=1.56;ReadPosRankSum=-2.913;SOR=0.653	GT:AD:DP:GQ:PL	0/1:47,6:53:90:90,0,1955
EU153402.1	5832	.	C	T	93.64	.	AC=1;AF=0.500;AN=2;BaseQRankSum=1.016;DP=56;ExcessHet=0.0000;FS=10.184;MLEAC=1;MLEAF=0.500;MQ=59.17;MQRankSum=-5.490;QD=1.67;ReadPosRankSum=1.983;SOR=2.265	GT:AD:DP:GQ:PL	0/1:50,6:56:99:101,0,2081
EU153402.1	5835	.	T	A	84.64	.	AC=1;AF=0.500;AN=2;BaseQRankSum=1.047;DP=59;ExcessHet=0.0000;FS=10.347;MLEAC=1;MLEAF=0.500;MQ=59.21;MQRankSum=-5.651;QD=1.43;ReadPosRankSum=1.839;SOR=2.262	GT:AD:DP:GQ:PL	0/1:53,6:59:92:92,0,2207
EU153402.1	5836	.	A	G	156.64	.	AC=1;AF=0.500;AN=2;BaseQRankSum=-0.600;DP=59;ExcessHet=0.0000;FS=0.000;MLEAC=1;MLEAF=0.500;MQ=59.21;MQRankSum=1.136;QD=2.70;ReadPosRankSum=-2.899;SOR=0.551	GT:AD:DP:GQ:PL	0/1:50,8:58:99:164,0,2075
EU153402.1	5838	.	A	G	129.64	.	AC=1;AF=0.500;AN=2;BaseQRankSum=1.203;DP=59;ExcessHet=0.0000;FS=6.201;MLEAC=1;MLEAF=0.500;MQ=59.21;MQRankSum=-6.410;QD=2.20;ReadPosRankSum=1.290;SOR=1.535	GT:AD:DP:GQ:PL	0/1:52,7:59:99:137,0,2162
EU153402.1	5839	.	C	T	244.64	.	AC=1;AF=0.500;AN=2;BaseQRankSum=-1.133;DP=59;ExcessHet=0.0000;FS=0.000;MLEAC=1;MLEAF=0.500;MQ=59.21;MQRankSum=0.180;QD=4.15;ReadPosRankSum=-3.063;SOR=0.582	GT:AD:DP:GQ:PL	0/1:49,10:59:99:252,0,2027
EU153402.1	5840	.	A	G	2064.64	.	AC=1;AF=0.500;AN=2;BaseQRankSum=0.502;DP=59;ExcessHet=0.0000;FS=0.000;MLEAC=1;MLEAF=0.500;MQ=59.21;MQRankSum=-1.164;QD=34.99;ReadPosRankSum=2.489;SOR=0.593	GT:AD:DP:GQ:PL	0/1:9,50:59:99:2072,0,227
EU153402.1	5860	.	G	T	81.64	.	AC=1;AF=0.500;AN=2;BaseQRankSum=0.876;DP=60;ExcessHet=0.0000;FS=7.074;MLEAC=1;MLEAF=0.500;MQ=59.18;MQRankSum=-5.301;QD=1.36;ReadPosRankSum=-1.739;SOR=2.289	GT:AD:DP:GQ:PL	0/1:54,6:60:89:89,0,2249
EU153402.1	5862	.	G	C	90.64	.	AC=1;AF=0.500;AN=2;BaseQRankSum=0.822;DP=60;ExcessHet=0.0000;FS=7.049;MLEAC=1;MLEAF=0.500;MQ=59.18;MQRankSum=-5.150;QD=1.59;ReadPosRankSum=-1.991;SOR=2.295	GT:AD:DP:GQ:PL	0/1:51,6:57:98:98,0,2123
EU153402.1	5863	.	G	T	279.64	.	AC=1;AF=0.500;AN=2;BaseQRankSum=-0.919;DP=60;ExcessHet=0.0000;FS=3.058;MLEAC=1;MLEAF=0.500;MQ=59.18;MQRankSum=0.870;QD=5.18;ReadPosRankSum=-1.727;SOR=0.980	GT:AD:DP:GQ:PL	0/1:44,10:54:99:287,0,1817
EU153402.1	5867	.	A	T	84.64	.	AC=1;AF=0.500;AN=2;BaseQRankSum=0.885;DP=59;ExcessHet=0.0000;FS=7.035;MLEAC=1;MLEAF=0.500;MQ=59.16;MQRankSum=-5.251;QD=1.43;ReadPosRankSum=-2.448;SOR=2.296	GT:AD:DP:GQ:PL	0/1:53,6:59:92:92,0,2207
EU153402.1	5868	.	C	T	129.64	.	AC=1;AF=0.500;AN=2;BaseQRankSum=0.962;DP=59;ExcessHet=0.0000;FS=1.562;MLEAC=1;MLEAF=0.500;MQ=59.16;MQRankSum=0.020;QD=2.20;ReadPosRankSum=-0.997;SOR=0.835	GT:AD:DP:GQ:PL	0/1:52,7:59:99:137,0,2162
EU153402.1	5873	.	C	T	339.64	.	AC=1;AF=0.500;AN=2;BaseQRankSum=-0.652;DP=64;ExcessHet=0.0000;FS=1.210;MLEAC=1;MLEAF=0.500;MQ=58.52;MQRankSum=1.648;QD=5.31;ReadPosRankSum=-0.134;SOR=0.929	GT:AD:DP:GQ:PL	0/1:52,12:64:99:347,0,2147
EU153402.1	5875	.	A	G	1329.64	.	AC=1;AF=0.500;AN=2;BaseQRankSum=-1.435;DP=64;ExcessHet=0.0000;FS=2.045;MLEAC=1;MLEAF=0.500;MQ=58.52;MQRankSum=0.298;QD=20.78;ReadPosRankSum=0.814;SOR=0.473	GT:AD:DP:GQ:PL	0/1:30,34:64:99:1337,0,1157
EU153402.1	5882	.	A	AT	1098.60	.	AC=1;AF=0.500;AN=2;BaseQRankSum=-1.849;DP=65;ExcessHet=0.0000;FS=2.369;MLEAC=1;MLEAF=0.500;MQ=58.44;MQRankSum=1.143;QD=21.54;ReadPosRankSum=-0.616;SOR=0.941	GT:AD:DP:GQ:PL	0/1:23,28:51:99:1106,0,881
EU153402.1	5885	.	C	CT	336.60	.	AC=1;AF=0.500;AN=2;BaseQRankSum=0.548;DP=65;ExcessHet=0.0000;FS=1.225;MLEAC=1;MLEAF=0.500;MQ=58.44;MQRankSum=1.722;QD=5.18;ReadPosRankSum=2.191;SOR=0.976	GT:AD:DP:GQ:PL	0/1:53,12:65:99:344,0,2189
EU153402.1	5895	.	T	C	2280.64	.	AC=1;AF=0.500;AN=2;BaseQRankSum=0.162;DP=62;ExcessHet=0.0000;FS=0.000;MLEAC=1;MLEAF=0.500;MQ=58.51;MQRankSum=-1.050;QD=33.79;ReadPosRankSum=-0.045;SOR=0.523	GT:AD:DP:GQ:PL	0/1:7,55:62:99:2288,0,128
EU153402.1	5897	.	A	G	30.64	.	AC=1;AF=0.500;AN=2;BaseQRankSum=0.848;DP=62;ExcessHet=0.0000;FS=0.000;MLEAC=1;MLEAF=0.500;MQ=58.51;MQRankSum=-0.333;QD=0.49;ReadPosRankSum=1.190;SOR=0.979	GT:AD:DP:GQ:PL	0/1:57,5:62:38:38,0,2378
EU153402.1	5901	.	AT	A	360.60	.	AC=1;AF=0.500;AN=2;BaseQRankSum=0.799;DP=65;ExcessHet=0.0000;FS=2.756;MLEAC=1;MLEAF=0.500;MQ=58.58;MQRankSum=0.559;QD=6.33;ReadPosRankSum=3.008;SOR=0.937	GT:AD:DP:GQ:PL	0/1:45,12:57:99:368,0,1853
EU153402.1	5912	.	C	T	880.64	.	AC=1;AF=0.500;AN=2;BaseQRankSum=1.643;DP=67;ExcessHet=0.0000;FS=0.968;MLEAC=1;MLEAF=0.500;MQ=58.62;MQRankSum=0.133;QD=13.76;ReadPosRankSum=4.336;SOR=0.859	GT:AD:DP:GQ:PL	0/1:40,24:64:99:888,0,1548
EU153402.1	5913	.	G	A	51.64	.	AC=1;AF=0.500;AN=2;BaseQRankSum=0.924;DP=67;ExcessHet=0.0000;FS=6.988;MLEAC=1;MLEAF=0.500;MQ=58.62;MQRankSum=-5.771;QD=0.77;ReadPosRankSum=-0.562;SOR=2.296	GT:AD:DP:GQ:PL	0/1:61,6:67:59:59,0,2543
EU153402.1	5915	.	A	C	2274.64	.	AC=1;AF=0.500;AN=2;BaseQRankSum=-1.055;DP=64;ExcessHet=0.0000;FS=0.000;MLEAC=1;MLEAF=0.500;MQ=58.56;MQRankSum=-1.193;QD=23.47;ReadPosRankSum=-0.186;SOR=0.619	GT:AD:DP:GQ:PL	0/1:9,55:64:99:2282,0,212
EU153402.1	5920	.	T	C	759.64	.	AC=1;AF=0.500;AN=2;BaseQRankSum=1.722;DP=60;ExcessHet=0.0000;FS=2.300;MLEAC=1;MLEAF=0.500;MQ=58.72;MQRankSum=-0.694;QD=12.88;ReadPosRankSum=3.379;SOR=0.920	GT:AD:DP:GQ:PL	0/1:38,21:59:99:767,0,1532
EU153402.1	5921	.	G	A	408.64	.	AC=1;AF=0.500;AN=2;BaseQRankSum=1.346;DP=59;ExcessHet=0.0000;FS=0.000;MLEAC=1;MLEAF=0.500;MQ=58.96;MQRankSum=0.434;QD=7.30;ReadPosRankSum=3.051;SOR=0.786	GT:AD:DP:GQ:PL	0/1:43,13:56:99:416,0,1766
EU153402.1	5926	.	T	C	144.64	.	AC=1;AF=0.500;AN=2;BaseQRankSum=0.823;DP=54;ExcessHet=0.0000;FS=3.660;MLEAC=1;MLEAF=0.500;MQ=58.87;MQRankSum=-2.903;QD=2.68;ReadPosRankSum=-0.232;SOR=1.545	GT:AD:DP:GQ:PL	0/1:47,7:54:99:152,0,1952
EU153402.1	5929	.	G	C	96.64	.	AC=1;AF=0.500;AN=2;BaseQRankSum=1.015;DP=55;ExcessHet=0.0000;FS=0.000;MLEAC=1;MLEAF=0.500;MQ=58.89;MQRankSum=-1.696;QD=1.76;ReadPosRankSum=1.198;SOR=0.516	GT:AD:DP:GQ:PL	0/1:49,6:55:99:104,0,2039
EU153402.1	5932	.	G	C	135.64	.	AC=1;AF=0.500;AN=2;BaseQRankSum=0.823;DP=57;ExcessHet=0.0000;FS=3.693;MLEAC=1;MLEAF=0.500;MQ=58.93;MQRankSum=-3.013;QD=2.38;ReadPosRankSum=0.799;SOR=1.609	GT:AD:DP:GQ:PL	0/1:50,7:57:99:143,0,2078
EU153402.1	5940	.	GACTCCGAT	G	357.60	.	AC=1;AF=0.500;AN=2;BaseQRankSum=1.036;DP=58;ExcessHet=0.0000;FS=0.000;MLEAC=1;MLEAF=0.500;MQ=58.46;MQRankSum=1.660;QD=6.17;ReadPosRankSum=0.966;SOR=0.646	GT:AD:DP:GQ:PL	0/1:46,12:58:99:365,0,1895
EU153402.1	5945	.	C	*,A	788.05	.	AC=1,1;AF=0.500,0.500;AN=2;BaseQRankSum=-0.721;DP=53;ExcessHet=0.0000;FS=0.000;MLEAC=1,1;MLEAF=0.500,0.500;MQ=58.39;MQRankSum=-1.532;QD=14.87;ReadPosRankSum=-0.335;SOR=0.929	GT:AD:DP:GQ:PL	1/2:11,12,30:53:42:1269,798,1224,42,0,414
EU153402.1	5949	.	A	T	327.64	.	AC=1;AF=0.500;AN=2;BaseQRankSum=0.906;DP=57;ExcessHet=0.0000;FS=5.049;MLEAC=1;MLEAF=0.500;MQ=58.50;MQRankSum=-1.584;QD=6.18;ReadPosRankSum=0.762;SOR=1.653	GT:AD:DP:GQ:PL	0/1:42,11:53:99:335,0,1730
EU153402.1	5951	.	GTTATTCCGTCTTCCTAACCC	G	356.88	.	AC=1;AF=0.500;AN=2;BaseQRankSum=1.098;DP=64;ExcessHet=0.0000;FS=0.000;MLEAC=1;MLEAF=0.500;MQ=58.67;MQRankSum=1.442;QD=6.15;ReadPosRankSum=-0.218;SOR=0.730	GT:AD:DP:GQ:PL	0/1:46,12:58:99:365,0,1895
EU153402.1	5966	.	T	C	71.07	.	AC=1;AF=0.500;AN=2;BaseQRankSum=0.939;DP=65;ExcessHet=0.0000;FS=7.185;MLEAC=1;MLEAF=0.500;MQ=58.69;MQRankSum=-1.098;QD=1.45;ReadPosRankSum=0.640;SOR=1.964	GT:AD:DP:GQ:PL	0/1:36,13:49:99:438,0,1473
EU153402.1	5974	.	GAGATAACC	G	342.58	.	AC=1;AF=0.500;AN=2;BaseQRankSum=1.197;DP=67;ExcessHet=0.0000;FS=0.000;MLEAC=1;MLEAF=0.500;MQ=58.73;MQRankSum=1.364;QD=5.44;ReadPosRankSum=0.086;SOR=0.715	GT:AD:DP:GQ:PL	0/1:51,12:63:99:350,0,2105
EU153402.1	5977	.	A	G	104.04	.	AC=1;AF=0.500;AN=2;BaseQRankSum=0.244;DP=61;ExcessHet=0.0000;FS=7.198;MLEAC=1;MLEAF=0.500;MQ=58.60;MQRankSum=-0.884;QD=2.08;ReadPosRankSum=1.198;SOR=2.057	GT:AD:DP:GQ:PL	0/1:37,13:50:99:434,0,1514
EU153402.1	5980	.	A	T	1238.04	.	AC=1;AF=0.500;AN=2;BaseQRankSum=-0.966;DP=64;ExcessHet=0.0000;FS=4.974;MLEAC=1;MLEAF=0.500;MQ=58.67;MQRankSum=-1.643;QD=23.81;ReadPosRankSum=-0.818;SOR=1.164	GT:AD:DP:GQ:PL	0/1:12,40:52:99:1643,0,383
EU153402.1	5981	.	CCA	C	407.04	.	AC=1;AF=0.500;AN=2;BaseQRankSum=-2.405;DP=66;ExcessHet=0.0000;FS=15.712;MLEAC=1;MLEAF=0.500;MQ=58.71;MQRankSum=-0.885;QD=7.40;ReadPosRankSum=0.337;SOR=2.040	GT:AD:DP:GQ:PL	0/1:35,20:55:99:734,0,1409
EU153402.1	5985	.	G	GTA	600.60	.	AC=1;AF=0.500;AN=2;BaseQRankSum=-0.653;DP=68;ExcessHet=0.0000;FS=10.972;MLEAC=1;MLEAF=0.500;MQ=58.75;MQRankSum=-1.857;QD=11.55;ReadPosRankSum=-0.871;SOR=1.663	GT:AD:DP:GQ:PL	0/1:35,17:52:99:608,0,1418
EU153402.1	5986	.	T	TGTTC	246.60	.	AC=1;AF=0.500;AN=2;BaseQRankSum=0.775;DP=65;ExcessHet=0.0000;FS=1.298;MLEAC=1;MLEAF=0.500;MQ=58.69;MQRankSum=1.290;QD=3.79;ReadPosRankSum=0.209;SOR=0.951	GT:AD:DP:GQ:PL	0/1:55,10:65:99:254,0,2279
EU153402.1	5994	.	A	C	153.64	.	AC=1;AF=0.500;AN=2;BaseQRankSum=0.984;DP=66;ExcessHet=0.0000;FS=3.444;MLEAC=1;MLEAF=0.500;MQ=59.33;MQRankSum=-5.202;QD=2.33;ReadPosRankSum=-1.676;SOR=1.042	GT:AD:DP:GQ:PL	0/1:58,8:66:99:161,0,2411
EU153402.1	5995	.	G	A	63.64	.	AC=1;AF=0.500;AN=2;BaseQRankSum=-4.172;DP=66;ExcessHet=0.0000;FS=0.000;MLEAC=1;MLEAF=0.500;MQ=59.33;MQRankSum=0.897;QD=0.96;ReadPosRankSum=2.836;SOR=0.518	GT:AD:DP:GQ:PL	0/1:60,6:66:71:71,0,2501
EU153402.1	6001	.	C	T	657.64	.	AC=1;AF=0.500;AN=2;BaseQRankSum=0.674;DP=63;ExcessHet=0.0000;FS=1.047;MLEAC=1;MLEAF=0.500;MQ=59.03;MQRankSum=-2.162;QD=10.44;ReadPosRankSum=2.380;SOR=0.914	GT:AD:DP:GQ:PL	0/1:44,19:63:99:665,0,1790
EU153402.1	6009	.	A	AG	243.60	.	AC=1;AF=0.500;AN=2;BaseQRankSum=0.894;DP=57;ExcessHet=0.0000;FS=5.387;MLEAC=1;MLEAF=0.500;MQ=56.97;MQRankSum=-1.888;QD=4.78;ReadPosRankSum=-1.068;SOR=0.569	GT:AD:DP:GQ:PL	0/1:42,9:51:99:251,0,1736
EU153402.1	6010	.	C	G	692.04	.	AC=1;AF=0.500;AN=2;BaseQRankSum=-2.391;DP=57;ExcessHet=0.0000;FS=0.000;MLEAC=1;MLEAF=0.500;MQ=56.97;MQRankSum=-1.428;QD=15.38;ReadPosRankSum=-0.329;SOR=0.730	GT:AD:DP:GQ:PL	0/1:23,22:45:99:855,0,900
EU153402.1	6011	.	C	G	90.64	.	AC=1;AF=0.500;AN=2;BaseQRankSum=-0.880;DP=57;ExcessHet=0.0000;FS=1.619;MLEAC=1;MLEAF=0.500;MQ=56.97;MQRankSum=1.398;QD=1.59;ReadPosRankSum=1.707;SOR=0.408	GT:AD:DP:GQ:PL	0/1:51,6:57:98:98,0,2123
EU153402.1	6012	.	C	T	583.64	.	AC=1;AF=0.500;AN=2;BaseQRankSum=0.747;DP=56;ExcessHet=0.0000;FS=6.799;MLEAC=1;MLEAF=0.500;MQ=56.91;MQRankSum=-1.314;QD=13.57;ReadPosRankSum=0.079;SOR=0.184	GT:AD:DP:GQ:PL	0/1:27,16:43:99:591,0,1086
EU153402.1	6013	.	T	G	96.64	.	AC=1;AF=0.500;AN=2;BaseQRankSum=-0.900;DP=55;ExcessHet=0.0000;FS=1.636;MLEAC=1;MLEAF=0.500;MQ=56.85;MQRankSum=1.432;QD=1.76;ReadPosRankSum=1.702;SOR=0.399	GT:AD:DP:GQ:PL	0/1:49,6:55:99:104,0,2039
EU153402.1	6023	.	A	T	87.64	.	AC=1;AF=0.500;AN=2;BaseQRankSum=-0.556;DP=58;ExcessHet=0.0000;FS=0.000;MLEAC=1;MLEAF=0.500;MQ=56.61;MQRankSum=1.446;QD=1.51;ReadPosRankSum=2.172;SOR=0.928	GT:AD:DP:GQ:PL	0/1:52,6:58:95:95,0,2165
EU153402.1	6024	.	G	A	573.64	.	AC=1;AF=0.500;AN=2;BaseQRankSum=0.562;DP=61;ExcessHet=0.0000;FS=6.022;MLEAC=1;MLEAF=0.500;MQ=56.78;MQRankSum=-1.300;QD=9.40;ReadPosRankSum=-1.382;SOR=0.835	GT:AD:DP:GQ:PL	0/1:44,17:61:99:581,0,1796
EU153402.1	6028	.	T	C	1560.64	.	AC=1;AF=0.500;AN=2;BaseQRankSum=1.716;DP=62;ExcessHet=0.0000;FS=5.153;MLEAC=1;MLEAF=0.500;MQ=56.84;MQRankSum=-3.195;QD=25.17;ReadPosRankSum=0.661;SOR=0.299	GT:AD:DP:GQ:PL	0/1:23,39:62:99:1568,0,848
EU153402.1	6029	.	G	A	892.64	.	AC=1;AF=0.500;AN=2;BaseQRankSum=1.839;DP=61;ExcessHet=0.0000;FS=2.597;MLEAC=1;MLEAF=0.500;MQ=56.78;MQRankSum=-3.203;QD=19.84;ReadPosRankSum=0.057;SOR=0.352	GT:AD:DP:GQ:PL	0/1:22,23:45:99:900,0,855
EU153402.1	6031	.	G	A	612.64	.	AC=1;AF=0.500;AN=2;BaseQRankSum=1.310;DP=63;ExcessHet=0.0000;FS=9.848;MLEAC=1;MLEAF=0.500;MQ=56.89;MQRankSum=-1.223;QD=9.72;ReadPosRankSum=-1.403;SOR=0.969	GT:AD:DP:GQ:PL	0/1:45,18:63:99:620,0,1835
EU153402.1	6036	.	A	T	270.64	.	AC=1;AF=0.500;AN=2;BaseQRankSum=1.103;DP=63;ExcessHet=0.0000;FS=3.078;MLEAC=1;MLEAF=0.500;MQ=56.89;MQRankSum=-1.653;QD=4.75;ReadPosRankSum=1.616;SOR=0.965	GT:AD:DP:GQ:PL	0/1:47,10:57:99:278,0,1943
EU153402.1	6037	.	A	C	1417.64	.	AC=1;AF=0.500;AN=2;BaseQRankSum=1.357;DP=63;ExcessHet=0.0000;FS=9.068;MLEAC=1;MLEAF=0.500;MQ=56.89;MQRankSum=-2.395;QD=28.35;ReadPosRankSum=0.694;SOR=0.896	GT:AD:DP:GQ:PL	0/1:15,35:50:99:1425,0,524
EU153402.1	6038	.	G	A	1107.64	.	AC=1;AF=0.500;AN=2;BaseQRankSum=0.881;DP=63;ExcessHet=0.0000;FS=6.746;MLEAC=1;MLEAF=0.500;MQ=56.89;MQRankSum=0.351;QD=17.58;ReadPosRankSum=-1.545;SOR=0.631	GT:AD:DP:GQ:PL	0/1:34,29:63:99:1115,0,1340
EU153402.1	6041	.	C	A	660.64	.	AC=1;AF=0.500;AN=2;BaseQRankSum=0.015;DP=62;ExcessHet=0.0000;FS=10.188;MLEAC=1;MLEAF=0.500;MQ=56.84;MQRankSum=-1.012;QD=10.66;ReadPosRankSum=-0.428;SOR=1.102	GT:AD:DP:GQ:PL	0/1:43,19:62:99:668,0,1748
EU153402.1	6043	.	A	G	977.64	.	AC=1;AF=0.500;AN=2;BaseQRankSum=1.130;DP=61;ExcessHet=0.0000;FS=2.175;MLEAC=1;MLEAF=0.500;MQ=56.78;MQRankSum=-1.153;QD=16.03;ReadPosRankSum=0.567;SOR=1.101	GT:AD:DP:GQ:PL	0/1:34,27:61:99:985,0,1346
EU153402.1	6044	.	T	C	258.64	.	AC=1;AF=0.500;AN=2;BaseQRankSum=1.045;DP=61;ExcessHet=0.0000;FS=3.099;MLEAC=1;MLEAF=0.500;MQ=56.78;MQRankSum=-1.838;QD=4.24;ReadPosRankSum=2.319;SOR=0.935	GT:AD:DP:GQ:PL	0/1:51,10:61:99:266,0,2111
EU153402.1	6045	.	C	A	663.64	.	AC=1;AF=0.500;AN=2;BaseQRankSum=0.874;DP=61;ExcessHet=0.0000;FS=10.123;MLEAC=1;MLEAF=0.500;MQ=56.78;MQRankSum=-0.962;QD=10.88;ReadPosRankSum=0.179;SOR=1.111	GT:AD:DP:GQ:PL	0/1:42,19:61:99:671,0,1706
EU153402.1	6049	.	C	T	255.64	.	AC=1;AF=0.500;AN=2;BaseQRankSum=0.931;DP=62;ExcessHet=0.0000;FS=3.070;MLEAC=1;MLEAF=0.500;MQ=56.84;MQRankSum=-1.883;QD=4.12;ReadPosRankSum=2.680;SOR=0.956	GT:AD:DP:GQ:PL	0/1:52,10:62:99:263,0,2153
EU153402.1	6054	.	C	T	387.64	.	AC=1;AF=0.500;AN=2;BaseQRankSum=0.940;DP=63;ExcessHet=0.0000;FS=2.597;MLEAC=1;MLEAF=0.500;MQ=56.89;MQRankSum=-1.249;QD=6.15;ReadPosRankSum=1.542;SOR=0.660	GT:AD:DP:GQ:PL	0/1:50,13:63:99:395,0,2060
EU153402.1	6055	.	G	A	885.64	.	AC=1;AF=0.500;AN=2;BaseQRankSum=-0.458;DP=62;ExcessHet=0.0000;FS=3.600;MLEAC=1;MLEAF=0.500;MQ=56.84;MQRankSum=-2.428;QD=14.28;ReadPosRankSum=0.940;SOR=0.646	GT:AD:DP:GQ:PL	0/1:38,24:62:99:893,0,1523
EU153402.1	6060	.	G	A	73.64	.	AC=1;AF=0.500;AN=2;BaseQRankSum=-1.007;DP=63;ExcessHet=0.0000;FS=1.734;MLEAC=1;MLEAF=0.500;MQ=56.89;MQRankSum=1.223;QD=1.17;ReadPosRankSum=-2.082;SOR=1.293	GT:AD:DP:GQ:PL	0/1:57,6:63:81:81,0,2286
EU153402.1	6063	.	A	T	702.64	.	AC=1;AF=0.500;AN=2;BaseQRankSum=0.558;DP=63;ExcessHet=0.0000;FS=9.878;MLEAC=1;MLEAF=0.500;MQ=56.89;MQRankSum=-0.903;QD=11.15;ReadPosRankSum=2.418;SOR=1.255	GT:AD:DP:GQ:PL	0/1:43,20:63:99:710,0,1745
EU153402.1	6065	.	G	A	255.64	.	AC=1;AF=0.500;AN=2;BaseQRankSum=0.798;DP=63;ExcessHet=0.0000;FS=2.992;MLEAC=1;MLEAF=0.500;MQ=56.89;MQRankSum=-1.883;QD=4.12;ReadPosRankSum=3.016;SOR=0.994	GT:AD:DP:GQ:PL	0/1:52,10:62:99:263,0,2153
EU153402.1	6066	.	T	A	2007.64	.	AC=1;AF=0.500;AN=2;BaseQRankSum=-1.259;DP=63;ExcessHet=0.0000;FS=4.277;MLEAC=1;MLEAF=0.500;MQ=56.89;MQRankSum=-2.215;QD=31.87;ReadPosRankSum=-0.026;SOR=0.366	GT:AD:DP:GQ:PL	0/1:14,49:63:99:2015,0,440
EU153402.1	6067	.	G	C	732.64	.	AC=1;AF=0.500;AN=2;BaseQRankSum=0.298;DP=63;ExcessHet=0.0000;FS=13.454;MLEAC=1;MLEAF=0.500;MQ=56.89;MQRankSum=-1.670;QD=13.82;ReadPosRankSum=3.744;SOR=1.204	GT:AD:DP:GQ:PL	0/1:33,20:53:99:740,0,1325
EU153402.1	6071	.	G	A	261.64	.	AC=1;AF=0.500;AN=2;BaseQRankSum=1.177;DP=60;ExcessHet=0.0000;FS=1.363;MLEAC=1;MLEAF=0.500;MQ=58.02;MQRankSum=-2.631;QD=4.36;ReadPosRankSum=2.526;SOR=1.036	GT:AD:DP:GQ:PL	0/1:50,10:60:99:269,0,2069
EU153402.1	6077	.	C	T	498.64	.	AC=1;AF=0.500;AN=2;BaseQRankSum=-0.699;DP=56;ExcessHet=0.0000;FS=0.000;MLEAC=1;MLEAF=0.500;MQ=57.88;MQRankSum=-1.387;QD=8.90;ReadPosRankSum=-0.170;SOR=0.584	GT:AD:DP:GQ:PL	0/1:41,15:56:99:506,0,1676
EU153402.1	6078	.	A	G	771.64	.	AC=1;AF=0.500;AN=2;BaseQRankSum=-1.106;DP=55;ExcessHet=0.0000;FS=2.340;MLEAC=1;MLEAF=0.500;MQ=57.84;MQRankSum=-0.409;QD=14.03;ReadPosRankSum=-2.052;SOR=1.077	GT:AD:DP:GQ:PL	0/1:34,21:55:99:779,0,1364
EU153402.1	6081	.	G	A	1629.64	.	AC=1;AF=0.500;AN=2;BaseQRankSum=-0.793;DP=54;ExcessHet=0.0000;FS=9.214;MLEAC=1;MLEAF=0.500;MQ=57.80;MQRankSum=-2.146;QD=30.18;ReadPosRankSum=0.032;SOR=1.099	GT:AD:DP:GQ:PL	0/1:14,40:54:99:1637,0,467
EU153402.1	6087	.	AAGAACTGGAATAG	A	738.60	.	AC=1;AF=0.500;AN=2;BaseQRankSum=-0.316;DP=51;ExcessHet=0.0000;FS=4.012;MLEAC=1;MLEAF=0.500;MQ=57.67;MQRankSum=-1.274;QD=14.48;ReadPosRankSum=2.516;SOR=1.312	GT:AD:DP:GQ:PL	0/1:31,20:51:99:746,0,1241
EU153402.1	6088	.	A	*,G	242.04	.	AC=1,1;AF=0.500,0.500;AN=2;BaseQRankSum=-0.794;DP=50;ExcessHet=0.0000;FS=10.059;MLEAC=1,1;MLEAF=0.500,0.500;MQ=57.62;MQRankSum=-2.053;QD=4.84;ReadPosRankSum=-0.071;SOR=1.127	GT:AD:DP:GQ:PL	1/2:12,20,18:50:99:1056,252,696,336,0,786
EU153402.1	6105	.	C	A	754.64	.	AC=1;AF=0.500;AN=2;BaseQRankSum=1.852;DP=46;ExcessHet=0.0000;FS=4.240;MLEAC=1;MLEAF=0.500;MQ=57.45;MQRankSum=-1.275;QD=16.41;ReadPosRankSum=2.697;SOR=1.402	GT:AD:DP:GQ:PL	0/1:26,20:46:99:762,0,1032
EU153402.1	6113	.	C	T	175.64	.	AC=1;AF=0.500;AN=2;BaseQRankSum=-0.384;DP=44;ExcessHet=0.0000;FS=0.000;MLEAC=1;MLEAF=0.500;MQ=57.47;MQRankSum=-1.412;QD=3.99;ReadPosRankSum=-1.582;SOR=0.765	GT:AD:DP:GQ:PL	0/1:37,7:44:99:183,0,1533
EU153402.1	6116	.	C	A	43.64	.	AC=1;AF=0.500;AN=2;BaseQRankSum=0.530;DP=43;ExcessHet=0.0000;FS=2.093;MLEAC=1;MLEAF=0.500;MQ=57.73;MQRankSum=1.017;QD=1.01;ReadPosRankSum=0.198;SOR=1.382	GT:AD:DP:GQ:PL	0/1:39,4:43:51:51,0,1626
EU153402.1	6117	.	T	A	754.64	.	AC=1;AF=0.500;AN=2;BaseQRankSum=-0.692;DP=41;ExcessHet=0.0000;FS=8.272;MLEAC=1;MLEAF=0.500;MQ=57.62;MQRankSum=-2.089;QD=24.34;ReadPosRankSum=1.336;SOR=1.082	GT:AD:DP:GQ:PL	0/1:12,19:31:99:762,0,447
EU153402.1	6118	.	G	A	49.64	.	AC=1;AF=0.500;AN=2;BaseQRankSum=0.642;DP=41;ExcessHet=0.0000;FS=2.092;MLEAC=1;MLEAF=0.500;MQ=57.62;MQRankSum=1.048;QD=1.21;ReadPosRankSum=0.293;SOR=1.371	GT:AD:DP:GQ:PL	0/1:37,4:41:57:57,0,1542
EU153402.1	6119	.	T	A	727.64	.	AC=1;AF=0.500;AN=2;BaseQRankSum=0.000;DP=40;ExcessHet=0.0000;FS=2.694;MLEAC=1;MLEAF=0.500;MQ=57.55;MQRankSum=-1.765;QD=18.19;ReadPosRankSum=1.748;SOR=1.169	GT:AD:DP:GQ:PL	0/1:21,19:40:99:735,0,825
EU153402.1	6122	.	G	A	145.64	.	AC=1;AF=0.500;AN=2;BaseQRankSum=-2.274;DP=39;ExcessHet=0.0000;FS=0.000;MLEAC=1;MLEAF=0.500;MQ=57.49;MQRankSum=-0.690;QD=3.73;ReadPosRankSum=-2.434;SOR=0.941	GT:AD:DP:GQ:PL	0/1:33,6:39:99:153,0,1368
EU153402.1	6126	.	ATACCATAGAC	A	688.60	.	AC=1;AF=0.500;AN=2;BaseQRankSum=1.720;DP=42;ExcessHet=0.0000;FS=4.655;MLEAC=1;MLEAF=0.500;MQ=57.67;MQRankSum=-1.785;QD=18.12;ReadPosRankSum=2.377;SOR=1.493	GT:AD:DP:GQ:PL	0/1:20,18:38:99:696,0,786
EU153402.1	6141	.	T	A	637.64	.	AC=1;AF=0.500;AN=2;BaseQRankSum=-0.040;DP=40;ExcessHet=0.0000;FS=1.266;MLEAC=1;MLEAF=0.500;MQ=58.11;MQRankSum=-3.018;QD=15.94;ReadPosRankSum=0.697;SOR=1.035	GT:AD:DP:GQ:PL	0/1:23,17:40:99:645,0,915
EU153402.1	6143	.	A	G	55.64	.	AC=1;AF=0.500;AN=2;BaseQRankSum=0.662;DP=39;ExcessHet=0.0000;FS=0.000;MLEAC=1;MLEAF=0.500;MQ=58.06;MQRankSum=0.922;QD=1.43;ReadPosRankSum=2.665;SOR=1.051	GT:AD:DP:GQ:PL	0/1:35,4:39:63:63,0,1458
EU153402.1	6155	.	A	G	559.64	.	AC=1;AF=0.500;AN=2;BaseQRankSum=-1.382;DP=36;ExcessHet=0.0000;FS=1.357;MLEAC=1;MLEAF=0.500;MQ=57.89;MQRankSum=-3.091;QD=15.55;ReadPosRankSum=-0.433;SOR=1.095	GT:AD:DP:GQ:PL	0/1:21,15:36:99:567,0,837
EU153402.1	6163	.	G	A	67.64	.	AC=1;AF=0.500;AN=2;BaseQRankSum=0.706;DP=35;ExcessHet=0.0000;FS=0.000;MLEAC=1;MLEAF=0.500;MQ=57.29;MQRankSum=1.164;QD=1.93;ReadPosRankSum=2.914;SOR=0.836	GT:AD:DP:GQ:PL	0/1:31,4:35:75:75,0,1290
EU153402.1	6166	.	T	C	571.64	.	AC=1;AF=0.500;AN=2;BaseQRankSum=0.560;DP=32;ExcessHet=0.0000;FS=3.261;MLEAC=1;MLEAF=0.500;MQ=57.09;MQRankSum=-1.248;QD=17.86;ReadPosRankSum=1.077;SOR=1.398	GT:AD:DP:GQ:PL	0/1:17,15:32:99:579,0,669
EU153402.1	6167	.	G	A	571.64	.	AC=1;AF=0.500;AN=2;BaseQRankSum=-0.045;DP=32;ExcessHet=0.0000;FS=3.261;MLEAC=1;MLEAF=0.500;MQ=57.09;MQRankSum=-1.248;QD=17.86;ReadPosRankSum=0.888;SOR=1.398	GT:AD:DP:GQ:PL	0/1:17,15:32:99:579,0,669
EU153402.1	6169	.	G	A	391.64	.	AC=1;AF=0.500;AN=2;BaseQRankSum=-0.426;DP=32;ExcessHet=0.0000;FS=1.533;MLEAC=1;MLEAF=0.500;MQ=57.09;MQRankSum=-2.011;QD=12.24;ReadPosRankSum=-1.370;SOR=1.129	GT:AD:DP:GQ:PL	0/1:21,11:32:99:399,0,849
EU153402.1	6174	.	A	G	430.64	.	AC=1;AF=0.500;AN=2;BaseQRankSum=-0.378;DP=34;ExcessHet=0.0000;FS=1.384;MLEAC=1;MLEAF=0.500;MQ=57.27;MQRankSum=-1.926;QD=12.67;ReadPosRankSum=-2.443;SOR=0.976	GT:AD:DP:GQ:PL	0/1:22,12:34:99:438,0,888
EU153402.1	6182	.	TG	T	55.60	.	AC=1;AF=0.500;AN=2;BaseQRankSum=0.683;DP=39;ExcessHet=0.0000;FS=2.000;MLEAC=1;MLEAF=0.500;MQ=58.11;MQRankSum=0.837;QD=1.43;ReadPosRankSum=1.840;SOR=1.201	GT:AD:DP:GQ:PL	0/1:35,4:39:63:63,0,1458
EU153402.1	6203	.	T	A	67.64	.	AC=1;AF=0.500;AN=2;BaseQRankSum=1.166;DP=35;ExcessHet=0.0000;FS=1.972;MLEAC=1;MLEAF=0.500;MQ=59.03;MQRankSum=0.694;QD=1.93;ReadPosRankSum=-0.623;SOR=1.154	GT:AD:DP:GQ:PL	0/1:31,4:35:75:75,0,1290
EU153402.1	6215	.	C	T	439.64	.	AC=1;AF=0.500;AN=2;BaseQRankSum=0.437;DP=31;ExcessHet=0.0000;FS=1.489;MLEAC=1;MLEAF=0.500;MQ=58.91;MQRankSum=1.463;QD=14.18;ReadPosRankSum=-2.587;SOR=0.321	GT:AD:DP:GQ:PL	0/1:19,12:31:99:447,0,762
EU153402.1	6216	.	G	T	37.64	.	AC=1;AF=0.500;AN=2;BaseQRankSum=0.677;DP=31;ExcessHet=0.0000;FS=5.932;MLEAC=1;MLEAF=0.500;MQ=58.91;MQRankSum=-4.235;QD=1.25;ReadPosRankSum=1.578;SOR=2.448	GT:AD:DP:GQ:PL	0/1:27,3:30:45:45,0,1125
EU153402.1	6222	.	G	GCCCCC	34.60	.	AC=1;AF=0.500;AN=2;BaseQRankSum=0.549;DP=31;ExcessHet=0.0000;FS=6.340;MLEAC=1;MLEAF=0.500;MQ=58.91;MQRankSum=-3.322;QD=1.12;ReadPosRankSum=2.109;SOR=2.833	GT:AD:DP:GQ:PL	0/1:28,3:31:42:42,0,1167
EU153402.1	6223	.	A	C	34.64	.	AC=1;AF=0.500;AN=2;BaseQRankSum=0.560;DP=31;ExcessHet=0.0000;FS=6.340;MLEAC=1;MLEAF=0.500;MQ=58.91;MQRankSum=-3.322;QD=1.12;ReadPosRankSum=2.459;SOR=2.833	GT:AD:DP:GQ:PL	0/1:28,3:31:42:42,0,1167
EU153402.1	6227	.	T	C	40.64	.	AC=1;AF=0.500;AN=2;BaseQRankSum=0.571;DP=29;ExcessHet=0.0000;FS=6.495;MLEAC=1;MLEAF=0.500;MQ=58.83;MQRankSum=-3.184;QD=1.40;ReadPosRankSum=2.695;SOR=2.818	GT:AD:DP:GQ:PL	0/1:26,3:29:48:48,0,1083
EU153402.1	6233	.	C	A	490.64	.	AC=1;AF=0.500;AN=2;BaseQRankSum=1.348;DP=29;ExcessHet=0.0000;FS=1.455;MLEAC=1;MLEAF=0.500;MQ=58.83;MQRankSum=-1.950;QD=16.92;ReadPosRankSum=1.208;SOR=0.666	GT:AD:DP:GQ:PL	0/1:16,13:29:99:498,0,633
EU153402.1	6238	.	C	G	274.64	.	AC=1;AF=0.500;AN=2;BaseQRankSum=0.965;DP=30;ExcessHet=0.0000;FS=10.481;MLEAC=1;MLEAF=0.500;MQ=58.87;MQRankSum=1.022;QD=10.56;ReadPosRankSum=1.521;SOR=1.746	GT:AD:DP:GQ:PL	0/1:18,8:26:99:282,0,732
EU153402.1	6241	.	G	T	211.64	.	AC=1;AF=0.500;AN=2;BaseQRankSum=1.179;DP=32;ExcessHet=0.0000;FS=6.789;MLEAC=1;MLEAF=0.500;MQ=58.94;MQRankSum=0.992;QD=6.61;ReadPosRankSum=2.911;SOR=1.498	GT:AD:DP:GQ:PL	0/1:25,7:32:99:219,0,1029
EU153402.1	6247	.	A	G	301.64	.	AC=1;AF=0.500;AN=2;BaseQRankSum=-1.595;DP=32;ExcessHet=0.0000;FS=3.526;MLEAC=1;MLEAF=0.500;MQ=58.94;MQRankSum=-2.818;QD=9.43;ReadPosRankSum=-1.889;SOR=1.365	GT:AD:DP:GQ:PL	0/1:23,9:32:99:309,0,939
EU153402.1	6249	.	C	T	208.64	.	AC=1;AF=0.500;AN=2;BaseQRankSum=1.179;DP=33;ExcessHet=0.0000;FS=6.930;MLEAC=1;MLEAF=0.500;MQ=58.98;MQRankSum=0.971;QD=6.32;ReadPosRankSum=3.265;SOR=1.486	GT:AD:DP:GQ:PL	0/1:26,7:33:99:216,0,1071
EU153402.1	6260	.	C	T	417.64	.	AC=1;AF=0.500;AN=2;BaseQRankSum=1.850;DP=143;ExcessHet=0.0000;FS=10.846;MLEAC=1;MLEAF=0.500;MQ=58.08;MQRankSum=-2.641;QD=2.92;ReadPosRankSum=0.866;SOR=1.981	GT:AD:DP:GQ:PL	0/1:124,19:143:99:425,0,5150
EU153402.1	6261	.	A	G	375.64	.	AC=1;AF=0.500;AN=2;BaseQRankSum=1.875;DP=142;ExcessHet=0.0000;FS=8.912;MLEAC=1;MLEAF=0.500;MQ=57.97;MQRankSum=-2.668;QD=2.65;ReadPosRankSum=0.714;SOR=1.810	GT:AD:DP:GQ:PL	0/1:124,18:142:99:383,0,5153
EU153402.1	6265	.	A	G	621.64	.	AC=1;AF=0.500;AN=2;BaseQRankSum=1.895;DP=135;ExcessHet=0.0000;FS=5.986;MLEAC=1;MLEAF=0.500;MQ=57.86;MQRankSum=1.875;QD=4.60;ReadPosRankSum=1.180;SOR=1.426	GT:AD:DP:GQ:PL	0/1:112,23:135:99:629,0,4634
EU153402.1	6269	.	G	A	90.64	.	AC=1;AF=0.500;AN=2;BaseQRankSum=0.072;DP=132;ExcessHet=0.0000;FS=15.664;MLEAC=1;MLEAF=0.500;MQ=57.73;MQRankSum=1.741;QD=0.69;ReadPosRankSum=-1.821;SOR=2.469	GT:AD:DP:GQ:PL	0/1:121,11:132:98:98,0,5048
EU153402.1	6272	.	G	A	462.64	.	AC=1;AF=0.500;AN=2;BaseQRankSum=1.509;DP=128;ExcessHet=0.0000;FS=4.790;MLEAC=1;MLEAF=0.500;MQ=57.59;MQRankSum=-1.826;QD=3.61;ReadPosRankSum=0.040;SOR=1.266	GT:AD:DP:GQ:PL	0/1:109,19:128:99:470,0,4520
EU153402.1	6273	.	G	A	519.64	.	AC=1;AF=0.500;AN=2;BaseQRankSum=1.574;DP=124;ExcessHet=0.0000;FS=6.434;MLEAC=1;MLEAF=0.500;MQ=57.51;MQRankSum=2.056;QD=4.19;ReadPosRankSum=2.006;SOR=1.384	GT:AD:DP:GQ:PL	0/1:104,20:124:99:527,0,4307
EU153402.1	6277	.	T	C	366.64	.	AC=1;AF=0.500;AN=2;BaseQRankSum=0.069;DP=115;ExcessHet=0.0000;FS=9.457;MLEAC=1;MLEAF=0.500;MQ=57.31;MQRankSum=-2.077;QD=3.19;ReadPosRankSum=0.287;SOR=1.560	GT:AD:DP:GQ:PL	0/1:99,16:115:99:374,0,4109
EU153402.1	6278	.	G	T	462.64	.	AC=1;AF=0.500;AN=2;BaseQRankSum=1.539;DP=113;ExcessHet=0.0000;FS=5.018;MLEAC=1;MLEAF=0.500;MQ=57.26;MQRankSum=2.061;QD=4.09;ReadPosRankSum=1.914;SOR=1.120	GT:AD:DP:GQ:PL	0/1:95,18:113:99:470,0,3935
EU153402.1	6282	.	C	T	228.64	.	AC=1;AF=0.500;AN=2;BaseQRankSum=0.445;DP=101;ExcessHet=0.0000;FS=0.000;MLEAC=1;MLEAF=0.500;MQ=56.93;MQRankSum=-2.216;QD=2.26;ReadPosRankSum=1.644;SOR=0.551	GT:AD:DP:GQ:PL	0/1:89,12:101:99:236,0,3701
EU153402.1	6284	.	T	TTC	192.60	.	AC=1;AF=0.500;AN=2;BaseQRankSum=0.401;DP=98;ExcessHet=0.0000;FS=1.229;MLEAC=1;MLEAF=0.500;MQ=56.92;MQRankSum=-1.838;QD=1.97;ReadPosRankSum=1.365;SOR=0.770	GT:AD:DP:GQ:PL	0/1:87,11:98:99:200,0,3620
EU153402.1	6285	.	T	TC	426.60	.	AC=1;AF=0.500;AN=2;BaseQRankSum=0.817;DP=95;ExcessHet=0.0000;FS=3.727;MLEAC=1;MLEAF=0.500;MQ=56.82;MQRankSum=2.150;QD=4.49;ReadPosRankSum=1.403;SOR=1.209	GT:AD:DP:GQ:PL	0/1:79,16:95:99:434,0,3269
EU153402.1	6286	.	T	C	1560.64	.	AC=1;AF=0.500;AN=2;BaseQRankSum=-0.058;DP=94;ExcessHet=0.0000;FS=0.859;MLEAC=1;MLEAF=0.500;MQ=56.78;MQRankSum=0.291;QD=20.27;ReadPosRankSum=-1.570;SOR=0.551	GT:AD:DP:GQ:PL	0/1:37,40:77:99:1568,0,1433
EU153402.1	6287	.	G	T	1574.04	.	AC=1;AF=0.500;AN=2;BaseQRankSum=0.671;DP=91;ExcessHet=0.0000;FS=2.129;MLEAC=1;MLEAF=0.500;MQ=56.67;MQRankSum=-0.932;QD=20.99;ReadPosRankSum=-2.009;SOR=0.768	GT:AD:DP:GQ:PL	0/1:22,53:75:99:2159,0,764
EU153402.1	6292	.	GA	G	198.60	.	AC=1;AF=0.500;AN=2;BaseQRankSum=0.453;DP=81;ExcessHet=0.0000;FS=1.338;MLEAC=1;MLEAF=0.500;MQ=56.52;MQRankSum=-1.854;QD=2.45;ReadPosRankSum=0.307;SOR=0.397	GT:AD:DP:GQ:PL	0/1:71,10:81:99:206,0,2951
EU153402.1	6293	.	AG	A	113.04	.	AC=1;AF=0.500;AN=2;BaseQRankSum=0.864;DP=82;ExcessHet=0.0000;FS=4.615;MLEAC=1;MLEAF=0.500;MQ=55.88;MQRankSum=1.890;QD=1.57;ReadPosRankSum=1.802;SOR=1.449	GT:AD:DP:GQ:PL	0/1:60,12:72:99:323,0,2483
EU153402.1	6296	.	A	G	516.64	.	AC=1;AF=0.500;AN=2;BaseQRankSum=0.000;DP=80;ExcessHet=0.0000;FS=1.062;MLEAC=1;MLEAF=0.500;MQ=55.78;MQRankSum=1.376;QD=6.46;ReadPosRankSum=0.272;SOR=0.910	GT:AD:DP:GQ:PL	0/1:63,17:80:99:524,0,2594
EU153402.1	6297	.	AG	A	324.60	.	AC=1;AF=0.500;AN=2;BaseQRankSum=1.019;DP=79;ExcessHet=0.0000;FS=4.777;MLEAC=1;MLEAF=0.500;MQ=55.73;MQRankSum=1.769;QD=4.70;ReadPosRankSum=1.515;SOR=1.686	GT:AD:DP:GQ:PL	0/1:57,12:69:99:332,0,2306
EU153402.1	6298	.	G	T,*	1922.04	.	AC=1,1;AF=0.500,0.500;AN=2;BaseQRankSum=0.878;DP=78;ExcessHet=0.0000;FS=3.234;MLEAC=1,1;MLEAF=0.500,0.500;MQ=55.67;MQRankSum=-2.231;QD=24.64;ReadPosRankSum=-1.933;SOR=1.116	GT:AD:DP:GQ:PL	1/2:9,55,14:78:99:2492,177,383,1932,0,2267
EU153402.1	6300	.	TAG	T	246.60	.	AC=1;AF=0.500;AN=2;BaseQRankSum=0.587;DP=80;ExcessHet=0.0000;FS=2.914;MLEAC=1;MLEAF=0.500;MQ=54.46;MQRankSum=2.182;QD=3.08;ReadPosRankSum=2.022;SOR=1.396	GT:AD:DP:GQ:PL	0/1:69,11:80:99:254,0,2851
EU153402.1	6301	.	A	T,*	1871.04	.	AC=1,1;AF=0.500,0.500;AN=2;BaseQRankSum=-0.593;DP=76;ExcessHet=0.0000;FS=5.468;MLEAC=1,1;MLEAF=0.500,0.500;MQ=54.59;MQRankSum=-2.062;QD=25.63;ReadPosRankSum=-2.483;SOR=0.886	GT:AD:DP:GQ:PL	1/2:8,54,11:73:99:2318,126,299,1881,0,2183
EU153402.1	6307	.	T	C	447.64	.	AC=1;AF=0.500;AN=2;BaseQRankSum=-0.996;DP=73;ExcessHet=0.0000;FS=2.466;MLEAC=1;MLEAF=0.500;MQ=53.99;MQRankSum=1.776;QD=6.13;ReadPosRankSum=-0.701;SOR=1.087	GT:AD:DP:GQ:PL	0/1:58,15:73:99:455,0,2390
EU153402.1	6308	.	T	G	450.64	.	AC=1;AF=0.500;AN=2;BaseQRankSum=-1.178;DP=72;ExcessHet=0.0000;FS=1.145;MLEAC=1;MLEAF=0.500;MQ=53.90;MQRankSum=1.829;QD=6.26;ReadPosRankSum=-1.146;SOR=1.036	GT:AD:DP:GQ:PL	0/1:57,15:72:99:458,0,2348
EU153402.1	6309	.	C	T	90.64	.	AC=1;AF=0.500;AN=2;BaseQRankSum=1.166;DP=72;ExcessHet=0.0000;FS=1.587;MLEAC=1;MLEAF=0.500;MQ=53.90;MQRankSum=-2.910;QD=1.26;ReadPosRankSum=-0.666;SOR=1.119	GT:AD:DP:GQ:PL	0/1:65,7:72:98:98,0,2669
EU153402.1	6310	.	A	G	1206.64	.	AC=1;AF=0.500;AN=2;BaseQRankSum=0.071;DP=76;ExcessHet=0.0000;FS=8.060;MLEAC=1;MLEAF=0.500;MQ=53.58;MQRankSum=-2.423;QD=16.09;ReadPosRankSum=-0.740;SOR=0.223	GT:AD:DP:GQ:PL	0/1:43,32:75:99:1214,0,1670
EU153402.1	6314	.	A	G	315.64	.	AC=1;AF=0.500;AN=2;BaseQRankSum=-0.509;DP=72;ExcessHet=0.0000;FS=1.244;MLEAC=1;MLEAF=0.500;MQ=53.20;MQRankSum=1.478;QD=4.38;ReadPosRankSum=-0.867;SOR=0.990	GT:AD:DP:GQ:PL	0/1:60,12:72:99:323,0,2483
EU153402.1	6318	.	G	A	552.64	.	AC=1;AF=0.500;AN=2;BaseQRankSum=0.644;DP=69;ExcessHet=0.0000;FS=0.000;MLEAC=1;MLEAF=0.500;MQ=53.08;MQRankSum=0.700;QD=8.13;ReadPosRankSum=-1.079;SOR=0.818	GT:AD:DP:GQ:PL	0/1:51,17:68:99:560,0,2077
EU153402.1	6328	.	G	A	351.64	.	AC=1;AF=0.500;AN=2;BaseQRankSum=-2.875;DP=60;ExcessHet=0.0000;FS=10.464;MLEAC=1;MLEAF=0.500;MQ=52.76;MQRankSum=0.823;QD=5.86;ReadPosRankSum=2.959;SOR=0.674	GT:AD:DP:GQ:PL	0/1:48,12:60:99:359,0,1979
EU153402.1	6329	.	T	A	351.64	.	AC=1;AF=0.500;AN=2;BaseQRankSum=-1.818;DP=60;ExcessHet=0.0000;FS=10.464;MLEAC=1;MLEAF=0.500;MQ=52.76;MQRankSum=0.823;QD=5.86;ReadPosRankSum=2.987;SOR=0.674	GT:AD:DP:GQ:PL	0/1:48,12:60:99:359,0,1979
EU153402.1	6332	.	C	CAACT	1770.60	.	AC=1;AF=0.500;AN=2;BaseQRankSum=-0.470;DP=61;ExcessHet=0.0000;FS=1.498;MLEAC=1;MLEAF=0.500;MQ=53.01;MQRankSum=-2.221;QD=34.05;ReadPosRankSum=-2.119;SOR=1.188	GT:AD:DP:GQ:PL	0/1:9,43:52:99:1778,0,248
EU153402.1	6340	.	A	C	363.64	.	AC=1;AF=0.500;AN=2;BaseQRankSum=-1.633;DP=56;ExcessHet=0.0000;FS=9.677;MLEAC=1;MLEAF=0.500;MQ=52.70;MQRankSum=0.919;QD=6.49;ReadPosRankSum=3.803;SOR=0.699	GT:AD:DP:GQ:PL	0/1:44,12:56:99:371,0,1811
EU153402.1	6350	.	G	A	648.64	.	AC=1;AF=0.500;AN=2;BaseQRankSum=0.871;DP=51;ExcessHet=0.0000;FS=1.139;MLEAC=1;MLEAF=0.500;MQ=56.26;MQRankSum=1.432;QD=12.72;ReadPosRankSum=-1.926;SOR=0.446	GT:AD:DP:GQ:PL	0/1:33,18:51:99:656,0,1331
EU153402.1	6355	.	G	C	579.64	.	AC=1;AF=0.500;AN=2;BaseQRankSum=-3.225;DP=73;ExcessHet=0.0000;FS=5.682;MLEAC=1;MLEAF=0.500;MQ=56.72;MQRankSum=-1.416;QD=8.65;ReadPosRankSum=4.147;SOR=1.039	GT:AD:DP:GQ:PL	0/1:49,18:67:99:587,0,2003
EU153402.1	6363	.	C	G	111.64	.	AC=1;AF=0.500;AN=2;BaseQRankSum=0.697;DP=51;ExcessHet=0.0000;FS=0.000;MLEAC=1;MLEAF=0.500;MQ=56.60;MQRankSum=-2.452;QD=2.23;ReadPosRankSum=-1.938;SOR=0.465	GT:AD:DP:GQ:PL	0/1:44,6:50:99:119,0,1829
EU153402.1	6364	.	A	C	712.64	.	AC=1;AF=0.500;AN=2;BaseQRankSum=0.918;DP=53;ExcessHet=0.0000;FS=1.189;MLEAC=1;MLEAF=0.500;MQ=56.74;MQRankSum=0.413;QD=15.84;ReadPosRankSum=-1.837;SOR=0.410	GT:AD:DP:GQ:PL	0/1:26,19:45:99:720,0,1035
EU153402.1	6367	.	GACAA	G	447.60	.	AC=1;AF=0.500;AN=2;BaseQRankSum=-1.604;DP=59;ExcessHet=0.0000;FS=4.521;MLEAC=1;MLEAF=0.500;MQ=56.87;MQRankSum=-0.512;QD=7.72;ReadPosRankSum=3.261;SOR=0.726	GT:AD:DP:GQ:PL	0/1:44,14:58:99:455,0,1805
EU153402.1	6377	.	G	A	2030.93	.	AC=1;AF=0.500;AN=2;BaseQRankSum=-0.276;DP=67;ExcessHet=0.0000;FS=4.237;MLEAC=1;MLEAF=0.500;MQ=56.80;MQRankSum=-0.412;QD=31.25;ReadPosRankSum=1.077;SOR=0.260	GT:AD:DP:GQ:PL	0/1:15,50:65:99:2054,0,479
EU153402.1	6379	.	A	G	384.61	.	AC=1;AF=0.500;AN=2;BaseQRankSum=0.150;DP=77;ExcessHet=0.0000;FS=6.713;MLEAC=1;MLEAF=0.500;MQ=57.07;MQRankSum=-0.188;QD=6.01;ReadPosRankSum=-3.542;SOR=1.555	GT:AD:DP:GQ:PL	0/1:51,13:64:99:392,0,2061
EU153402.1	6383	.	C	G	69.64	.	AC=1;AF=0.500;AN=2;BaseQRankSum=0.401;DP=80;ExcessHet=0.0000;FS=0.000;MLEAC=1;MLEAF=0.500;MQ=57.19;MQRankSum=0.837;QD=0.88;ReadPosRankSum=-1.025;SOR=0.815	GT:AD:DP:GQ:PL	0/1:72,7:79:77:77,0,2920
EU153402.1	6390	.	T	A	202.64	.	AC=1;AF=0.500;AN=2;BaseQRankSum=-2.040;DP=35;ExcessHet=0.0000;FS=1.608;MLEAC=1;MLEAF=0.500;MQ=56.22;MQRankSum=-0.376;QD=5.79;ReadPosRankSum=-0.867;SOR=0.845	GT:AD:DP:GQ:PL	0/1:28,7:35:99:210,0,1155
EU153402.1	6394	.	A	G	208.64	.	AC=1;AF=0.500;AN=2;BaseQRankSum=-1.437;DP=34;ExcessHet=0.0000;FS=0.000;MLEAC=1;MLEAF=0.500;MQ=56.10;MQRankSum=-0.498;QD=6.32;ReadPosRankSum=-1.013;SOR=0.941	GT:AD:DP:GQ:PL	0/1:26,7:33:99:216,0,1071
EU153402.1	6398	.	A	T	207.64	.	AC=1;AF=0.500;AN=2;BaseQRankSum=0.972;DP=35;ExcessHet=0.0000;FS=0.000;MLEAC=1;MLEAF=0.500;MQ=56.22;MQRankSum=0.556;QD=6.29;ReadPosRankSum=-0.088;SOR=0.941	GT:AD:DP:GQ:PL	0/1:26,7:33:99:215,0,1071
EU153402.1	6401	.	G	A	295.64	.	AC=1;AF=0.500;AN=2;BaseQRankSum=0.250;DP=35;ExcessHet=0.0000;FS=3.581;MLEAC=1;MLEAF=0.500;MQ=56.22;MQRankSum=-0.367;QD=8.70;ReadPosRankSum=3.378;SOR=1.309	GT:AD:DP:GQ:PL	0/1:25,9:34:99:303,0,1023
EU153402.1	6415	.	G	T	325.64	.	AC=1;AF=0.500;AN=2;BaseQRankSum=-0.248;DP=39;ExcessHet=0.0000;FS=3.331;MLEAC=1;MLEAF=0.500;MQ=55.90;MQRankSum=-0.733;QD=8.35;ReadPosRankSum=0.116;SOR=1.508	GT:AD:DP:GQ:PL	0/1:29,10:39:99:333,0,1188
EU153402.1	6417	.	G	A	280.64	.	AC=1;AF=0.500;AN=2;BaseQRankSum=0.269;DP=41;ExcessHet=0.0000;FS=1.481;MLEAC=1;MLEAF=0.500;MQ=56.11;MQRankSum=-0.384;QD=7.20;ReadPosRankSum=0.213;SOR=1.048	GT:AD:DP:GQ:PL	0/1:30,9:39:99:288,0,1233
EU153402.1	6418	.	C	G	190.64	.	AC=1;AF=0.500;AN=2;BaseQRankSum=-0.033;DP=41;ExcessHet=0.0000;FS=3.819;MLEAC=1;MLEAF=0.500;MQ=56.11;MQRankSum=-0.471;QD=4.89;ReadPosRankSum=1.960;SOR=0.666	GT:AD:DP:GQ:PL	0/1:32,7:39:99:198,0,1323
EU153402.1	6420	.	A	T	1489.64	.	AC=1;AF=0.500;AN=2;BaseQRankSum=0.061;DP=41;ExcessHet=0.0000;FS=1.949;MLEAC=1;MLEAF=0.500;MQ=56.11;MQRankSum=-0.291;QD=32.53;ReadPosRankSum=-0.957;SOR=0.897	GT:AD:DP:GQ:PL	0/1:5,36:41:99:1497,0,102
EU153402.1	6421	.	T	C	1489.64	.	AC=1;AF=0.500;AN=2;BaseQRankSum=-0.942;DP=41;ExcessHet=0.0000;FS=1.949;MLEAC=1;MLEAF=0.500;MQ=56.11;MQRankSum=-0.291;QD=32.27;ReadPosRankSum=-1.097;SOR=0.897	GT:AD:DP:GQ:PL	0/1:5,36:41:99:1497,0,102
EU153402.1	6432	.	G	T	268.64	.	AC=1;AF=0.500;AN=2;BaseQRankSum=-1.607;DP=43;ExcessHet=0.0000;FS=1.501;MLEAC=1;MLEAF=0.500;MQ=55.76;MQRankSum=0.113;QD=6.25;ReadPosRankSum=-1.165;SOR=1.239	GT:AD:DP:GQ:PL	0/1:34,9:43:99:276,0,1401
EU153402.1	6436	.	T	TAGA	265.60	.	AC=1;AF=0.500;AN=2;BaseQRankSum=-0.757;DP=44;ExcessHet=0.0000;FS=1.490;MLEAC=1;MLEAF=0.500;MQ=55.21;MQRankSum=0.271;QD=6.04;ReadPosRankSum=-1.397;SOR=1.167	GT:AD:DP:GQ:PL	0/1:35,9:44:99:273,0,1443
EU153402.1	6438	.	GCA	G	574.60	.	AC=1;AF=0.500;AN=2;BaseQRankSum=-0.718;DP=46;ExcessHet=0.0000;FS=0.000;MLEAC=1;MLEAF=0.500;MQ=55.03;MQRankSum=0.269;QD=12.49;ReadPosRankSum=0.342;SOR=0.665	GT:AD:DP:GQ:PL	0/1:30,16:46:99:582,0,1192
EU153402.1	6443	.	CT	GT,C	1483.06	.	AC=1,1;AF=0.500,0.500;AN=2;BaseQRankSum=-0.806;DP=52;ExcessHet=0.0000;FS=0.000;MLEAC=1,1;MLEAF=0.500,0.500;MQ=55.28;MQRankSum=-1.292;QD=33.71;ReadPosRankSum=-0.352;SOR=1.022	GT:AD:DP:GQ:PL	1/2:4,23,17:44:99:1500,546,645,705,0,807
EU153402.1	6444	.	T	*,C	1031.04	.	AC=1,1;AF=0.500,0.500;AN=2;BaseQRankSum=-0.732;DP=52;ExcessHet=0.0000;FS=0.000;MLEAC=1,1;MLEAF=0.500,0.500;MQ=55.28;MQRankSum=-1.267;QD=19.83;ReadPosRankSum=-0.283;SOR=0.776	GT:AD:DP:GQ:PL	1/2:4,17,31:52:99:1836,1041,1143,546,0,621
EU153402.1	6447	.	T	C	2121.66	.	AC=1;AF=0.500;AN=2;BaseQRankSum=0.164;DP=55;ExcessHet=0.0000;FS=0.000;MLEAC=1;MLEAF=0.500;MQ=55.55;MQRankSum=-1.219;QD=32.92;ReadPosRankSum=0.378;SOR=0.732	GT:AD:DP:GQ:PL	0/1:4,51:55:14:2129,0,14
EU153402.1	6450	.	C	T	426.64	.	AC=1;AF=0.500;AN=2;BaseQRankSum=1.019;DP=58;ExcessHet=0.0000;FS=6.936;MLEAC=1;MLEAF=0.500;MQ=55.79;MQRankSum=-1.398;QD=8.53;ReadPosRankSum=-1.206;SOR=1.555	GT:AD:DP:GQ:PL	0/1:37,13:50:99:434,0,1388
EU153402.1	6453	.	T	C	342.64	.	AC=1;AF=0.500;AN=2;BaseQRankSum=0.785;DP=63;ExcessHet=0.0000;FS=4.721;MLEAC=1;MLEAF=0.500;MQ=55.57;MQRankSum=1.714;QD=5.44;ReadPosRankSum=3.534;SOR=1.396	GT:AD:DP:GQ:PL	0/1:51,12:63:99:350,0,2105
EU153402.1	6465	.	C	T	122.64	.	AC=1;AF=0.500;AN=2;BaseQRankSum=0.790;DP=77;ExcessHet=0.0000;FS=0.000;MLEAC=1;MLEAF=0.500;MQ=54.85;MQRankSum=-3.864;QD=1.61;ReadPosRankSum=0.286;SOR=0.536	GT:AD:DP:GQ:PL	0/1:68,8:76:99:130,0,2831
EU153402.1	6466	.	T	G	120.64	.	AC=1;AF=0.500;AN=2;BaseQRankSum=-0.875;DP=77;ExcessHet=0.0000;FS=1.418;MLEAC=1;MLEAF=0.500;MQ=54.85;MQRankSum=-1.354;QD=1.57;ReadPosRankSum=1.687;SOR=0.992	GT:AD:DP:GQ:PL	0/1:69,8:77:99:128,0,2873
EU153402.1	6469	.	T	C	128.64	.	AC=1;AF=0.500;AN=2;BaseQRankSum=1.646;DP=74;ExcessHet=0.0000;FS=1.426;MLEAC=1;MLEAF=0.500;MQ=54.63;MQRankSum=-3.794;QD=1.74;ReadPosRankSum=-0.035;SOR=0.440	GT:AD:DP:GQ:PL	0/1:66,8:74:99:136,0,2747
EU153402.1	6471	.	T	A	207.64	.	AC=1;AF=0.500;AN=2;BaseQRankSum=-0.524;DP=78;ExcessHet=0.0000;FS=2.970;MLEAC=1;MLEAF=0.500;MQ=54.46;MQRankSum=-1.238;QD=2.66;ReadPosRankSum=1.461;SOR=1.261	GT:AD:DP:GQ:PL	0/1:68,10:78:99:215,0,2806
EU153402.1	6473	.	C	T	468.64	.	AC=1;AF=0.500;AN=2;BaseQRankSum=0.823;DP=81;ExcessHet=0.0000;FS=7.679;MLEAC=1;MLEAF=0.500;MQ=54.67;MQRankSum=0.211;QD=5.79;ReadPosRankSum=3.070;SOR=0.651	GT:AD:DP:GQ:PL	0/1:65,16:81:99:476,0,2681
EU153402.1	6476	.	C	T	2224.64	.	AC=1;AF=0.500;AN=2;BaseQRankSum=-0.427;DP=82;ExcessHet=0.0000;FS=2.013;MLEAC=1;MLEAF=0.500;MQ=54.52;MQRankSum=-0.315;QD=27.13;ReadPosRankSum=1.391;SOR=0.430	GT:AD:DP:GQ:PL	0/1:26,56:82:99:2232,0,882
EU153402.1	6478	.	G	A	159.64	.	AC=1;AF=0.500;AN=2;BaseQRankSum=1.880;DP=135;ExcessHet=0.0000;FS=6.542;MLEAC=1;MLEAF=0.500;MQ=58.53;MQRankSum=1.544;QD=1.29;ReadPosRankSum=1.556;SOR=0.776	GT:AD:DP:GQ:PL	0/1:112,12:124:99:167,0,4667
EU153402.1	6479	.	T	C,A	4558.10	.	AC=1,1;AF=0.500,0.500;AN=2;BaseQRankSum=1.155;DP=132;ExcessHet=0.0000;FS=0.000;MLEAC=1,1;MLEAF=0.500,0.500;MQ=58.54;MQRankSum=-1.360;QD=34.53;ReadPosRankSum=-0.443;SOR=0.863	GT:AD:DP:GQ:PL	1/2:11,100,21:132:99:4575,420,581,3729,0,4136
EU153402.1	6481	.	C	T	300.64	.	AC=1;AF=0.500;AN=2;BaseQRankSum=0.923;DP=129;ExcessHet=0.0000;FS=2.374;MLEAC=1;MLEAF=0.500;MQ=58.76;MQRankSum=1.256;QD=2.46;ReadPosRankSum=0.536;SOR=0.593	GT:AD:DP:GQ:PL	0/1:107,15:122:99:308,0,4448
EU153402.1	6484	.	G	A	1239.64	.	AC=1;AF=0.500;AN=2;BaseQRankSum=-0.431;DP=127;ExcessHet=0.0000;FS=3.669;MLEAC=1;MLEAF=0.500;MQ=58.74;MQRankSum=2.428;QD=10.00;ReadPosRankSum=-0.374;SOR=1.058	GT:AD:DP:GQ:PL	0/1:88,36:124:99:1247,0,3566
EU153402.1	6491	.	G	A	738.64	.	AC=1;AF=0.500;AN=2;BaseQRankSum=1.960;DP=126;ExcessHet=0.0000;FS=5.993;MLEAC=1;MLEAF=0.500;MQ=58.83;MQRankSum=2.045;QD=5.86;ReadPosRankSum=1.544;SOR=0.289	GT:AD:DP:GQ:PL	0/1:101,25:126:99:746,0,4166
EU153402.1	6496	.	T	C	1824.64	.	AC=1;AF=0.500;AN=2;BaseQRankSum=-0.058;DP=121;ExcessHet=0.0000;FS=0.000;MLEAC=1;MLEAF=0.500;MQ=59.02;MQRankSum=-3.495;QD=19.41;ReadPosRankSum=-3.520;SOR=0.789	GT:AD:DP:GQ:PL	0/1:47,47:94:99:1832,0,1832
EU153402.1	6498	.	A	G	294.64	.	AC=1;AF=0.500;AN=2;BaseQRankSum=-1.100;DP=117;ExcessHet=0.0000;FS=1.137;MLEAC=1;MLEAF=0.500;MQ=59.53;MQRankSum=-2.913;QD=2.70;ReadPosRankSum=-1.192;SOR=0.455	GT:AD:DP:GQ:PL	0/1:95,14:109:99:302,0,3940
EU153402.1	6501	.	G	A	141.64	.	AC=1;AF=0.500;AN=2;BaseQRankSum=0.816;DP=113;ExcessHet=0.0000;FS=10.457;MLEAC=1;MLEAF=0.500;MQ=59.58;MQRankSum=-1.380;QD=1.42;ReadPosRankSum=-0.582;SOR=2.428	GT:AD:DP:GQ:PL	0/1:90,10:100:99:149,0,3749
EU153402.1	6504	.	T	C	2833.04	.	AC=1;AF=0.500;AN=2;BaseQRankSum=-0.232;DP=116;ExcessHet=0.0000;FS=5.349;MLEAC=1;MLEAF=0.500;MQ=59.33;MQRankSum=-2.341;QD=25.75;ReadPosRankSum=2.049;SOR=1.307	GT:AD:DP:GQ:PL	0/1:37,73:110:99:2954,0,1334
EU153402.1	6505	.	G	A	318.64	.	AC=1;AF=0.500;AN=2;BaseQRankSum=0.282;DP=116;ExcessHet=0.0000;FS=13.415;MLEAC=1;MLEAF=0.500;MQ=59.33;MQRankSum=-2.493;QD=2.75;ReadPosRankSum=-0.470;SOR=2.500	GT:AD:DP:GQ:PL	0/1:101,15:116:99:326,0,4196
EU153402.1	6506	.	T	C	135.64	.	AC=1;AF=0.500;AN=2;BaseQRankSum=0.416;DP=117;ExcessHet=0.0000;FS=6.991;MLEAC=1;MLEAF=0.500;MQ=59.33;MQRankSum=-3.438;QD=1.16;ReadPosRankSum=0.893;SOR=1.833	GT:AD:DP:GQ:PL	0/1:106,11:117:99:143,0,4418
EU153402.1	6511	.	T	C	264.64	.	AC=1;AF=0.500;AN=2;BaseQRankSum=0.074;DP=119;ExcessHet=0.0000;FS=1.107;MLEAC=1;MLEAF=0.500;MQ=59.35;MQRankSum=-2.854;QD=2.22;ReadPosRankSum=-1.143;SOR=0.493	GT:AD:DP:GQ:PL	0/1:105,14:119:99:272,0,4367
EU153402.1	6520	.	A	C	4611.64	.	AC=1;AF=0.500;AN=2;BaseQRankSum=0.990;DP=125;ExcessHet=0.0000;FS=0.000;MLEAC=1;MLEAF=0.500;MQ=59.38;MQRankSum=-1.157;QD=33.73;ReadPosRankSum=0.430;SOR=0.707	GT:AD:DP:GQ:PL	0/1:14,111:125:99:4619,0,254
EU153402.1	6522	.	G	T	114.64	.	AC=1;AF=0.500;AN=2;BaseQRankSum=1.723;DP=124;ExcessHet=0.0000;FS=6.789;MLEAC=1;MLEAF=0.500;MQ=59.35;MQRankSum=-2.112;QD=0.92;ReadPosRankSum=0.636;SOR=1.721	GT:AD:DP:GQ:PL	0/1:113,11:124:99:122,0,4712
EU153402.1	6523	.	T	C	2319.64	.	AC=1;AF=0.500;AN=2;BaseQRankSum=1.643;DP=124;ExcessHet=0.0000;FS=0.000;MLEAC=1;MLEAF=0.500;MQ=59.35;MQRankSum=1.158;QD=24.68;ReadPosRankSum=2.489;SOR=0.733	GT:AD:DP:GQ:PL	0/1:36,58:94:99:2327,0,1337
EU153402.1	6525	.	G	T	864.64	.	AC=1;AF=0.500;AN=2;BaseQRankSum=-0.888;DP=123;ExcessHet=0.0000;FS=9.526;MLEAC=1;MLEAF=0.500;MQ=59.34;MQRankSum=1.633;QD=7.58;ReadPosRankSum=-3.118;SOR=0.341	GT:AD:DP:GQ:PL	0/1:87,27:114:99:872,0,3572
EU153402.1	6528	.	C	T	2508.64	.	AC=1;AF=0.500;AN=2;BaseQRankSum=1.080;DP=121;ExcessHet=0.0000;FS=8.831;MLEAC=1;MLEAF=0.500;MQ=59.33;MQRankSum=0.010;QD=20.73;ReadPosRankSum=3.117;SOR=1.455	GT:AD:DP:GQ:PL	0/1:57,64:121:99:2516,0,2201
EU153402.1	6529	.	A	G	198.64	.	AC=1;AF=0.500;AN=2;BaseQRankSum=1.822;DP=120;ExcessHet=0.0000;FS=6.893;MLEAC=1;MLEAF=0.500;MQ=59.33;MQRankSum=-2.425;QD=1.79;ReadPosRankSum=0.060;SOR=1.914	GT:AD:DP:GQ:PL	0/1:99,12:111:99:206,0,4101
EU153402.1	6535	.	C	G	54.64	.	AC=1;AF=0.500;AN=2;BaseQRankSum=-0.458;DP=114;ExcessHet=0.0000;FS=1.450;MLEAC=1;MLEAF=0.500;MQ=59.27;MQRankSum=-2.615;QD=0.48;ReadPosRankSum=1.395;SOR=1.150	GT:AD:DP:GQ:PL	0/1:105,9:114:62:62,0,4382
EU153402.1	6539	.	T	A	96.64	.	AC=1;AF=0.500;AN=2;BaseQRankSum=-0.376;DP=117;ExcessHet=0.0000;FS=3.092;MLEAC=1;MLEAF=0.500;MQ=59.29;MQRankSum=-2.402;QD=0.84;ReadPosRankSum=0.791;SOR=1.316	GT:AD:DP:GQ:PL	0/1:105,10:115:99:104,0,4379
EU153402.1	6544	.	A	G	1736.64	.	AC=1;AF=0.500;AN=2;BaseQRankSum=-1.103;DP=118;ExcessHet=0.0000;FS=0.756;MLEAC=1;MLEAF=0.500;MQ=59.30;MQRankSum=1.542;QD=14.72;ReadPosRankSum=2.359;SOR=0.548	GT:AD:DP:GQ:PL	0/1:70,48:118:99:1744,0,2771
EU153402.1	6546	.	A	C	363.64	.	AC=1;AF=0.500;AN=2;BaseQRankSum=1.731;DP=118;ExcessHet=0.0000;FS=8.446;MLEAC=1;MLEAF=0.500;MQ=59.30;MQRankSum=-1.674;QD=3.13;ReadPosRankSum=-1.358;SOR=2.057	GT:AD:DP:GQ:PL	0/1:100,16:116:99:371,0,4151
EU153402.1	6547	.	T	TA	363.60	.	AC=1;AF=0.500;AN=2;BaseQRankSum=1.900;DP=118;ExcessHet=0.0000;FS=8.446;MLEAC=1;MLEAF=0.500;MQ=59.30;MQRankSum=-1.674;QD=3.13;ReadPosRankSum=-1.289;SOR=2.057	GT:AD:DP:GQ:PL	0/1:100,16:116:99:371,0,4151
EU153402.1	6549	.	T	TA	357.60	.	AC=1;AF=0.500;AN=2;BaseQRankSum=1.689;DP=118;ExcessHet=0.0000;FS=10.407;MLEAC=1;MLEAF=0.500;MQ=59.30;MQRankSum=-1.262;QD=3.03;ReadPosRankSum=-1.804;SOR=2.080	GT:AD:DP:GQ:PL	0/1:102,16:118:99:365,0,4235
EU153402.1	6550	.	C	T	3561.64	.	AC=1;AF=0.500;AN=2;BaseQRankSum=-0.658;DP=118;ExcessHet=0.0000;FS=4.342;MLEAC=1;MLEAF=0.500;MQ=59.30;MQRankSum=1.648;QD=30.18;ReadPosRankSum=0.720;SOR=0.374	GT:AD:DP:GQ:PL	0/1:29,89:118:99:3569,0,950
EU153402.1	6551	.	A	T	369.64	.	AC=1;AF=0.500;AN=2;BaseQRankSum=1.751;DP=114;ExcessHet=0.0000;FS=8.477;MLEAC=1;MLEAF=0.500;MQ=59.27;MQRankSum=-1.194;QD=3.24;ReadPosRankSum=-1.866;SOR=2.033	GT:AD:DP:GQ:PL	0/1:98,16:114:99:377,0,4067
EU153402.1	6553	.	C	T	504.64	.	AC=1;AF=0.500;AN=2;BaseQRankSum=1.856;DP=114;ExcessHet=0.0000;FS=5.540;MLEAC=1;MLEAF=0.500;MQ=59.27;MQRankSum=1.558;QD=4.43;ReadPosRankSum=-0.030;SOR=0.257	GT:AD:DP:GQ:PL	0/1:95,19:114:99:512,0,3932
EU153402.1	6557	.	C	T	318.64	.	AC=1;AF=0.500;AN=2;BaseQRankSum=0.772;DP=116;ExcessHet=0.0000;FS=4.188;MLEAC=1;MLEAF=0.500;MQ=59.20;MQRankSum=-3.121;QD=2.75;ReadPosRankSum=2.688;SOR=1.335	GT:AD:DP:GQ:PL	0/1:101,15:116:99:326,0,4196
EU153402.1	6558	.	T	C	270.64	.	AC=1;AF=0.500;AN=2;BaseQRankSum=1.368;DP=117;ExcessHet=0.0000;FS=4.222;MLEAC=1;MLEAF=0.500;MQ=59.09;MQRankSum=-4.941;QD=2.31;ReadPosRankSum=-0.371;SOR=0.298	GT:AD:DP:GQ:PL	0/1:103,14:117:99:278,0,4283
EU153402.1	6559	.	G	A	270.64	.	AC=1;AF=0.500;AN=2;BaseQRankSum=1.241;DP=117;ExcessHet=0.0000;FS=4.222;MLEAC=1;MLEAF=0.500;MQ=59.09;MQRankSum=-4.941;QD=2.31;ReadPosRankSum=-0.258;SOR=0.298	GT:AD:DP:GQ:PL	0/1:103,14:117:99:278,0,4283
EU153402.1	6563	.	G	A	42.64	.	AC=1;AF=0.500;AN=2;BaseQRankSum=1.102;DP=118;ExcessHet=0.0000;FS=1.448;MLEAC=1;MLEAF=0.500;MQ=59.10;MQRankSum=-2.341;QD=0.36;ReadPosRankSum=1.709;SOR=1.022	GT:AD:DP:GQ:PL	0/1:109,9:118:50:50,0,4550
EU153402.1	6566	.	C	T	492.64	.	AC=1;AF=0.500;AN=2;BaseQRankSum=1.559;DP=118;ExcessHet=0.0000;FS=3.753;MLEAC=1;MLEAF=0.500;MQ=59.10;MQRankSum=1.670;QD=4.17;ReadPosRankSum=2.328;SOR=0.299	GT:AD:DP:GQ:PL	0/1:99,19:118:99:500,0,4100
EU153402.1	6567	.	A	C	735.64	.	AC=1;AF=0.500;AN=2;BaseQRankSum=1.258;DP=118;ExcessHet=0.0000;FS=0.928;MLEAC=1;MLEAF=0.500;MQ=59.10;MQRankSum=-4.257;QD=6.57;ReadPosRankSum=-1.781;SOR=0.874	GT:AD:DP:GQ:PL	0/1:88,24:112:99:743,0,3623
EU153402.1	6573	.	G	A	45.64	.	AC=1;AF=0.500;AN=2;BaseQRankSum=1.338;DP=123;ExcessHet=0.0000;FS=1.430;MLEAC=1;MLEAF=0.500;MQ=59.14;MQRankSum=-2.869;QD=0.39;ReadPosRankSum=1.115;SOR=0.936	GT:AD:DP:GQ:PL	0/1:108,9:117:53:53,0,4508
EU153402.1	6576	.	A	C	603.64	.	AC=1;AF=0.500;AN=2;BaseQRankSum=1.538;DP=126;ExcessHet=0.0000;FS=2.065;MLEAC=1;MLEAF=0.500;MQ=59.16;MQRankSum=-2.818;QD=4.79;ReadPosRankSum=-0.010;SOR=1.044	GT:AD:DP:GQ:PL	0/1:104,22:126:99:611,0,4301
EU153402.1	6585	.	G	A	2217.64	.	AC=1;AF=0.500;AN=2;BaseQRankSum=-1.770;DP=128;ExcessHet=0.0000;FS=2.359;MLEAC=1;MLEAF=0.500;MQ=59.21;MQRankSum=3.299;QD=17.33;ReadPosRankSum=-3.865;SOR=0.499	GT:AD:DP:GQ:PL	0/1:70,58:128:99:2225,0,2765
EU153402.1	6591	.	G	A	414.64	.	AC=1;AF=0.500;AN=2;BaseQRankSum=1.520;DP=129;ExcessHet=0.0000;FS=0.000;MLEAC=1;MLEAF=0.500;MQ=59.22;MQRankSum=1.464;QD=3.21;ReadPosRankSum=3.329;SOR=0.615	GT:AD:DP:GQ:PL	0/1:111,18:129:99:422,0,4607
EU153402.1	6594	.	T	C	426.64	.	AC=1;AF=0.500;AN=2;BaseQRankSum=2.222;DP=125;ExcessHet=0.0000;FS=0.000;MLEAC=1;MLEAF=0.500;MQ=59.19;MQRankSum=1.493;QD=3.41;ReadPosRankSum=2.951;SOR=0.670	GT:AD:DP:GQ:PL	0/1:107,18:125:99:434,0,4439
EU153402.1	6595	.	A	G	2091.64	.	AC=1;AF=0.500;AN=2;BaseQRankSum=-2.650;DP=125;ExcessHet=0.0000;FS=5.715;MLEAC=1;MLEAF=0.500;MQ=59.19;MQRankSum=3.216;QD=16.73;ReadPosRankSum=-3.105;SOR=0.338	GT:AD:DP:GQ:PL	0/1:70,55:125:99:2099,0,2774
EU153402.1	6597	.	TAA	T	294.60	.	AC=1;AF=0.500;AN=2;BaseQRankSum=1.349;DP=124;ExcessHet=0.0000;FS=15.907;MLEAC=1;MLEAF=0.500;MQ=59.18;MQRankSum=-0.373;QD=2.38;ReadPosRankSum=1.437;SOR=2.681	GT:AD:DP:GQ:PL	0/1:109,15:124:99:302,0,4532
EU153402.1	6602	.	G	GTT	1667.04	.	AC=1;AF=0.500;AN=2;BaseQRankSum=-0.238;DP=123;ExcessHet=0.0000;FS=2.934;MLEAC=1;MLEAF=0.500;MQ=59.18;MQRankSum=1.820;QD=19.38;ReadPosRankSum=-1.149;SOR=0.493	GT:AD:DP:GQ:PL	0/1:33,53:86:99:2126,0,1226
EU153402.1	6605	.	G	GT	1532.01	.	AC=1;AF=0.500;AN=2;BaseQRankSum=-1.750;DP=118;ExcessHet=0.0000;FS=11.318;MLEAC=1;MLEAF=0.500;MQ=59.14;MQRankSum=2.629;QD=14.73;ReadPosRankSum=-1.826;SOR=0.358	GT:AD:DP:GQ:PL	0/1:54,50:104:99:1937,0,2117
EU153402.1	6606	.	G	T	2632.07	.	AC=1;AF=0.500;AN=2;BaseQRankSum=0.680;DP=119;ExcessHet=0.0000;FS=4.359;MLEAC=1;MLEAF=0.500;MQ=59.15;MQRankSum=4.405;QD=27.13;ReadPosRankSum=1.234;SOR=0.349	GT:AD:DP:GQ:PL	0/1:27,70:97:99:2858,0,923
EU153402.1	6610	.	T	C	230.04	.	AC=1;AF=0.500;AN=2;BaseQRankSum=0.529;DP=114;ExcessHet=0.0000;FS=3.485;MLEAC=1;MLEAF=0.500;MQ=59.11;MQRankSum=1.550;QD=2.28;ReadPosRankSum=0.975;SOR=1.146	GT:AD:DP:GQ:PL	0/1:83,18:101:99:506,0,3431
EU153402.1	6614	.	G	C,T	2411.09	.	AC=1,1;AF=0.500,0.500;AN=2;BaseQRankSum=2.622;DP=111;ExcessHet=0.0000;FS=0.000;MLEAC=1,1;MLEAF=0.500,0.500;MQ=58.71;MQRankSum=1.962;QD=26.79;ReadPosRankSum=0.591;SOR=0.746	GT:AD:DP:GQ:PL	1/2:14,17,59:90:99:2569,1897,2434,134,0,531
EU153402.1	6615	.	T	A	801.64	.	AC=1;AF=0.500;AN=2;BaseQRankSum=-0.081;DP=110;ExcessHet=0.0000;FS=0.000;MLEAC=1;MLEAF=0.500;MQ=58.70;MQRankSum=-0.573;QD=8.91;ReadPosRankSum=2.845;SOR=0.671	GT:AD:DP:GQ:PL	0/1:66,24:90:99:809,0,2699
EU153402.1	6626	.	A	AT	36.60	.	AC=1;AF=0.500;AN=2;BaseQRankSum=1.400;DP=105;ExcessHet=0.0000;FS=5.664;MLEAC=1;MLEAF=0.500;MQ=58.58;MQRankSum=-2.609;QD=0.35;ReadPosRankSum=2.853;SOR=1.857	GT:AD:DP:GQ:PL	0/1:97,8:105:44:44,0,4049
EU153402.1	6627	.	G	C	309.64	.	AC=1;AF=0.500;AN=2;BaseQRankSum=0.420;DP=104;ExcessHet=0.0000;FS=16.583;MLEAC=1;MLEAF=0.500;MQ=58.56;MQRankSum=-0.521;QD=2.98;ReadPosRankSum=1.341;SOR=2.267	GT:AD:DP:GQ:PL	0/1:90,14:104:99:317,0,3724
EU153402.1	6628	.	G	T	2376.64	.	AC=1;AF=0.500;AN=2;BaseQRankSum=-0.808;DP=105;ExcessHet=0.0000;FS=6.180;MLEAC=1;MLEAF=0.500;MQ=58.42;MQRankSum=4.026;QD=22.63;ReadPosRankSum=-0.454;SOR=0.847	GT:AD:DP:GQ:PL	0/1:45,60:105:99:2384,0,1705
EU153402.1	6630	.	G	A	207.64	.	AC=1;AF=0.500;AN=2;BaseQRankSum=1.726;DP=108;ExcessHet=0.0000;FS=4.394;MLEAC=1;MLEAF=0.500;MQ=58.47;MQRankSum=-3.800;QD=1.92;ReadPosRankSum=1.093;SOR=1.445	GT:AD:DP:GQ:PL	0/1:96,12:108:99:215,0,3995
EU153402.1	6634	.	AT	A	249.60	.	AC=1;AF=0.500;AN=2;BaseQRankSum=0.219;DP=125;ExcessHet=0.0000;FS=2.363;MLEAC=1;MLEAF=0.500;MQ=57.15;MQRankSum=1.929;QD=2.01;ReadPosRankSum=-1.634;SOR=0.924	GT:AD:DP:GQ:PL	0/1:110,14:124:99:257,0,4483
EU153402.1	6639	.	G	A	1845.64	.	AC=1;AF=0.500;AN=2;BaseQRankSum=-2.192;DP=132;ExcessHet=0.0000;FS=5.449;MLEAC=1;MLEAF=0.500;MQ=56.49;MQRankSum=4.321;QD=13.98;ReadPosRankSum=0.301;SOR=1.157	GT:AD:DP:GQ:PL	0/1:82,50:132:99:1853,0,3293
EU153402.1	6647	.	G	A	57.64	.	AC=1;AF=0.500;AN=2;BaseQRankSum=1.213;DP=128;ExcessHet=0.0000;FS=7.368;MLEAC=1;MLEAF=0.500;MQ=56.59;MQRankSum=-2.053;QD=0.45;ReadPosRankSum=1.710;SOR=2.066	GT:AD:DP:GQ:PL	0/1:118,10:128:65:65,0,4911
EU153402.1	6648	.	G	A	1953.64	.	AC=1;AF=0.500;AN=2;BaseQRankSum=-2.665;DP=126;ExcessHet=0.0000;FS=4.379;MLEAC=1;MLEAF=0.500;MQ=56.52;MQRankSum=5.179;QD=15.51;ReadPosRankSum=1.175;SOR=1.099	GT:AD:DP:GQ:PL	0/1:74,52:126:99:1961,0,2950
EU153402.1	6659	.	C	A	1783.64	.	AC=1;AF=0.500;AN=2;BaseQRankSum=-1.607;DP=125;ExcessHet=0.0000;FS=7.277;MLEAC=1;MLEAF=0.500;MQ=55.94;MQRankSum=5.142;QD=14.74;ReadPosRankSum=2.999;SOR=1.357	GT:AD:DP:GQ:PL	0/1:73,48:121:99:1791,0,2921
EU153402.1	6671	.	G	T	78.64	.	AC=1;AF=0.500;AN=2;BaseQRankSum=0.327;DP=121;ExcessHet=0.0000;FS=9.808;MLEAC=1;MLEAF=0.500;MQ=56.21;MQRankSum=-1.788;QD=0.65;ReadPosRankSum=-0.146;SOR=2.208	GT:AD:DP:GQ:PL	0/1:111,10:121:86:86,0,4631
EU153402.1	6677	.	A	G	45.64	.	AC=1;AF=0.500;AN=2;BaseQRankSum=1.288;DP=118;ExcessHet=0.0000;FS=0.000;MLEAC=1;MLEAF=0.500;MQ=56.11;MQRankSum=-4.528;QD=0.39;ReadPosRankSum=-0.946;SOR=0.693	GT:AD:DP:GQ:PL	0/1:108,9:117:53:53,0,4447
EU153402.1	6680	.	A	G	96.64	.	AC=1;AF=0.500;AN=2;BaseQRankSum=-0.302;DP=115;ExcessHet=0.0000;FS=7.416;MLEAC=1;MLEAF=0.500;MQ=56.03;MQRankSum=-1.711;QD=0.84;ReadPosRankSum=-1.343;SOR=2.070	GT:AD:DP:GQ:PL	0/1:105,10:115:99:104,0,4338
EU153402.1	6695	.	G	C	3978.04	.	AC=1;AF=0.500;AN=2;BaseQRankSum=-1.650;DP=108;ExcessHet=0.0000;FS=0.000;MLEAC=1;MLEAF=0.500;MQ=56.33;MQRankSum=-1.504;QD=31.18;ReadPosRankSum=-1.538;SOR=0.643	GT:AD:DP:GQ:PL	0/1:8,98:106:41:4047,0,41
EU153402.1	6700	.	A	G	4209.64	.	AC=1;AF=0.500;AN=2;BaseQRankSum=-1.640;DP=109;ExcessHet=0.0000;FS=0.000;MLEAC=1;MLEAF=0.500;MQ=56.73;MQRankSum=-1.369;QD=30.47;ReadPosRankSum=-1.434;SOR=0.520	GT:AD:DP:GQ:PL	0/1:8,101:109:32:4217,0,32
EU153402.1	6703	.	T	C	783.64	.	AC=1;AF=0.500;AN=2;BaseQRankSum=1.706;DP=141;ExcessHet=0.0000;FS=5.499;MLEAC=1;MLEAF=0.500;MQ=53.79;MQRankSum=-2.871;QD=5.56;ReadPosRankSum=1.471;SOR=1.319	GT:AD:DP:GQ:PL	0/1:114,27:141:99:791,0,4706
EU153402.1	6718	.	T	C	3268.64	.	AC=1;AF=0.500;AN=2;BaseQRankSum=0.322;DP=115;ExcessHet=0.0000;FS=0.000;MLEAC=1;MLEAF=0.500;MQ=53.73;MQRankSum=-0.146;QD=29.45;ReadPosRankSum=-0.108;SOR=0.622	GT:AD:DP:GQ:PL	0/1:29,82:111:99:3276,0,937
EU153402.1	6719	.	G	A	2480.64	.	AC=1;AF=0.500;AN=2;BaseQRankSum=-0.813;DP=106;ExcessHet=0.0000;FS=0.000;MLEAC=1;MLEAF=0.500;MQ=54.15;MQRankSum=0.953;QD=23.85;ReadPosRankSum=1.405;SOR=0.640	GT:AD:DP:GQ:PL	0/1:40,64:104:99:2488,0,1453
EU153402.1	6721	.	GGTC	G	381.60	.	AC=1;AF=0.500;AN=2;BaseQRankSum=-0.995;DP=95;ExcessHet=0.0000;FS=17.939;MLEAC=1;MLEAF=0.500;MQ=55.01;MQRankSum=-1.271;QD=4.02;ReadPosRankSum=0.354;SOR=3.278	GT:AD:DP:GQ:PL	0/1:80,15:95:99:389,0,3314
EU153402.1	6722	.	G	T	708.04	.	AC=1;AF=0.500;AN=2;BaseQRankSum=1.408;DP=95;ExcessHet=0.0000;FS=6.214;MLEAC=1;MLEAF=0.500;MQ=55.01;MQRankSum=-4.778;QD=9.20;ReadPosRankSum=-3.789;SOR=1.478	GT:AD:DP:GQ:PL	0/1:45,32:77:99:1173,0,1767
EU153402.1	6731	.	C	CT	777.60	.	AC=1;AF=0.500;AN=2;BaseQRankSum=1.413;DP=91;ExcessHet=0.0000;FS=3.566;MLEAC=1;MLEAF=0.500;MQ=54.56;MQRankSum=-5.627;QD=11.44;ReadPosRankSum=-3.358;SOR=1.209	GT:AD:DP:GQ:PL	0/1:46,22:68:99:785,0,1865
EU153402.1	6756	.	A	ACC	1166.01	.	AC=1;AF=0.500;AN=2;BaseQRankSum=-0.350;DP=73;ExcessHet=0.0000;FS=4.005;MLEAC=1;MLEAF=0.500;MQ=55.15;MQRankSum=-0.706;QD=29.15;ReadPosRankSum=3.053;SOR=0.654	GT:AD:DP:GQ:PL	0/1:6,34:40:99:1409,0,149
EU153402.1	6759	.	C	CCCCCCCACACACACAT	746.01	.	AC=1;AF=0.500;AN=2;BaseQRankSum=-0.095;DP=76;ExcessHet=0.0000;FS=1.172;MLEAC=1;MLEAF=0.500;MQ=55.10;MQRankSum=2.977;QD=14.92;ReadPosRankSum=4.131;SOR=0.490	GT:AD:DP:GQ:PL	0/1:16,34:50:99:1379,0,569
EU153402.1	6766	.	A	C	146.04	.	AC=1;AF=0.500;AN=2;BaseQRankSum=1.472;DP=74;ExcessHet=0.0000;FS=8.052;MLEAC=1;MLEAF=0.500;MQ=54.96;MQRankSum=-4.459;QD=2.43;ReadPosRankSum=-1.748;SOR=1.795	GT:AD:DP:GQ:PL	0/1:43,17:60:99:584,0,1754
EU153402.1	6802	.	T	C	351.64	.	AC=1;AF=0.500;AN=2;BaseQRankSum=1.052;DP=61;ExcessHet=0.0000;FS=22.769;MLEAC=1;MLEAF=0.500;MQ=53.30;MQRankSum=-0.930;QD=5.86;ReadPosRankSum=0.032;SOR=4.496	GT:AD:DP:GQ:PL	0/1:48,12:60:99:359,0,1979
EU153402.1	6805	.	C	T	954.64	.	AC=1;AF=0.500;AN=2;BaseQRankSum=-2.128;DP=57;ExcessHet=0.0000;FS=0.000;MLEAC=1;MLEAF=0.500;MQ=53.13;MQRankSum=2.185;QD=17.68;ReadPosRankSum=-3.769;SOR=0.628	GT:AD:DP:GQ:PL	0/1:29,25:54:99:962,0,1142
EU153402.1	6806	.	G	A	490.64	.	AC=1;AF=0.500;AN=2;BaseQRankSum=1.468;DP=55;ExcessHet=0.0000;FS=3.105;MLEAC=1;MLEAF=0.500;MQ=52.86;MQRankSum=-3.182;QD=11.15;ReadPosRankSum=2.100;SOR=1.445	GT:AD:DP:GQ:PL	0/1:30,14:44:99:498,0,1218
EU153402.1	6807	.	C	G	240.64	.	AC=1;AF=0.500;AN=2;BaseQRankSum=-0.862;DP=55;ExcessHet=0.0000;FS=0.000;MLEAC=1;MLEAF=0.500;MQ=52.86;MQRankSum=-2.115;QD=4.63;ReadPosRankSum=3.177;SOR=0.569	GT:AD:DP:GQ:PL	0/1:43,9:52:99:248,0,1778
EU153402.1	6809	.	C	T	462.64	.	AC=1;AF=0.500;AN=2;BaseQRankSum=1.247;DP=54;ExcessHet=0.0000;FS=2.958;MLEAC=1;MLEAF=0.500;MQ=52.72;MQRankSum=-2.032;QD=8.73;ReadPosRankSum=1.339;SOR=1.385	GT:AD:DP:GQ:PL	0/1:39,14:53:99:470,0,1595
EU153402.1	6810	.	A	G	870.64	.	AC=1;AF=0.500;AN=2;BaseQRankSum=0.710;DP=53;ExcessHet=0.0000;FS=2.518;MLEAC=1;MLEAF=0.500;MQ=52.57;MQRankSum=-3.062;QD=16.74;ReadPosRankSum=3.529;SOR=1.099	GT:AD:DP:GQ:PL	0/1:29,23:52:99:878,0,1148
EU153402.1	6815	.	T	C	1326.64	.	AC=1;AF=0.500;AN=2;BaseQRankSum=-1.460;DP=51;ExcessHet=0.0000;FS=1.210;MLEAC=1;MLEAF=0.500;MQ=52.26;MQRankSum=0.630;QD=26.53;ReadPosRankSum=-3.063;SOR=0.963	GT:AD:DP:GQ:PL	0/1:17,33:50:99:1334,0,614
EU153402.1	6816	.	G	A	751.64	.	AC=1;AF=0.500;AN=2;BaseQRankSum=-1.461;DP=51;ExcessHet=0.0000;FS=2.919;MLEAC=1;MLEAF=0.500;MQ=52.26;MQRankSum=2.221;QD=15.99;ReadPosRankSum=-3.671;SOR=0.270	GT:AD:DP:GQ:PL	0/1:27,20:47:99:759,0,1074
EU153402.1	6818	.	G	C	250.64	.	AC=1;AF=0.500;AN=2;BaseQRankSum=1.179;DP=51;ExcessHet=0.0000;FS=13.770;MLEAC=1;MLEAF=0.500;MQ=52.26;MQRankSum=-0.940;QD=5.12;ReadPosRankSum=-0.845;SOR=3.660	GT:AD:DP:GQ:PL	0/1:40,9:49:99:258,0,1653
EU153402.1	6822	.	C	T	265.64	.	AC=1;AF=0.500;AN=2;BaseQRankSum=1.236;DP=47;ExcessHet=0.0000;FS=13.316;MLEAC=1;MLEAF=0.500;MQ=51.55;MQRankSum=-0.716;QD=6.04;ReadPosRankSum=-1.165;SOR=3.412	GT:AD:DP:GQ:PL	0/1:35,9:44:99:273,0,1443
EU153402.1	6826	.	T	G	292.64	.	AC=1;AF=0.500;AN=2;BaseQRankSum=1.162;DP=42;ExcessHet=0.0000;FS=0.000;MLEAC=1;MLEAF=0.500;MQ=50.66;MQRankSum=-1.849;QD=8.36;ReadPosRankSum=3.292;SOR=0.523	GT:AD:DP:GQ:PL	0/1:26,9:35:99:300,0,1065
EU153402.1	6828	.	C	T	1315.64	.	AC=1;AF=0.500;AN=2;BaseQRankSum=0.753;DP=39;ExcessHet=0.0000;FS=1.847;MLEAC=1;MLEAF=0.500;MQ=49.87;MQRankSum=-3.158;QD=33.73;ReadPosRankSum=-0.439;SOR=1.545	GT:AD:DP:GQ:PL	0/1:7,32:39:99:1323,0,198
EU153402.1	6838	.	C	T	121.64	.	AC=1;AF=0.500;AN=2;BaseQRankSum=-0.461;DP=33;ExcessHet=0.0000;FS=1.960;MLEAC=1;MLEAF=0.500;MQ=47.57;MQRankSum=-0.953;QD=3.80;ReadPosRankSum=-2.150;SOR=1.204	GT:AD:DP:GQ:PL	0/1:27,5:32:99:129,0,1119
EU153402.1	6839	.	G	A	388.64	.	AC=1;AF=0.500;AN=2;BaseQRankSum=0.038;DP=33;ExcessHet=0.0000;FS=0.000;MLEAC=1;MLEAF=0.500;MQ=47.57;MQRankSum=-2.217;QD=11.78;ReadPosRankSum=-1.319;SOR=0.495	GT:AD:DP:GQ:PL	0/1:22,11:33:99:396,0,891
EU153402.1	6855	.	G	A	367.64	.	AC=1;AF=0.500;AN=2;BaseQRankSum=-0.190;DP=28;ExcessHet=0.0000;FS=1.685;MLEAC=1;MLEAF=0.500;MQ=47.81;MQRankSum=-0.891;QD=14.71;ReadPosRankSum=-0.062;SOR=1.426	GT:AD:DP:GQ:PL	0/1:15,10:25:99:375,0,600
EU153402.1	6857	.	T	C	586.64	.	AC=1;AF=0.500;AN=2;BaseQRankSum=-0.806;DP=27;ExcessHet=0.0000;FS=5.907;MLEAC=1;MLEAF=0.500;MQ=47.30;MQRankSum=-2.176;QD=21.73;ReadPosRankSum=-1.589;SOR=1.911	GT:AD:DP:GQ:PL	0/1:12,15:27:99:594,0,459
EU153402.1	6863	.	T	A	52.64	.	AC=1;AF=0.500;AN=2;BaseQRankSum=-1.600;DP=25;ExcessHet=0.0000;FS=11.442;MLEAC=1;MLEAF=0.500;MQ=49.04;MQRankSum=-1.259;QD=2.11;ReadPosRankSum=0.167;SOR=2.795	GT:AD:DP:GQ:PL	0/1:22,3:25:60:60,0,913
EU153402.1	6872	.	A	C	643.64	.	AC=1;AF=0.500;AN=2;BaseQRankSum=-0.919;DP=23;ExcessHet=0.0000;FS=1.760;MLEAC=1;MLEAF=0.500;MQ=49.37;MQRankSum=-3.360;QD=27.98;ReadPosRankSum=-1.870;SOR=0.790	GT:AD:DP:GQ:PL	0/1:7,16:23:99:651,0,244
EU153402.1	6874	.	C	T	61.64	.	AC=1;AF=0.500;AN=2;BaseQRankSum=-1.382;DP=22;ExcessHet=0.0000;FS=6.690;MLEAC=1;MLEAF=0.500;MQ=49.99;MQRankSum=-1.496;QD=2.80;ReadPosRankSum=-1.057;SOR=2.807	GT:AD:DP:GQ:PL	0/1:19,3:22:69:69,0,787
EU153402.1	6875	.	C	T	375.64	.	AC=1;AF=0.500;AN=2;BaseQRankSum=-0.140;DP=22;ExcessHet=0.0000;FS=7.025;MLEAC=1;MLEAF=0.500;MQ=49.99;MQRankSum=-1.306;QD=17.07;ReadPosRankSum=-1.742;SOR=1.461	GT:AD:DP:GQ:PL	0/1:12,10:22:99:383,0,474
EU153402.1	6887	.	A	G	249.64	.	AC=1;AF=0.500;AN=2;BaseQRankSum=0.000;DP=19;ExcessHet=0.0000;FS=4.242;MLEAC=1;MLEAF=0.500;MQ=48.42;MQRankSum=-1.730;QD=13.14;ReadPosRankSum=-1.533;SOR=0.627	GT:AD:DP:GQ:PL	0/1:12,7:19:99:257,0,483
EU153402.1	6892	.	C	T	217.64	.	AC=1;AF=0.500;AN=2;BaseQRankSum=0.736;DP=15;ExcessHet=0.0000;FS=0.000;MLEAC=1;MLEAF=0.500;MQ=51.36;MQRankSum=-2.878;QD=14.51;ReadPosRankSum=-0.457;SOR=1.075	GT:AD:DP:GQ:PL	0/1:9,6:15:99:225,0,360
EU153402.1	6893	.	T	G	217.64	.	AC=1;AF=0.500;AN=2;BaseQRankSum=0.592;DP=15;ExcessHet=0.0000;FS=0.000;MLEAC=1;MLEAF=0.500;MQ=51.36;MQRankSum=-2.878;QD=14.51;ReadPosRankSum=-0.457;SOR=1.075	GT:AD:DP:GQ:PL	0/1:9,6:15:99:225,0,360
EU153402.1	6904	.	G	A	85.64	.	AC=1;AF=0.500;AN=2;BaseQRankSum=-0.437;DP=14;ExcessHet=0.0000;FS=0.000;MLEAC=1;MLEAF=0.500;MQ=54.20;MQRankSum=-1.758;QD=6.12;ReadPosRankSum=-1.479;SOR=0.976	GT:AD:DP:GQ:PL	0/1:11,3:14:93:93,0,453
EU153402.1	6910	.	C	T	172.64	.	AC=1;AF=0.500;AN=2;BaseQRankSum=0.605;DP=15;ExcessHet=0.0000;FS=0.000;MLEAC=1;MLEAF=0.500;MQ=54.61;MQRankSum=-3.070;QD=11.51;ReadPosRankSum=0.802;SOR=1.022	GT:AD:DP:GQ:PL	0/1:10,5:15:99:180,0,405
EU153402.1	6913	.	G	A	49.64	.	AC=1;AF=0.500;AN=2;BaseQRankSum=0.493;DP=11;ExcessHet=0.0000;FS=0.000;MLEAC=1;MLEAF=0.500;MQ=56.83;MQRankSum=-2.362;QD=4.51;ReadPosRankSum=2.287;SOR=0.527	GT:AD:DP:GQ:PL	0/1:9,2:11:57:57,0,372
EU153402.1	6919	.	A	G	52.64	.	AC=1;AF=0.500;AN=2;BaseQRankSum=0.493;DP=10;ExcessHet=0.0000;FS=0.000;MLEAC=1;MLEAF=0.500;MQ=56.50;MQRankSum=-2.287;QD=5.26;ReadPosRankSum=2.287;SOR=0.693	GT:AD:DP:GQ:PL	0/1:8,2:10:60:60,0,330
EU153402.1	6927	.	T	C	52.64	.	AC=1;AF=0.500;AN=2;BaseQRankSum=0.493;DP=10;ExcessHet=0.0000;FS=0.000;MLEAC=1;MLEAF=0.500;MQ=56.50;MQRankSum=-2.287;QD=5.26;ReadPosRankSum=0.967;SOR=0.693	GT:AD:DP:GQ:PL	0/1:8,2:10:60:60,0,330
EU153402.1	6934	.	CACCA	C	49.60	.	AC=1;AF=0.500;AN=2;BaseQRankSum=0.493;DP=11;ExcessHet=0.0000;FS=0.000;MLEAC=1;MLEAF=0.500;MQ=56.83;MQRankSum=-2.362;QD=4.51;ReadPosRankSum=0.967;SOR=0.527	GT:AD:DP:GQ:PL	0/1:9,2:11:57:57,0,372
EU153402.1	6938	.	A	AGT	49.60	.	AC=1;AF=0.500;AN=2;DP=11;ExcessHet=0.0000;FS=0.000;MLEAC=1;MLEAF=0.500;MQ=56.83;MQRankSum=-2.362;QD=4.51;ReadPosRankSum=1.097;SOR=0.527	GT:AD:DP:GQ:PL	0/1:9,2:11:57:57,0,372
EU153402.1	6944	.	C	A	49.64	.	AC=1;AF=0.500;AN=2;BaseQRankSum=0.875;DP=11;ExcessHet=0.0000;FS=0.000;MLEAC=1;MLEAF=0.500;MQ=56.83;MQRankSum=-2.362;QD=4.51;ReadPosRankSum=0.660;SOR=0.527	GT:AD:DP:GQ:PL	0/1:9,2:11:57:57,0,372
EU153402.1	6947	.	A	G	46.64	.	AC=1;AF=0.500;AN=2;BaseQRankSum=1.180;DP=12;ExcessHet=0.0000;FS=0.000;MLEAC=1;MLEAF=0.500;MQ=57.10;MQRankSum=-3.138;QD=3.89;ReadPosRankSum=0.646;SOR=0.693	GT:AD:DP:GQ:PL	0/1:10,2:12:54:54,0,414
EU153402.1	6951	.	T	A	46.64	.	AC=1;AF=0.500;AN=2;BaseQRankSum=1.180;DP=12;ExcessHet=0.0000;FS=0.000;MLEAC=1;MLEAF=0.500;MQ=57.10;MQRankSum=-3.138;QD=3.89;ReadPosRankSum=0.108;SOR=0.693	GT:AD:DP:GQ:PL	0/1:10,2:12:54:54,0,414
EU153402.1	6999	.	A	C	3803.64	.	AC=1;AF=0.500;AN=2;BaseQRankSum=1.735;DP=107;ExcessHet=0.0000;FS=0.000;MLEAC=1;MLEAF=0.500;MQ=58.17;MQRankSum=-2.188;QD=25.15;ReadPosRankSum=0.174;SOR=0.699	GT:AD:DP:GQ:PL	0/1:14,92:106:99:3811,0,291
EU153402.1	7003	.	T	C	77.64	.	AC=1;AF=0.500;AN=2;BaseQRankSum=-0.616;DP=109;ExcessHet=0.0000;FS=2.948;MLEAC=1;MLEAF=0.500;MQ=58.23;MQRankSum=-0.822;QD=0.73;ReadPosRankSum=0.052;SOR=1.196	GT:AD:DP:GQ:PL	0/1:97,9:106:85:85,0,4046
EU153402.1	7004	.	T	G	1132.64	.	AC=1;AF=0.500;AN=2;BaseQRankSum=1.989;DP=107;ExcessHet=0.0000;FS=2.758;MLEAC=1;MLEAF=0.500;MQ=58.09;MQRankSum=-2.254;QD=10.59;ReadPosRankSum=2.311;SOR=1.038	GT:AD:DP:GQ:PL	0/1:74,33:107:99:1140,0,3008
EU153402.1	7010	.	C	G	4026.64	.	AC=1;AF=0.500;AN=2;BaseQRankSum=0.546;DP=114;ExcessHet=0.0000;FS=0.000;MLEAC=1;MLEAF=0.500;MQ=57.94;MQRankSum=-1.953;QD=30.73;ReadPosRankSum=-0.826;SOR=0.812	GT:AD:DP:GQ:PL	0/1:13,97:110:99:4034,0,253
EU153402.1	7020	.	G	A	1148.64	.	AC=1;AF=0.500;AN=2;BaseQRankSum=1.558;DP=119;ExcessHet=0.0000;FS=5.122;MLEAC=1;MLEAF=0.500;MQ=57.60;MQRankSum=-2.953;QD=9.65;ReadPosRankSum=1.793;SOR=1.249	GT:AD:DP:GQ:PL	0/1:85,34:119:99:1156,0,3467
EU153402.1	7021	.	C	T	1122.64	.	AC=1;AF=0.500;AN=2;BaseQRankSum=2.300;DP=118;ExcessHet=0.0000;FS=5.074;MLEAC=1;MLEAF=0.500;MQ=57.58;MQRankSum=-3.048;QD=9.51;ReadPosRankSum=1.784;SOR=1.186	GT:AD:DP:GQ:PL	0/1:85,33:118:99:1130,0,3470
EU153402.1	7027	.	C	G	1097.64	.	AC=1;AF=0.500;AN=2;BaseQRankSum=2.175;DP=126;ExcessHet=0.0000;FS=5.045;MLEAC=1;MLEAF=0.500;MQ=57.28;MQRankSum=-2.215;QD=8.71;ReadPosRankSum=0.478;SOR=0.474	GT:AD:DP:GQ:PL	0/1:93,33:126:99:1105,0,3806
EU153402.1	7033	.	A	G	3372.64	.	AC=1;AF=0.500;AN=2;BaseQRankSum=0.082;DP=133;ExcessHet=0.0000;FS=6.923;MLEAC=1;MLEAF=0.500;MQ=57.43;MQRankSum=0.664;QD=25.36;ReadPosRankSum=-0.849;SOR=1.290	GT:AD:DP:GQ:PL	0/1:49,84:133:99:3380,0,1804
EU153402.1	7036	.	A	G	4908.64	.	AC=1;AF=0.500;AN=2;BaseQRankSum=0.253;DP=131;ExcessHet=0.0000;FS=2.548;MLEAC=1;MLEAF=0.500;MQ=57.38;MQRankSum=-1.906;QD=28.84;ReadPosRankSum=-1.745;SOR=1.003	GT:AD:DP:GQ:PL	0/1:13,118:131:99:4916,0,191
EU153402.1	7038	.	C	A	3198.64	.	AC=1;AF=0.500;AN=2;BaseQRankSum=0.825;DP=131;ExcessHet=0.0000;FS=1.434;MLEAC=1;MLEAF=0.500;MQ=57.19;MQRankSum=-4.698;QD=24.42;ReadPosRankSum=-0.994;SOR=0.861	GT:AD:DP:GQ:PL	0/1:51,80:131:99:3206,0,1901
EU153402.1	7044	.	T	C	5121.64	.	AC=1;AF=0.500;AN=2;BaseQRankSum=0.173;DP=135;ExcessHet=0.0000;FS=2.570;MLEAC=1;MLEAF=0.500;MQ=57.09;MQRankSum=-1.907;QD=30.86;ReadPosRankSum=-2.259;SOR=1.133	GT:AD:DP:GQ:PL	0/1:12,123:135:99:5129,0,134
EU153402.1	7049	.	T	C	3219.64	.	AC=1;AF=0.500;AN=2;BaseQRankSum=-0.056;DP=138;ExcessHet=0.0000;FS=0.657;MLEAC=1;MLEAF=0.500;MQ=57.17;MQRankSum=-5.142;QD=23.67;ReadPosRankSum=-2.226;SOR=0.819	GT:AD:DP:GQ:PL	0/1:55,81:136:99:3227,0,2045
EU153402.1	7053	.	T	TGG	1245.60	.	AC=1;AF=0.500;AN=2;BaseQRankSum=-0.925;DP=137;ExcessHet=0.0000;FS=1.568;MLEAC=1;MLEAF=0.500;MQ=57.15;MQRankSum=-4.146;QD=9.09;ReadPosRankSum=-0.871;SOR=0.906	GT:AD:DP:GQ:PL	0/1:100,37:137:99:1253,0,4067
EU153402.1	7054	.	C	G	1587.64	.	AC=1;AF=0.500;AN=2;BaseQRankSum=-0.300;DP=137;ExcessHet=0.0000;FS=0.000;MLEAC=1;MLEAF=0.500;MQ=57.15;MQRankSum=-4.427;QD=16.20;ReadPosRankSum=-2.586;SOR=0.668	GT:AD:DP:GQ:PL	0/1:56,42:98:99:1595,0,2225
EU153402.1	7055	.	A	G	3181.04	.	AC=1;AF=0.500;AN=2;BaseQRankSum=-1.590;DP=137;ExcessHet=0.0000;FS=1.191;MLEAC=1;MLEAF=0.500;MQ=57.15;MQRankSum=-1.407;QD=31.81;ReadPosRankSum=-2.167;SOR=0.997	GT:AD:DP:GQ:PL	0/1:12,88:100:99:3659,0,239
EU153402.1	7058	.	T	G	1278.64	.	AC=1;AF=0.500;AN=2;BaseQRankSum=-1.591;DP=141;ExcessHet=0.0000;FS=2.446;MLEAC=1;MLEAF=0.500;MQ=57.01;MQRankSum=-4.305;QD=9.07;ReadPosRankSum=-1.504;SOR=0.954	GT:AD:DP:GQ:PL	0/1:103,38:141:99:1286,0,4211
EU153402.1	7060	.	A	G	5418.64	.	AC=1;AF=0.500;AN=2;BaseQRankSum=-1.582;DP=141;ExcessHet=0.0000;FS=0.000;MLEAC=1;MLEAF=0.500;MQ=56.82;MQRankSum=-1.911;QD=29.68;ReadPosRankSum=-2.444;SOR=0.787	GT:AD:DP:GQ:PL	0/1:11,130:141:71:5426,0,71
EU153402.1	7068	.	A	G	1469.64	.	AC=1;AF=0.500;AN=2;BaseQRankSum=-1.248;DP=152;ExcessHet=0.0000;FS=0.000;MLEAC=1;MLEAF=0.500;MQ=57.06;MQRankSum=-1.593;QD=9.67;ReadPosRankSum=-0.427;SOR=0.698	GT:AD:DP:GQ:PL	0/1:109,43:152:99:1477,0,4447
EU153402.1	7077	.	T	G,A	5571.10	.	AC=1,1;AF=0.500,0.500;AN=2;BaseQRankSum=-0.094;DP=160;ExcessHet=0.0000;FS=1.118;MLEAC=1,1;MLEAF=0.500,0.500;MQ=57.00;MQRankSum=-1.995;QD=34.82;ReadPosRankSum=0.567;SOR=0.953	GT:AD:DP:GQ:PL	1/2:13,60,87:160:99:5588,3107,3473,1974,0,2258
EU153402.1	7078	.	T	C	1535.64	.	AC=1;AF=0.500;AN=2;BaseQRankSum=-0.003;DP=160;ExcessHet=0.0000;FS=0.000;MLEAC=1;MLEAF=0.500;MQ=57.00;MQRankSum=-1.329;QD=9.60;ReadPosRankSum=-0.631;SOR=0.632	GT:AD:DP:GQ:PL	0/1:115,45:160:99:1543,0,4693
EU153402.1	7080	.	C	A	2204.64	.	AC=1;AF=0.500;AN=2;BaseQRankSum=3.214;DP=162;ExcessHet=0.0000;FS=0.000;MLEAC=1;MLEAF=0.500;MQ=57.04;MQRankSum=4.423;QD=13.61;ReadPosRankSum=2.894;SOR=0.736	GT:AD:DP:GQ:PL	0/1:102,60:162:99:2212,0,4102
EU153402.1	7082	.	C	G	1478.64	.	AC=1;AF=0.500;AN=2;BaseQRankSum=-2.169;DP=164;ExcessHet=0.0000;FS=0.666;MLEAC=1;MLEAF=0.500;MQ=57.08;MQRankSum=-4.676;QD=9.02;ReadPosRankSum=-2.300;SOR=0.810	GT:AD:DP:GQ:PL	0/1:120,44:164:99:1486,0,4906
EU153402.1	7083	.	A	G	1478.64	.	AC=1;AF=0.500;AN=2;BaseQRankSum=-1.853;DP=164;ExcessHet=0.0000;FS=0.666;MLEAC=1;MLEAF=0.500;MQ=57.08;MQRankSum=-4.676;QD=9.02;ReadPosRankSum=-1.980;SOR=0.810	GT:AD:DP:GQ:PL	0/1:120,44:164:99:1486,0,4906
EU153402.1	7088	.	T	C,G	5819.10	.	AC=1,1;AF=0.500,0.500;AN=2;BaseQRankSum=-0.070;DP=168;ExcessHet=0.0000;FS=1.063;MLEAC=1,1;MLEAF=0.500,0.500;MQ=57.15;MQRankSum=-2.011;QD=34.64;ReadPosRankSum=1.746;SOR=0.556	GT:AD:DP:GQ:PL	1/2:14,108,46:168:99:5836,1344,1606,3947,0,4396
EU153402.1	7089	.	G	T	1553.64	.	AC=1;AF=0.500;AN=2;BaseQRankSum=-1.887;DP=169;ExcessHet=0.0000;FS=0.649;MLEAC=1;MLEAF=0.500;MQ=57.17;MQRankSum=-4.583;QD=9.19;ReadPosRankSum=-2.596;SOR=0.780	GT:AD:DP:GQ:PL	0/1:123,46:169:99:1561,0,5026
EU153402.1	7096	.	T	G	1550.64	.	AC=1;AF=0.500;AN=2;BaseQRankSum=-1.360;DP=170;ExcessHet=0.0000;FS=0.646;MLEAC=1;MLEAF=0.500;MQ=57.18;MQRankSum=-4.613;QD=9.12;ReadPosRankSum=-1.958;SOR=0.766	GT:AD:DP:GQ:PL	0/1:124,46:170:99:1558,0,5068
EU153402.1	7101	.	C	T	1379.64	.	AC=1;AF=0.500;AN=2;BaseQRankSum=-1.687;DP=167;ExcessHet=0.0000;FS=3.281;MLEAC=1;MLEAF=0.500;MQ=57.31;MQRankSum=-2.191;QD=8.26;ReadPosRankSum=1.824;SOR=0.450	GT:AD:DP:GQ:PL	0/1:125,42:167:99:1387,0,5122
EU153402.1	7104	.	G	C	2411.64	.	AC=1;AF=0.500;AN=2;BaseQRankSum=2.208;DP=168;ExcessHet=0.0000;FS=1.261;MLEAC=1;MLEAF=0.500;MQ=57.32;MQRankSum=5.038;QD=14.35;ReadPosRankSum=0.936;SOR=0.567	GT:AD:DP:GQ:PL	0/1:103,65:168:99:2419,0,4129
EU153402.1	7110	.	T	G	6500.64	.	AC=1;AF=0.500;AN=2;BaseQRankSum=0.063;DP=172;ExcessHet=0.0000;FS=1.065;MLEAC=1;MLEAF=0.500;MQ=57.39;MQRankSum=-1.893;QD=33.49;ReadPosRankSum=2.926;SOR=0.552	GT:AD:DP:GQ:PL	0/1:14,156:170:99:6508,0,118
EU153402.1	7114	.	C	A	1202.64	.	AC=1;AF=0.500;AN=2;BaseQRankSum=-2.294;DP=170;ExcessHet=0.0000;FS=0.000;MLEAC=1;MLEAF=0.500;MQ=57.48;MQRankSum=-4.724;QD=7.24;ReadPosRankSum=1.421;SOR=0.693	GT:AD:DP:GQ:PL	0/1:128,38:166:99:1210,0,5260
EU153402.1	7115	.	A	G	2723.64	.	AC=1;AF=0.500;AN=2;BaseQRankSum=2.243;DP=169;ExcessHet=0.0000;FS=0.000;MLEAC=1;MLEAF=0.500;MQ=57.46;MQRankSum=5.360;QD=16.12;ReadPosRankSum=-2.412;SOR=0.646	GT:AD:DP:GQ:PL	0/1:97,72:169:99:2731,0,3856
EU153402.1	7116	.	T	G	6293.64	.	AC=1;AF=0.500;AN=2;BaseQRankSum=-0.102;DP=168;ExcessHet=0.0000;FS=1.146;MLEAC=1;MLEAF=0.500;MQ=57.61;MQRankSum=-1.721;QD=30.64;ReadPosRankSum=2.287;SOR=0.450	GT:AD:DP:GQ:PL	0/1:13,151:164:91:6301,0,91
EU153402.1	7120	.	G	C	1151.64	.	AC=1;AF=0.500;AN=2;BaseQRankSum=-1.600;DP=168;ExcessHet=0.0000;FS=0.000;MLEAC=1;MLEAF=0.500;MQ=57.75;MQRankSum=-4.729;QD=6.85;ReadPosRankSum=1.735;SOR=0.753	GT:AD:DP:GQ:PL	0/1:131,37:168:99:1159,0,5389
EU153402.1	7128	.	GATC	G	3134.60	.	AC=1;AF=0.500;AN=2;BaseQRankSum=-0.469;DP=167;ExcessHet=0.0000;FS=1.939;MLEAC=1;MLEAF=0.500;MQ=57.74;MQRankSum=5.584;QD=18.77;ReadPosRankSum=-4.223;SOR=0.557	GT:AD:DP:GQ:PL	0/1:86,81:167:99:3142,0,3367
EU153402.1	7135	.	A	G	2558.64	.	AC=1;AF=0.500;AN=2;BaseQRankSum=-0.308;DP=164;ExcessHet=0.0000;FS=0.000;MLEAC=1;MLEAF=0.500;MQ=57.76;MQRankSum=-5.882;QD=15.60;ReadPosRankSum=3.827;SOR=0.728	GT:AD:DP:GQ:PL	0/1:96,68:164:99:2566,0,3826
EU153402.1	7138	.	A	G	986.64	.	AC=1;AF=0.500;AN=2;BaseQRankSum=-0.280;DP=163;ExcessHet=0.0000;FS=0.000;MLEAC=1;MLEAF=0.500;MQ=57.75;MQRankSum=-2.536;QD=6.05;ReadPosRankSum=1.856;SOR=0.732	GT:AD:DP:GQ:PL	0/1:130,33:163:99:994,0,5359
EU153402.1	7139	.	A	C	6151.03	.	AC=2;AF=1.00;AN=2;BaseQRankSum=-1.453;DP=161;ExcessHet=0.0000;FS=2.762;MLEAC=2;MLEAF=1.00;MQ=57.72;MQRankSum=-1.405;QD=29.32;ReadPosRankSum=-0.146;SOR=0.400	GT:AD:DP:GQ:PL	1/1:10,147:157:23:6165,23,0
EU153402.1	7140	.	T	C	6241.05	.	AC=2;AF=1.00;AN=2;BaseQRankSum=-1.469;DP=159;ExcessHet=0.0000;FS=2.767;MLEAC=2;MLEAF=1.00;MQ=57.69;MQRankSum=-1.459;QD=33.48;ReadPosRankSum=-0.150;SOR=0.397	GT:AD:DP:GQ:PL	1/1:10,149:159:29:6255,29,0
EU153402.1	7145	.	T	C	6241.05	.	AC=2;AF=1.00;AN=2;BaseQRankSum=-1.500;DP=159;ExcessHet=0.0000;FS=2.803;MLEAC=2;MLEAF=1.00;MQ=57.69;MQRankSum=-1.459;QD=30.12;ReadPosRankSum=-0.496;SOR=0.380	GT:AD:DP:GQ:PL	1/1:10,149:159:29:6255,29,0
EU153402.1	7147	.	TG	T	2513.60	.	AC=1;AF=0.500;AN=2;BaseQRankSum=-0.962;DP=164;ExcessHet=0.0000;FS=1.985;MLEAC=1;MLEAF=0.500;MQ=57.76;MQRankSum=-5.965;QD=15.33;ReadPosRankSum=2.491;SOR=0.864	GT:AD:DP:GQ:PL	0/1:97,67:164:99:2521,0,3871
EU153402.1	7169	.	C	T	2696.64	.	AC=1;AF=0.500;AN=2;BaseQRankSum=1.168;DP=148;ExcessHet=0.0000;FS=1.302;MLEAC=1;MLEAF=0.500;MQ=58.37;MQRankSum=4.266;QD=18.22;ReadPosRankSum=1.380;SOR=0.567	GT:AD:DP:GQ:PL	0/1:78,70:148:99:2704,0,3064
EU153402.1	7172	.	G	T	2586.64	.	AC=1;AF=0.500;AN=2;BaseQRankSum=1.547;DP=144;ExcessHet=0.0000;FS=3.040;MLEAC=1;MLEAF=0.500;MQ=58.52;MQRankSum=3.909;QD=18.48;ReadPosRankSum=1.676;SOR=0.464	GT:AD:DP:GQ:PL	0/1:73,67:140:99:2594,0,2864
EU153402.1	7175	.	A	G	686.64	.	AC=1;AF=0.500;AN=2;BaseQRankSum=-0.768;DP=144;ExcessHet=0.0000;FS=0.802;MLEAC=1;MLEAF=0.500;MQ=58.52;MQRankSum=-0.746;QD=4.77;ReadPosRankSum=-3.709;SOR=0.784	GT:AD:DP:GQ:PL	0/1:118,26:144:99:694,0,4825
EU153402.1	7177	.	G	T,C	4577.10	.	AC=1,1;AF=0.500,0.500;AN=2;BaseQRankSum=-1.594;DP=144;ExcessHet=0.0000;FS=3.732;MLEAC=1,1;MLEAF=0.500,0.500;MQ=58.52;MQRankSum=0.074;QD=32.01;ReadPosRankSum=-1.002;SOR=0.318	GT:AD:DP:GQ:PL	1/2:16,57,70:143:99:4594,2248,2748,1707,0,2164
EU153402.1	7180	.	A	G	3107.64	.	AC=1;AF=0.500;AN=2;BaseQRankSum=1.374;DP=142;ExcessHet=0.0000;FS=0.740;MLEAC=1;MLEAF=0.500;MQ=58.49;MQRankSum=3.788;QD=26.79;ReadPosRankSum=0.601;SOR=0.584	GT:AD:DP:GQ:PL	0/1:39,77:116:99:3115,0,1385
EU153402.1	7182	.	T	TG	5246.60	.	AC=1;AF=0.500;AN=2;BaseQRankSum=-0.243;DP=138;ExcessHet=0.0000;FS=6.191;MLEAC=1;MLEAF=0.500;MQ=58.98;MQRankSum=-1.156;QD=26.10;ReadPosRankSum=-1.374;SOR=0.235	GT:AD:DP:GQ:PL	0/1:12,126:138:99:5254,0,125
EU153402.1	7185	.	C	T	678.64	.	AC=1;AF=0.500;AN=2;BaseQRankSum=0.476;DP=139;ExcessHet=0.0000;FS=2.937;MLEAC=1;MLEAF=0.500;MQ=59.00;MQRankSum=-4.498;QD=4.88;ReadPosRankSum=-0.738;SOR=0.431	GT:AD:DP:GQ:PL	0/1:114,25:139:99:686,0,4710
EU153402.1	7186	.	A	G	681.64	.	AC=1;AF=0.500;AN=2;BaseQRankSum=-0.468;DP=138;ExcessHet=0.0000;FS=1.829;MLEAC=1;MLEAF=0.500;MQ=58.99;MQRankSum=-4.474;QD=4.94;ReadPosRankSum=-0.437;SOR=0.467	GT:AD:DP:GQ:PL	0/1:113,25:138:99:689,0,4668
EU153402.1	7191	.	G	C	534.64	.	AC=1;AF=0.500;AN=2;BaseQRankSum=-2.116;DP=135;ExcessHet=0.0000;FS=1.957;MLEAC=1;MLEAF=0.500;MQ=59.19;MQRankSum=-4.717;QD=3.99;ReadPosRankSum=-0.883;SOR=0.477	GT:AD:DP:GQ:PL	0/1:113,21:134:99:542,0,4680
EU153402.1	7216	.	C	T	267.64	.	AC=1;AF=0.500;AN=2;BaseQRankSum=-0.941;DP=127;ExcessHet=0.0000;FS=0.000;MLEAC=1;MLEAF=0.500;MQ=59.86;MQRankSum=0.000;QD=2.25;ReadPosRankSum=-0.500;SOR=0.741	GT:AD:DP:GQ:PL	0/1:105,14:119:99:275,0,4124
EU153402.1	7219	.	T	TC	102.60	.	AC=1;AF=0.500;AN=2;BaseQRankSum=-0.786;DP=127;ExcessHet=0.0000;FS=4.052;MLEAC=1;MLEAF=0.500;MQ=59.86;MQRankSum=-2.922;QD=0.81;ReadPosRankSum=-2.922;SOR=1.264	GT:AD:DP:GQ:PL	0/1:114,13:127:99:110,0,4721
EU153402.1	7220	.	A	C	4154.64	.	AC=1;AF=0.500;AN=2;BaseQRankSum=0.489;DP=126;ExcessHet=0.0000;FS=1.965;MLEAC=1;MLEAF=0.500;MQ=59.86;MQRankSum=-0.434;QD=34.05;ReadPosRankSum=1.123;SOR=0.491	GT:AD:DP:GQ:PL	0/1:21,101:122:99:4162,0,577
EU153402.1	7232	.	C	T	153.64	.	AC=1;AF=0.500;AN=2;BaseQRankSum=1.342;DP=141;ExcessHet=0.0000;FS=0.000;MLEAC=1;MLEAF=0.500;MQ=60.00;MQRankSum=0.000;QD=1.09;ReadPosRankSum=1.858;SOR=0.768	GT:AD:DP:GQ:PL	0/1:128,13:141:99:161,0,5335
EU153402.1	7233	.	C	T	147.64	.	AC=1;AF=0.500;AN=2;BaseQRankSum=1.452;DP=143;ExcessHet=0.0000;FS=0.000;MLEAC=1;MLEAF=0.500;MQ=60.00;MQRankSum=0.000;QD=1.03;ReadPosRankSum=2.202;SOR=0.802	GT:AD:DP:GQ:PL	0/1:130,13:143:99:155,0,5420
EU153402.1	7240	.	C	T	3056.64	.	AC=1;AF=0.500;AN=2;BaseQRankSum=0.895;DP=177;ExcessHet=0.0000;FS=2.639;MLEAC=1;MLEAF=0.500;MQ=60.00;MQRankSum=0.000;QD=17.27;ReadPosRankSum=5.455;SOR=0.501	GT:AD:DP:GQ:PL	0/1:97,80:177:99:3064,0,3832
EU153402.1	7246	.	GC	G	2876.60	.	AC=1;AF=0.500;AN=2;BaseQRankSum=1.214;DP=213;ExcessHet=0.0000;FS=0.000;MLEAC=1;MLEAF=0.500;MQ=60.00;MQRankSum=0.000;QD=14.60;ReadPosRankSum=7.416;SOR=0.678	GT:AD:DP:GQ:PL	0/1:119,78:197:99:2884,0,4762
EU153402.1	7259	.	G	C	6880.64	.	AC=1;AF=0.500;AN=2;BaseQRankSum=0.815;DP=268;ExcessHet=0.0000;FS=0.000;MLEAC=1;MLEAF=0.500;MQ=60.00;MQRankSum=0.000;QD=25.67;ReadPosRankSum=-5.413;SOR=0.668	GT:AD:DP:GQ:PL	0/1:97,171:268:99:6888,0,3558
EU153402.1	7270	.	C	T	7867.64	.	AC=1;AF=0.500;AN=2;BaseQRankSum=0.423;DP=314;ExcessHet=0.0000;FS=2.516;MLEAC=1;MLEAF=0.500;MQ=60.00;MQRankSum=0.000;QD=25.06;ReadPosRankSum=-5.134;SOR=0.667	GT:AD:DP:GQ:PL	0/1:118,196:314:99:7875,0,4365
EU153402.1	7273	.	G	A	8533.64	.	AC=1;AF=0.500;AN=2;BaseQRankSum=2.672;DP=319;ExcessHet=0.0000;FS=3.232;MLEAC=1;MLEAF=0.500;MQ=60.00;MQRankSum=0.000;QD=26.92;ReadPosRankSum=-5.056;SOR=0.611	GT:AD:DP:GQ:PL	0/1:106,211:317:99:8541,0,3753
EU153402.1	7276	.	A	G	13396.06	.	AC=2;AF=1.00;AN=2;BaseQRankSum=0.037;DP=328;ExcessHet=0.0000;FS=2.216;MLEAC=2;MLEAF=1.00;MQ=60.00;MQRankSum=0.000;QD=30.03;ReadPosRankSum=-2.116;SOR=0.420	GT:AD:DP:GQ:PL	1/1:15,313:328:99:13410,312,0
EU153402.1	7280	.	T	C	2404.64	.	AC=1;AF=0.500;AN=2;BaseQRankSum=0.047;DP=353;ExcessHet=0.0000;FS=5.135;MLEAC=1;MLEAF=0.500;MQ=60.00;MQRankSum=0.000;QD=6.81;ReadPosRankSum=2.686;SOR=0.994	GT:AD:DP:GQ:PL	0/1:275,78:353:99:2412,0,11313
EU153402.1	7294	.	G	C	225.64	.	AC=1;AF=0.500;AN=2;BaseQRankSum=-0.643;DP=769;ExcessHet=0.0000;FS=5.645;MLEAC=1;MLEAF=0.500;MQ=60.00;MQRankSum=0.000;QD=0.29;ReadPosRankSum=-1.014;SOR=1.182	GT:AD:DP:GQ:PL	0/1:711,57:768:99:233,0,29619
EU153402.1	7300	.	C	G	21727.64	.	AC=1;AF=0.500;AN=2;BaseQRankSum=0.859;DP=796;ExcessHet=0.0000;FS=5.866;MLEAC=1;MLEAF=0.500;MQ=60.00;MQRankSum=0.000;QD=29.28;ReadPosRankSum=2.277;SOR=0.706	GT:AD:DP:GQ:PL	0/1:197,545:742:99:21735,0,6591
EU153402.1	7304	.	T	G	1259.64	.	AC=1;AF=0.500;AN=2;BaseQRankSum=-0.791;DP=805;ExcessHet=0.0000;FS=3.252;MLEAC=1;MLEAF=0.500;MQ=60.00;MQRankSum=0.000;QD=1.56;ReadPosRankSum=-0.958;SOR=0.960	GT:AD:DP:GQ:PL	0/1:723,82:805:99:1267,0,30071
EU153402.1	7311	.	A	G	35830.06	.	AC=2;AF=1.00;AN=2;BaseQRankSum=-1.832;DP=827;ExcessHet=0.0000;FS=0.000;MLEAC=2;MLEAF=1.00;MQ=59.99;MQRankSum=-0.127;QD=28.90;ReadPosRankSum=-1.083;SOR=0.268	GT:AD:DP:GQ:PL	1/1:15,812:827:99:35844,1814,0
EU153402.1	7315	.	C	A	1126.64	.	AC=1;AF=0.500;AN=2;BaseQRankSum=-2.053;DP=839;ExcessHet=0.0000;FS=3.371;MLEAC=1;MLEAF=0.500;MQ=59.99;MQRankSum=0.333;QD=1.36;ReadPosRankSum=-0.641;SOR=1.114	GT:AD:DP:GQ:PL	0/1:750,81:831:99:1134,0,31123
EU153402.1	7316	.	C	T	25815.64	.	AC=1;AF=0.500;AN=2;BaseQRankSum=2.326;DP=842;ExcessHet=0.0000;FS=5.214;MLEAC=1;MLEAF=0.500;MQ=59.99;MQRankSum=-0.533;QD=31.14;ReadPosRankSum=0.833;SOR=0.528	GT:AD:DP:GQ:PL	0/1:185,644:829:99:25823,0,5773
EU153402.1	7328	.	C	G	37831.06	.	AC=2;AF=1.00;AN=2;BaseQRankSum=-2.131;DP=879;ExcessHet=0.0000;FS=0.000;MLEAC=2;MLEAF=1.00;MQ=59.99;MQRankSum=-0.205;QD=27.93;ReadPosRankSum=-0.529;SOR=0.477	GT:AD:DP:GQ:PL	1/1:19,860:879:99:37845,1791,0
EU153402.1	7338	.	T	G	35862.06	.	AC=2;AF=1.00;AN=2;BaseQRankSum=0.032;DP=908;ExcessHet=0.0000;FS=0.000;MLEAC=2;MLEAF=1.00;MQ=59.99;MQRankSum=-0.241;QD=28.53;ReadPosRankSum=0.740;SOR=0.406	GT:AD:DP:GQ:PL	1/1:26,826:852:99:35876,1419,0
EU153402.1	7344	.	G	A	974.64	.	AC=1;AF=0.500;AN=2;BaseQRankSum=-1.886;DP=915;ExcessHet=0.0000;FS=4.953;MLEAC=1;MLEAF=0.500;MQ=59.99;MQRankSum=0.456;QD=1.08;ReadPosRankSum=0.847;SOR=1.283	GT:AD:DP:GQ:PL	0/1:820,84:904:99:982,0,33770
EU153402.1	7353	.	C	A	28324.06	.	AC=2;AF=1.00;AN=2;BaseQRankSum=1.657;DP=718;ExcessHet=0.0000;FS=0.000;MLEAC=2;MLEAF=1.00;MQ=60.00;MQRankSum=0.000;QD=34.22;ReadPosRankSum=2.830;SOR=0.577	GT:AD:DP:GQ:PL	1/1:37,668:705:99:28338,458,0
EU153402.1	7355	.	T	A	27450.64	.	AC=1;AF=0.500;AN=2;BaseQRankSum=-0.157;DP=709;ExcessHet=0.0000;FS=0.000;MLEAC=1;MLEAF=0.500;MQ=60.00;MQRankSum=0.000;QD=28.76;ReadPosRankSum=2.519;SOR=0.502	GT:AD:DP:GQ:PL	0/1:50,658:708:99:27458,0,118
EU153402.1	7374	.	A	G	29866.06	.	AC=2;AF=1.00;AN=2;BaseQRankSum=-0.085;DP=700;ExcessHet=0.0000;FS=0.000;MLEAC=2;MLEAF=1.00;MQ=60.00;MQRankSum=0.000;QD=27.98;ReadPosRankSum=0.747;SOR=0.729	GT:AD:DP:GQ:PL	1/1:18,682:700:99:29880,1298,0
EU153402.1	7392	.	T	C	28786.06	.	AC=2;AF=1.00;AN=2;BaseQRankSum=0.783;DP=680;ExcessHet=0.0000;FS=0.000;MLEAC=2;MLEAF=1.00;MQ=60.00;MQRankSum=0.000;QD=32.45;ReadPosRankSum=0.563;SOR=0.718	GT:AD:DP:GQ:PL	1/1:20,660:680:99:28800,1147,0
EU153402.1	7399	.	C	G	27400.06	.	AC=2;AF=1.00;AN=2;BaseQRankSum=0.047;DP=661;ExcessHet=0.0000;FS=0.000;MLEAC=2;MLEAF=1.00;MQ=60.00;MQRankSum=0.000;QD=28.13;ReadPosRankSum=-0.511;SOR=0.669	GT:AD:DP:GQ:PL	1/1:25,636:661:99:27414,865,0
EU153402.1	7400	.	G	A	27886.06	.	AC=2;AF=1.00;AN=2;BaseQRankSum=1.729;DP=652;ExcessHet=0.0000;FS=0.000;MLEAC=2;MLEAF=1.00;MQ=60.00;MQRankSum=0.000;QD=30.86;ReadPosRankSum=-0.524;SOR=0.557	GT:AD:DP:GQ:PL	1/1:16,636:652:99:27900,1243,0
EU153402.1	7409	.	T	C	28021.06	.	AC=2;AF=1.00;AN=2;BaseQRankSum=0.533;DP=657;ExcessHet=0.0000;FS=1.696;MLEAC=2;MLEAF=1.00;MQ=60.00;MQRankSum=0.000;QD=26.41;ReadPosRankSum=-0.305;SOR=0.508	GT:AD:DP:GQ:PL	1/1:17,640:657:99:28035,1213,0
EU153402.1	7414	.	C	T	26750.06	.	AC=2;AF=1.00;AN=2;BaseQRankSum=1.906;DP=642;ExcessHet=0.0000;FS=0.000;MLEAC=2;MLEAF=1.00;MQ=60.00;MQRankSum=0.000;QD=31.80;ReadPosRankSum=-0.349;SOR=0.634	GT:AD:DP:GQ:PL	1/1:23,619:642:99:26764,898,0
EU153402.1	7425	.	T	C	18958.64	.	AC=1;AF=0.500;AN=2;BaseQRankSum=1.145;DP=648;ExcessHet=0.0000;FS=0.000;MLEAC=1;MLEAF=0.500;MQ=60.00;MQRankSum=0.000;QD=30.78;ReadPosRankSum=-0.328;SOR=0.637	GT:AD:DP:GQ:PL	0/1:120,496:616:99:18966,0,3109
EU153402.1	7446	.	C	T	27661.06	.	AC=2;AF=1.00;AN=2;BaseQRankSum=1.722;DP=643;ExcessHet=0.0000;FS=2.081;MLEAC=2;MLEAF=1.00;MQ=60.00;MQRankSum=0.000;QD=27.35;ReadPosRankSum=-1.737;SOR=0.509	GT:AD:DP:GQ:PL	1/1:14,629:643:99:27675,1306,0
EU153402.1	7466	.	C	A	27076.06	.	AC=2;AF=1.00;AN=2;BaseQRankSum=1.811;DP=632;ExcessHet=0.0000;FS=0.000;MLEAC=2;MLEAF=1.00;MQ=60.00;MQRankSum=0.000;QD=31.13;ReadPosRankSum=-0.431;SOR=0.517	GT:AD:DP:GQ:PL	1/1:14,616:630:99:27090,1266,0
EU153402.1	7473	.	T	C	27481.06	.	AC=2;AF=1.00;AN=2;BaseQRankSum=1.529;DP=637;ExcessHet=0.0000;FS=0.000;MLEAC=2;MLEAF=1.00;MQ=60.00;MQRankSum=0.000;QD=35.55;ReadPosRankSum=-0.663;SOR=0.783	GT:AD:DP:GQ:PL	1/1:12,623:635:99:27495,1371,0
EU153402.1	7479	.	ACCC	A	26353.03	.	AC=2;AF=1.00;AN=2;BaseQRankSum=0.419;DP=640;ExcessHet=0.0000;FS=0.000;MLEAC=2;MLEAF=1.00;MQ=60.00;MQRankSum=0.000;QD=26.66;ReadPosRankSum=-0.745;SOR=0.693	GT:AD:DP:GQ:PL	1/1:17,606:623:99:26367,1111,0
EU153402.1	7488	.	C	T	27391.06	.	AC=2;AF=1.00;AN=2;BaseQRankSum=2.903;DP=633;ExcessHet=0.0000;FS=0.000;MLEAC=2;MLEAF=1.00;MQ=60.00;MQRankSum=0.000;QD=32.10;ReadPosRankSum=0.505;SOR=0.528	GT:AD:DP:GQ:PL	1/1:12,621:633:99:27405,1365,0
EU153402.1	7495	.	C	G	27436.06	.	AC=2;AF=1.00;AN=2;BaseQRankSum=3.482;DP=638;ExcessHet=0.0000;FS=0.000;MLEAC=2;MLEAF=1.00;MQ=60.00;MQRankSum=0.000;QD=29.75;ReadPosRankSum=1.820;SOR=0.780	GT:AD:DP:GQ:PL	1/1:14,624:638:99:27450,1290,0
EU153402.1	7519	.	T	C	28426.06	.	AC=2;AF=1.00;AN=2;BaseQRankSum=0.407;DP=658;ExcessHet=0.0000;FS=2.232;MLEAC=2;MLEAF=1.00;MQ=60.00;MQRankSum=0.000;QD=32.53;ReadPosRankSum=1.530;SOR=0.759	GT:AD:DP:GQ:PL	1/1:13,645:658:99:28440,1396,0
EU153402.1	7547	.	G	T	25269.06	.	AC=2;AF=1.00;AN=2;BaseQRankSum=0.529;DP=649;ExcessHet=0.0000;FS=1.521;MLEAC=2;MLEAF=1.00;MQ=60.00;MQRankSum=0.000;QD=33.16;ReadPosRankSum=1.785;SOR=0.727	GT:AD:DP:GQ:PL	1/1:23,622:645:99:25283,904,0
EU153402.1	7562	.	C	T,CCTGT	24013.06	.	AC=1,1;AF=0.500,0.500;AN=2;BaseQRankSum=1.496;DP=593;ExcessHet=0.0000;FS=2.309;MLEAC=1,1;MLEAF=0.500,0.500;MQ=60.00;MQRankSum=0.000;QD=30.74;ReadPosRankSum=-0.955;SOR=0.595	GT:AD:DP:GQ:PL	1/2:10,57,526:593:99:24030,20300,19736,1824,0,584
EU153402.1	7612	.	T	C	15646.06	.	AC=2;AF=1.00;AN=2;BaseQRankSum=0.999;DP=382;ExcessHet=0.0000;FS=6.717;MLEAC=2;MLEAF=1.00;MQ=60.00;MQRankSum=0.000;QD=29.80;ReadPosRankSum=0.585;SOR=0.875	GT:AD:DP:GQ:PL	1/1:17,365:382:99:15660,385,0
EU153402.1	7647	.	T	C	31858.06	.	AC=2;AF=1.00;AN=2;BaseQRankSum=2.395;DP=790;ExcessHet=0.0000;FS=4.535;MLEAC=2;MLEAF=1.00;MQ=59.84;MQRankSum=-0.628;QD=28.73;ReadPosRankSum=1.086;SOR=0.426	GT:AD:DP:GQ:PL	1/1:18,740:758:99:31872,1541,0
EU153402.1	7648	.	C	T	27327.96	.	AC=2;AF=1.00;AN=2;BaseQRankSum=0.240;DP=787;ExcessHet=0.0000;FS=6.274;MLEAC=2;MLEAF=1.00;MQ=59.84;MQRankSum=14.887;QD=30.21;ReadPosRankSum=0.042;SOR=0.474	GT:AD:DP:GQ:PL	1/1:52,706:758:17:27342,17,0
EU153402.1	7675	.	G	T	28920.64	.	AC=1;AF=0.500;AN=2;BaseQRankSum=1.189;DP=770;ExcessHet=0.0000;FS=3.615;MLEAC=1;MLEAF=0.500;MQ=59.86;MQRankSum=12.098;QD=30.41;ReadPosRankSum=-1.263;SOR=0.470	GT:AD:DP:GQ:PL	0/1:63,698:761:99:28928,0,544
EU153402.1	7685	.	G	A	32902.06	.	AC=2;AF=1.00;AN=2;BaseQRankSum=-0.833;DP=782;ExcessHet=0.0000;FS=1.706;MLEAC=2;MLEAF=1.00;MQ=59.89;MQRankSum=-0.576;QD=33.21;ReadPosRankSum=-0.837;SOR=0.584	GT:AD:DP:GQ:PL	1/1:25,757:782:99:32916,1229,0
EU153402.1	7695	.	A	C	29795.64	.	AC=1;AF=0.500;AN=2;BaseQRankSum=-0.431;DP=774;ExcessHet=0.0000;FS=3.613;MLEAC=1;MLEAF=0.500;MQ=59.89;MQRankSum=10.936;QD=29.67;ReadPosRankSum=0.677;SOR=0.412	GT:AD:DP:GQ:PL	0/1:59,714:773:99:29803,0,283
EU153402.1	7696	.	A	G	31621.06	.	AC=2;AF=1.00;AN=2;BaseQRankSum=-1.488;DP=775;ExcessHet=0.0000;FS=5.545;MLEAC=2;MLEAF=1.00;MQ=59.89;MQRankSum=11.371;QD=33.54;ReadPosRankSum=0.824;SOR=0.260	GT:AD:DP:GQ:PL	1/1:36,739:775:99:31635,713,0
EU153402.1	7698	.	A	C	28898.64	.	AC=1;AF=0.500;AN=2;BaseQRankSum=0.246;DP=771;ExcessHet=0.0000;FS=3.205;MLEAC=1;MLEAF=0.500;MQ=59.89;MQRankSum=9.620;QD=25.72;ReadPosRankSum=0.468;SOR=0.478	GT:AD:DP:GQ:PL	0/1:76,695:771:99:28906,0,1099
EU153402.1	7709	.	C	A	34152.06	.	AC=2;AF=1.00;AN=2;BaseQRankSum=-1.626;DP=809;ExcessHet=0.0000;FS=2.081;MLEAC=2;MLEAF=1.00;MQ=59.90;MQRankSum=-0.440;QD=26.81;ReadPosRankSum=-0.234;SOR=0.608	GT:AD:DP:GQ:PL	1/1:15,775:790:99:34166,1703,0
EU153402.1	7723	.	C	A	31107.64	.	AC=1;AF=0.500;AN=2;BaseQRankSum=1.100;DP=843;ExcessHet=0.0000;FS=0.000;MLEAC=1;MLEAF=0.500;MQ=59.91;MQRankSum=1.407;QD=29.63;ReadPosRankSum=0.787;SOR=0.717	GT:AD:DP:GQ:PL	0/1:75,759:834:99:31115,0,866
EU153402.1	7742	.	C	T	37111.06	.	AC=2;AF=1.00;AN=2;BaseQRankSum=-1.654;DP=857;ExcessHet=0.0000;FS=0.000;MLEAC=2;MLEAF=1.00;MQ=59.97;MQRankSum=-0.272;QD=28.68;ReadPosRankSum=-0.422;SOR=0.705	GT:AD:DP:GQ:PL	1/1:16,841:857:99:37125,1860,0
EU153402.1	7745	.	C	T	37865.06	.	AC=2;AF=1.00;AN=2;BaseQRankSum=-0.174;DP=874;ExcessHet=0.0000;FS=0.000;MLEAC=2;MLEAF=1.00;MQ=59.97;MQRankSum=-0.269;QD=23.28;ReadPosRankSum=-1.032;SOR=0.707	GT:AD:DP:GQ:PL	1/1:16,858:874:99:37879,1911,0
EU153402.1	7751	.	A	C	2574.64	.	AC=1;AF=0.500;AN=2;BaseQRankSum=0.977;DP=383;ExcessHet=0.0000;FS=0.000;MLEAC=1;MLEAF=0.500;MQ=59.12;MQRankSum=-14.676;QD=6.72;ReadPosRankSum=5.800;SOR=0.711	GT:AD:DP:GQ:PL	0/1:300,83:383:99:2582,0,12347
EU153402.1	7752	.	AG	A	9752.60	.	AC=1;AF=0.500;AN=2;BaseQRankSum=-0.801;DP=395;ExcessHet=0.0000;FS=0.808;MLEAC=1;MLEAF=0.500;MQ=59.15;MQRankSum=10.624;QD=25.33;ReadPosRankSum=-6.560;SOR=0.759	GT:AD:DP:GQ:PL	0/1:133,252:385:99:9760,0,4782
EU153402.1	7758	.	T	C	2691.64	.	AC=1;AF=0.500;AN=2;BaseQRankSum=-0.036;DP=419;ExcessHet=0.0000;FS=0.646;MLEAC=1;MLEAF=0.500;MQ=59.20;MQRankSum=-14.882;QD=6.42;ReadPosRankSum=5.574;SOR=0.776	GT:AD:DP:GQ:PL	0/1:331,88:419:99:2699,0,13634
EU153402.1	7759	.	C	G	2682.64	.	AC=1;AF=0.500;AN=2;BaseQRankSum=0.477;DP=422;ExcessHet=0.0000;FS=0.646;MLEAC=1;MLEAF=0.500;MQ=59.20;MQRankSum=-14.943;QD=6.36;ReadPosRankSum=5.978;SOR=0.757	GT:AD:DP:GQ:PL	0/1:334,88:422:99:2690,0,13760
EU153402.1	7761	.	T	A	2637.64	.	AC=1;AF=0.500;AN=2;BaseQRankSum=0.397;DP=422;ExcessHet=0.0000;FS=0.657;MLEAC=1;MLEAF=0.500;MQ=59.20;MQRankSum=-15.051;QD=6.25;ReadPosRankSum=6.043;SOR=0.777	GT:AD:DP:GQ:PL	0/1:335,87:422:99:2645,0,13805
EU153402.1	7764	.	A	G	16714.05	.	AC=2;AF=1.00;AN=2;BaseQRankSum=-1.500;DP=433;ExcessHet=0.0000;FS=0.000;MLEAC=2;MLEAF=1.00;MQ=59.22;MQRankSum=-1.381;QD=32.90;ReadPosRankSum=-0.618;SOR=0.627	GT:AD:DP:GQ:PL	1/1:13,401:414:99:17460,661,0
EU153402.1	7769	.	G	A	18174.06	.	AC=2;AF=1.00;AN=2;BaseQRankSum=-1.254;DP=452;ExcessHet=0.0000;FS=1.724;MLEAC=2;MLEAF=1.00;MQ=59.23;MQRankSum=-1.360;QD=33.74;ReadPosRankSum=0.036;SOR=0.669	GT:AD:DP:GQ:PL	1/1:13,420:433:99:18188,718,0
EU153402.1	7771	.	C	G	17005.64	.	AC=1;AF=0.500;AN=2;BaseQRankSum=-0.555;DP=456;ExcessHet=0.0000;FS=0.000;MLEAC=1;MLEAF=0.500;MQ=59.21;MQRankSum=-2.453;QD=28.10;ReadPosRankSum=0.255;SOR=0.641	GT:AD:DP:GQ:PL	0/1:41,414:455:99:17013,0,454
EU153402.1	7784	.	C	T	3197.64	.	AC=1;AF=0.500;AN=2;BaseQRankSum=-0.654;DP=505;ExcessHet=0.0000;FS=0.000;MLEAC=1;MLEAF=0.500;MQ=59.29;MQRankSum=-15.130;QD=6.33;ReadPosRankSum=3.613;SOR=0.775	GT:AD:DP:GQ:PL	0/1:400,105:505:99:3205,0,16480
EU153402.1	7785	.	C	T	3188.64	.	AC=1;AF=0.500;AN=2;BaseQRankSum=-1.055;DP=508;ExcessHet=0.0000;FS=0.653;MLEAC=1;MLEAF=0.500;MQ=59.29;MQRankSum=-15.182;QD=6.28;ReadPosRankSum=3.555;SOR=0.750	GT:AD:DP:GQ:PL	0/1:403,105:508:99:3196,0,16606
EU153402.1	7790	.	C	G	3245.64	.	AC=1;AF=0.500;AN=2;BaseQRankSum=-0.747;DP=519;ExcessHet=0.0000;FS=0.000;MLEAC=1;MLEAF=0.500;MQ=59.27;MQRankSum=-15.176;QD=6.44;ReadPosRankSum=2.713;SOR=0.743	GT:AD:DP:GQ:PL	0/1:398,106:504:99:3253,0,16393
EU153402.1	7810	.	A	G	25967.06	.	AC=2;AF=1.00;AN=2;BaseQRankSum=0.756;DP=598;ExcessHet=0.0000;FS=2.208;MLEAC=2;MLEAF=1.00;MQ=59.23;MQRankSum=-1.100;QD=30.95;ReadPosRankSum=2.131;SOR=0.441	GT:AD:DP:GQ:PL	1/1:10,587:597:99:25981,1363,0
EU153402.1	7812	.	C	A	19147.64	.	AC=1;AF=0.500;AN=2;BaseQRankSum=1.871;DP=603;ExcessHet=0.0000;FS=3.070;MLEAC=1;MLEAF=0.500;MQ=59.19;MQRankSum=13.559;QD=31.75;ReadPosRankSum=1.705;SOR=0.833	GT:AD:DP:GQ:PL	0/1:137,466:603:99:19155,0,4334
EU153402.1	7818	.	A	C	3145.64	.	AC=1;AF=0.500;AN=2;BaseQRankSum=-1.363;DP=612;ExcessHet=0.0000;FS=0.690;MLEAC=1;MLEAF=0.500;MQ=59.19;MQRankSum=-14.630;QD=5.14;ReadPosRankSum=-1.404;SOR=0.572	GT:AD:DP:GQ:PL	0/1:501,111:612:99:3153,0,20703
EU153402.1	7821	.	T	G	3124.64	.	AC=1;AF=0.500;AN=2;BaseQRankSum=-1.654;DP=619;ExcessHet=0.0000;FS=0.692;MLEAC=1;MLEAF=0.500;MQ=59.20;MQRankSum=-14.732;QD=5.05;ReadPosRankSum=-1.905;SOR=0.557	GT:AD:DP:GQ:PL	0/1:508,111:619:99:3132,0,20997
EU153402.1	7822	.	G	T	19816.64	.	AC=1;AF=0.500;AN=2;BaseQRankSum=1.743;DP=620;ExcessHet=0.0000;FS=4.115;MLEAC=1;MLEAF=0.500;MQ=59.20;MQRankSum=13.565;QD=31.96;ReadPosRankSum=3.215;SOR=0.837	GT:AD:DP:GQ:PL	0/1:138,482:620:99:19824,0,4328
EU153402.1	7823	.	C	A	3280.64	.	AC=1;AF=0.500;AN=2;BaseQRankSum=-1.532;DP=627;ExcessHet=0.0000;FS=1.469;MLEAC=1;MLEAF=0.500;MQ=59.21;MQRankSum=-15.465;QD=5.23;ReadPosRankSum=-2.563;SOR=0.563	GT:AD:DP:GQ:PL	0/1:512,115:627:99:3288,0,21153
EU153402.1	7826	.	A	G	27481.06	.	AC=2;AF=1.00;AN=2;BaseQRankSum=1.501;DP=629;ExcessHet=0.0000;FS=6.589;MLEAC=2;MLEAF=1.00;MQ=59.18;MQRankSum=-1.081;QD=24.42;ReadPosRankSum=1.277;SOR=0.384	GT:AD:DP:GQ:PL	1/1:9,620:629:99:27495,1488,0
EU153402.1	7828	.	G	A	3774.64	.	AC=1;AF=0.500;AN=2;BaseQRankSum=-1.645;DP=642;ExcessHet=0.0000;FS=5.471;MLEAC=1;MLEAF=0.500;MQ=58.99;MQRankSum=-16.269;QD=5.88;ReadPosRankSum=-3.338;SOR=0.833	GT:AD:DP:GQ:PL	0/1:515,127:642:99:3782,0,21242
EU153402.1	7832	.	T	C	18703.64	.	AC=1;AF=0.500;AN=2;BaseQRankSum=1.861;DP=650;ExcessHet=0.0000;FS=8.508;MLEAC=1;MLEAF=0.500;MQ=58.97;MQRankSum=14.065;QD=29.45;ReadPosRankSum=4.967;SOR=0.745	GT:AD:DP:GQ:PL	0/1:157,478:635:99:18711,0,5107
EU153402.1	7838	.	C	T	20728.64	.	AC=1;AF=0.500;AN=2;BaseQRankSum=3.174;DP=658;ExcessHet=0.0000;FS=9.091;MLEAC=1;MLEAF=0.500;MQ=58.93;MQRankSum=14.653;QD=31.70;ReadPosRankSum=5.396;SOR=0.709	GT:AD:DP:GQ:PL	0/1:148,506:654:99:20736,0,4692
EU153402.1	7839	.	C	G	20844.64	.	AC=1;AF=0.500;AN=2;BaseQRankSum=4.648;DP=655;ExcessHet=0.0000;FS=6.362;MLEAC=1;MLEAF=0.500;MQ=58.93;MQRankSum=14.470;QD=32.02;ReadPosRankSum=5.203;SOR=0.705	GT:AD:DP:GQ:PL	0/1:144,507:651:99:20852,0,4459
EU153402.1	7844	.	C	T	3648.64	.	AC=1;AF=0.500;AN=2;BaseQRankSum=-2.327;DP=669;ExcessHet=0.0000;FS=5.534;MLEAC=1;MLEAF=0.500;MQ=58.90;MQRankSum=-16.140;QD=5.45;ReadPosRankSum=-3.968;SOR=0.930	GT:AD:DP:GQ:PL	0/1:543,126:669:99:3656,0,22421
EU153402.1	7847	.	T	C	29866.06	.	AC=2;AF=1.00;AN=2;BaseQRankSum=-1.056;DP=674;ExcessHet=0.0000;FS=0.000;MLEAC=2;MLEAF=1.00;MQ=58.85;MQRankSum=-0.801;QD=31.31;ReadPosRankSum=-1.478;SOR=0.475	GT:AD:DP:GQ:PL	1/1:5,669:674:99:29880,1804,0
EU153402.1	7866	.	A	C	22702.64	.	AC=1;AF=0.500;AN=2;BaseQRankSum=-0.744;DP=633;ExcessHet=0.0000;FS=6.556;MLEAC=1;MLEAF=0.500;MQ=59.03;MQRankSum=8.006;QD=31.18;ReadPosRankSum=-1.436;SOR=0.603	GT:AD:DP:GQ:PL	0/1:86,547:633:99:22710,0,1965
EU153402.1	7867	.	T	A	1870.64	.	AC=1;AF=0.500;AN=2;BaseQRankSum=0.129;DP=632;ExcessHet=0.0000;FS=6.854;MLEAC=1;MLEAF=0.500;MQ=59.03;MQRankSum=-9.331;QD=2.96;ReadPosRankSum=1.568;SOR=1.131	GT:AD:DP:GQ:PL	0/1:548,84:632:99:1878,0,22758
EU153402.1	7872	.	G	A	22576.64	.	AC=1;AF=0.500;AN=2;BaseQRankSum=-0.061;DP=630;ExcessHet=0.0000;FS=8.322;MLEAC=1;MLEAF=0.500;MQ=59.03;MQRankSum=9.143;QD=29.98;ReadPosRankSum=-1.564;SOR=0.564	GT:AD:DP:GQ:PL	0/1:86,544:630:99:22584,0,1974
EU153402.1	7873	.	C	A	1699.64	.	AC=1;AF=0.500;AN=2;BaseQRankSum=-0.059;DP=629;ExcessHet=0.0000;FS=7.207;MLEAC=1;MLEAF=0.500;MQ=59.03;MQRankSum=-9.655;QD=2.70;ReadPosRankSum=1.872;SOR=1.232	GT:AD:DP:GQ:PL	0/1:549,80:629:99:1707,0,22812
EU153402.1	7874	.	A	G	1699.64	.	AC=1;AF=0.500;AN=2;BaseQRankSum=0.021;DP=629;ExcessHet=0.0000;FS=8.765;MLEAC=1;MLEAF=0.500;MQ=59.03;MQRankSum=-9.655;QD=2.70;ReadPosRankSum=1.880;SOR=1.229	GT:AD:DP:GQ:PL	0/1:549,80:629:99:1707,0,22812
EU153402.1	7879	.	G	T	22249.64	.	AC=1;AF=0.500;AN=2;BaseQRankSum=1.319;DP=619;ExcessHet=0.0000;FS=8.322;MLEAC=1;MLEAF=0.500;MQ=59.01;MQRankSum=9.289;QD=34.18;ReadPosRankSum=-1.916;SOR=0.549	GT:AD:DP:GQ:PL	0/1:83,536:619:99:22257,0,1872
EU153402.1	7885	.	A	T	1351.64	.	AC=1;AF=0.500;AN=2;BaseQRankSum=-0.647;DP=615;ExcessHet=0.0000;FS=7.554;MLEAC=1;MLEAF=0.500;MQ=59.00;MQRankSum=-9.420;QD=2.22;ReadPosRankSum=1.741;SOR=1.305	GT:AD:DP:GQ:PL	0/1:539,71:610:99:1359,0,22419
EU153402.1	7886	.	A	G	1516.64	.	AC=1;AF=0.500;AN=2;BaseQRankSum=-1.163;DP=615;ExcessHet=0.0000;FS=7.101;MLEAC=1;MLEAF=0.500;MQ=59.00;MQRankSum=-9.988;QD=2.47;ReadPosRankSum=2.617;SOR=1.268	GT:AD:DP:GQ:PL	0/1:540,75:615:99:1524,0,22449
EU153402.1	7895	.	G	T,C	24397.10	.	AC=1,1;AF=0.500,0.500;AN=2;BaseQRankSum=-0.360;DP=598;ExcessHet=0.0000;FS=0.000;MLEAC=1,1;MLEAF=0.500,0.500;MQ=59.01;MQRankSum=-0.964;QD=28.03;ReadPosRankSum=1.613;SOR=0.405	GT:AD:DP:GQ:PL	1/2:8,531,59:598:99:24414,2141,879,21961,0,22119
EU153402.1	7906	.	TG	T	20476.60	.	AC=1;AF=0.500;AN=2;BaseQRankSum=2.113;DP=565;ExcessHet=0.0000;FS=17.134;MLEAC=1;MLEAF=0.500;MQ=58.97;MQRankSum=9.718;QD=27.02;ReadPosRankSum=-0.929;SOR=0.410	GT:AD:DP:GQ:PL	0/1:72,493:565:99:20484,0,1539
EU153402.1	7909	.	A	G	1225.64	.	AC=1;AF=0.500;AN=2;BaseQRankSum=-2.608;DP=547;ExcessHet=0.0000;FS=16.162;MLEAC=1;MLEAF=0.500;MQ=58.93;MQRankSum=-10.391;QD=2.24;ReadPosRankSum=1.334;SOR=1.929	GT:AD:DP:GQ:PL	0/1:483,64:547:99:1233,0,20088
EU153402.1	7911	.	A	T	19849.64	.	AC=1;AF=0.500;AN=2;BaseQRankSum=3.198;DP=549;ExcessHet=0.0000;FS=17.271;MLEAC=1;MLEAF=0.500;MQ=58.96;MQRankSum=9.342;QD=27.38;ReadPosRankSum=-0.334;SOR=0.430	GT:AD:DP:GQ:PL	0/1:71,478:549:99:19857,0,1542
EU153402.1	7914	.	T	A	19436.64	.	AC=1;AF=0.500;AN=2;BaseQRankSum=2.558;DP=537;ExcessHet=0.0000;FS=17.271;MLEAC=1;MLEAF=0.500;MQ=58.94;MQRankSum=9.413;QD=29.33;ReadPosRankSum=0.234;SOR=0.414	GT:AD:DP:GQ:PL	0/1:69,468:537:99:19444,0,1489
EU153402.1	7918	.	A	C	19745.64	.	AC=1;AF=0.500;AN=2;BaseQRankSum=3.414;DP=539;ExcessHet=0.0000;FS=16.050;MLEAC=1;MLEAF=0.500;MQ=58.94;MQRankSum=9.985;QD=31.60;ReadPosRankSum=0.287;SOR=0.348	GT:AD:DP:GQ:PL	0/1:64,475:539:99:19753,0,1258
EU153402.1	7929	.	GC	G	59.60	.	AC=1;AF=0.500;AN=2;BaseQRankSum=2.179;DP=511;ExcessHet=0.0000;FS=2.356;MLEAC=1;MLEAF=0.500;MQ=59.67;MQRankSum=-4.473;QD=0.12;ReadPosRankSum=-1.373;SOR=0.945	GT:AD:DP:GQ:PL	0/1:453,34:487:67:67,0,18907
EU153402.1	7930	.	C	*,T	16947.04	.	AC=1,1;AF=0.500,0.500;AN=2;BaseQRankSum=2.433;DP=507;ExcessHet=0.0000;FS=1.326;MLEAC=1,1;MLEAF=0.500,0.500;MQ=59.67;MQRankSum=2.474;QD=34.80;ReadPosRankSum=1.340;SOR=0.780	GT:AD:DP:GQ:PL	1/2:25,34,428:487:99:19152,16957,17858,440,0,142
EU153402.1	7940	.	AC	A	17810.01	.	AC=2;AF=1.00;AN=2;BaseQRankSum=1.305;DP=491;ExcessHet=0.0000;FS=4.643;MLEAC=1;MLEAF=0.500;MQ=59.66;MQRankSum=2.859;QD=28.65;ReadPosRankSum=0.342;SOR=0.484	GT:AD:DP:GQ:PL	1/1:12,438:450:99:19087,819,0
EU153402.1	7945	.	C	T	18129.04	.	AC=2;AF=1.00;AN=2;BaseQRankSum=1.563;DP=505;ExcessHet=0.0000;FS=1.498;MLEAC=1;MLEAF=0.500;MQ=59.66;MQRankSum=-1.029;QD=25.64;ReadPosRankSum=0.316;SOR=0.748	GT:AD:DP:GQ:PL	1/1:18,449:467:99:19435,636,0
EU153402.1	7959	.	T	G	26838.06	.	AC=2;AF=1.00;AN=2;BaseQRankSum=0.777;DP=615;ExcessHet=0.0000;FS=0.000;MLEAC=2;MLEAF=1.00;MQ=59.71;MQRankSum=-0.804;QD=32.52;ReadPosRankSum=-0.339;SOR=0.632	GT:AD:DP:GQ:PL	1/1:9,606:615:99:26852,1446,0
EU153402.1	7972	.	A	T	23242.64	.	AC=1;AF=0.500;AN=2;BaseQRankSum=1.971;DP=615;ExcessHet=0.0000;FS=0.986;MLEAC=1;MLEAF=0.500;MQ=59.78;MQRankSum=-1.851;QD=22.28;ReadPosRankSum=1.298;SOR=0.603	GT:AD:DP:GQ:PL	0/1:52,561:613:99:23250,0,495
EU153402.1	7979	.	C	G	22409.64	.	AC=1;AF=0.500;AN=2;BaseQRankSum=2.030;DP=608;ExcessHet=0.0000;FS=0.000;MLEAC=1;MLEAF=0.500;MQ=59.79;MQRankSum=-2.027;QD=31.54;ReadPosRankSum=2.294;SOR=0.655	GT:AD:DP:GQ:PL	0/1:68,539:607:99:22417,0,1212
EU153402.1	7982	.	C	T	22916.64	.	AC=1;AF=0.500;AN=2;BaseQRankSum=3.155;DP=616;ExcessHet=0.0000;FS=0.000;MLEAC=1;MLEAF=0.500;MQ=59.79;MQRankSum=-1.912;QD=28.38;ReadPosRankSum=2.247;SOR=0.722	GT:AD:DP:GQ:PL	0/1:62,552:614:99:22924,0,921
EU153402.1	7983	.	A	G	25755.06	.	AC=2;AF=1.00;AN=2;BaseQRankSum=2.477;DP=620;ExcessHet=0.0000;FS=0.000;MLEAC=2;MLEAF=1.00;MQ=59.79;MQRankSum=-1.118;QD=29.88;ReadPosRankSum=1.403;SOR=0.634	GT:AD:DP:GQ:PL	1/1:23,597:620:99:25769,831,0
EU153402.1	7985	.	A	C	26851.06	.	AC=2;AF=1.00;AN=2;BaseQRankSum=4.514;DP=625;ExcessHet=0.0000;FS=0.000;MLEAC=2;MLEAF=1.00;MQ=59.81;MQRankSum=-0.847;QD=31.09;ReadPosRankSum=1.470;SOR=0.476	GT:AD:DP:GQ:PL	1/1:14,611:625:99:26865,1251,0
EU153402.1	8002	.	A	C	26965.06	.	AC=2;AF=1.00;AN=2;BaseQRankSum=3.675;DP=662;ExcessHet=0.0000;FS=0.000;MLEAC=2;MLEAF=1.00;MQ=59.84;MQRankSum=-0.773;QD=32.71;ReadPosRankSum=-0.089;SOR=0.279	GT:AD:DP:GQ:PL	1/1:12,612:624:99:26979,1338,0
EU153402.1	8003	.	A	G	25115.06	.	AC=2;AF=1.00;AN=2;BaseQRankSum=3.314;DP=660;ExcessHet=0.0000;FS=3.516;MLEAC=2;MLEAF=1.00;MQ=59.84;MQRankSum=-1.164;QD=28.77;ReadPosRankSum=2.020;SOR=0.250	GT:AD:DP:GQ:PL	1/1:27,603:630:99:25129,722,0
EU153402.1	8024	.	G	T	23055.04	.	AC=1;AF=0.500;AN=2;BaseQRankSum=-0.599;DP=645;ExcessHet=0.0000;FS=10.701;MLEAC=1;MLEAF=0.500;MQ=59.43;MQRankSum=13.577;QD=31.09;ReadPosRankSum=-0.375;SOR=0.126	GT:AD:DP:GQ:PL	0/1:43,570:613:62:23785,0,62
EU153402.1	8043	.	T	A	20932.64	.	AC=1;AF=0.500;AN=2;BaseQRankSum=-2.001;DP=593;ExcessHet=0.0000;FS=8.475;MLEAC=1;MLEAF=0.500;MQ=59.15;MQRankSum=11.154;QD=32.25;ReadPosRankSum=-1.519;SOR=0.356	GT:AD:DP:GQ:PL	0/1:79,508:587:99:20940,0,1725
EU153402.1	8092	.	A	G	44.64	.	AC=1;AF=0.500;AN=2;BaseQRankSum=0.087;DP=520;ExcessHet=0.0000;FS=2.487;MLEAC=1;MLEAF=0.500;MQ=59.88;MQRankSum=-1.811;QD=0.09;ReadPosRankSum=0.221;SOR=0.968	GT:AD:DP:GQ:PL	0/1:471,35:506:52:52,0,19499
EU153402.1	8113	.	A	G	21729.06	.	AC=2;AF=1.00;AN=2;BaseQRankSum=0.725;DP=530;ExcessHet=0.0000;FS=2.014;MLEAC=2;MLEAF=1.00;MQ=59.79;MQRankSum=-0.272;QD=34.38;ReadPosRankSum=0.949;SOR=0.495	GT:AD:DP:GQ:PL	1/1:13,504:517:99:21743,970,0
EU153402.1	8132	.	T	A	21481.06	.	AC=2;AF=1.00;AN=2;BaseQRankSum=-0.692;DP=529;ExcessHet=0.0000;FS=8.186;MLEAC=2;MLEAF=1.00;MQ=58.71;MQRankSum=9.372;QD=27.66;ReadPosRankSum=-2.166;SOR=0.077	GT:AD:DP:GQ:PL	1/1:23,504:527:99:21495,654,0
EU153402.1	8142	.	G	A	17915.64	.	AC=1;AF=0.500;AN=2;BaseQRankSum=-1.776;DP=517;ExcessHet=0.0000;FS=19.395;MLEAC=1;MLEAF=0.500;MQ=58.01;MQRankSum=17.330;QD=31.49;ReadPosRankSum=1.060;SOR=0.074	GT:AD:DP:GQ:PL	0/1:63,437:500:99:17923,0,930
EU153402.1	8149	.	T	C	15948.64	.	AC=1;AF=0.500;AN=2;BaseQRankSum=0.442;DP=520;ExcessHet=0.0000;FS=7.841;MLEAC=1;MLEAF=0.500;MQ=57.51;MQRankSum=17.503;QD=31.27;ReadPosRankSum=2.360;SOR=0.282	GT:AD:DP:GQ:PL	0/1:85,425:510:99:15956,0,1933
EU153402.1	8189	.	A	G	15708.64	.	AC=1;AF=0.500;AN=2;BaseQRankSum=-2.637;DP=479;ExcessHet=0.0000;FS=9.024;MLEAC=1;MLEAF=0.500;MQ=59.10;MQRankSum=10.853;QD=33.93;ReadPosRankSum=-0.517;SOR=0.202	GT:AD:DP:GQ:PL	0/1:57,406:463:99:15716,0,1033
EU153402.1	8220	.	C	A	17806.64	.	AC=1;AF=0.500;AN=2;BaseQRankSum=-0.215;DP=474;ExcessHet=0.0000;FS=2.166;MLEAC=1;MLEAF=0.500;MQ=60.00;MQRankSum=0.000;QD=27.94;ReadPosRankSum=0.245;SOR=0.431	GT:AD:DP:GQ:PL	0/1:40,430:470:99:17814,0,379
EU153402.1	8233	.	G	A	20461.06	.	AC=2;AF=1.00;AN=2;BaseQRankSum=-1.590;DP=482;ExcessHet=0.0000;FS=2.054;MLEAC=2;MLEAF=1.00;MQ=60.00;MQRankSum=0.000;QD=36.13;ReadPosRankSum=-0.214;SOR=0.260	GT:AD:DP:GQ:PL	1/1:13,468:481:99:20475,863,0
EU153402.1	8242	.	A	C	18033.64	.	AC=1;AF=0.500;AN=2;BaseQRankSum=-0.338;DP=471;ExcessHet=0.0000;FS=1.000;MLEAC=1;MLEAF=0.500;MQ=60.00;MQRankSum=0.000;QD=31.04;ReadPosRankSum=-0.389;SOR=0.644	GT:AD:DP:GQ:PL	0/1:38,433:471:99:18041,0,292
EU153402.1	8251	.	A	AAG	18465.60	.	AC=1;AF=0.500;AN=2;BaseQRankSum=-0.272;DP=487;ExcessHet=0.0000;FS=0.000;MLEAC=1;MLEAF=0.500;MQ=60.00;MQRankSum=0.000;QD=27.74;ReadPosRankSum=-1.130;SOR=0.585	GT:AD:DP:GQ:PL	0/1:38,444:482:99:18473,0,259
EU153402.1	8255	.	G	GAAAAGA,GAAAAGAAAA	12751.02	.	AC=1,1;AF=0.500,0.500;AN=2;BaseQRankSum=0.375;DP=500;ExcessHet=0.0000;FS=4.185;MLEAC=1,1;MLEAF=0.500,0.500;MQ=60.00;MQRankSum=0.000;QD=29.52;ReadPosRankSum=-0.942;SOR=1.055	GT:AD:DP:GQ:PL	1/2:39,219,174:432:99:12768,3748,4445,4678,0,5567
EU153402.1	8276	.	G	A	3843.64	.	AC=1;AF=0.500;AN=2;BaseQRankSum=2.166;DP=516;ExcessHet=0.0000;FS=3.075;MLEAC=1;MLEAF=0.500;MQ=60.00;MQRankSum=0.000;QD=7.58;ReadPosRankSum=-0.169;SOR=0.980	GT:AD:DP:GQ:PL	0/1:382,125:507:99:3851,0,15122
EU153402.1	8285	.	T	C	18780.64	.	AC=1;AF=0.500;AN=2;BaseQRankSum=1.151;DP=537;ExcessHet=0.0000;FS=0.865;MLEAC=1;MLEAF=0.500;MQ=60.00;MQRankSum=0.000;QD=29.59;ReadPosRankSum=0.272;SOR=0.846	GT:AD:DP:GQ:PL	0/1:64,464:528:99:18788,0,1249
EU153402.1	8298	.	G	A	20410.64	.	AC=1;AF=0.500;AN=2;BaseQRankSum=1.710;DP=553;ExcessHet=0.0000;FS=3.359;MLEAC=1;MLEAF=0.500;MQ=60.00;MQRankSum=0.000;QD=28.13;ReadPosRankSum=0.519;SOR=1.099	GT:AD:DP:GQ:PL	0/1:58,494:552:99:20418,0,948
EU153402.1	8314	.	T	G	19924.64	.	AC=1;AF=0.500;AN=2;BaseQRankSum=0.857;DP=597;ExcessHet=0.0000;FS=3.649;MLEAC=1;MLEAF=0.500;MQ=60.00;MQRankSum=0.000;QD=33.77;ReadPosRankSum=-0.084;SOR=1.069	GT:AD:DP:GQ:PL	0/1:94,496:590:99:19932,0,2455
EU153402.1	8325	.	G	A	21518.64	.	AC=1;AF=0.500;AN=2;BaseQRankSum=2.929;DP=607;ExcessHet=0.0000;FS=5.646;MLEAC=1;MLEAF=0.500;MQ=60.00;MQRankSum=0.000;QD=29.83;ReadPosRankSum=1.646;SOR=1.268	GT:AD:DP:GQ:PL	0/1:75,526:601:99:21526,0,1507
EU153402.1	8340	.	T	C	26442.06	.	AC=2;AF=1.00;AN=2;BaseQRankSum=1.853;DP=627;ExcessHet=0.0000;FS=0.000;MLEAC=2;MLEAF=1.00;MQ=60.00;MQRankSum=0.000;QD=28.16;ReadPosRankSum=0.240;SOR=1.051	GT:AD:DP:GQ:PL	1/1:10,608:618:99:26456,1492,0
EU153402.1	8353	.	G	A	214.64	.	AC=1;AF=0.500;AN=2;BaseQRankSum=-1.122;DP=696;ExcessHet=0.0000;FS=0.000;MLEAC=1;MLEAF=0.500;MQ=59.97;MQRankSum=0.307;QD=0.31;ReadPosRankSum=1.892;SOR=0.775	GT:AD:DP:GQ:PL	0/1:625,57:682:99:222,0,25804
EU153402.1	8360	.	C	T	1957.64	.	AC=1;AF=0.500;AN=2;BaseQRankSum=-0.606;DP=691;ExcessHet=0.0000;FS=1.704;MLEAC=1;MLEAF=0.500;MQ=60.00;MQRankSum=0.000;QD=2.92;ReadPosRankSum=1.263;SOR=0.965	GT:AD:DP:GQ:PL	0/1:580,91:671:99:1965,0,21907
EU153402.1	8375	.	T	G	807.64	.	AC=1;AF=0.500;AN=2;BaseQRankSum=-0.073;DP=690;ExcessHet=0.0000;FS=0.945;MLEAC=1;MLEAF=0.500;MQ=60.00;MQRankSum=0.000;QD=1.21;ReadPosRankSum=-0.051;SOR=0.921	GT:AD:DP:GQ:PL	0/1:604,64:668:99:815,0,24950
EU153402.1	8383	.	A	C	182.64	.	AC=1;AF=0.500;AN=2;BaseQRankSum=0.477;DP=699;ExcessHet=0.0000;FS=0.000;MLEAC=1;MLEAF=0.500;MQ=60.00;MQRankSum=0.000;QD=0.26;ReadPosRankSum=0.152;SOR=0.889	GT:AD:DP:GQ:PL	0/1:647,52:699:99:190,0,26887
EU153402.1	8384	.	G	A	179.64	.	AC=1;AF=0.500;AN=2;BaseQRankSum=0.618;DP=700;ExcessHet=0.0000;FS=0.000;MLEAC=1;MLEAF=0.500;MQ=60.00;MQRankSum=0.000;QD=0.26;ReadPosRankSum=0.616;SOR=0.893	GT:AD:DP:GQ:PL	0/1:648,52:700:99:187,0,26908
EU153402.1	8385	.	T	A	23404.64	.	AC=1;AF=0.500;AN=2;BaseQRankSum=1.264;DP=703;ExcessHet=0.0000;FS=1.654;MLEAC=1;MLEAF=0.500;MQ=60.00;MQRankSum=0.000;QD=34.17;ReadPosRankSum=0.682;SOR=0.513	GT:AD:DP:GQ:PL	0/1:94,591:685:99:23412,0,2096
EU153402.1	8405	.	A	G	495.64	.	AC=1;AF=0.500;AN=2;BaseQRankSum=-1.789;DP=722;ExcessHet=0.0000;FS=2.175;MLEAC=1;MLEAF=0.500;MQ=60.00;MQRankSum=0.000;QD=0.71;ReadPosRankSum=-1.953;SOR=0.966	GT:AD:DP:GQ:PL	0/1:642,61:703:99:503,0,25264
EU153402.1	8422	.	A	C	23636.64	.	AC=1;AF=0.500;AN=2;BaseQRankSum=-2.567;DP=692;ExcessHet=0.0000;FS=0.000;MLEAC=1;MLEAF=0.500;MQ=60.00;MQRankSum=0.000;QD=30.39;ReadPosRankSum=-1.291;SOR=0.674	GT:AD:DP:GQ:PL	0/1:52,618:670:99:23644,0,268
EU153402.1	8425	.	A	G	26083.06	.	AC=2;AF=1.00;AN=2;BaseQRankSum=0.835;DP=684;ExcessHet=0.0000;FS=1.106;MLEAC=2;MLEAF=1.00;MQ=60.00;MQRankSum=0.000;QD=34.91;ReadPosRankSum=2.276;SOR=0.785	GT:AD:DP:GQ:PL	1/1:44,629:673:99:26097,129,0
EU153402.1	8448	.	A	T	29911.06	.	AC=2;AF=1.00;AN=2;BaseQRankSum=0.332;DP=687;ExcessHet=0.0000;FS=0.000;MLEAC=2;MLEAF=1.00;MQ=60.00;MQRankSum=0.000;QD=33.10;ReadPosRankSum=0.479;SOR=0.741	GT:AD:DP:GQ:PL	1/1:11,676:687:99:29925,1573,0
EU153402.1	8451	.	A	G	30143.06	.	AC=2;AF=1.00;AN=2;BaseQRankSum=-0.103;DP=693;ExcessHet=0.0000;FS=0.000;MLEAC=2;MLEAF=1.00;MQ=60.00;MQRankSum=0.000;QD=32.10;ReadPosRankSum=0.559;SOR=0.736	GT:AD:DP:GQ:PL	1/1:11,682:693:99:30157,1591,0
EU153402.1	8461	.	A	G	27304.06	.	AC=2;AF=1.00;AN=2;BaseQRankSum=-0.365;DP=702;ExcessHet=0.0000;FS=2.255;MLEAC=2;MLEAF=1.00;MQ=60.00;MQRankSum=0.000;QD=28.40;ReadPosRankSum=1.473;SOR=0.538	GT:AD:DP:GQ:PL	1/1:15,668:683:99:27318,1380,0
EU153402.1	8515	.	A	G	25496.64	.	AC=1;AF=0.500;AN=2;BaseQRankSum=-0.952;DP=749;ExcessHet=0.0000;FS=0.000;MLEAC=1;MLEAF=0.500;MQ=60.00;MQRankSum=0.000;QD=27.11;ReadPosRankSum=1.404;SOR=0.614	GT:AD:DP:GQ:PL	0/1:54,654:708:99:25504,0,272
EU153402.1	8536	.	C	T	27824.06	.	AC=2;AF=1.00;AN=2;BaseQRankSum=0.573;DP=732;ExcessHet=0.0000;FS=2.542;MLEAC=2;MLEAF=1.00;MQ=60.00;MQRankSum=0.000;QD=29.73;ReadPosRankSum=1.095;SOR=0.595	GT:AD:DP:GQ:PL	1/1:49,676:725:99:27838,134,0
EU153402.1	8562	.	T	A	494.64	.	AC=1;AF=0.500;AN=2;BaseQRankSum=-0.437;DP=711;ExcessHet=0.0000;FS=2.123;MLEAC=1;MLEAF=0.500;MQ=60.00;MQRankSum=0.000;QD=0.70;ReadPosRankSum=1.017;SOR=0.845	GT:AD:DP:GQ:PL	0/1:644,59:703:99:502,0,26242
EU153402.1	8573	.	C	A	246.64	.	AC=1;AF=0.500;AN=2;BaseQRankSum=-1.211;DP=714;ExcessHet=0.0000;FS=0.000;MLEAC=1;MLEAF=0.500;MQ=60.00;MQRankSum=0.000;QD=0.35;ReadPosRankSum=0.824;SOR=0.708	GT:AD:DP:GQ:PL	0/1:655,53:708:99:254,0,27118
EU153402.1	8599	.	C	T	25395.64	.	AC=1;AF=0.500;AN=2;BaseQRankSum=-0.432;DP=709;ExcessHet=0.0000;FS=0.823;MLEAC=1;MLEAF=0.500;MQ=60.00;MQRankSum=0.000;QD=29.08;ReadPosRankSum=-2.382;SOR=0.675	GT:AD:DP:GQ:PL	0/1:84,620:704:99:25403,0,1635
EU153402.1	8602	.	C	T	20352.64	.	AC=1;AF=0.500;AN=2;BaseQRankSum=-0.093;DP=705;ExcessHet=0.0000;FS=0.000;MLEAC=1;MLEAF=0.500;MQ=60.00;MQRankSum=0.000;QD=29.54;ReadPosRankSum=-1.126;SOR=0.697	GT:AD:DP:GQ:PL	0/1:142,547:689:99:20360,0,4038
EU153402.1	8603	.	G	T	895.64	.	AC=1;AF=0.500;AN=2;BaseQRankSum=1.356;DP=704;ExcessHet=0.0000;FS=0.000;MLEAC=1;MLEAF=0.500;MQ=60.00;MQRankSum=0.000;QD=1.29;ReadPosRankSum=1.830;SOR=0.723	GT:AD:DP:GQ:PL	0/1:626,67:693:99:903,0,26053
EU153402.1	8622	.	A	G	26077.64	.	AC=1;AF=0.500;AN=2;BaseQRankSum=1.538;DP=697;ExcessHet=0.0000;FS=0.000;MLEAC=1;MLEAF=0.500;MQ=60.00;MQRankSum=0.000;QD=34.69;ReadPosRankSum=1.518;SOR=0.696	GT:AD:DP:GQ:PL	0/1:50,635:685:62:26085,0,62
EU153402.1	8630	.	CAGTT	C	116.60	.	AC=1;AF=0.500;AN=2;BaseQRankSum=1.685;DP=709;ExcessHet=0.0000;FS=3.907;MLEAC=1;MLEAF=0.500;MQ=60.00;MQRankSum=0.000;QD=0.17;ReadPosRankSum=-1.161;SOR=1.409	GT:AD:DP:GQ:PL	0/1:629,48:677:99:124,0,25910
EU153402.1	8632	.	G	C	168.04	.	AC=1;AF=0.500;AN=2;BaseQRankSum=0.814;DP=690;ExcessHet=0.0000;FS=1.006;MLEAC=1;MLEAF=0.500;MQ=60.00;MQRankSum=0.000;QD=0.27;ReadPosRankSum=0.936;SOR=0.726	GT:AD:DP:GQ:PL	0/1:580,52:632:99:437,0,23963
EU153402.1	8641	.	G	T	24340.64	.	AC=1;AF=0.500;AN=2;BaseQRankSum=-0.466;DP=674;ExcessHet=0.0000;FS=0.000;MLEAC=1;MLEAF=0.500;MQ=60.00;MQRankSum=0.000;QD=36.33;ReadPosRankSum=0.275;SOR=0.699	GT:AD:DP:GQ:PL	0/1:79,587:666:99:24348,0,1550
EU153402.1	8642	.	A	T	24386.64	.	AC=1;AF=0.500;AN=2;BaseQRankSum=0.573;DP=676;ExcessHet=0.0000;FS=0.000;MLEAC=1;MLEAF=0.500;MQ=60.00;MQRankSum=0.000;QD=27.10;ReadPosRankSum=0.773;SOR=0.671	GT:AD:DP:GQ:PL	0/1:78,588:666:99:24394,0,1505
EU153402.1	8657	.	C	T	582.64	.	AC=1;AF=0.500;AN=2;BaseQRankSum=0.671;DP=701;ExcessHet=0.0000;FS=2.136;MLEAC=1;MLEAF=0.500;MQ=60.00;MQRankSum=0.000;QD=0.83;ReadPosRankSum=0.013;SOR=0.948	GT:AD:DP:GQ:PL	0/1:641,60:701:99:590,0,26735
EU153402.1	8661	.	C	A	909.64	.	AC=1;AF=0.500;AN=2;BaseQRankSum=0.254;DP=713;ExcessHet=0.0000;FS=3.249;MLEAC=1;MLEAF=0.500;MQ=60.00;MQRankSum=0.000;QD=1.29;ReadPosRankSum=-0.446;SOR=0.964	GT:AD:DP:GQ:PL	0/1:637,68:705:99:917,0,26163
EU153402.1	8681	.	T	G	25403.06	.	AC=2;AF=1.00;AN=2;BaseQRankSum=-1.814;DP=655;ExcessHet=0.0000;FS=0.000;MLEAC=2;MLEAF=1.00;MQ=60.00;MQRankSum=0.000;QD=29.22;ReadPosRankSum=-0.055;SOR=0.577	GT:AD:DP:GQ:PL	1/1:16,621:637:99:25417,1197,0
EU153402.1	8710	.	A	T	23276.64	.	AC=1;AF=0.500;AN=2;BaseQRankSum=-0.691;DP=648;ExcessHet=0.0000;FS=0.994;MLEAC=1;MLEAF=0.500;MQ=60.00;MQRankSum=0.000;QD=31.82;ReadPosRankSum=-1.867;SOR=0.488	GT:AD:DP:GQ:PL	0/1:50,564:614:99:23284,0,401
EU153402.1	8712	.	T	A	23434.04	.	AC=1;AF=0.500;AN=2;BaseQRankSum=-0.673;DP=647;ExcessHet=0.0000;FS=0.994;MLEAC=1;MLEAF=0.500;MQ=60.00;MQRankSum=0.000;QD=30.75;ReadPosRankSum=-1.793;SOR=0.488	GT:AD:DP:GQ:PL	0/1:50,592:642:99:24458,0,318
EU153402.1	8730	.	T	G	27406.06	.	AC=2;AF=1.00;AN=2;BaseQRankSum=-1.654;DP=649;ExcessHet=0.0000;FS=2.196;MLEAC=2;MLEAF=1.00;MQ=60.00;MQRankSum=0.000;QD=32.07;ReadPosRankSum=-0.847;SOR=0.576	GT:AD:DP:GQ:PL	1/1:15,630:645:99:27420,1267,0
EU153402.1	8758	.	A	G	26101.06	.	AC=2;AF=1.00;AN=2;BaseQRankSum=-0.065;DP=659;ExcessHet=0.0000;FS=3.252;MLEAC=2;MLEAF=1.00;MQ=60.00;MQRankSum=0.000;QD=31.14;ReadPosRankSum=-3.470;SOR=0.705	GT:AD:DP:GQ:PL	1/1:31,621:652:99:26115,568,0
EU153402.1	8761	.	T	G	25501.06	.	AC=2;AF=1.00;AN=2;BaseQRankSum=-0.506;DP=662;ExcessHet=0.0000;FS=0.000;MLEAC=2;MLEAF=1.00;MQ=60.00;MQRankSum=0.000;QD=29.25;ReadPosRankSum=0.649;SOR=0.813	GT:AD:DP:GQ:PL	1/1:21,622:643:99:25515,1029,0
EU153402.1	8780	.	A	C	22136.64	.	AC=1;AF=0.500;AN=2;BaseQRankSum=-0.746;DP=639;ExcessHet=0.0000;FS=2.383;MLEAC=1;MLEAF=0.500;MQ=60.00;MQRankSum=0.000;QD=31.84;ReadPosRankSum=-0.909;SOR=0.469	GT:AD:DP:GQ:PL	0/1:44,565:609:99:22144,0,144
EU153402.1	8782	.	A	G	20043.64	.	AC=1;AF=0.500;AN=2;BaseQRankSum=-0.441;DP=635;ExcessHet=0.0000;FS=0.000;MLEAC=1;MLEAF=0.500;MQ=60.00;MQRankSum=0.000;QD=32.28;ReadPosRankSum=-1.770;SOR=0.734	GT:AD:DP:GQ:PL	0/1:100,521:621:99:20051,0,2504
EU153402.1	8787	.	T	TCA	23892.60	.	AC=1;AF=0.500;AN=2;BaseQRankSum=0.765;DP=623;ExcessHet=0.0000;FS=2.206;MLEAC=1;MLEAF=0.500;MQ=60.00;MQRankSum=0.000;QD=31.17;ReadPosRankSum=-0.191;SOR=0.774	GT:AD:DP:GQ:PL	0/1:49,574:623:99:23900,0,330
EU153402.1	8788	.	GGA	G	23850.60	.	AC=1;AF=0.500;AN=2;BaseQRankSum=0.944;DP=622;ExcessHet=0.0000;FS=2.206;MLEAC=1;MLEAF=0.500;MQ=60.00;MQRankSum=0.000;QD=29.25;ReadPosRankSum=-0.093;SOR=0.778	GT:AD:DP:GQ:PL	0/1:49,573:622:99:23858,0,333
EU153402.1	8806	.	A	C	25597.05	.	AC=2;AF=1.00;AN=2;BaseQRankSum=1.412;DP=613;ExcessHet=0.0000;FS=2.290;MLEAC=2;MLEAF=1.00;MQ=60.00;MQRankSum=0.000;QD=21.75;ReadPosRankSum=1.988;SOR=0.745	GT:AD:DP:GQ:PL	1/1:14,590:604:99:25920,1188,0
EU153402.1	8814	.	C	T	24343.05	.	AC=2;AF=1.00;AN=2;BaseQRankSum=2.434;DP=589;ExcessHet=0.0000;FS=1.823;MLEAC=2;MLEAF=1.00;MQ=60.00;MQRankSum=0.000;QD=32.60;ReadPosRankSum=2.365;SOR=0.816	GT:AD:DP:GQ:PL	1/1:16,564:580:99:24660,1026,0
EU153402.1	8828	.	T	C	22936.06	.	AC=2;AF=1.00;AN=2;BaseQRankSum=0.835;DP=542;ExcessHet=0.0000;FS=1.833;MLEAC=2;MLEAF=1.00;MQ=60.00;MQRankSum=0.000;QD=29.53;ReadPosRankSum=1.240;SOR=0.841	GT:AD:DP:GQ:PL	1/1:16,526:542:99:22950,912,0
EU153402.1	8835	.	A	G	19459.06	.	AC=2;AF=1.00;AN=2;BaseQRankSum=-0.506;DP=509;ExcessHet=0.0000;FS=0.000;MLEAC=2;MLEAF=1.00;MQ=60.00;MQRankSum=0.000;QD=33.48;ReadPosRankSum=-0.233;SOR=0.876	GT:AD:DP:GQ:PL	1/1:28,471:499:99:19473,242,0
EU153402.1	8838	.	G	T	19633.06	.	AC=2;AF=1.00;AN=2;BaseQRankSum=-0.597;DP=490;ExcessHet=0.0000;FS=4.832;MLEAC=2;MLEAF=1.00;MQ=60.00;MQRankSum=0.000;QD=27.65;ReadPosRankSum=-0.378;SOR=0.869	GT:AD:DP:GQ:PL	1/1:26,464:490:99:19647,305,0
EU153402.1	8853	.	GCT	G	14913.60	.	AC=1;AF=0.500;AN=2;BaseQRankSum=-1.030;DP=418;ExcessHet=0.0000;FS=2.207;MLEAC=1;MLEAF=0.500;MQ=60.00;MQRankSum=0.000;QD=33.39;ReadPosRankSum=-0.880;SOR=1.044	GT:AD:DP:GQ:PL	0/1:35,369:404:99:14921,0,359
EU153402.1	8858	.	T	TCC	15288.60	.	AC=1;AF=0.500;AN=2;BaseQRankSum=-1.138;DP=402;ExcessHet=0.0000;FS=2.218;MLEAC=1;MLEAF=0.500;MQ=60.00;MQRankSum=0.000;QD=31.92;ReadPosRankSum=-0.796;SOR=1.061	GT:AD:DP:GQ:PL	0/1:35,367:402:99:15296,0,365
EU153402.1	8873	.	G	T	14133.06	.	AC=2;AF=1.00;AN=2;BaseQRankSum=0.595;DP=349;ExcessHet=0.0000;FS=3.395;MLEAC=2;MLEAF=1.00;MQ=60.00;MQRankSum=0.000;QD=29.45;ReadPosRankSum=-2.131;SOR=0.953	GT:AD:DP:GQ:PL	1/1:17,332:349:99:14147,286,0
EU153402.1	8881	.	T	C	12091.06	.	AC=2;AF=1.00;AN=2;BaseQRankSum=1.073;DP=303;ExcessHet=0.0000;FS=3.332;MLEAC=2;MLEAF=1.00;MQ=60.00;MQRankSum=0.000;QD=34.69;ReadPosRankSum=-2.288;SOR=0.901	GT:AD:DP:GQ:PL	1/1:17,286:303:99:12105,147,0
EU153402.1	8921	.	T	C	332.64	.	AC=1;AF=0.500;AN=2;BaseQRankSum=0.173;DP=739;ExcessHet=0.0000;FS=0.000;MLEAC=1;MLEAF=0.500;MQ=60.00;MQRankSum=0.000;QD=0.45;ReadPosRankSum=-1.219;SOR=0.678	GT:AD:DP:GQ:PL	0/1:682,57:739:99:340,0,28424
EU153402.1	8922	.	G	A	269.64	.	AC=1;AF=0.500;AN=2;BaseQRankSum=1.836;DP=745;ExcessHet=0.0000;FS=0.000;MLEAC=1;MLEAF=0.500;MQ=60.00;MQRankSum=0.000;QD=0.36;ReadPosRankSum=-0.997;SOR=0.650	GT:AD:DP:GQ:PL	0/1:689,56:745:99:277,0,28722
EU153402.1	8933	.	G	A	26157.64	.	AC=1;AF=0.500;AN=2;BaseQRankSum=0.197;DP=756;ExcessHet=0.0000;FS=0.760;MLEAC=1;MLEAF=0.500;MQ=60.00;MQRankSum=0.000;QD=27.01;ReadPosRankSum=0.919;SOR=0.788	GT:AD:DP:GQ:PL	0/1:107,639:746:99:26165,0,2517
EU153402.1	8955	.	A	C	27871.64	.	AC=1;AF=0.500;AN=2;BaseQRankSum=1.187;DP=762;ExcessHet=0.0000;FS=0.834;MLEAC=1;MLEAF=0.500;MQ=60.00;MQRankSum=0.000;QD=27.73;ReadPosRankSum=2.256;SOR=0.676	GT:AD:DP:GQ:PL	0/1:91,671:762:99:27879,0,1801
EU153402.1	8966	.	A	G	27512.64	.	AC=1;AF=0.500;AN=2;BaseQRankSum=1.398;DP=739;ExcessHet=0.0000;FS=1.913;MLEAC=1;MLEAF=0.500;MQ=60.00;MQRankSum=0.000;QD=26.90;ReadPosRankSum=1.957;SOR=0.575	GT:AD:DP:GQ:PL	0/1:78,661:739:99:27520,0,1285
EU153402.1	8969	.	G	A	32341.06	.	AC=2;AF=1.00;AN=2;BaseQRankSum=0.683;DP=741;ExcessHet=0.0000;FS=0.000;MLEAC=2;MLEAF=1.00;MQ=60.00;MQRankSum=0.000;QD=32.07;ReadPosRankSum=-0.278;SOR=0.576	GT:AD:DP:GQ:PL	1/1:11,730:741:99:32355,1736,0
EU153402.1	8979	.	C	G	25905.64	.	AC=1;AF=0.500;AN=2;BaseQRankSum=1.284;DP=690;ExcessHet=0.0000;FS=0.892;MLEAC=1;MLEAF=0.500;MQ=60.00;MQRankSum=0.000;QD=33.92;ReadPosRankSum=2.258;SOR=0.607	GT:AD:DP:GQ:PL	0/1:68,622:690:99:25913,0,983
EU153402.1	8985	.	A	AC	28561.03	.	AC=2;AF=1.00;AN=2;BaseQRankSum=0.981;DP=655;ExcessHet=0.0000;FS=0.000;MLEAC=2;MLEAF=1.00;MQ=60.00;MQRankSum=0.000;QD=29.75;ReadPosRankSum=1.061;SOR=0.425	GT:AD:DP:GQ:PL	1/1:10,645:655:99:28575,1522,0
EU153402.1	8986	.	A	ACAC,ATAC	26616.02	.	AC=1,1;AF=0.500,0.500;AN=2;BaseQRankSum=0.905;DP=655;ExcessHet=0.0000;FS=0.000;MLEAC=1,1;MLEAF=0.500,0.500;MQ=60.00;MQRankSum=0.000;QD=32.01;ReadPosRankSum=1.029;SOR=0.433	GT:AD:DP:GQ:PL	1/2:10,48,597:655:99:26633,24648,24923,1596,0,218
EU153402.1	9000	.	G	C	24657.64	.	AC=1;AF=0.500;AN=2;BaseQRankSum=0.622;DP=642;ExcessHet=0.0000;FS=2.271;MLEAC=1;MLEAF=0.500;MQ=60.00;MQRankSum=0.000;QD=28.34;ReadPosRankSum=1.703;SOR=0.410	GT:AD:DP:GQ:PL	0/1:50,591:641:99:24665,0,320
EU153402.1	9028	.	C	T	22510.04	.	AC=1;AF=0.500;AN=2;BaseQRankSum=0.525;DP=681;ExcessHet=0.0000;FS=0.000;MLEAC=1;MLEAF=0.500;MQ=60.00;MQRankSum=0.000;QD=31.78;ReadPosRankSum=3.453;SOR=0.680	GT:AD:DP:GQ:PL	0/1:48,587:635:99:23801,0,251
EU153402.1	9029	.	C	A	29088.06	.	AC=2;AF=1.00;AN=2;BaseQRankSum=0.695;DP=685;ExcessHet=0.0000;FS=0.000;MLEAC=2;MLEAF=1.00;MQ=60.00;MQRankSum=0.000;QD=28.61;ReadPosRankSum=0.283;SOR=0.637	GT:AD:DP:GQ:PL	1/1:15,664:679:99:29102,1369,0
EU153402.1	9048	.	C	G	28600.64	.	AC=1;AF=0.500;AN=2;BaseQRankSum=0.351;DP=790;ExcessHet=0.0000;FS=0.000;MLEAC=1;MLEAF=0.500;MQ=59.99;MQRankSum=-0.283;QD=31.47;ReadPosRankSum=-2.136;SOR=0.631	GT:AD:DP:GQ:PL	0/1:57,687:744:99:28608,0,278
EU153402.1	9049	.	T	C	2500.64	.	AC=1;AF=0.500;AN=2;BaseQRankSum=0.031;DP=788;ExcessHet=0.0000;FS=0.000;MLEAC=1;MLEAF=0.500;MQ=59.99;MQRankSum=0.406;QD=3.17;ReadPosRankSum=-0.654;SOR=0.724	GT:AD:DP:GQ:PL	0/1:678,110:788:99:2508,0,28123
EU153402.1	9050	.	T	G	2127.64	.	AC=1;AF=0.500;AN=2;BaseQRankSum=0.864;DP=797;ExcessHet=0.0000;FS=0.000;MLEAC=1;MLEAF=0.500;MQ=59.99;MQRankSum=0.385;QD=2.67;ReadPosRankSum=-0.222;SOR=0.661	GT:AD:DP:GQ:PL	0/1:696,101:797:99:2135,0,28872
EU153402.1	9063	.	T	G	4019.64	.	AC=1;AF=0.500;AN=2;BaseQRankSum=0.274;DP=800;ExcessHet=0.0000;FS=1.474;MLEAC=1;MLEAF=0.500;MQ=59.99;MQRankSum=0.470;QD=5.02;ReadPosRankSum=-0.741;SOR=0.808	GT:AD:DP:GQ:PL	0/1:657,143:800:99:4027,0,27157
EU153402.1	9066	.	C	T	24347.64	.	AC=1;AF=0.500;AN=2;BaseQRankSum=-0.284;DP=804;ExcessHet=0.0000;FS=0.000;MLEAC=1;MLEAF=0.500;MQ=59.99;MQRankSum=-0.590;QD=30.28;ReadPosRankSum=-1.735;SOR=0.735	GT:AD:DP:GQ:PL	0/1:209,595:804:99:24355,0,6985
EU153402.1	9067	.	A	G	24308.64	.	AC=1;AF=0.500;AN=2;BaseQRankSum=-0.286;DP=802;ExcessHet=0.0000;FS=0.000;MLEAC=1;MLEAF=0.500;MQ=59.99;MQRankSum=-0.589;QD=30.31;ReadPosRankSum=-1.573;SOR=0.741	GT:AD:DP:GQ:PL	0/1:208,594:802:99:24316,0,6946
EU153402.1	9068	.	C	T	24344.64	.	AC=1;AF=0.500;AN=2;BaseQRankSum=0.291;DP=805;ExcessHet=0.0000;FS=0.000;MLEAC=1;MLEAF=0.500;MQ=59.99;MQRankSum=-0.591;QD=30.24;ReadPosRankSum=-1.527;SOR=0.718	GT:AD:DP:GQ:PL	0/1:210,595:805:99:24352,0,7027
EU153402.1	9071	.	C	T	2085.64	.	AC=1;AF=0.500;AN=2;BaseQRankSum=-1.344;DP=804;ExcessHet=0.0000;FS=0.814;MLEAC=1;MLEAF=0.500;MQ=59.99;MQRankSum=0.382;QD=2.71;ReadPosRankSum=-1.470;SOR=0.846	GT:AD:DP:GQ:PL	0/1:671,98:769:99:2093,0,27879
EU153402.1	9081	.	G	A	1202.64	.	AC=1;AF=0.500;AN=2;BaseQRankSum=-0.484;DP=782;ExcessHet=0.0000;FS=0.000;MLEAC=1;MLEAF=0.500;MQ=59.99;MQRankSum=0.363;QD=1.57;ReadPosRankSum=-0.100;SOR=0.655	GT:AD:DP:GQ:PL	0/1:677,87:764:99:1210,0,26467
EU153402.1	9088	.	T	G	22307.64	.	AC=1;AF=0.500;AN=2;BaseQRankSum=1.864;DP=770;ExcessHet=0.0000;FS=0.000;MLEAC=1;MLEAF=0.500;MQ=59.99;MQRankSum=-0.601;QD=29.66;ReadPosRankSum=0.595;SOR=0.728	GT:AD:DP:GQ:PL	0/1:201,551:752:99:22315,0,6761
EU153402.1	9108	.	T	A	5470.64	.	AC=1;AF=0.500;AN=2;BaseQRankSum=-1.517;DP=781;ExcessHet=0.0000;FS=0.000;MLEAC=1;MLEAF=0.500;MQ=60.00;MQRankSum=0.000;QD=7.02;ReadPosRankSum=-0.374;SOR=0.686	GT:AD:DP:GQ:PL	0/1:601,178:779:99:5478,0,24636
EU153402.1	9120	.	C	T	20708.64	.	AC=1;AF=0.500;AN=2;BaseQRankSum=1.027;DP=779;ExcessHet=0.0000;FS=0.000;MLEAC=1;MLEAF=0.500;MQ=59.97;MQRankSum=1.680;QD=27.43;ReadPosRankSum=0.091;SOR=0.683	GT:AD:DP:GQ:PL	0/1:198,557:755:99:20716,0,6556
EU153402.1	9146	.	A	C	6207.06	.	AC=2;AF=1.00;AN=2;BaseQRankSum=-0.065;DP=163;ExcessHet=0.0000;FS=0.000;MLEAC=2;MLEAF=1.00;MQ=59.51;MQRankSum=-0.539;QD=30.41;ReadPosRankSum=-0.063;SOR=0.693	GT:AD:DP:GQ:PL	1/1:9,152:161:80:6221,80,0
EU153402.1	9150	.	T	C	3096.64	.	AC=1;AF=0.500;AN=2;BaseQRankSum=-0.828;DP=161;ExcessHet=0.0000;FS=3.672;MLEAC=1;MLEAF=0.500;MQ=59.57;MQRankSum=0.582;QD=19.48;ReadPosRankSum=2.499;SOR=0.983	GT:AD:DP:GQ:PL	0/1:76,83:159:99:3104,0,2796
EU153402.1	9155	.	G	GAT	146.60	.	AC=1;AF=0.500;AN=2;BaseQRankSum=1.306;DP=158;ExcessHet=0.0000;FS=0.000;MLEAC=1;MLEAF=0.500;MQ=59.56;MQRankSum=-4.106;QD=0.93;ReadPosRankSum=1.029;SOR=0.814	GT:AD:DP:GQ:PL	0/1:144,14:158:99:154,0,6004
EU153402.1	9157	.	GGC	G	194.60	.	AC=1;AF=0.500;AN=2;BaseQRankSum=0.393;DP=157;ExcessHet=0.0000;FS=1.026;MLEAC=1;MLEAF=0.500;MQ=59.44;MQRankSum=-4.881;QD=1.24;ReadPosRankSum=1.125;SOR=0.868	GT:AD:DP:GQ:PL	0/1:142,15:157:99:202,0,5917
EU153402.1	9167	.	T	G	5087.64	.	AC=1;AF=0.500;AN=2;BaseQRankSum=0.327;DP=145;ExcessHet=0.0000;FS=0.891;MLEAC=1;MLEAF=0.500;MQ=58.54;MQRankSum=1.389;QD=27.50;ReadPosRankSum=1.511;SOR=0.700	GT:AD:DP:GQ:PL	0/1:21,123:144:99:5095,0,511
EU153402.1	9175	.	C	G	4758.64	.	AC=1;AF=0.500;AN=2;BaseQRankSum=1.667;DP=136;ExcessHet=0.0000;FS=3.200;MLEAC=1;MLEAF=0.500;MQ=58.44;MQRankSum=1.286;QD=34.99;ReadPosRankSum=0.910;SOR=0.622	GT:AD:DP:GQ:PL	0/1:21,115:136:99:4766,0,536
EU153402.1	9176	.	A	G	4716.64	.	AC=1;AF=0.500;AN=2;BaseQRankSum=1.472;DP=135;ExcessHet=0.0000;FS=3.214;MLEAC=1;MLEAF=0.500;MQ=58.43;MQRankSum=1.273;QD=34.94;ReadPosRankSum=0.778;SOR=0.647	GT:AD:DP:GQ:PL	0/1:21,114:135:99:4724,0,539
EU153402.1	9184	.	T	A	2571.64	.	AC=1;AF=0.500;AN=2;BaseQRankSum=0.459;DP=118;ExcessHet=0.0000;FS=1.690;MLEAC=1;MLEAF=0.500;MQ=58.20;MQRankSum=3.444;QD=25.72;ReadPosRankSum=1.376;SOR=0.735	GT:AD:DP:GQ:PL	0/1:36,64:100:99:2579,0,1319
EU153402.1	9185	.	G	A	315.64	.	AC=1;AF=0.500;AN=2;BaseQRankSum=1.031;DP=117;ExcessHet=0.0000;FS=0.000;MLEAC=1;MLEAF=0.500;MQ=58.19;MQRankSum=1.336;QD=2.70;ReadPosRankSum=2.148;SOR=0.735	GT:AD:DP:GQ:PL	0/1:102,15:117:99:323,0,4238
EU153402.1	9186	.	A	G	408.64	.	AC=1;AF=0.500;AN=2;BaseQRankSum=1.781;DP=116;ExcessHet=0.0000;FS=2.183;MLEAC=1;MLEAF=0.500;MQ=58.17;MQRankSum=1.444;QD=3.52;ReadPosRankSum=2.015;SOR=1.036	GT:AD:DP:GQ:PL	0/1:99,17:116:99:416,0,4106
EU153402.1	9187	.	T	C	2529.64	.	AC=1;AF=0.500;AN=2;BaseQRankSum=-0.277;DP=116;ExcessHet=0.0000;FS=1.512;MLEAC=1;MLEAF=0.500;MQ=58.17;MQRankSum=2.748;QD=22.19;ReadPosRankSum=0.063;SOR=0.757	GT:AD:DP:GQ:PL	0/1:50,64:114:99:2537,0,1907
EU153402.1	9199	.	GGGTAGAAAAA	G	80.60	.	AC=1;AF=0.500;AN=2;BaseQRankSum=1.709;DP=182;ExcessHet=0.0000;FS=1.062;MLEAC=1;MLEAF=0.500;MQ=52.51;MQRankSum=3.045;QD=0.45;ReadPosRankSum=0.105;SOR=0.526	GT:AD:DP:GQ:PL	0/1:166,14:180:88:88,0,6928
EU153402.1	9203	.	A	G	2531.04	.	AC=1;AF=0.500;AN=2;BaseQRankSum=0.799;DP=131;ExcessHet=0.0000;FS=0.000;MLEAC=1;MLEAF=0.500;MQ=55.13;MQRankSum=3.290;QD=23.65;ReadPosRankSum=-1.951;SOR=0.640	GT:AD:DP:GQ:PL	0/1:35,72:107:99:2918,0,1150
EU153402.1	9207	.	AAAC	A	1358.04	.	AC=1;AF=0.500;AN=2;BaseQRankSum=1.015;DP=172;ExcessHet=0.0000;FS=6.459;MLEAC=1;MLEAF=0.500;MQ=51.96;MQRankSum=5.957;QD=11.32;ReadPosRankSum=0.027;SOR=0.296	GT:AD:DP:GQ:PL	0/1:68,52:120:99:1980,0,2463
EU153402.1	9211	.	A	ATG	60.60	.	AC=1;AF=0.500;AN=2;BaseQRankSum=0.947;DP=174;ExcessHet=0.0000;FS=1.143;MLEAC=1;MLEAF=0.500;MQ=51.19;MQRankSum=3.275;QD=0.35;ReadPosRankSum=-0.016;SOR=0.430	GT:AD:DP:GQ:PL	0/1:159,13:172:68:68,0,6356
EU153402.1	9215	.	C	CA	1148.04	.	AC=1;AF=0.500;AN=2;BaseQRankSum=-1.406;DP=232;ExcessHet=0.0000;FS=12.544;MLEAC=1;MLEAF=0.500;MQ=48.57;MQRankSum=7.749;QD=6.52;ReadPosRankSum=0.111;SOR=0.233	GT:AD:DP:GQ:PL	0/1:128,48:176:99:1614,0,4786
EU153402.1	9230	.	CAAAAACA	C	336.04	.	AC=1;AF=0.500;AN=2;BaseQRankSum=-0.365;DP=223;ExcessHet=0.0000;FS=9.633;MLEAC=1;MLEAF=0.500;MQ=48.32;MQRankSum=6.170;QD=1.82;ReadPosRankSum=1.570;SOR=0.343	GT:AD:DP:GQ:PL	0/1:153,32:185:99:843,0,5776
EU153402.1	9246	.	A	G	189.64	.	AC=1;AF=0.500;AN=2;BaseQRankSum=0.369;DP=129;ExcessHet=0.0000;FS=0.000;MLEAC=1;MLEAF=0.500;MQ=52.65;MQRankSum=3.111;QD=1.47;ReadPosRankSum=-1.125;SOR=0.563	GT:AD:DP:GQ:PL	0/1:116,13:129:99:197,0,4832
EU153402.1	9248	.	A	AG	416.60	.	AC=1;AF=0.500;AN=2;BaseQRankSum=-0.540;DP=113;ExcessHet=0.0000;FS=0.959;MLEAC=1;MLEAF=0.500;MQ=53.60;MQRankSum=2.504;QD=3.69;ReadPosRankSum=-1.803;SOR=0.559	GT:AD:DP:GQ:PL	0/1:95,18:113:99:424,0,3868
EU153402.1	9249	.	A	C	586.64	.	AC=1;AF=0.500;AN=2;BaseQRankSum=0.664;DP=107;ExcessHet=0.0000;FS=2.138;MLEAC=1;MLEAF=0.500;MQ=53.95;MQRankSum=2.865;QD=6.45;ReadPosRankSum=-1.074;SOR=0.637	GT:AD:DP:GQ:PL	0/1:71,20:91:99:594,0,2891
EU153402.1	9253	.	C	T	393.64	.	AC=1;AF=0.500;AN=2;BaseQRankSum=1.724;DP=72;ExcessHet=0.0000;FS=4.254;MLEAC=1;MLEAF=0.500;MQ=59.17;MQRankSum=1.146;QD=5.47;ReadPosRankSum=-1.313;SOR=1.296	GT:AD:DP:GQ:PL	0/1:58,14:72:99:401,0,2393
EU153402.1	9254	.	C	T	489.64	.	AC=1;AF=0.500;AN=2;BaseQRankSum=1.834;DP=70;ExcessHet=0.0000;FS=1.058;MLEAC=1;MLEAF=0.500;MQ=59.59;MQRankSum=0.976;QD=6.99;ReadPosRankSum=-0.860;SOR=0.856	GT:AD:DP:GQ:PL	0/1:54,16:70:99:497,0,2214
EU153402.1	9271	.	TC	T	341.60	.	AC=1;AF=0.500;AN=2;BaseQRankSum=1.815;DP=72;ExcessHet=0.0000;FS=8.786;MLEAC=1;MLEAF=0.500;MQ=59.84;MQRankSum=1.116;QD=4.88;ReadPosRankSum=-0.237;SOR=1.970	GT:AD:DP:GQ:PL	0/1:57,13:70:99:349,0,2293
EU153402.1	9276	.	C	T	1027.64	.	AC=1;AF=0.500;AN=2;BaseQRankSum=2.880;DP=71;ExcessHet=0.0000;FS=3.415;MLEAC=1;MLEAF=0.500;MQ=59.73;MQRankSum=-0.142;QD=15.11;ReadPosRankSum=-0.133;SOR=1.243	GT:AD:DP:GQ:PL	0/1:40,28:68:99:1035,0,1566
EU153402.1	9317	.	G	T	154.64	.	AC=1;AF=0.500;AN=2;BaseQRankSum=1.099;DP=48;ExcessHet=0.0000;FS=4.876;MLEAC=1;MLEAF=0.500;MQ=57.56;MQRankSum=1.940;QD=7.36;ReadPosRankSum=-0.612;SOR=0.707	GT:AD:DP:GQ:PL	0/1:16,5:21:99:162,0,657
EU153402.1	9320	.	T	A	198.64	.	AC=1;AF=0.500;AN=2;BaseQRankSum=1.230;DP=33;ExcessHet=0.0000;FS=0.000;MLEAC=1;MLEAF=0.500;MQ=50.07;MQRankSum=2.569;QD=6.02;ReadPosRankSum=-0.314;SOR=0.941	GT:AD:DP:GQ:PL	0/1:26,7:33:99:206,0,950
EU153402.1	9326	.	A	T	184.64	.	AC=1;AF=0.500;AN=2;BaseQRankSum=0.858;DP=49;ExcessHet=0.0000;FS=0.000;MLEAC=1;MLEAF=0.500;MQ=44.66;MQRankSum=2.671;QD=4.01;ReadPosRankSum=-0.565;SOR=0.802	GT:AD:DP:GQ:PL	0/1:38,8:46:99:192,0,1268
EU153402.1	9377	.	C	T	1441.64	.	AC=1;AF=0.500;AN=2;BaseQRankSum=-1.226;DP=178;ExcessHet=0.0000;FS=11.418;MLEAC=1;MLEAF=0.500;MQ=49.47;MQRankSum=1.247;QD=8.43;ReadPosRankSum=0.707;SOR=1.287	GT:AD:DP:GQ:PL	0/1:117,54:171:99:1449,0,4387
EU153402.1	9384	.	A	G	6971.64	.	AC=1;AF=0.500;AN=2;BaseQRankSum=-0.226;DP=189;ExcessHet=0.0000;FS=5.120;MLEAC=1;MLEAF=0.500;MQ=49.00;MQRankSum=-2.344;QD=29.17;ReadPosRankSum=-1.983;SOR=0.785	GT:AD:DP:GQ:PL	0/1:17,172:189:99:6979,0,148
EU153402.1	9412	.	T	C	6112.64	.	AC=1;AF=0.500;AN=2;BaseQRankSum=-0.284;DP=247;ExcessHet=0.0000;FS=13.437;MLEAC=1;MLEAF=0.500;MQ=48.01;MQRankSum=-6.940;QD=25.90;ReadPosRankSum=-1.231;SOR=1.416	GT:AD:DP:GQ:PL	0/1:72,164:236:99:6120,0,2400
EU153402.1	9417	.	A	G	46.64	.	AC=1;AF=0.500;AN=2;BaseQRankSum=0.707;DP=27;ExcessHet=0.0000;FS=0.000;MLEAC=1;MLEAF=0.500;MQ=50.62;MQRankSum=-2.088;QD=1.73;ReadPosRankSum=-1.467;SOR=0.267	GT:AD:DP:GQ:PL	0/1:24,3:27:54:54,0,999
EU153402.1	9424	.	G	C	430.64	.	AC=1;AF=0.500;AN=2;BaseQRankSum=0.468;DP=28;ExcessHet=0.0000;FS=0.000;MLEAC=1;MLEAF=0.500;MQ=49.27;MQRankSum=-3.628;QD=15.38;ReadPosRankSum=0.078;SOR=0.941	GT:AD:DP:GQ:PL	0/1:16,12:28:99:438,0,540
EU153402.1	9429	.	C	T	37.64	.	AC=1;AF=0.500;AN=2;BaseQRankSum=-1.074;DP=30;ExcessHet=0.0000;FS=0.000;MLEAC=1;MLEAF=0.500;MQ=49.46;MQRankSum=-1.911;QD=1.25;ReadPosRankSum=-1.975;SOR=0.375	GT:AD:DP:GQ:PL	0/1:27,3:30:45:45,0,1125
EU153402.1	9448	.	T	A	781.64	.	AC=1;AF=0.500;AN=2;BaseQRankSum=0.000;DP=38;ExcessHet=0.0000;FS=1.421;MLEAC=1;MLEAF=0.500;MQ=45.35;MQRankSum=-4.547;QD=21.71;ReadPosRankSum=-1.049;SOR=0.351	GT:AD:DP:GQ:PL	0/1:15,21:36:99:789,0,470
EU153402.1	9452	.	T	C	271.64	.	AC=1;AF=0.500;AN=2;BaseQRankSum=-1.518;DP=36;ExcessHet=0.0000;FS=9.231;MLEAC=1;MLEAF=0.500;MQ=45.11;MQRankSum=-2.610;QD=7.55;ReadPosRankSum=0.018;SOR=0.751	GT:AD:DP:GQ:PL	0/1:26,10:36:99:279,0,1016
EU153402.1	9455	.	T	C	191.64	.	AC=1;AF=0.500;AN=2;BaseQRankSum=0.000;DP=39;ExcessHet=0.0000;FS=1.704;MLEAC=1;MLEAF=0.500;MQ=43.42;MQRankSum=-0.820;QD=5.04;ReadPosRankSum=0.565;SOR=1.329	GT:AD:DP:GQ:PL	0/1:31,7:38:99:199,0,1249
EU153402.1	9464	.	T	C	725.64	.	AC=1;AF=0.500;AN=2;BaseQRankSum=-1.497;DP=64;ExcessHet=0.0000;FS=0.000;MLEAC=1;MLEAF=0.500;MQ=39.35;MQRankSum=-2.276;QD=11.90;ReadPosRankSum=-4.068;SOR=0.642	GT:AD:DP:GQ:PL	0/1:37,24:61:99:733,0,1282
EU153402.1	9479	.	C	T	612.64	.	AC=1;AF=0.500;AN=2;BaseQRankSum=1.218;DP=109;ExcessHet=0.0000;FS=8.059;MLEAC=1;MLEAF=0.500;MQ=37.11;MQRankSum=-1.213;QD=6.32;ReadPosRankSum=-2.165;SOR=1.591	GT:AD:DP:GQ:PL	0/1:71,26:97:99:620,0,2375
EU153402.1	9497	.	C	T	285.64	.	AC=1;AF=0.500;AN=2;BaseQRankSum=1.220;DP=252;ExcessHet=0.0000;FS=0.000;MLEAC=1;MLEAF=0.500;MQ=38.99;MQRankSum=-1.968;QD=1.22;ReadPosRankSum=-3.150;SOR=0.667	GT:AD:DP:GQ:PL	0/1:206,29:235:99:293,0,7660
EU153402.1	9504	.	A	G	300.64	.	AC=1;AF=0.500;AN=2;BaseQRankSum=-1.255;DP=297;ExcessHet=0.0000;FS=24.151;MLEAC=1;MLEAF=0.500;MQ=38.95;MQRankSum=-1.866;QD=1.09;ReadPosRankSum=2.994;SOR=0.087	GT:AD:DP:GQ:PL	0/1:246,31:277:99:308,0,8316
EU153402.1	9581	.	A	T	321.64	.	AC=1;AF=0.500;AN=2;BaseQRankSum=0.000;DP=20;ExcessHet=0.0000;FS=0.000;MLEAC=1;MLEAF=0.500;MQ=60.00;MQRankSum=0.000;QD=16.08;ReadPosRankSum=-1.089;SOR=0.777	GT:AD:DP:GQ:PL	0/1:11,9:20:99:329,0,435
EU153402.1	9584	.	G	A	286.64	.	AC=1;AF=0.500;AN=2;BaseQRankSum=-1.076;DP=18;ExcessHet=0.0000;FS=0.000;MLEAC=1;MLEAF=0.500;MQ=60.00;MQRankSum=0.000;QD=15.92;ReadPosRankSum=-0.098;SOR=0.412	GT:AD:DP:GQ:PL	0/1:10,8:18:99:294,0,396
EU153402.1	9590	.	T	C	288.64	.	AC=1;AF=0.500;AN=2;BaseQRankSum=0.956;DP=18;ExcessHet=0.0000;FS=0.000;MLEAC=1;MLEAF=0.500;MQ=60.00;MQRankSum=0.000;QD=16.04;ReadPosRankSum=-0.098;SOR=0.765	GT:AD:DP:GQ:PL	0/1:10,8:18:99:296,0,396
EU153402.1	9598	.	A	G	340.64	.	AC=1;AF=0.500;AN=2;BaseQRankSum=1.457;DP=19;ExcessHet=0.0000;FS=1.871;MLEAC=1;MLEAF=0.500;MQ=60.00;MQRankSum=0.000;QD=17.93;ReadPosRankSum=-0.572;SOR=0.307	GT:AD:DP:GQ:PL	0/1:10,9:19:99:348,0,393
EU153402.1	9600	.	A	G	340.64	.	AC=1;AF=0.500;AN=2;BaseQRankSum=0.708;DP=19;ExcessHet=0.0000;FS=1.871;MLEAC=1;MLEAF=0.500;MQ=60.00;MQRankSum=0.000;QD=17.93;ReadPosRankSum=-0.532;SOR=0.307	GT:AD:DP:GQ:PL	0/1:10,9:19:99:348,0,393
EU153402.1	9628	.	T	G	583.64	.	AC=1;AF=0.500;AN=2;BaseQRankSum=0.623;DP=28;ExcessHet=0.0000;FS=0.000;MLEAC=1;MLEAF=0.500;MQ=60.00;MQRankSum=0.000;QD=20.84;ReadPosRankSum=-0.656;SOR=0.646	GT:AD:DP:GQ:PL	0/1:13,15:28:99:591,0,501
EU153402.1	9629	.	T	G	583.64	.	AC=1;AF=0.500;AN=2;BaseQRankSum=0.858;DP=28;ExcessHet=0.0000;FS=0.000;MLEAC=1;MLEAF=0.500;MQ=60.00;MQRankSum=0.000;QD=20.84;ReadPosRankSum=-0.969;SOR=0.646	GT:AD:DP:GQ:PL	0/1:13,15:28:99:591,0,501
EU153402.1	9633	.	A	T	583.64	.	AC=1;AF=0.500;AN=2;BaseQRankSum=0.341;DP=28;ExcessHet=0.0000;FS=0.000;MLEAC=1;MLEAF=0.500;MQ=60.00;MQRankSum=0.000;QD=20.84;ReadPosRankSum=-0.899;SOR=0.646	GT:AD:DP:GQ:PL	0/1:13,15:28:99:591,0,501
EU153402.1	9636	.	G	A	646.64	.	AC=1;AF=0.500;AN=2;BaseQRankSum=0.038;DP=30;ExcessHet=0.0000;FS=0.000;MLEAC=1;MLEAF=0.500;MQ=60.00;MQRankSum=0.000;QD=21.55;ReadPosRankSum=-0.922;SOR=0.610	GT:AD:DP:GQ:PL	0/1:13,17:30:99:654,0,495
EU153402.1	9645	.	G	A	1360.64	.	AC=1;AF=0.500;AN=2;BaseQRankSum=0.780;DP=47;ExcessHet=0.0000;FS=0.000;MLEAC=1;MLEAF=0.500;MQ=60.00;MQRankSum=0.000;QD=28.95;ReadPosRankSum=-2.450;SOR=0.527	GT:AD:DP:GQ:PL	0/1:13,34:47:99:1368,0,444
EU153402.1	9650	.	A	G	2262.64	.	AC=1;AF=0.500;AN=2;BaseQRankSum=0.802;DP=69;ExcessHet=0.0000;FS=1.194;MLEAC=1;MLEAF=0.500;MQ=60.00;MQRankSum=0.000;QD=32.79;ReadPosRankSum=-3.970;SOR=0.461	GT:AD:DP:GQ:PL	0/1:13,56:69:99:2270,0,377
EU153402.1	9681	.	C	T	5572.64	.	AC=1;AF=0.500;AN=2;BaseQRankSum=-0.044;DP=170;ExcessHet=0.0000;FS=5.479;MLEAC=1;MLEAF=0.500;MQ=60.00;MQRankSum=0.000;QD=31.52;ReadPosRankSum=-2.866;SOR=0.267	GT:AD:DP:GQ:PL	0/1:15,143:158:99:5580,0,199
EU153402.1	9691	.	T	G	30076.06	.	AC=2;AF=1.00;AN=2;BaseQRankSum=-0.132;DP=711;ExcessHet=0.0000;FS=0.000;MLEAC=2;MLEAF=1.00;MQ=60.00;MQRankSum=0.000;QD=30.36;ReadPosRankSum=0.296;SOR=0.362	GT:AD:DP:GQ:PL	1/1:14,690:704:99:30090,1489,0
EU153402.1	9716	.	C	T	2095.64	.	AC=1;AF=0.500;AN=2;BaseQRankSum=-3.293;DP=694;ExcessHet=0.0000;FS=0.000;MLEAC=1;MLEAF=0.500;MQ=60.00;MQRankSum=0.000;QD=3.14;ReadPosRankSum=-3.073;SOR=0.716	GT:AD:DP:GQ:PL	0/1:575,93:668:99:2103,0,22973
EU153402.1	9717	.	A	G	28266.06	.	AC=2;AF=1.00;AN=2;BaseQRankSum=1.290;DP=696;ExcessHet=0.0000;FS=0.000;MLEAC=2;MLEAF=1.00;MQ=60.00;MQRankSum=0.000;QD=34.47;ReadPosRankSum=1.881;SOR=0.697	GT:AD:DP:GQ:PL	1/1:17,667:684:99:28280,1293,0
EU153402.1	9721	.	A	T	4965.64	.	AC=1;AF=0.500;AN=2;BaseQRankSum=0.839;DP=694;ExcessHet=0.0000;FS=0.622;MLEAC=1;MLEAF=0.500;MQ=60.00;MQRankSum=0.000;QD=7.37;ReadPosRankSum=1.259;SOR=0.773	GT:AD:DP:GQ:PL	0/1:508,166:674:99:4973,0,19598
EU153402.1	9724	.	C	T	1405.64	.	AC=1;AF=0.500;AN=2;BaseQRankSum=-2.931;DP=686;ExcessHet=0.0000;FS=0.000;MLEAC=1;MLEAF=0.500;MQ=60.00;MQRankSum=0.000;QD=2.11;ReadPosRankSum=-1.634;SOR=0.769	GT:AD:DP:GQ:PL	0/1:586,80:666:99:1413,0,24004
EU153402.1	9750	.	C	A	29781.06	.	AC=2;AF=1.00;AN=2;BaseQRankSum=-0.096;DP=702;ExcessHet=0.0000;FS=0.000;MLEAC=2;MLEAF=1.00;MQ=60.00;MQRankSum=0.000;QD=25.37;ReadPosRankSum=0.095;SOR=0.651	GT:AD:DP:GQ:PL	1/1:13,681:694:99:29795,1504,0
EU153402.1	9763	.	G	A	23327.64	.	AC=1;AF=0.500;AN=2;BaseQRankSum=-0.813;DP=692;ExcessHet=0.0000;FS=4.708;MLEAC=1;MLEAF=0.500;MQ=60.00;MQRankSum=0.000;QD=34.15;ReadPosRankSum=-1.431;SOR=0.466	GT:AD:DP:GQ:PL	0/1:112,571:683:99:23335,0,2964
EU153402.1	9765	.	G	A	30093.06	.	AC=2;AF=1.00;AN=2;BaseQRankSum=-0.882;DP=694;ExcessHet=0.0000;FS=0.000;MLEAC=2;MLEAF=1.00;MQ=60.00;MQRankSum=0.000;QD=25.25;ReadPosRankSum=-0.909;SOR=0.336	GT:AD:DP:GQ:PL	1/1:11,682:693:99:30107,1591,0
EU153402.1	9773	.	T	A	1355.64	.	AC=1;AF=0.500;AN=2;BaseQRankSum=0.040;DP=678;ExcessHet=0.0000;FS=4.482;MLEAC=1;MLEAF=0.500;MQ=60.00;MQRankSum=0.000;QD=2.00;ReadPosRankSum=2.712;SOR=1.243	GT:AD:DP:GQ:PL	0/1:601,76:677:99:1363,0,24945
EU153402.1	9775	.	T	C	19076.64	.	AC=1;AF=0.500;AN=2;BaseQRankSum=-1.014;DP=683;ExcessHet=0.0000;FS=1.300;MLEAC=1;MLEAF=0.500;MQ=60.00;MQRankSum=0.000;QD=28.56;ReadPosRankSum=-2.482;SOR=0.653	GT:AD:DP:GQ:PL	0/1:162,506:668:99:19084,0,5042
EU153402.1	9784	.	G	A	1090.64	.	AC=1;AF=0.500;AN=2;BaseQRankSum=-0.067;DP=687;ExcessHet=0.0000;FS=6.233;MLEAC=1;MLEAF=0.500;MQ=60.00;MQRankSum=0.000;QD=1.62;ReadPosRankSum=2.422;SOR=1.301	GT:AD:DP:GQ:PL	0/1:605,70:675:99:1098,0,25193
EU153402.1	9791	.	C	T	1224.64	.	AC=1;AF=0.500;AN=2;BaseQRankSum=-0.499;DP=683;ExcessHet=0.0000;FS=5.881;MLEAC=1;MLEAF=0.500;MQ=60.00;MQRankSum=0.000;QD=1.80;ReadPosRankSum=2.062;SOR=1.223	GT:AD:DP:GQ:PL	0/1:609,73:682:99:1232,0,25352
EU153402.1	9815	.	G	A	1185.64	.	AC=1;AF=0.500;AN=2;BaseQRankSum=-1.593;DP=665;ExcessHet=0.0000;FS=4.612;MLEAC=1;MLEAF=0.500;MQ=60.00;MQRankSum=0.000;QD=1.78;ReadPosRankSum=0.670;SOR=1.033	GT:AD:DP:GQ:PL	0/1:594,71:665:99:1193,0,24728
EU153402.1	9820	.	T	G	3388.64	.	AC=1;AF=0.500;AN=2;BaseQRankSum=0.407;DP=674;ExcessHet=0.0000;FS=1.465;MLEAC=1;MLEAF=0.500;MQ=60.00;MQRankSum=0.000;QD=5.09;ReadPosRankSum=2.069;SOR=0.646	GT:AD:DP:GQ:PL	0/1:546,120:666:99:3396,0,22114
EU153402.1	9838	.	G	C	19416.64	.	AC=1;AF=0.500;AN=2;BaseQRankSum=0.103;DP=641;ExcessHet=0.0000;FS=0.649;MLEAC=1;MLEAF=0.500;MQ=60.00;MQRankSum=0.000;QD=30.77;ReadPosRankSum=-1.257;SOR=0.631	GT:AD:DP:GQ:PL	0/1:128,503:631:99:19424,0,3861
EU153402.1	9840	.	G	T	2373.64	.	AC=1;AF=0.500;AN=2;BaseQRankSum=-0.501;DP=637;ExcessHet=0.0000;FS=0.000;MLEAC=1;MLEAF=0.500;MQ=60.00;MQRankSum=0.000;QD=3.87;ReadPosRankSum=-0.023;SOR=0.686	GT:AD:DP:GQ:PL	0/1:520,94:614:99:2381,0,21475
EU153402.1	9895	.	T	C	333.64	.	AC=1;AF=0.500;AN=2;BaseQRankSum=0.764;DP=643;ExcessHet=0.0000;FS=2.285;MLEAC=1;MLEAF=0.500;MQ=60.00;MQRankSum=0.000;QD=0.53;ReadPosRankSum=0.237;SOR=0.921	GT:AD:DP:GQ:PL	0/1:584,50:634:99:341,0,24154
EU153402.1	9899	.	A	C	280.64	.	AC=1;AF=0.500;AN=2;BaseQRankSum=-0.664;DP=643;ExcessHet=0.0000;FS=7.183;MLEAC=1;MLEAF=0.500;MQ=60.00;MQRankSum=0.000;QD=0.44;ReadPosRankSum=-0.164;SOR=1.446	GT:AD:DP:GQ:PL	0/1:588,49:637:99:288,0,24305
EU153402.1	9905	.	T	C	17100.64	.	AC=1;AF=0.500;AN=2;BaseQRankSum=-0.729;DP=649;ExcessHet=0.0000;FS=4.895;MLEAC=1;MLEAF=0.500;MQ=60.00;MQRankSum=0.000;QD=28.08;ReadPosRankSum=0.496;SOR=0.588	GT:AD:DP:GQ:PL	0/1:147,462:609:99:17108,0,4742
EU153402.1	9906	.	G	T	2037.64	.	AC=1;AF=0.500;AN=2;BaseQRankSum=-1.029;DP=651;ExcessHet=0.0000;FS=1.696;MLEAC=1;MLEAF=0.500;MQ=60.00;MQRankSum=0.000;QD=3.13;ReadPosRankSum=-0.511;SOR=0.813	GT:AD:DP:GQ:PL	0/1:562,89:651:99:2045,0,23308
EU153402.1	9907	.	A	G	2733.64	.	AC=1;AF=0.500;AN=2;BaseQRankSum=-0.939;DP=651;ExcessHet=0.0000;FS=1.548;MLEAC=1;MLEAF=0.500;MQ=60.00;MQRankSum=0.000;QD=4.24;ReadPosRankSum=0.097;SOR=0.744	GT:AD:DP:GQ:PL	0/1:540,104:644:99:2741,0,22313
EU153402.1	9913	.	A	C	378.64	.	AC=1;AF=0.500;AN=2;BaseQRankSum=-1.048;DP=664;ExcessHet=0.0000;FS=0.000;MLEAC=1;MLEAF=0.500;MQ=60.00;MQRankSum=0.000;QD=0.57;ReadPosRankSum=-0.448;SOR=0.806	GT:AD:DP:GQ:PL	0/1:611,53:664:99:386,0,25496
EU153402.1	9914	.	G	A	4090.64	.	AC=1;AF=0.500;AN=2;BaseQRankSum=0.651;DP=658;ExcessHet=0.0000;FS=3.155;MLEAC=1;MLEAF=0.500;MQ=60.00;MQRankSum=0.000;QD=6.37;ReadPosRankSum=-0.282;SOR=0.746	GT:AD:DP:GQ:PL	0/1:508,134:642:99:4098,0,20480
EU153402.1	9934	.	T	C	360.64	.	AC=1;AF=0.500;AN=2;BaseQRankSum=-0.750;DP=655;ExcessHet=0.0000;FS=0.000;MLEAC=1;MLEAF=0.500;MQ=60.00;MQRankSum=0.000;QD=0.55;ReadPosRankSum=-0.975;SOR=0.620	GT:AD:DP:GQ:PL	0/1:603,52:655:99:368,0,25163
EU153402.1	9939	.	A	T	156.64	.	AC=1;AF=0.500;AN=2;BaseQRankSum=-0.756;DP=657;ExcessHet=0.0000;FS=1.049;MLEAC=1;MLEAF=0.500;MQ=60.00;MQRankSum=0.000;QD=0.24;ReadPosRankSum=0.211;SOR=0.983	GT:AD:DP:GQ:PL	0/1:608,48:656:99:164,0,25385
EU153402.1	9947	.	G	T	19307.64	.	AC=1;AF=0.500;AN=2;BaseQRankSum=-1.716;DP=654;ExcessHet=0.0000;FS=0.000;MLEAC=1;MLEAF=0.500;MQ=60.00;MQRankSum=0.000;QD=32.13;ReadPosRankSum=-0.829;SOR=0.681	GT:AD:DP:GQ:PL	0/1:130,471:601:99:19315,0,3992
EU153402.1	9953	.	T	C	17270.64	.	AC=1;AF=0.500;AN=2;BaseQRankSum=-1.847;DP=658;ExcessHet=0.0000;FS=0.000;MLEAC=1;MLEAF=0.500;MQ=60.00;MQRankSum=0.000;QD=26.57;ReadPosRankSum=-0.453;SOR=0.681	GT:AD:DP:GQ:PL	0/1:186,464:650:99:17278,0,6355
EU153402.1	9954	.	G	T	3260.64	.	AC=1;AF=0.500;AN=2;BaseQRankSum=1.682;DP=661;ExcessHet=0.0000;FS=0.693;MLEAC=1;MLEAF=0.500;MQ=60.00;MQRankSum=0.000;QD=4.93;ReadPosRankSum=0.444;SOR=0.807	GT:AD:DP:GQ:PL	0/1:544,117:661:99:3268,0,22470
EU153402.1	9964	.	A	T	17973.64	.	AC=1;AF=0.500;AN=2;BaseQRankSum=-0.954;DP=528;ExcessHet=0.0000;FS=0.700;MLEAC=1;MLEAF=0.500;MQ=59.93;MQRankSum=3.119;QD=34.17;ReadPosRankSum=-0.515;SOR=0.791	GT:AD:DP:GQ:PL	0/1:90,436:526:99:17981,0,2467
EU153402.1	9968	.	G	C	716.64	.	AC=1;AF=0.500;AN=2;BaseQRankSum=2.105;DP=522;ExcessHet=0.0000;FS=0.914;MLEAC=1;MLEAF=0.500;MQ=59.93;MQRankSum=0.000;QD=1.41;ReadPosRankSum=1.127;SOR=0.575	GT:AD:DP:GQ:PL	0/1:457,50:507:99:724,0,19039
EU153402.1	10007	.	G	C	15931.64	.	AC=1;AF=0.500;AN=2;BaseQRankSum=-1.357;DP=482;ExcessHet=0.0000;FS=1.493;MLEAC=1;MLEAF=0.500;MQ=59.93;MQRankSum=3.078;QD=33.19;ReadPosRankSum=0.741;SOR=0.552	GT:AD:DP:GQ:PL	0/1:84,396:480:99:15939,0,2153
EU153402.1	10010	.	G	A	10991.64	.	AC=1;AF=0.500;AN=2;BaseQRankSum=1.016;DP=479;ExcessHet=0.0000;FS=0.551;MLEAC=1;MLEAF=0.500;MQ=59.92;MQRankSum=1.945;QD=24.00;ReadPosRankSum=2.018;SOR=0.633	GT:AD:DP:GQ:PL	0/1:159,299:458:99:10999,0,5313
EU153402.1	10026	.	A	G	17288.06	.	AC=2;AF=1.00;AN=2;BaseQRankSum=0.384;DP=457;ExcessHet=0.0000;FS=1.125;MLEAC=2;MLEAF=1.00;MQ=59.87;MQRankSum=-0.506;QD=32.03;ReadPosRankSum=-0.782;SOR=0.522	GT:AD:DP:GQ:PL	1/1:26,415:441:99:17302,159,0
EU153402.1	10038	.	CTAAT	C	14524.60	.	AC=1;AF=0.500;AN=2;BaseQRankSum=-0.113;DP=432;ExcessHet=0.0000;FS=2.599;MLEAC=1;MLEAF=0.500;MQ=59.80;MQRankSum=6.302;QD=35.00;ReadPosRankSum=0.803;SOR=0.456	GT:AD:DP:GQ:PL	0/1:63,352:415:99:14532,0,1528
EU153402.1	10043	.	T	G	714.64	.	AC=1;AF=0.500;AN=2;BaseQRankSum=-0.308;DP=416;ExcessHet=0.0000;FS=3.106;MLEAC=1;MLEAF=0.500;MQ=59.79;MQRankSum=-7.629;QD=1.73;ReadPosRankSum=-0.461;SOR=1.075	GT:AD:DP:GQ:PL	0/1:369,45:414:99:722,0,15297
EU153402.1	10047	.	T	A	13697.64	.	AC=1;AF=0.500;AN=2;BaseQRankSum=2.622;DP=422;ExcessHet=0.0000;FS=2.374;MLEAC=1;MLEAF=0.500;MQ=59.80;MQRankSum=5.737;QD=33.33;ReadPosRankSum=0.363;SOR=0.475	GT:AD:DP:GQ:PL	0/1:73,338:411:99:13705,0,1946
EU153402.1	10064	.	A	C	11823.04	.	AC=1;AF=0.500;AN=2;BaseQRankSum=-2.811;DP=429;ExcessHet=0.0000;FS=15.317;MLEAC=1;MLEAF=0.500;MQ=58.95;MQRankSum=8.571;QD=32.22;ReadPosRankSum=1.750;SOR=0.305	GT:AD:DP:GQ:PL	0/1:48,319:367:99:12021,0,792
EU153402.1	10069	.	AT	A	7856.04	.	AC=1;AF=0.500;AN=2;BaseQRankSum=-0.612;DP=460;ExcessHet=0.0000;FS=5.940;MLEAC=1;MLEAF=0.500;MQ=59.02;MQRankSum=7.519;QD=22.97;ReadPosRankSum=0.728;SOR=0.466	GT:AD:DP:GQ:PL	0/1:82,260:342:99:9040,0,1700
EU153402.1	10077	.	ATAAAT	A	198.01	.	AC=1;AF=0.500;AN=2;BaseQRankSum=-1.337;DP=434;ExcessHet=0.0000;FS=18.385;MLEAC=1;MLEAF=0.500;MQ=59.02;MQRankSum=5.994;QD=0.61;ReadPosRankSum=0.976;SOR=0.749	GT:AD:DP:GQ:PL	0/1:66,260:326:99:6698,0,2023
EU153402.1	10100	.	G	C	536.64	.	AC=1;AF=0.500;AN=2;BaseQRankSum=1.146;DP=485;ExcessHet=0.0000;FS=5.125;MLEAC=1;MLEAF=0.500;MQ=59.89;MQRankSum=-7.007;QD=1.16;ReadPosRankSum=1.934;SOR=0.897	GT:AD:DP:GQ:PL	0/1:419,43:462:99:544,0,17218
EU153402.1	10131	.	A	C	15012.64	.	AC=1;AF=0.500;AN=2;BaseQRankSum=-0.216;DP=546;ExcessHet=0.0000;FS=1.355;MLEAC=1;MLEAF=0.500;MQ=59.91;MQRankSum=2.640;QD=29.67;ReadPosRankSum=-0.608;SOR=0.826	GT:AD:DP:GQ:PL	0/1:114,392:506:99:15020,0,3400
EU153402.1	10133	.	T	A	532.64	.	AC=1;AF=0.500;AN=2;BaseQRankSum=2.034;DP=539;ExcessHet=0.0000;FS=7.035;MLEAC=1;MLEAF=0.500;MQ=59.90;MQRankSum=-4.500;QD=1.02;ReadPosRankSum=-0.158;SOR=0.808	GT:AD:DP:GQ:PL	0/1:476,48:524:99:540,0,19831
EU153402.1	10139	.	T	C	21226.06	.	AC=2;AF=1.00;AN=2;BaseQRankSum=0.692;DP=542;ExcessHet=0.0000;FS=0.000;MLEAC=2;MLEAF=1.00;MQ=59.91;MQRankSum=1.010;QD=26.66;ReadPosRankSum=-1.181;SOR=0.855	GT:AD:DP:GQ:PL	1/1:35,507:542:57:21240,57,0
EU153402.1	10140	.	G	A	20887.06	.	AC=2;AF=1.00;AN=2;BaseQRankSum=2.296;DP=550;ExcessHet=0.0000;FS=0.000;MLEAC=2;MLEAF=1.00;MQ=59.91;MQRankSum=6.678;QD=30.65;ReadPosRankSum=-0.458;SOR=0.749	GT:AD:DP:GQ:PL	1/1:35,499:534:53:20901,53,0
EU153402.1	10149	.	A	C	20165.64	.	AC=1;AF=0.500;AN=2;BaseQRankSum=-0.694;DP=566;ExcessHet=0.0000;FS=3.874;MLEAC=1;MLEAF=0.500;MQ=59.91;MQRankSum=6.111;QD=28.20;ReadPosRankSum=-0.689;SOR=1.163	GT:AD:DP:GQ:PL	0/1:79,487:566:99:20173,0,1795
EU153402.1	10150	.	T	TG	622.60	.	AC=1;AF=0.500;AN=2;BaseQRankSum=0.874;DP=568;ExcessHet=0.0000;FS=3.419;MLEAC=1;MLEAF=0.500;MQ=59.91;MQRankSum=-7.748;QD=1.10;ReadPosRankSum=2.107;SOR=0.367	GT:AD:DP:GQ:PL	0/1:516,52:568:99:630,0,21435
EU153402.1	10166	.	G	A	25456.06	.	AC=2;AF=1.00;AN=2;BaseQRankSum=-0.233;DP=614;ExcessHet=0.0000;FS=1.511;MLEAC=2;MLEAF=1.00;MQ=59.92;MQRankSum=-0.493;QD=28.12;ReadPosRankSum=0.117;SOR=0.367	GT:AD:DP:GQ:PL	1/1:24,590:614:99:25470,768,0
EU153402.1	10172	.	T	A	62.64	.	AC=1;AF=0.500;AN=2;BaseQRankSum=-2.387;DP=632;ExcessHet=0.0000;FS=2.429;MLEAC=1;MLEAF=0.500;MQ=59.92;MQRankSum=-2.373;QD=0.10;ReadPosRankSum=-2.358;SOR=0.351	GT:AD:DP:GQ:PL	0/1:570,43:613:70:70,0,23324
EU153402.1	10210	.	C	T	31651.06	.	AC=2;AF=1.00;AN=2;BaseQRankSum=-1.001;DP=753;ExcessHet=0.0000;FS=0.000;MLEAC=2;MLEAF=1.00;MQ=60.00;MQRankSum=-0.178;QD=25.28;ReadPosRankSum=-1.360;SOR=0.662	GT:AD:DP:GQ:PL	1/1:25,728:753:99:31665,1171,0
EU153402.1	10222	.	C	T	686.64	.	AC=1;AF=0.500;AN=2;BaseQRankSum=0.241;DP=781;ExcessHet=0.0000;FS=2.218;MLEAC=1;MLEAF=0.500;MQ=60.00;MQRankSum=0.000;QD=0.88;ReadPosRankSum=-0.493;SOR=0.423	GT:AD:DP:GQ:PL	0/1:711,69:780:99:694,0,29451
EU153402.1	10223	.	A	G	32833.06	.	AC=2;AF=1.00;AN=2;BaseQRankSum=-0.313;DP=785;ExcessHet=0.0000;FS=0.000;MLEAC=2;MLEAF=1.00;MQ=60.00;MQRankSum=0.000;QD=25.03;ReadPosRankSum=-0.615;SOR=0.578	GT:AD:DP:GQ:PL	1/1:26,758:784:99:32847,1220,0
EU153402.1	10229	.	C	T	26354.64	.	AC=1;AF=0.500;AN=2;BaseQRankSum=-1.314;DP=783;ExcessHet=0.0000;FS=2.532;MLEAC=1;MLEAF=0.500;MQ=60.00;MQRankSum=0.000;QD=34.23;ReadPosRankSum=-1.686;SOR=0.991	GT:AD:DP:GQ:PL	0/1:126,644:770:99:26362,0,3283
EU153402.1	10279	.	T	C	30612.06	.	AC=2;AF=1.00;AN=2;BaseQRankSum=3.695;DP=839;ExcessHet=0.0000;FS=1.207;MLEAC=2;MLEAF=1.00;MQ=60.00;MQRankSum=0.000;QD=28.60;ReadPosRankSum=1.649;SOR=0.922	GT:AD:DP:GQ:PL	1/1:40,753:793:99:30626,827,0
EU153402.1	10284	.	A	G	887.64	.	AC=1;AF=0.500;AN=2;BaseQRankSum=-2.484;DP=858;ExcessHet=0.0000;FS=2.016;MLEAC=1;MLEAF=0.500;MQ=60.00;MQRankSum=0.000;QD=1.06;ReadPosRankSum=0.623;SOR=0.949	GT:AD:DP:GQ:PL	0/1:763,78:841:99:895,0,31655
EU153402.1	10287	.	C	A	1291.64	.	AC=1;AF=0.500;AN=2;BaseQRankSum=-0.388;DP=856;ExcessHet=0.0000;FS=0.000;MLEAC=1;MLEAF=0.500;MQ=60.00;MQRankSum=0.000;QD=1.52;ReadPosRankSum=0.357;SOR=0.695	GT:AD:DP:GQ:PL	0/1:765,87:852:99:1299,0,31679
EU153402.1	10289	.	T	C	28020.04	.	AC=1;AF=0.500;AN=2;BaseQRankSum=1.846;DP=870;ExcessHet=0.0000;FS=0.000;MLEAC=1;MLEAF=0.500;MQ=60.00;MQRankSum=0.000;QD=33.88;ReadPosRankSum=0.302;SOR=0.750	GT:AD:DP:GQ:PL	0/1:128,699:827:99:28651,0,3252
EU153402.1	10294	.	A	T,G	31395.10	.	AC=1,1;AF=0.500,0.500;AN=2;BaseQRankSum=0.007;DP=875;ExcessHet=0.0000;FS=1.124;MLEAC=1,1;MLEAF=0.500,0.500;MQ=60.00;MQRankSum=0.000;QD=33.20;ReadPosRankSum=-0.011;SOR=0.838	GT:AD:DP:GQ:PL	1/2:55,713,96:864:99:31412,1697,1854,27464,0,29488
EU153402.1	10306	.	A	T	28664.64	.	AC=1;AF=0.500;AN=2;BaseQRankSum=-1.881;DP=880;ExcessHet=0.0000;FS=2.331;MLEAC=1;MLEAF=0.500;MQ=60.00;MQRankSum=0.000;QD=32.91;ReadPosRankSum=0.948;SOR=0.870	GT:AD:DP:GQ:PL	0/1:167,704:871:99:28672,0,4821
EU153402.1	10319	.	T	G	38125.06	.	AC=2;AF=1.00;AN=2;BaseQRankSum=-0.955;DP=914;ExcessHet=0.0000;FS=4.643;MLEAC=2;MLEAF=1.00;MQ=60.00;MQRankSum=0.000;QD=31.32;ReadPosRankSum=-0.211;SOR=0.433	GT:AD:DP:GQ:PL	1/1:20,869:889:99:38139,1798,0
EU153402.1	10326	.	C	T	272.64	.	AC=1;AF=0.500;AN=2;BaseQRankSum=-0.182;DP=917;ExcessHet=0.0000;FS=1.041;MLEAC=1;MLEAF=0.500;MQ=60.00;MQRankSum=0.000;QD=0.31;ReadPosRankSum=1.585;SOR=0.851	GT:AD:DP:GQ:PL	0/1:820,68:888:99:280,0,32149
EU153402.1	10327	.	G	A	711.64	.	AC=1;AF=0.500;AN=2;BaseQRankSum=-1.624;DP=914;ExcessHet=0.0000;FS=0.000;MLEAC=1;MLEAF=0.500;MQ=60.00;MQRankSum=0.000;QD=0.79;ReadPosRankSum=-2.759;SOR=0.829	GT:AD:DP:GQ:PL	0/1:820,82:902:99:719,0,34117
EU153402.1	10334	.	T	G	30011.64	.	AC=1;AF=0.500;AN=2;BaseQRankSum=0.673;DP=899;ExcessHet=0.0000;FS=0.701;MLEAC=1;MLEAF=0.500;MQ=60.00;MQRankSum=0.000;QD=33.61;ReadPosRankSum=0.268;SOR=0.783	GT:AD:DP:GQ:PL	0/1:158,735:893:99:30019,0,4401
EU153402.1	10335	.	T	G	38956.06	.	AC=2;AF=1.00;AN=2;BaseQRankSum=-1.234;DP=904;ExcessHet=0.0000;FS=4.561;MLEAC=2;MLEAF=1.00;MQ=60.00;MQRankSum=0.000;QD=31.03;ReadPosRankSum=0.207;SOR=0.358	GT:AD:DP:GQ:PL	1/1:19,885:904:99:38970,1866,0
EU153402.1	10343	.	G	A	30381.64	.	AC=1;AF=0.500;AN=2;BaseQRankSum=-0.825;DP=880;ExcessHet=0.0000;FS=1.574;MLEAC=1;MLEAF=0.500;MQ=60.00;MQRankSum=0.000;QD=34.52;ReadPosRankSum=0.111;SOR=0.799	GT:AD:DP:GQ:PL	0/1:144,736:880:99:30389,0,3831
EU153402.1	10345	.	C	T	1213.64	.	AC=1;AF=0.500;AN=2;BaseQRankSum=1.295;DP=880;ExcessHet=0.0000;FS=0.000;MLEAC=1;MLEAF=0.500;MQ=60.00;MQRankSum=0.000;QD=1.38;ReadPosRankSum=-0.709;SOR=0.664	GT:AD:DP:GQ:PL	0/1:794,86:880:99:1221,0,33081
EU153402.1	10357	.	A	G	36976.06	.	AC=2;AF=1.00;AN=2;BaseQRankSum=-1.875;DP=862;ExcessHet=0.0000;FS=4.615;MLEAC=2;MLEAF=1.00;MQ=60.00;MQRankSum=0.000;QD=31.59;ReadPosRankSum=1.538;SOR=0.489	GT:AD:DP:GQ:PL	1/1:20,842:862:99:36990,1695,0
EU153402.1	10360	.	G	A	1030.64	.	AC=1;AF=0.500;AN=2;BaseQRankSum=-0.440;DP=851;ExcessHet=0.0000;FS=0.000;MLEAC=1;MLEAF=0.500;MQ=60.00;MQRankSum=0.000;QD=1.21;ReadPosRankSum=0.085;SOR=0.664	GT:AD:DP:GQ:PL	0/1:771,80:851:99:1038,0,32133
EU153402.1	10363	.	T	C	2509.64	.	AC=1;AF=0.500;AN=2;BaseQRankSum=-0.816;DP=848;ExcessHet=0.0000;FS=0.000;MLEAC=1;MLEAF=0.500;MQ=60.00;MQRankSum=0.000;QD=2.99;ReadPosRankSum=-0.874;SOR=0.672	GT:AD:DP:GQ:PL	0/1:726,112:838:99:2517,0,30102
EU153402.1	10365	.	T	G	29380.64	.	AC=1;AF=0.500;AN=2;BaseQRankSum=-0.141;DP=836;ExcessHet=0.0000;FS=1.565;MLEAC=1;MLEAF=0.500;MQ=60.00;MQRankSum=0.000;QD=23.08;ReadPosRankSum=1.520;SOR=0.850	GT:AD:DP:GQ:PL	0/1:126,710:836:99:29388,0,3154
EU153402.1	10371	.	C	T	28511.64	.	AC=1;AF=0.500;AN=2;BaseQRankSum=-1.305;DP=808;ExcessHet=0.0000;FS=1.805;MLEAC=1;MLEAF=0.500;MQ=60.00;MQRankSum=0.000;QD=35.51;ReadPosRankSum=0.335;SOR=0.798	GT:AD:DP:GQ:PL	0/1:95,686:781:99:28519,0,1924
EU153402.1	10372	.	C	T	28403.64	.	AC=1;AF=0.500;AN=2;BaseQRankSum=-0.790;DP=802;ExcessHet=0.0000;FS=1.618;MLEAC=1;MLEAF=0.500;MQ=60.00;MQRankSum=0.000;QD=30.63;ReadPosRankSum=1.497;SOR=0.818	GT:AD:DP:GQ:PL	0/1:117,685:802:99:28411,0,2851
EU153402.1	10378	.	T	A	27723.64	.	AC=1;AF=0.500;AN=2;BaseQRankSum=0.009;DP=780;ExcessHet=0.0000;FS=1.618;MLEAC=1;MLEAF=0.500;MQ=60.00;MQRankSum=0.000;QD=34.12;ReadPosRankSum=1.410;SOR=0.850	GT:AD:DP:GQ:PL	0/1:111,669:780:99:27731,0,2647
EU153402.1	10381	.	CA	C	27806.60	.	AC=1;AF=0.500;AN=2;BaseQRankSum=0.173;DP=786;ExcessHet=0.0000;FS=1.678;MLEAC=1;MLEAF=0.500;MQ=60.00;MQRankSum=0.000;QD=29.11;ReadPosRankSum=1.368;SOR=0.848	GT:AD:DP:GQ:PL	0/1:109,673:782:99:27814,0,2551
EU153402.1	10402	.	C	G	129.64	.	AC=1;AF=0.500;AN=2;BaseQRankSum=-0.904;DP=751;ExcessHet=0.0000;FS=0.000;MLEAC=1;MLEAF=0.500;MQ=60.00;MQRankSum=0.000;QD=0.17;ReadPosRankSum=2.443;SOR=0.838	GT:AD:DP:GQ:PL	0/1:695,56:751:99:137,0,28989
EU153402.1	10411	.	C	T	31671.06	.	AC=2;AF=1.00;AN=2;BaseQRankSum=-1.409;DP=740;ExcessHet=0.0000;FS=0.000;MLEAC=2;MLEAF=1.00;MQ=60.00;MQRankSum=0.000;QD=33.70;ReadPosRankSum=-1.326;SOR=0.225	GT:AD:DP:GQ:PL	1/1:13,722:735:99:31685,1628,0
EU153402.1	10422	.	A	G	25630.64	.	AC=1;AF=0.500;AN=2;BaseQRankSum=-0.370;DP=724;ExcessHet=0.0000;FS=0.991;MLEAC=1;MLEAF=0.500;MQ=60.00;MQRankSum=0.000;QD=28.14;ReadPosRankSum=-1.623;SOR=0.562	GT:AD:DP:GQ:PL	0/1:61,650:711:99:25638,0,570
EU153402.1	10429	.	C	T	27466.64	.	AC=1;AF=0.500;AN=2;BaseQRankSum=-2.397;DP=712;ExcessHet=0.0000;FS=1.056;MLEAC=1;MLEAF=0.500;MQ=60.00;MQRankSum=0.000;QD=34.46;ReadPosRankSum=-1.651;SOR=0.474	GT:AD:DP:GQ:PL	0/1:52,660:712:99:27474,0,197
EU153402.1	10439	.	T	C	26551.64	.	AC=1;AF=0.500;AN=2;BaseQRankSum=-1.902;DP=701;ExcessHet=0.0000;FS=1.045;MLEAC=1;MLEAF=0.500;MQ=60.00;MQRankSum=0.000;QD=31.21;ReadPosRankSum=0.361;SOR=0.490	GT:AD:DP:GQ:PL	0/1:50,642:692:99:26559,0,167
EU153402.1	10468	.	AG	A	24467.03	.	AC=2;AF=1.00;AN=2;BaseQRankSum=-1.032;DP=687;ExcessHet=0.0000;FS=0.000;MLEAC=2;MLEAF=1.00;MQ=59.98;MQRankSum=-0.240;QD=33.12;ReadPosRankSum=3.621;SOR=0.565	GT:AD:DP:GQ:PL	1/1:38,628:666:99:24481,295,0
EU153402.1	10499	.	A	C	24912.05	.	AC=2;AF=1.00;AN=2;BaseQRankSum=0.509;DP=643;ExcessHet=0.0000;FS=1.232;MLEAC=2;MLEAF=1.00;MQ=59.95;MQRankSum=-0.232;QD=30.72;ReadPosRankSum=1.828;SOR=0.590	GT:AD:DP:GQ:PL	1/1:34,594:628:99:25089,360,0
EU153402.1	10501	.	G	A	24305.05	.	AC=2;AF=1.00;AN=2;BaseQRankSum=0.786;DP=636;ExcessHet=0.0000;FS=1.221;MLEAC=2;MLEAF=1.00;MQ=59.95;MQRankSum=-0.222;QD=31.53;ReadPosRankSum=2.620;SOR=0.474	GT:AD:DP:GQ:PL	1/1:30,579:609:99:24516,482,0
EU153402.1	10504	.	A	G	23022.64	.	AC=1;AF=0.500;AN=2;BaseQRankSum=1.855;DP=638;ExcessHet=0.0000;FS=1.805;MLEAC=1;MLEAF=0.500;MQ=59.95;MQRankSum=1.628;QD=30.87;ReadPosRankSum=1.279;SOR=0.805	GT:AD:DP:GQ:PL	0/1:78,558:636:99:23030,0,1589
EU153402.1	10511	.	C	T	22550.64	.	AC=1;AF=0.500;AN=2;BaseQRankSum=2.996;DP=638;ExcessHet=0.0000;FS=0.790;MLEAC=1;MLEAF=0.500;MQ=59.95;MQRankSum=1.527;QD=39.00;ReadPosRankSum=0.910;SOR=0.850	GT:AD:DP:GQ:PL	0/1:84,546:630:99:22558,0,1857
EU153402.1	10521	.	A	G	24016.64	.	AC=1;AF=0.500;AN=2;BaseQRankSum=1.544;DP=630;ExcessHet=0.0000;FS=0.984;MLEAC=1;MLEAF=0.500;MQ=59.95;MQRankSum=2.095;QD=26.31;ReadPosRankSum=1.350;SOR=0.873	GT:AD:DP:GQ:PL	0/1:54,576:630:99:24024,0,534
EU153402.1	10530	.	T	A	24204.64	.	AC=1;AF=0.500;AN=2;BaseQRankSum=0.125;DP=627;ExcessHet=0.0000;FS=1.028;MLEAC=1;MLEAF=0.500;MQ=59.95;MQRankSum=2.285;QD=29.83;ReadPosRankSum=0.026;SOR=0.818	GT:AD:DP:GQ:PL	0/1:47,580:627:99:24212,0,226
EU153402.1	10536	.	C	T	22802.05	.	AC=2;AF=1.00;AN=2;BaseQRankSum=2.694;DP=620;ExcessHet=0.0000;FS=0.000;MLEAC=2;MLEAF=1.00;MQ=59.95;MQRankSum=-0.189;QD=32.37;ReadPosRankSum=2.101;SOR=0.566	GT:AD:DP:GQ:PL	1/1:22,560:582:99:24210,762,0
EU153402.1	10537	.	A	G	23015.05	.	AC=2;AF=1.00;AN=2;BaseQRankSum=1.177;DP=617;ExcessHet=0.0000;FS=0.000;MLEAC=2;MLEAF=1.00;MQ=59.95;MQRankSum=-0.169;QD=29.97;ReadPosRankSum=1.496;SOR=0.908	GT:AD:DP:GQ:PL	1/1:18,561:579:99:24435,933,0
EU153402.1	10543	.	TATCA	T	22943.60	.	AC=1;AF=0.500;AN=2;BaseQRankSum=-0.118;DP=617;ExcessHet=0.0000;FS=0.989;MLEAC=1;MLEAF=0.500;MQ=59.95;MQRankSum=2.091;QD=28.49;ReadPosRankSum=-1.632;SOR=0.894	GT:AD:DP:GQ:PL	0/1:55,553:608:99:22951,0,625
EU153402.1	10547	.	A	G,AGCTG	22828.05	.	AC=1,1;AF=0.500,0.500;AN=2;BaseQRankSum=-1.125;DP=580;ExcessHet=0.0000;FS=0.000;MLEAC=1,1;MLEAF=0.500,0.500;MQ=59.94;MQRankSum=-0.217;QD=29.74;ReadPosRankSum=2.503;SOR=0.605	GT:AD:DP:GQ:PL	1/2:14,40,517:571:99:23029,21051,21484,1093,0,103
EU153402.1	10549	.	A	G	483.64	.	AC=1;AF=0.500;AN=2;BaseQRankSum=-3.656;DP=586;ExcessHet=0.0000;FS=2.088;MLEAC=1;MLEAF=0.500;MQ=59.94;MQRankSum=-1.956;QD=0.83;ReadPosRankSum=-0.144;SOR=0.669	GT:AD:DP:GQ:PL	0/1:528,55:583:99:491,0,21450
EU153402.1	10563	.	T	C	9505.64	.	AC=1;AF=0.500;AN=2;BaseQRankSum=0.962;DP=591;ExcessHet=0.0000;FS=1.731;MLEAC=1;MLEAF=0.500;MQ=59.94;MQRankSum=-0.126;QD=16.47;ReadPosRankSum=0.276;SOR=0.757	GT:AD:DP:GQ:PL	0/1:314,263:577:99:9513,0,11969
EU153402.1	10572	.	C	A	19695.64	.	AC=1;AF=0.500;AN=2;BaseQRankSum=0.720;DP=585;ExcessHet=0.0000;FS=0.000;MLEAC=1;MLEAF=0.500;MQ=59.94;MQRankSum=1.399;QD=34.02;ReadPosRankSum=-2.002;SOR=0.722	GT:AD:DP:GQ:PL	0/1:86,493:579:99:19703,0,2129
EU153402.1	10582	.	T	C	19888.64	.	AC=1;AF=0.500;AN=2;BaseQRankSum=-0.526;DP=559;ExcessHet=0.0000;FS=0.764;MLEAC=1;MLEAF=0.500;MQ=59.94;MQRankSum=1.457;QD=34.83;ReadPosRankSum=-2.440;SOR=0.649	GT:AD:DP:GQ:PL	0/1:79,480:559:99:19896,0,1872
EU153402.1	10598	.	G	A	61.64	.	AC=1;AF=0.500;AN=2;BaseQRankSum=1.571;DP=620;ExcessHet=0.0000;FS=1.080;MLEAC=1;MLEAF=0.500;MQ=59.96;MQRankSum=0.283;QD=0.10;ReadPosRankSum=0.682;SOR=0.738	GT:AD:DP:GQ:PL	0/1:573,44:617:69:69,0,23905
EU153402.1	10607	.	C	T	21751.64	.	AC=1;AF=0.500;AN=2;BaseQRankSum=-1.553;DP=605;ExcessHet=0.0000;FS=0.000;MLEAC=1;MLEAF=0.500;MQ=59.96;MQRankSum=-0.388;QD=22.91;ReadPosRankSum=-2.389;SOR=0.667	GT:AD:DP:GQ:PL	0/1:81,524:605:99:21759,0,1824
EU153402.1	10618	.	T	C	18383.64	.	AC=1;AF=0.500;AN=2;BaseQRankSum=-0.176;DP=610;ExcessHet=0.0000;FS=0.675;MLEAC=1;MLEAF=0.500;MQ=59.96;MQRankSum=-0.483;QD=31.26;ReadPosRankSum=-1.754;SOR=0.604	GT:AD:DP:GQ:PL	0/1:113,475:588:99:18391,0,3272
EU153402.1	10620	.	T	G	20358.64	.	AC=1;AF=0.500;AN=2;BaseQRankSum=-0.177;DP=605;ExcessHet=0.0000;FS=1.648;MLEAC=1;MLEAF=0.500;MQ=59.96;MQRankSum=-0.400;QD=30.36;ReadPosRankSum=-0.991;SOR=0.496	GT:AD:DP:GQ:PL	0/1:77,494:571:99:20366,0,1743
EU153402.1	10628	.	C	G	25408.06	.	AC=2;AF=1.00;AN=2;BaseQRankSum=-1.254;DP=589;ExcessHet=0.0000;FS=0.000;MLEAC=2;MLEAF=1.00;MQ=59.96;MQRankSum=-0.126;QD=30.57;ReadPosRankSum=0.330;SOR=0.625	GT:AD:DP:GQ:PL	1/1:11,576:587:99:25422,1273,0
EU153402.1	10630	.	T	C	20675.64	.	AC=1;AF=0.500;AN=2;BaseQRankSum=-0.730;DP=588;ExcessHet=0.0000;FS=4.994;MLEAC=1;MLEAF=0.500;MQ=59.96;MQRankSum=-0.418;QD=33.56;ReadPosRankSum=0.717;SOR=0.350	GT:AD:DP:GQ:PL	0/1:89,499:588:99:20683,0,2230
EU153402.1	10652	.	G	A	20535.64	.	AC=1;AF=0.500;AN=2;BaseQRankSum=-0.523;DP=604;ExcessHet=0.0000;FS=4.834;MLEAC=1;MLEAF=0.500;MQ=60.00;MQRankSum=0.000;QD=34.34;ReadPosRankSum=4.535;SOR=0.359	GT:AD:DP:GQ:PL	0/1:95,503:598:99:20543,0,2465
EU153402.1	10664	.	T	C	21879.06	.	AC=2;AF=1.00;AN=2;BaseQRankSum=-0.685;DP=519;ExcessHet=0.0000;FS=0.000;MLEAC=2;MLEAF=1.00;MQ=60.00;MQRankSum=0.000;QD=26.56;ReadPosRankSum=3.474;SOR=0.695	GT:AD:DP:GQ:PL	1/1:13,503:516:99:21893,996,0
EU153402.1	10685	.	G	A	22770.06	.	AC=2;AF=1.00;AN=2;BaseQRankSum=-0.183;DP=582;ExcessHet=0.0000;FS=8.612;MLEAC=2;MLEAF=1.00;MQ=60.00;MQRankSum=0.000;QD=27.28;ReadPosRankSum=1.801;SOR=0.176	GT:AD:DP:GQ:PL	1/1:38,544:582:63:22784,63,0
EU153402.1	10688	.	C	G	25504.06	.	AC=2;AF=1.00;AN=2;BaseQRankSum=0.929;DP=590;ExcessHet=0.0000;FS=0.000;MLEAC=2;MLEAF=1.00;MQ=60.00;MQRankSum=0.000;QD=29.63;ReadPosRankSum=1.543;SOR=0.608	GT:AD:DP:GQ:PL	1/1:11,579:590:99:25518,1301,0
EU153402.1	10692	.	G	T	710.64	.	AC=1;AF=0.500;AN=2;BaseQRankSum=-1.033;DP=606;ExcessHet=0.0000;FS=0.883;MLEAC=1;MLEAF=0.500;MQ=60.00;MQRankSum=0.000;QD=1.18;ReadPosRankSum=-0.175;SOR=0.809	GT:AD:DP:GQ:PL	0/1:538,63:601:99:718,0,20716
EU153402.1	10699	.	A	G	24615.06	.	AC=2;AF=1.00;AN=2;BaseQRankSum=-1.164;DP=621;ExcessHet=0.0000;FS=6.705;MLEAC=2;MLEAF=1.00;MQ=60.00;MQRankSum=0.000;QD=34.01;ReadPosRankSum=0.832;SOR=0.191	GT:AD:DP:GQ:PL	1/1:37,584:621:99:24629,225,0
EU153402.1	10703	.	G	A	24248.06	.	AC=2;AF=1.00;AN=2;BaseQRankSum=-1.441;DP=612;ExcessHet=0.0000;FS=9.980;MLEAC=2;MLEAF=1.00;MQ=60.00;MQRankSum=0.000;QD=35.30;ReadPosRankSum=0.175;SOR=0.248	GT:AD:DP:GQ:PL	1/1:34,574:608:99:24262,300,0
EU153402.1	10724	.	C	A	25906.06	.	AC=2;AF=1.00;AN=2;BaseQRankSum=-0.785;DP=602;ExcessHet=0.0000;FS=2.081;MLEAC=2;MLEAF=1.00;MQ=60.00;MQRankSum=0.000;QD=28.15;ReadPosRankSum=-1.120;SOR=0.410	GT:AD:DP:GQ:PL	1/1:13,589:602:99:25920,1227,0
EU153402.1	10748	.	G	T	22254.64	.	AC=1;AF=0.500;AN=2;BaseQRankSum=0.581;DP=575;ExcessHet=0.0000;FS=1.080;MLEAC=1;MLEAF=0.500;MQ=60.00;MQRankSum=0.000;QD=31.26;ReadPosRankSum=-0.723;SOR=0.633	GT:AD:DP:GQ:PL	0/1:41,534:575:75:22262,0,75
EU153402.1	10763	.	A	T	25411.06	.	AC=2;AF=1.00;AN=2;BaseQRankSum=2.038;DP=601;ExcessHet=0.0000;FS=1.668;MLEAC=2;MLEAF=1.00;MQ=60.00;MQRankSum=0.000;QD=30.63;ReadPosRankSum=-0.105;SOR=0.558	GT:AD:DP:GQ:PL	1/1:18,583:601:99:25425,999,0
EU153402.1	10769	.	C	G	25231.06	.	AC=2;AF=1.00;AN=2;BaseQRankSum=2.696;DP=597;ExcessHet=0.0000;FS=1.668;MLEAC=2;MLEAF=1.00;MQ=60.00;MQRankSum=0.000;QD=34.84;ReadPosRankSum=-0.168;SOR=0.559	GT:AD:DP:GQ:PL	1/1:18,579:597:99:25245,987,0
EU153402.1	10771	.	C	G	273.64	.	AC=1;AF=0.500;AN=2;BaseQRankSum=2.126;DP=598;ExcessHet=0.0000;FS=0.995;MLEAC=1;MLEAF=0.500;MQ=60.00;MQRankSum=0.000;QD=0.46;ReadPosRankSum=0.971;SOR=0.760	GT:AD:DP:GQ:PL	0/1:544,46:590:99:281,0,22463
EU153402.1	10785	.	A	G	379.64	.	AC=1;AF=0.500;AN=2;BaseQRankSum=-0.344;DP=603;ExcessHet=0.0000;FS=0.000;MLEAC=1;MLEAF=0.500;MQ=60.00;MQRankSum=0.000;QD=0.64;ReadPosRankSum=-0.463;SOR=0.753	GT:AD:DP:GQ:PL	0/1:544,50:594:99:387,0,22360
EU153402.1	10795	.	T	C	23755.06	.	AC=2;AF=1.00;AN=2;BaseQRankSum=0.100;DP=613;ExcessHet=0.0000;FS=1.696;MLEAC=2;MLEAF=1.00;MQ=60.00;MQRankSum=0.000;QD=31.74;ReadPosRankSum=-0.857;SOR=0.664	GT:AD:DP:GQ:PL	1/1:17,580:597:99:23769,1031,0
EU153402.1	10844	.	T	C	27616.06	.	AC=2;AF=1.00;AN=2;BaseQRankSum=0.397;DP=646;ExcessHet=0.0000;FS=0.000;MLEAC=2;MLEAF=1.00;MQ=60.00;MQRankSum=-0.149;QD=32.53;ReadPosRankSum=-0.030;SOR=0.518	GT:AD:DP:GQ:PL	1/1:16,630:646:99:27630,1225,0
EU153402.1	10849	.	G	C	27976.06	.	AC=2;AF=1.00;AN=2;BaseQRankSum=0.866;DP=650;ExcessHet=0.0000;FS=0.000;MLEAC=2;MLEAF=1.00;MQ=60.00;MQRankSum=-0.138;QD=29.24;ReadPosRankSum=0.109;SOR=0.706	GT:AD:DP:GQ:PL	1/1:14,636:650:99:27990,1327,0
EU153402.1	10854	.	C	T	28156.06	.	AC=2;AF=1.00;AN=2;BaseQRankSum=-0.391;DP=656;ExcessHet=0.0000;FS=0.000;MLEAC=2;MLEAF=1.00;MQ=60.00;MQRankSum=-0.143;QD=32.58;ReadPosRankSum=0.282;SOR=0.596	GT:AD:DP:GQ:PL	1/1:15,641:656:99:28170,1300,0
EU153402.1	10858	.	C	T	11778.64	.	AC=1;AF=0.500;AN=2;BaseQRankSum=0.244;DP=656;ExcessHet=0.0000;FS=1.101;MLEAC=1;MLEAF=0.500;MQ=60.00;MQRankSum=-0.953;QD=18.32;ReadPosRankSum=2.084;SOR=0.726	GT:AD:DP:GQ:PL	0/1:307,336:643:99:11786,0,10651
EU153402.1	10876	.	G	A	27796.06	.	AC=2;AF=1.00;AN=2;BaseQRankSum=0.192;DP=652;ExcessHet=0.0000;FS=0.000;MLEAC=2;MLEAF=1.00;MQ=60.00;MQRankSum=-0.225;QD=30.83;ReadPosRankSum=1.360;SOR=0.491	GT:AD:DP:GQ:PL	1/1:17,635:652:99:27810,1198,0
EU153402.1	10880	.	C	G	28156.06	.	AC=2;AF=1.00;AN=2;BaseQRankSum=1.257;DP=658;ExcessHet=0.0000;FS=2.059;MLEAC=2;MLEAF=1.00;MQ=60.00;MQRankSum=-0.216;QD=30.56;ReadPosRankSum=1.651;SOR=0.381	GT:AD:DP:GQ:PL	1/1:16,642:658:99:28170,1261,0
EU153402.1	10890	.	T	C	27616.06	.	AC=2;AF=1.00;AN=2;BaseQRankSum=-1.120;DP=648;ExcessHet=0.0000;FS=2.059;MLEAC=2;MLEAF=1.00;MQ=60.00;MQRankSum=-0.225;QD=27.48;ReadPosRankSum=1.730;SOR=0.325	GT:AD:DP:GQ:PL	1/1:17,631:648:99:27630,1186,0
EU153402.1	10896	.	C	T	26941.06	.	AC=2;AF=1.00;AN=2;BaseQRankSum=0.136;DP=631;ExcessHet=0.0000;FS=2.048;MLEAC=2;MLEAF=1.00;MQ=60.00;MQRankSum=-0.221;QD=25.43;ReadPosRankSum=1.645;SOR=0.264	GT:AD:DP:GQ:PL	1/1:16,615:631:99:26955,1179,0
EU153402.1	10899	.	A	G	27121.06	.	AC=2;AF=1.00;AN=2;BaseQRankSum=0.034;DP=637;ExcessHet=0.0000;FS=2.048;MLEAC=2;MLEAF=1.00;MQ=60.00;MQRankSum=-0.227;QD=26.52;ReadPosRankSum=1.126;SOR=0.230	GT:AD:DP:GQ:PL	1/1:17,620:637:99:27135,1152,0
EU153402.1	10904	.	T	G	27031.06	.	AC=2;AF=1.00;AN=2;BaseQRankSum=0.784;DP=631;ExcessHet=0.0000;FS=2.048;MLEAC=2;MLEAF=1.00;MQ=60.00;MQRankSum=-0.214;QD=23.67;ReadPosRankSum=0.513;SOR=0.193	GT:AD:DP:GQ:PL	1/1:15,616:631:99:27045,1224,0
EU153402.1	10905	.	C	T	23948.06	.	AC=2;AF=1.00;AN=2;BaseQRankSum=0.941;DP=624;ExcessHet=0.0000;FS=2.045;MLEAC=2;MLEAF=1.00;MQ=60.00;MQRankSum=-0.241;QD=31.86;ReadPosRankSum=0.510;SOR=0.309	GT:AD:DP:GQ:PL	1/1:18,589:607:99:23962,1085,0
EU153402.1	10912	.	A	G	26986.06	.	AC=2;AF=1.00;AN=2;BaseQRankSum=0.614;DP=626;ExcessHet=0.0000;FS=0.000;MLEAC=2;MLEAF=1.00;MQ=60.00;MQRankSum=-0.198;QD=27.98;ReadPosRankSum=-0.422;SOR=0.252	GT:AD:DP:GQ:PL	1/1:13,613:626:99:27000,1299,0
EU153402.1	10935	.	GA	G	26176.03	.	AC=2;AF=1.00;AN=2;BaseQRankSum=1.403;DP=610;ExcessHet=0.0000;FS=2.061;MLEAC=2;MLEAF=1.00;MQ=60.00;MQRankSum=-0.209;QD=33.34;ReadPosRankSum=-0.613;SOR=0.204	GT:AD:DP:GQ:PL	1/1:14,596:610:99:26190,1206,0
EU153402.1	10937	.	A	G	25951.06	.	AC=2;AF=1.00;AN=2;BaseQRankSum=1.580;DP=605;ExcessHet=0.0000;FS=2.061;MLEAC=2;MLEAF=1.00;MQ=60.00;MQRankSum=-0.210;QD=31.07;ReadPosRankSum=-0.685;SOR=0.206	GT:AD:DP:GQ:PL	1/1:14,591:605:99:25965,1191,0
EU153402.1	10959	.	T	C	6489.64	.	AC=1;AF=0.500;AN=2;BaseQRankSum=-0.791;DP=173;ExcessHet=0.0000;FS=7.898;MLEAC=1;MLEAF=0.500;MQ=59.42;MQRankSum=-0.963;QD=21.73;ReadPosRankSum=-3.439;SOR=0.251	GT:AD:DP:GQ:PL	0/1:14,157:171:99:6497,0,115
EU153402.1	10964	.	G	A	6128.64	.	AC=1;AF=0.500;AN=2;BaseQRankSum=-0.745;DP=185;ExcessHet=0.0000;FS=8.907;MLEAC=1;MLEAF=0.500;MQ=59.46;MQRankSum=-0.395;QD=34.49;ReadPosRankSum=-5.931;SOR=0.266	GT:AD:DP:GQ:PL	0/1:25,148:173:99:6136,0,604
EU153402.1	10965	.	T	C	413.64	.	AC=1;AF=0.500;AN=2;BaseQRankSum=1.268;DP=189;ExcessHet=0.0000;FS=0.848;MLEAC=1;MLEAF=0.500;MQ=59.59;MQRankSum=-7.422;QD=2.19;ReadPosRankSum=5.272;SOR=0.833	GT:AD:DP:GQ:PL	0/1:167,22:189:99:421,0,6946
EU153402.1	10971	.	C	G	5414.64	.	AC=1;AF=0.500;AN=2;BaseQRankSum=-1.356;DP=210;ExcessHet=0.0000;FS=7.223;MLEAC=1;MLEAF=0.500;MQ=59.74;MQRankSum=4.129;QD=27.63;ReadPosRankSum=-5.632;SOR=0.492	GT:AD:DP:GQ:PL	0/1:50,146:196:99:5422,0,1620
EU153402.1	10987	.	T	A	9551.64	.	AC=1;AF=0.500;AN=2;BaseQRankSum=-0.255;DP=272;ExcessHet=0.0000;FS=3.016;MLEAC=1;MLEAF=0.500;MQ=59.89;MQRankSum=5.310;QD=29.61;ReadPosRankSum=-3.853;SOR=0.696	GT:AD:DP:GQ:PL	0/1:41,231:272:99:9559,0,1026
EU153402.1	10998	.	G	GCACAT	13261.03	.	AC=2;AF=1.00;AN=2;BaseQRankSum=-1.413;DP=330;ExcessHet=0.0000;FS=2.414;MLEAC=2;MLEAF=1.00;MQ=59.96;MQRankSum=0.000;QD=27.01;ReadPosRankSum=-1.186;SOR=0.376	GT:AD:DP:GQ:PL	1/1:13,308:321:99:13275,381,0
EU153402.1	11027	.	T	G	18281.06	.	AC=2;AF=1.00;AN=2;BaseQRankSum=-1.195;DP=451;ExcessHet=0.0000;FS=0.000;MLEAC=2;MLEAF=1.00;MQ=60.00;MQRankSum=0.000;QD=26.51;ReadPosRankSum=1.002;SOR=0.681	GT:AD:DP:GQ:PL	1/1:13,420:433:99:18295,721,0
EU153402.1	11028	.	C	T	15609.05	.	AC=2;AF=1.00;AN=2;BaseQRankSum=-1.168;DP=446;ExcessHet=0.0000;FS=0.000;MLEAC=2;MLEAF=1.00;MQ=60.00;MQRankSum=0.000;QD=31.14;ReadPosRankSum=1.163;SOR=0.666	GT:AD:DP:GQ:PL	1/1:13,406:419:99:17665,679,0
EU153402.1	11032	.	T	G	17224.68	.	AC=2;AF=1.00;AN=2;BaseQRankSum=0.600;DP=454;ExcessHet=0.0000;FS=0.000;MLEAC=1;MLEAF=0.500;MQ=60.00;MQRankSum=0.000;QD=33.10;ReadPosRankSum=1.649;SOR=0.816	GT:AD:DP:GQ:PL	1/1:12,397:409:99:17235,693,0
EU153402.1	11046	.	T	C	21676.06	.	AC=2;AF=1.00;AN=2;BaseQRankSum=-1.373;DP=508;ExcessHet=0.0000;FS=2.048;MLEAC=2;MLEAF=1.00;MQ=60.00;MQRankSum=0.000;QD=31.30;ReadPosRankSum=1.996;SOR=0.434	GT:AD:DP:GQ:PL	1/1:13,495:508:99:21690,944,0
EU153402.1	11065	.	G	T	23791.06	.	AC=2;AF=1.00;AN=2;BaseQRankSum=-0.030;DP=574;ExcessHet=0.0000;FS=2.059;MLEAC=2;MLEAF=1.00;MQ=60.00;MQRankSum=0.000;QD=26.61;ReadPosRankSum=1.831;SOR=0.250	GT:AD:DP:GQ:PL	1/1:16,545:561:99:23805,969,0
EU153402.1	11090	.	G	C	25006.06	.	AC=2;AF=1.00;AN=2;BaseQRankSum=-1.615;DP=586;ExcessHet=0.0000;FS=2.048;MLEAC=2;MLEAF=1.00;MQ=60.00;MQRankSum=0.000;QD=30.64;ReadPosRankSum=-0.017;SOR=0.195	GT:AD:DP:GQ:PL	1/1:15,571:586:99:25020,1089,0
EU153402.1	11102	.	C	T	21191.06	.	AC=2;AF=1.00;AN=2;BaseQRankSum=1.344;DP=540;ExcessHet=0.0000;FS=1.635;MLEAC=2;MLEAF=1.00;MQ=60.00;MQRankSum=0.000;QD=32.98;ReadPosRankSum=-0.563;SOR=0.303	GT:AD:DP:GQ:PL	1/1:18,516:534:99:21205,847,0
EU153402.1	11134	.	G	T	17221.06	.	AC=2;AF=1.00;AN=2;BaseQRankSum=0.522;DP=413;ExcessHet=0.0000;FS=1.627;MLEAC=2;MLEAF=1.00;MQ=60.00;MQRankSum=0.000;QD=29.61;ReadPosRankSum=-0.919;SOR=0.484	GT:AD:DP:GQ:PL	1/1:15,398:413:99:17235,568,0
EU153402.1	11145	.	C	T	15286.06	.	AC=2;AF=1.00;AN=2;BaseQRankSum=0.163;DP=374;ExcessHet=0.0000;FS=0.945;MLEAC=2;MLEAF=1.00;MQ=60.00;MQRankSum=0.000;QD=26.81;ReadPosRankSum=0.082;SOR=0.503	GT:AD:DP:GQ:PL	1/1:17,357:374:99:15300,361,0
EU153402.1	11147	.	G	T	14424.06	.	AC=2;AF=1.00;AN=2;BaseQRankSum=0.675;DP=370;ExcessHet=0.0000;FS=0.947;MLEAC=2;MLEAF=1.00;MQ=60.00;MQRankSum=0.000;QD=30.60;ReadPosRankSum=-0.019;SOR=0.502	GT:AD:DP:GQ:PL	1/1:17,340:357:99:14438,311,0
EU153402.1	11149	.	G	C	14881.06	.	AC=2;AF=1.00;AN=2;BaseQRankSum=0.047;DP=365;ExcessHet=0.0000;FS=0.941;MLEAC=2;MLEAF=1.00;MQ=60.00;MQRankSum=0.000;QD=27.92;ReadPosRankSum=-0.023;SOR=0.538	GT:AD:DP:GQ:PL	1/1:17,348:365:99:14895,334,0
EU153402.1	11170	.	CT	C	479.60	.	AC=1;AF=0.500;AN=2;BaseQRankSum=-0.268;DP=279;ExcessHet=0.0000;FS=0.000;MLEAC=1;MLEAF=0.500;MQ=60.00;MQRankSum=0.000;QD=1.80;ReadPosRankSum=0.107;SOR=0.764	GT:AD:DP:GQ:PL	0/1:237,29:266:99:487,0,9383
EU153402.1	11190	.	A	C	605.64	.	AC=1;AF=0.500;AN=2;BaseQRankSum=-0.089;DP=541;ExcessHet=0.0000;FS=0.000;MLEAC=1;MLEAF=0.500;MQ=58.65;MQRankSum=2.281;QD=1.12;ReadPosRankSum=3.125;SOR=0.701	GT:AD:DP:GQ:PL	0/1:489,52:541:99:613,0,20274
EU153402.1	11194	.	G	T	22058.06	.	AC=2;AF=1.00;AN=2;BaseQRankSum=0.769;DP=530;ExcessHet=0.0000;FS=1.460;MLEAC=2;MLEAF=1.00;MQ=58.62;MQRankSum=-1.384;QD=26.74;ReadPosRankSum=0.744;SOR=0.489	GT:AD:DP:GQ:PL	1/1:20,510:530:99:22072,718,0
EU153402.1	11198	.	G	C	18537.64	.	AC=1;AF=0.500;AN=2;BaseQRankSum=-0.817;DP=520;ExcessHet=0.0000;FS=0.783;MLEAC=1;MLEAF=0.500;MQ=58.59;MQRankSum=-2.784;QD=27.44;ReadPosRankSum=-2.032;SOR=0.786	GT:AD:DP:GQ:PL	0/1:71,449:520:99:18545,0,1590
EU153402.1	11218	.	G	T	12047.64	.	AC=1;AF=0.500;AN=2;BaseQRankSum=1.023;DP=452;ExcessHet=0.0000;FS=0.607;MLEAC=1;MLEAF=0.500;MQ=58.38;MQRankSum=-4.103;QD=27.89;ReadPosRankSum=-3.565;SOR=0.758	GT:AD:DP:GQ:PL	0/1:109,323:432:99:12055,0,3386
EU153402.1	11226	.	T	C	14452.64	.	AC=1;AF=0.500;AN=2;BaseQRankSum=-0.054;DP=421;ExcessHet=0.0000;FS=4.749;MLEAC=1;MLEAF=0.500;MQ=58.26;MQRankSum=-3.163;QD=34.41;ReadPosRankSum=-0.992;SOR=0.701	GT:AD:DP:GQ:PL	0/1:70,350:420:99:14460,0,1860
EU153402.1	11228	.	T	C	14154.64	.	AC=1;AF=0.500;AN=2;BaseQRankSum=-0.315;DP=416;ExcessHet=0.0000;FS=5.960;MLEAC=1;MLEAF=0.500;MQ=58.24;MQRankSum=-3.243;QD=34.11;ReadPosRankSum=-1.010;SOR=0.684	GT:AD:DP:GQ:PL	0/1:72,343:415:99:14162,0,1965
EU153402.1	11249	.	C	T	7979.64	.	AC=1;AF=0.500;AN=2;BaseQRankSum=-1.628;DP=270;ExcessHet=0.0000;FS=11.212;MLEAC=1;MLEAF=0.500;MQ=60.00;MQRankSum=0.000;QD=29.55;ReadPosRankSum=-0.353;SOR=0.885	GT:AD:DP:GQ:PL	0/1:74,196:270:99:7987,0,2517
[truncated: 3,271,242 more chars]
