# Supplementary material for: Whole-genome sequencing of CRFK and PG-4 cells to infer the phenotype of the original donor cats
Source: Companion Anim Health Genet. 2026 Mar 6;13:1. doi: 10.1186/s40575-026-00150-9 (PMC12980914; doi:10.1186/s40575-026-00150-9)
Supplement: Supplementary file 4 — Supplementary Material 4: Table S3 [file 40575_2026_150_MOESM4_ESM.zip › Table_S3b.vcf]

##fileformat=VCFv4.2
##FILTER=<ID=LowQual,Description="Low quality">
##FORMAT=<ID=AD,Number=R,Type=Integer,Description="Allelic depths for the ref and alt alleles in the order listed">
##FORMAT=<ID=DP,Number=1,Type=Integer,Description="Approximate read depth (reads with MQ=255 or with bad mates are filtered)">
##FORMAT=<ID=GQ,Number=1,Type=Integer,Description="Genotype Quality">
##FORMAT=<ID=GT,Number=1,Type=String,Description="Genotype">
##FORMAT=<ID=PL,Number=G,Type=Integer,Description="Normalized, Phred-scaled likelihoods for genotypes as defined in the VCF specification">
##GATKCommandLine=<ID=HaplotypeCaller,CommandLine="HaplotypeCaller --native-pair-hmm-threads 36 --output PG_4_MHC_1_raw_variants.vcf --input PG_4_MHC_1_dedup.bam --reference MHC_1.fa --use-posteriors-to-calculate-qual false --dont-use-dragstr-priors false --use-new-qual-calculator true --annotate-with-num-discovered-alleles false --heterozygosity 0.001 --indel-heterozygosity 1.25E-4 --heterozygosity-stdev 0.01 --standard-min-confidence-threshold-for-calling 30.0 --max-alternate-alleles 6 --max-genotype-count 1024 --sample-ploidy 2 --num-reference-samples-if-no-call 0 --genotype-assignment-method USE_PLS_TO_ASSIGN --contamination-fraction-to-filter 0.0 --output-mode EMIT_VARIANTS_ONLY --all-site-pls false --flow-likelihood-parallel-threads 0 --flow-likelihood-optimized-comp false --flow-use-t0-tag false --flow-probability-threshold 0.003 --flow-remove-non-single-base-pair-indels false --flow-remove-one-zero-probs false --flow-quantization-bins 121 --flow-fill-empty-bins-value 0.001 --flow-symmetric-indel-probs false --flow-report-insertion-or-deletion false --flow-disallow-probs-larger-than-call false --flow-lump-probs false --flow-retain-max-n-probs-base-format false --flow-probability-scaling-factor 10 --flow-order-cycle-length 4 --flow-number-of-uncertain-flows-to-clip 0 --flow-nucleotide-of-first-uncertain-flow T --keep-boundary-flows false --gvcf-gq-bands 1 --gvcf-gq-bands 2 --gvcf-gq-bands 3 --gvcf-gq-bands 4 --gvcf-gq-bands 5 --gvcf-gq-bands 6 --gvcf-gq-bands 7 --gvcf-gq-bands 8 --gvcf-gq-bands 9 --gvcf-gq-bands 10 --gvcf-gq-bands 11 --gvcf-gq-bands 12 --gvcf-gq-bands 13 --gvcf-gq-bands 14 --gvcf-gq-bands 15 --gvcf-gq-bands 16 --gvcf-gq-bands 17 --gvcf-gq-bands 18 --gvcf-gq-bands 19 --gvcf-gq-bands 20 --gvcf-gq-bands 21 --gvcf-gq-bands 22 --gvcf-gq-bands 23 --gvcf-gq-bands 24 --gvcf-gq-bands 25 --gvcf-gq-bands 26 --gvcf-gq-bands 27 --gvcf-gq-bands 28 --gvcf-gq-bands 29 --gvcf-gq-bands 30 --gvcf-gq-bands 31 --gvcf-gq-bands 32 --gvcf-gq-bands 33 --gvcf-gq-bands 34 --gvcf-gq-bands 35 --gvcf-gq-bands 36 --gvcf-gq-bands 37 --gvcf-gq-bands 38 --gvcf-gq-bands 39 --gvcf-gq-bands 40 --gvcf-gq-bands 41 --gvcf-gq-bands 42 --gvcf-gq-bands 43 --gvcf-gq-bands 44 --gvcf-gq-bands 45 --gvcf-gq-bands 46 --gvcf-gq-bands 47 --gvcf-gq-bands 48 --gvcf-gq-bands 49 --gvcf-gq-bands 50 --gvcf-gq-bands 51 --gvcf-gq-bands 52 --gvcf-gq-bands 53 --gvcf-gq-bands 54 --gvcf-gq-bands 55 --gvcf-gq-bands 56 --gvcf-gq-bands 57 --gvcf-gq-bands 58 --gvcf-gq-bands 59 --gvcf-gq-bands 60 --gvcf-gq-bands 70 --gvcf-gq-bands 80 --gvcf-gq-bands 90 --gvcf-gq-bands 99 --floor-blocks false --indel-size-to-eliminate-in-ref-model 10 --disable-optimizations false --dragen-mode false --flow-mode NONE --apply-bqd false --apply-frd false --disable-spanning-event-genotyping false --transform-dragen-mapping-quality false --mapping-quality-threshold-for-genotyping 20 --max-effective-depth-adjustment-for-frd 0 --just-determine-active-regions false --dont-genotype false --do-not-run-physical-phasing false --do-not-correct-overlapping-quality false --use-filtered-reads-for-annotations false --use-flow-aligner-for-stepwise-hc-filtering false --adaptive-pruning false --do-not-recover-dangling-branches false --recover-dangling-heads false --kmer-size 10 --kmer-size 25 --dont-increase-kmer-sizes-for-cycles false --allow-non-unique-kmers-in-ref false --num-pruning-samples 1 --min-dangling-branch-length 4 --recover-all-dangling-branches false --max-num-haplotypes-in-population 128 --min-pruning 2 --adaptive-pruning-initial-error-rate 0.001 --pruning-lod-threshold 2.302585092994046 --pruning-seeding-lod-threshold 9.210340371976184 --max-unpruned-variants 100 --linked-de-bruijn-graph false --disable-artificial-haplotype-recovery false --enable-legacy-graph-cycle-detection false --debug-assembly false --debug-graph-transformations false --capture-assembly-failure-bam false --num-matching-bases-in-dangling-end-to-recover -1 --error-correction-log-odds -Infinity --error-correct-reads false --kmer-length-for-read-error-correction 25 --min-observations-for-kmer-to-be-solid 20 --likelihood-calculation-engine PairHMM --base-quality-score-threshold 18 --dragstr-het-hom-ratio 2 --dont-use-dragstr-pair-hmm-scores false --pair-hmm-gap-continuation-penalty 10 --expected-mismatch-rate-for-read-disqualification 0.02 --pair-hmm-implementation FASTEST_AVAILABLE --pcr-indel-model CONSERVATIVE --phred-scaled-global-read-mismapping-rate 45 --disable-symmetric-hmm-normalizing false --disable-cap-base-qualities-to-map-quality false --enable-dynamic-read-disqualification-for-genotyping false --dynamic-read-disqualification-threshold 1.0 --native-pair-hmm-use-double-precision false --flow-hmm-engine-min-indel-adjust 6 --flow-hmm-engine-flat-insertion-penatly 45 --flow-hmm-engine-flat-deletion-penatly 45 --pileup-detection false --pileup-detection-enable-indel-pileup-calling false --num-artificial-haplotypes-to-add-per-allele 5 --artifical-haplotype-filtering-kmer-size 10 --pileup-detection-snp-alt-threshold 0.1 --pileup-detection-indel-alt-threshold 0.5 --pileup-detection-absolute-alt-depth 0.0 --pileup-detection-snp-adjacent-to-assembled-indel-range 5 --pileup-detection-bad-read-tolerance 0.0 --pileup-detection-proper-pair-read-badness true --pileup-detection-edit-distance-read-badness-threshold 0.08 --pileup-detection-chimeric-read-badness true --pileup-detection-template-mean-badness-threshold 0.0 --pileup-detection-template-std-badness-threshold 0.0 --bam-writer-type CALLED_HAPLOTYPES --dont-use-soft-clipped-bases false --override-fragment-softclip-check false --min-base-quality-score 10 --smith-waterman JAVA --emit-ref-confidence NONE --max-mnp-distance 0 --force-call-filtered-alleles false --reference-model-deletion-quality 30 --soft-clip-low-quality-ends false --allele-informative-reads-overlap-margin 2 --smith-waterman-dangling-end-match-value 25 --smith-waterman-dangling-end-mismatch-penalty -50 --smith-waterman-dangling-end-gap-open-penalty -110 --smith-waterman-dangling-end-gap-extend-penalty -6 --smith-waterman-haplotype-to-reference-match-value 200 --smith-waterman-haplotype-to-reference-mismatch-penalty -150 --smith-waterman-haplotype-to-reference-gap-open-penalty -260 --smith-waterman-haplotype-to-reference-gap-extend-penalty -11 --smith-waterman-read-to-haplotype-match-value 10 --smith-waterman-read-to-haplotype-mismatch-penalty -15 --smith-waterman-read-to-haplotype-gap-open-penalty -30 --smith-waterman-read-to-haplotype-gap-extend-penalty -5 --flow-assembly-collapse-hmer-size 0 --flow-assembly-collapse-partial-mode false --flow-filter-alleles false --flow-filter-alleles-qual-threshold 30.0 --flow-filter-alleles-sor-threshold 3.0 --flow-filter-lone-alleles false --flow-filter-alleles-debug-graphs false --min-assembly-region-size 50 --max-assembly-region-size 300 --active-probability-threshold 0.002 --max-prob-propagation-distance 50 --force-active false --assembly-region-padding 100 --padding-around-indels 75 --padding-around-snps 20 --padding-around-strs 75 --max-extension-into-assembly-region-padding-legacy 25 --max-reads-per-alignment-start 50 --enable-legacy-assembly-region-trimming false --interval-set-rule UNION --interval-padding 0 --interval-exclusion-padding 0 --interval-merging-rule ALL --read-validation-stringency SILENT --seconds-between-progress-updates 10.0 --disable-sequence-dictionary-validation false --create-output-bam-index true --create-output-bam-md5 false --create-output-variant-index true --create-output-variant-md5 false --max-variants-per-shard 0 --lenient false --add-output-sam-program-record true --add-output-vcf-command-line true --cloud-prefetch-buffer 40 --cloud-index-prefetch-buffer -1 --disable-bam-index-caching false --sites-only-vcf-output false --help false --version false --showHidden false --verbosity INFO --QUIET false --use-jdk-deflater false --use-jdk-inflater false --gcs-max-retries 20 --gcs-project-for-requester-pays  --disable-tool-default-read-filters false --minimum-mapping-quality 20 --disable-tool-default-annotations false --enable-all-annotations false --allow-old-rms-mapping-quality-annotation-data false",Version="4.3.0.0",Date="December 28, 2025 at 2:11:36 PM JST">
##INFO=<ID=AC,Number=A,Type=Integer,Description="Allele count in genotypes, for each ALT allele, in the same order as listed">
##INFO=<ID=AF,Number=A,Type=Float,Description="Allele Frequency, for each ALT allele, in the same order as listed">
##INFO=<ID=AN,Number=1,Type=Integer,Description="Total number of alleles in called genotypes">
##INFO=<ID=BaseQRankSum,Number=1,Type=Float,Description="Z-score from Wilcoxon rank sum test of Alt Vs. Ref base qualities">
##INFO=<ID=DP,Number=1,Type=Integer,Description="Approximate read depth; some reads may have been filtered">
##INFO=<ID=ExcessHet,Number=1,Type=Float,Description="Phred-scaled p-value for exact test of excess heterozygosity">
##INFO=<ID=FS,Number=1,Type=Float,Description="Phred-scaled p-value using Fisher's exact test to detect strand bias">
##INFO=<ID=InbreedingCoeff,Number=1,Type=Float,Description="Inbreeding coefficient as estimated from the genotype likelihoods per-sample when compared against the Hardy-Weinberg expectation">
##INFO=<ID=MLEAC,Number=A,Type=Integer,Description="Maximum likelihood expectation (MLE) for the allele counts (not necessarily the same as the AC), for each ALT allele, in the same order as listed">
##INFO=<ID=MLEAF,Number=A,Type=Float,Description="Maximum likelihood expectation (MLE) for the allele frequency (not necessarily the same as the AF), for each ALT allele, in the same order as listed">
##INFO=<ID=MQ,Number=1,Type=Float,Description="RMS Mapping Quality">
##INFO=<ID=MQRankSum,Number=1,Type=Float,Description="Z-score From Wilcoxon rank sum test of Alt vs. Ref read mapping qualities">
##INFO=<ID=QD,Number=1,Type=Float,Description="Variant Confidence/Quality by Depth">
##INFO=<ID=ReadPosRankSum,Number=1,Type=Float,Description="Z-score from Wilcoxon rank sum test of Alt vs. Ref read position bias">
##INFO=<ID=SOR,Number=1,Type=Float,Description="Symmetric Odds Ratio of 2x2 contingency table to detect strand bias">
##contig=<ID=EU153402.1,length=361545>
##source=HaplotypeCaller
#CHROM	POS	ID	REF	ALT	QUAL	FILTER	INFO	FORMAT	sample1
EU153402.1	33	.	G	A	118.64	.	AC=1;AF=0.500;AN=2;BaseQRankSum=0.824;DP=48;ExcessHet=0.0000;FS=6.748;MLEAC=1;MLEAF=0.500;MQ=59.02;MQRankSum=-2.786;QD=2.47;ReadPosRankSum=1.548;SOR=2.140	GT:AD:DP:GQ:PL	0/1:42,6:48:99:126,0,1746
EU153402.1	35	.	G	A	102.64	.	AC=1;AF=0.500;AN=2;BaseQRankSum=0.913;DP=53;ExcessHet=0.0000;FS=6.635;MLEAC=1;MLEAF=0.500;MQ=59.12;MQRankSum=-2.979;QD=1.94;ReadPosRankSum=1.732;SOR=2.085	GT:AD:DP:GQ:PL	0/1:47,6:53:99:110,0,1955
EU153402.1	39	.	C	T	81.64	.	AC=1;AF=0.500;AN=2;BaseQRankSum=-0.162;DP=60;ExcessHet=0.0000;FS=6.966;MLEAC=1;MLEAF=0.500;MQ=59.22;MQRankSum=-3.229;QD=1.36;ReadPosRankSum=2.241;SOR=2.303	GT:AD:DP:GQ:PL	0/1:54,6:60:89:89,0,2249
EU153402.1	46	.	TTAA	T	2445.60	.	AC=1;AF=0.500;AN=2;BaseQRankSum=1.673;DP=72;ExcessHet=0.0000;FS=0.000;MLEAC=1;MLEAF=0.500;MQ=59.35;MQRankSum=-0.693;QD=34.94;ReadPosRankSum=-0.165;SOR=0.561	GT:AD:DP:GQ:PL	0/1:10,60:70:99:2453,0,130
EU153402.1	51	.	T	C	183.64	.	AC=1;AF=0.500;AN=2;BaseQRankSum=0.081;DP=80;ExcessHet=0.0000;FS=6.656;MLEAC=1;MLEAF=0.500;MQ=59.42;MQRankSum=-2.454;QD=2.32;ReadPosRankSum=1.370;SOR=1.736	GT:AD:DP:GQ:PL	0/1:67,12:79:99:191,0,2758
EU153402.1	52	.	A	AGC	2804.60	.	AC=1;AF=0.500;AN=2;BaseQRankSum=1.644;DP=82;ExcessHet=0.0000;FS=1.595;MLEAC=1;MLEAF=0.500;MQ=59.43;MQRankSum=-0.493;QD=34.81;ReadPosRankSum=1.275;SOR=0.451	GT:AD:DP:GQ:PL	0/1:8,71:79:99:2812,0,101
EU153402.1	70	.	T	C	3232.64	.	AC=1;AF=0.500;AN=2;BaseQRankSum=0.653;DP=115;ExcessHet=0.0000;FS=4.384;MLEAC=1;MLEAF=0.500;MQ=59.59;MQRankSum=3.099;QD=30.21;ReadPosRankSum=0.242;SOR=0.331	GT:AD:DP:GQ:PL	0/1:26,81:107:99:3240,0,710
EU153402.1	82	.	A	G	5511.64	.	AC=1;AF=0.500;AN=2;BaseQRankSum=-0.943;DP=153;ExcessHet=0.0000;FS=3.548;MLEAC=1;MLEAF=0.500;MQ=59.83;MQRankSum=4.013;QD=32.58;ReadPosRankSum=-2.273;SOR=0.349	GT:AD:DP:GQ:PL	0/1:17,135:152:99:5519,0,300
EU153402.1	94	.	G	T	1979.64	.	AC=1;AF=0.500;AN=2;BaseQRankSum=1.078;DP=180;ExcessHet=0.0000;FS=0.000;MLEAC=1;MLEAF=0.500;MQ=59.85;MQRankSum=0.986;QD=11.18;ReadPosRankSum=2.985;SOR=0.701	GT:AD:DP:GQ:PL	0/1:120,57:177:99:1987,0,4757
EU153402.1	121	.	C	G	9437.64	.	AC=1;AF=0.500;AN=2;BaseQRankSum=-1.412;DP=256;ExcessHet=0.0000;FS=6.285;MLEAC=1;MLEAF=0.500;MQ=59.80;MQRankSum=4.872;QD=28.14;ReadPosRankSum=0.840;SOR=0.303	GT:AD:DP:GQ:PL	0/1:29,227:256:99:9445,0,495
EU153402.1	142	.	T	G	11629.06	.	AC=2;AF=1.00;AN=2;BaseQRankSum=-1.325;DP=301;ExcessHet=0.0000;FS=6.201;MLEAC=2;MLEAF=1.00;MQ=59.78;MQRankSum=-0.361;QD=30.37;ReadPosRankSum=-1.310;SOR=0.438	GT:AD:DP:GQ:PL	1/1:19,278:297:39:11643,39,0
EU153402.1	146	.	G	A	11578.64	.	AC=1;AF=0.500;AN=2;BaseQRankSum=-1.094;DP=307;ExcessHet=0.0000;FS=3.547;MLEAC=1;MLEAF=0.500;MQ=59.78;MQRankSum=6.228;QD=29.88;ReadPosRankSum=1.608;SOR=0.440	GT:AD:DP:GQ:PL	0/1:29,278:307:99:11586,0,381
EU153402.1	148	.	C	G	11821.06	.	AC=2;AF=1.00;AN=2;BaseQRankSum=-1.570;DP=310;ExcessHet=0.0000;FS=4.642;MLEAC=2;MLEAF=1.00;MQ=59.78;MQRankSum=0.000;QD=32.54;ReadPosRankSum=-1.188;SOR=0.417	GT:AD:DP:GQ:PL	1/1:18,281:299:90:11835,90,0
EU153402.1	172	.	T	C	14489.06	.	AC=2;AF=1.00;AN=2;BaseQRankSum=-0.317;DP=374;ExcessHet=0.0000;FS=1.840;MLEAC=2;MLEAF=1.00;MQ=59.93;MQRankSum=0.000;QD=26.09;ReadPosRankSum=-0.463;SOR=0.473	GT:AD:DP:GQ:PL	1/1:22,344:366:99:14503,124,0
EU153402.1	175	.	C	T	14301.64	.	AC=1;AF=0.500;AN=2;BaseQRankSum=0.333;DP=374;ExcessHet=0.0000;FS=2.374;MLEAC=1;MLEAF=0.500;MQ=59.96;MQRankSum=3.336;QD=31.62;ReadPosRankSum=0.708;SOR=0.562	GT:AD:DP:GQ:PL	0/1:31,343:374:99:14309,0,269
EU153402.1	176	.	A	G	14386.06	.	AC=2;AF=1.00;AN=2;BaseQRankSum=-0.372;DP=373;ExcessHet=0.0000;FS=0.825;MLEAC=2;MLEAF=1.00;MQ=59.96;MQRankSum=0.000;QD=28.29;ReadPosRankSum=-0.378;SOR=0.560	GT:AD:DP:GQ:PL	1/1:22,342:364:99:14400,106,0
EU153402.1	179	.	A	G	14557.64	.	AC=1;AF=0.500;AN=2;BaseQRankSum=1.500;DP=381;ExcessHet=0.0000;FS=0.708;MLEAC=1;MLEAF=0.500;MQ=60.00;MQRankSum=0.000;QD=29.55;ReadPosRankSum=1.238;SOR=0.581	GT:AD:DP:GQ:PL	0/1:30,351:381:99:14565,0,203
EU153402.1	183	.	C	T	15601.06	.	AC=2;AF=1.00;AN=2;BaseQRankSum=0.649;DP=391;ExcessHet=0.0000;FS=1.751;MLEAC=2;MLEAF=1.00;MQ=60.00;MQRankSum=0.000;QD=29.62;ReadPosRankSum=0.359;SOR=0.559	GT:AD:DP:GQ:PL	1/1:22,369:391:99:15615,187,0
EU153402.1	210	.	G	GAA	464.60	.	AC=1;AF=0.500;AN=2;BaseQRankSum=2.413;DP=723;ExcessHet=0.0000;FS=0.976;MLEAC=1;MLEAF=0.500;MQ=57.10;MQRankSum=-4.033;QD=0.68;ReadPosRankSum=-4.130;SOR=0.914	GT:AD:DP:GQ:PL	0/1:624,56:680:99:472,0,26032
EU153402.1	214	.	T	G	15427.64	.	AC=1;AF=0.500;AN=2;BaseQRankSum=-3.567;DP=729;ExcessHet=0.0000;FS=1.880;MLEAC=1;MLEAF=0.500;MQ=57.14;MQRankSum=10.774;QD=27.16;ReadPosRankSum=-1.096;SOR=0.637	GT:AD:DP:GQ:PL	0/1:187,381:568:99:15435,0,6706
EU153402.1	216	.	G	C	15598.04	.	AC=1;AF=0.500;AN=2;BaseQRankSum=-4.147;DP=728;ExcessHet=0.0000;FS=2.755;MLEAC=1;MLEAF=0.500;MQ=57.14;MQRankSum=10.704;QD=27.51;ReadPosRankSum=0.025;SOR=0.605	GT:AD:DP:GQ:PL	0/1:166,401:567:99:16338,0,5764
EU153402.1	217	.	A	AC	359.60	.	AC=1;AF=0.500;AN=2;BaseQRankSum=2.436;DP=730;ExcessHet=0.0000;FS=1.025;MLEAC=1;MLEAF=0.500;MQ=57.15;MQRankSum=-5.059;QD=0.49;ReadPosRankSum=-4.615;SOR=1.025	GT:AD:DP:GQ:PL	0/1:673,57:730:99:367,0,28086
EU153402.1	218	.	G	C	4355.64	.	AC=1;AF=0.500;AN=2;BaseQRankSum=3.344;DP=733;ExcessHet=0.0000;FS=5.483;MLEAC=1;MLEAF=0.500;MQ=57.15;MQRankSum=-3.512;QD=5.94;ReadPosRankSum=-0.539;SOR=0.601	GT:AD:DP:GQ:PL	0/1:587,146:733:99:4363,0,24207
EU153402.1	219	.	A	AC	1823.60	.	AC=1;AF=0.500;AN=2;BaseQRankSum=2.557;DP=731;ExcessHet=0.0000;FS=10.852;MLEAC=1;MLEAF=0.500;MQ=57.12;MQRankSum=0.218;QD=2.53;ReadPosRankSum=3.169;SOR=1.218	GT:AD:DP:GQ:PL	0/1:633,89:722:99:1831,0,26312
EU153402.1	220	.	CTG	C	4389.60	.	AC=1;AF=0.500;AN=2;BaseQRankSum=4.387;DP=736;ExcessHet=0.0000;FS=6.754;MLEAC=1;MLEAF=0.500;MQ=57.14;MQRankSum=-20.253;QD=5.96;ReadPosRankSum=1.483;SOR=1.317	GT:AD:DP:GQ:PL	0/1:589,147:736:99:4397,0,24289
EU153402.1	223	.	CAAGT	C	2013.60	.	AC=1;AF=0.500;AN=2;BaseQRankSum=3.411;DP=734;ExcessHet=0.0000;FS=14.349;MLEAC=1;MLEAF=0.500;MQ=57.12;MQRankSum=0.786;QD=2.86;ReadPosRankSum=2.723;SOR=1.304	GT:AD:DP:GQ:PL	0/1:611,92:703:99:2021,0,25086
EU153402.1	226	.	G	*,A	20985.04	.	AC=1,1;AF=0.500,0.500;AN=2;BaseQRankSum=3.824;DP=721;ExcessHet=0.0000;FS=1.800;MLEAC=1,1;MLEAF=0.500,0.500;MQ=57.07;MQRankSum=-2.419;QD=29.11;ReadPosRankSum=1.635;SOR=0.690	GT:AD:DP:GQ:PL	1/2:22,177,522:721:99:28361,20995,21386,6508,0,5860
EU153402.1	228	.	TG	T	612.60	.	AC=1;AF=0.500;AN=2;BaseQRankSum=2.524;DP=721;ExcessHet=0.0000;FS=3.445;MLEAC=1;MLEAF=0.500;MQ=57.13;MQRankSum=-6.019;QD=0.85;ReadPosRankSum=-5.217;SOR=1.204	GT:AD:DP:GQ:PL	0/1:659,62:721:99:620,0,27485
EU153402.1	229	.	G	T	3421.04	.	AC=1;AF=0.500;AN=2;BaseQRankSum=4.097;DP=720;ExcessHet=0.0000;FS=20.380;MLEAC=1;MLEAF=0.500;MQ=57.13;MQRankSum=-16.918;QD=5.20;ReadPosRankSum=-1.845;SOR=1.936	GT:AD:DP:GQ:PL	0/1:515,143:658:99:4454,0,21194
EU153402.1	231	.	CACGTGTTGAATGAA	C	1901.60	.	AC=1;AF=0.500;AN=2;BaseQRankSum=3.051;DP=771;ExcessHet=0.0000;FS=10.981;MLEAC=1;MLEAF=0.500;MQ=57.21;MQRankSum=0.188;QD=2.47;ReadPosRankSum=2.421;SOR=1.198	GT:AD:DP:GQ:PL	0/1:677,94:771:99:1909,0,28144
EU153402.1	234	.	G	*,A	21827.04	.	AC=1,1;AF=0.500,0.500;AN=2;BaseQRankSum=3.445;DP=707;ExcessHet=0.0000;FS=0.000;MLEAC=1,1;MLEAF=0.500,0.500;MQ=57.06;MQRankSum=-2.552;QD=33.07;ReadPosRankSum=0.927;SOR=0.802	GT:AD:DP:GQ:PL	1/2:23,94,543:660:99:25714,21837,22519,2981,0,2311
EU153402.1	237	.	T	*,C	20481.04	.	AC=1,1;AF=0.500,0.500;AN=2;BaseQRankSum=1.972;DP=709;ExcessHet=0.0000;FS=0.000;MLEAC=1,1;MLEAF=0.500,0.500;MQ=57.11;MQRankSum=-2.396;QD=28.89;ReadPosRankSum=0.667;SOR=0.823	GT:AD:DP:GQ:PL	1/2:21,179,509:709:99:27944,20491,20834,6634,0,5984
EU153402.1	247	.	G	T	3001.04	.	AC=1;AF=0.500;AN=2;BaseQRankSum=3.676;DP=697;ExcessHet=0.0000;FS=5.473;MLEAC=1;MLEAF=0.500;MQ=57.37;MQRankSum=-1.294;QD=5.13;ReadPosRankSum=3.089;SOR=1.066	GT:AD:DP:GQ:PL	0/1:470,115:585:99:3414,0,19365
EU153402.1	249	.	CAG	C	1062.60	.	AC=1;AF=0.500;AN=2;BaseQRankSum=3.754;DP=697;ExcessHet=0.0000;FS=3.146;MLEAC=1;MLEAF=0.500;MQ=57.41;MQRankSum=-20.792;QD=1.73;ReadPosRankSum=0.344;SOR=1.045	GT:AD:DP:GQ:PL	0/1:551,65:616:99:1070,0,22941
EU153402.1	251	.	GGC	G	869.04	.	AC=1;AF=0.500;AN=2;BaseQRankSum=3.334;DP=690;ExcessHet=0.0000;FS=12.323;MLEAC=1;MLEAF=0.500;MQ=57.56;MQRankSum=-3.296;QD=1.48;ReadPosRankSum=1.537;SOR=1.274	GT:AD:DP:GQ:PL	0/1:488,98:586:99:2646,0,20196
EU153402.1	253	.	C	T	1826.04	.	AC=1;AF=0.500;AN=2;BaseQRankSum=5.263;DP=681;ExcessHet=0.0000;FS=11.508;MLEAC=1;MLEAF=0.500;MQ=57.52;MQRankSum=-19.423;QD=3.23;ReadPosRankSum=-3.805;SOR=1.495	GT:AD:DP:GQ:PL	0/1:424,141:565:99:4645,0,17379
EU153402.1	254	.	A	ATT	2578.60	.	AC=1;AF=0.500;AN=2;BaseQRankSum=3.604;DP=683;ExcessHet=0.0000;FS=12.786;MLEAC=1;MLEAF=0.500;MQ=57.53;MQRankSum=-1.697;QD=4.26;ReadPosRankSum=2.243;SOR=1.277	GT:AD:DP:GQ:PL	0/1:508,98:606:99:2586,0,21036
EU153402.1	255	.	G	A	8499.64	.	AC=1;AF=0.500;AN=2;BaseQRankSum=7.171;DP=677;ExcessHet=0.0000;FS=1.153;MLEAC=1;MLEAF=0.500;MQ=57.51;MQRankSum=-16.460;QD=12.94;ReadPosRankSum=-1.351;SOR=0.778	GT:AD:DP:GQ:PL	0/1:424,233:657:99:8507,0,17101
EU153402.1	257	.	G	T	4075.64	.	AC=1;AF=0.500;AN=2;BaseQRankSum=4.913;DP=678;ExcessHet=0.0000;FS=14.901;MLEAC=1;MLEAF=0.500;MQ=57.51;MQRankSum=-19.894;QD=6.16;ReadPosRankSum=-3.954;SOR=1.810	GT:AD:DP:GQ:PL	0/1:527,135:662:99:4083,0,21722
EU153402.1	258	.	G	T	666.64	.	AC=1;AF=0.500;AN=2;BaseQRankSum=3.284;DP=673;ExcessHet=0.0000;FS=0.963;MLEAC=1;MLEAF=0.500;MQ=57.49;MQRankSum=-17.502;QD=0.99;ReadPosRankSum=-1.101;SOR=0.812	GT:AD:DP:GQ:PL	0/1:613,60:673:99:674,0,25559
EU153402.1	260	.	G	A	15189.64	.	AC=1;AF=0.500;AN=2;BaseQRankSum=-6.671;DP=663;ExcessHet=0.0000;FS=3.286;MLEAC=1;MLEAF=0.500;MQ=57.45;MQRankSum=15.352;QD=22.95;ReadPosRankSum=1.931;SOR=0.492	GT:AD:DP:GQ:PL	0/1:280,382:662:99:15197,0,10607
EU153402.1	263	.	T	TAGC	2529.60	.	AC=1;AF=0.500;AN=2;BaseQRankSum=3.775;DP=667;ExcessHet=0.0000;FS=11.507;MLEAC=1;MLEAF=0.500;MQ=57.49;MQRankSum=0.321;QD=3.79;ReadPosRankSum=0.263;SOR=1.184	GT:AD:DP:GQ:PL	0/1:566,101:667:99:2537,0,23462
EU153402.1	266	.	C	T	16070.64	.	AC=1;AF=0.500;AN=2;BaseQRankSum=-6.117;DP=673;ExcessHet=0.0000;FS=3.337;MLEAC=1;MLEAF=0.500;MQ=57.50;MQRankSum=16.290;QD=24.57;ReadPosRankSum=1.929;SOR=0.493	GT:AD:DP:GQ:PL	0/1:252,402:654:99:16078,0,9343
EU153402.1	267	.	A	ACC	98.60	.	AC=1;AF=0.500;AN=2;BaseQRankSum=2.929;DP=661;ExcessHet=0.0000;FS=35.405;MLEAC=1;MLEAF=0.500;MQ=57.47;MQRankSum=-12.479;QD=0.15;ReadPosRankSum=3.006;SOR=4.633	GT:AD:DP:GQ:PL	0/1:597,46:643:99:106,0,24930
EU153402.1	268	.	TGAA	T	3089.60	.	AC=1;AF=0.500;AN=2;BaseQRankSum=3.827;DP=663;ExcessHet=0.0000;FS=6.858;MLEAC=1;MLEAF=0.500;MQ=57.51;MQRankSum=-9.865;QD=5.87;ReadPosRankSum=-0.211;SOR=1.142	GT:AD:DP:GQ:PL	0/1:422,104:526:99:3097,0,17407
EU153402.1	273	.	A	G	65.64	.	AC=1;AF=0.500;AN=2;BaseQRankSum=2.656;DP=639;ExcessHet=0.0000;FS=36.084;MLEAC=1;MLEAF=0.500;MQ=57.60;MQRankSum=-12.861;QD=0.10;ReadPosRankSum=3.973;SOR=7.574	GT:AD:DP:GQ:PL	0/1:594,45:639:73:73,0,24807
EU153402.1	275	.	A	G	637.64	.	AC=1;AF=0.500;AN=2;BaseQRankSum=2.092;DP=645;ExcessHet=0.0000;FS=33.081;MLEAC=1;MLEAF=0.500;MQ=57.62;MQRankSum=-10.411;QD=0.99;ReadPosRankSum=4.659;SOR=4.103	GT:AD:DP:GQ:PL	0/1:586,59:645:99:645,0,24413
EU153402.1	277	.	T	A	15778.64	.	AC=1;AF=0.500;AN=2;BaseQRankSum=-4.738;DP=650;ExcessHet=0.0000;FS=4.175;MLEAC=1;MLEAF=0.500;MQ=57.74;MQRankSum=15.734;QD=24.58;ReadPosRankSum=1.299;SOR=0.474	GT:AD:DP:GQ:PL	0/1:245,397:642:99:15786,0,9093
EU153402.1	279	.	G	A	2391.64	.	AC=1;AF=0.500;AN=2;BaseQRankSum=3.728;DP=653;ExcessHet=0.0000;FS=20.623;MLEAC=1;MLEAF=0.500;MQ=57.74;MQRankSum=-21.823;QD=3.66;ReadPosRankSum=-1.442;SOR=2.273	GT:AD:DP:GQ:PL	0/1:556,97:653:99:2399,0,23054
EU153402.1	281	.	G	C	740.64	.	AC=1;AF=0.500;AN=2;BaseQRankSum=1.385;DP=660;ExcessHet=0.0000;FS=0.916;MLEAC=1;MLEAF=0.500;MQ=57.75;MQRankSum=4.136;QD=1.18;ReadPosRankSum=0.094;SOR=0.854	GT:AD:DP:GQ:PL	0/1:567,62:629:99:748,0,22327
EU153402.1	284	.	G	A	8037.64	.	AC=1;AF=0.500;AN=2;BaseQRankSum=4.532;DP=661;ExcessHet=0.0000;FS=2.617;MLEAC=1;MLEAF=0.500;MQ=57.69;MQRankSum=-17.846;QD=12.16;ReadPosRankSum=-2.181;SOR=0.930	GT:AD:DP:GQ:PL	0/1:438,223:661:99:8045,0,17720
EU153402.1	285	.	A	G	2268.64	.	AC=1;AF=0.500;AN=2;BaseQRankSum=4.136;DP=664;ExcessHet=0.0000;FS=21.845;MLEAC=1;MLEAF=0.500;MQ=57.69;MQRankSum=-21.188;QD=3.42;ReadPosRankSum=-1.864;SOR=2.321	GT:AD:DP:GQ:PL	0/1:569,95:664:99:2276,0,23606
EU153402.1	291	.	A	G	2118.64	.	AC=1;AF=0.500;AN=2;BaseQRankSum=4.022;DP=669;ExcessHet=0.0000;FS=21.932;MLEAC=1;MLEAF=0.500;MQ=57.68;MQRankSum=-20.553;QD=3.17;ReadPosRankSum=-2.381;SOR=2.452	GT:AD:DP:GQ:PL	0/1:577,92:669:99:2126,0,23951
EU153402.1	293	.	A	AG	3726.60	.	AC=1;AF=0.500;AN=2;BaseQRankSum=1.151;DP=673;ExcessHet=0.0000;FS=8.375;MLEAC=1;MLEAF=0.500;MQ=57.72;MQRankSum=-4.563;QD=5.54;ReadPosRankSum=-0.721;SOR=0.978	GT:AD:DP:GQ:PL	0/1:545,128:673:99:3734,0,22499
EU153402.1	295	.	T	G	2025.64	.	AC=1;AF=0.500;AN=2;BaseQRankSum=3.964;DP=670;ExcessHet=0.0000;FS=19.797;MLEAC=1;MLEAF=0.500;MQ=57.72;MQRankSum=-20.293;QD=3.02;ReadPosRankSum=-2.587;SOR=2.402	GT:AD:DP:GQ:PL	0/1:580,90:670:99:2033,0,24083
EU153402.1	302	.	C	T	6685.64	.	AC=1;AF=0.500;AN=2;BaseQRankSum=2.227;DP=651;ExcessHet=0.0000;FS=1.213;MLEAC=1;MLEAF=0.500;MQ=58.39;MQRankSum=-18.172;QD=10.33;ReadPosRankSum=-0.062;SOR=0.847	GT:AD:DP:GQ:PL	0/1:455,192:647:99:6693,0,18440
EU153402.1	303	.	T	C	3998.64	.	AC=1;AF=0.500;AN=2;BaseQRankSum=0.209;DP=642;ExcessHet=0.0000;FS=6.687;MLEAC=1;MLEAF=0.500;MQ=58.61;MQRankSum=-8.738;QD=6.31;ReadPosRankSum=-3.702;SOR=0.919	GT:AD:DP:GQ:PL	0/1:502,132:634:99:4006,0,20601
EU153402.1	309	.	A	G	106.64	.	AC=1;AF=0.500;AN=2;BaseQRankSum=1.820;DP=621;ExcessHet=0.0000;FS=37.608;MLEAC=1;MLEAF=0.500;MQ=58.66;MQRankSum=-15.358;QD=0.17;ReadPosRankSum=4.717;SOR=7.523	GT:AD:DP:GQ:PL	0/1:576,44:620:99:114,0,24054
EU153402.1	332	.	A	G	26401.06	.	AC=2;AF=1.00;AN=2;BaseQRankSum=-1.654;DP=621;ExcessHet=0.0000;FS=0.000;MLEAC=2;MLEAF=1.00;MQ=58.73;MQRankSum=-1.820;QD=32.70;ReadPosRankSum=-0.805;SOR=0.472	GT:AD:DP:GQ:PL	1/1:17,604:621:99:26415,1104,0
EU153402.1	333	.	G	A	18127.64	.	AC=1;AF=0.500;AN=2;BaseQRankSum=-2.681;DP=615;ExcessHet=0.0000;FS=2.794;MLEAC=1;MLEAF=0.500;MQ=58.81;MQRankSum=16.990;QD=29.57;ReadPosRankSum=0.546;SOR=0.495	GT:AD:DP:GQ:PL	0/1:169,444:613:99:18135,0,5621
EU153402.1	339	.	G	A	21825.04	.	AC=2;AF=1.00;AN=2;BaseQRankSum=-0.733;DP=595;ExcessHet=0.0000;FS=1.724;MLEAC=1;MLEAF=0.500;MQ=58.94;MQRankSum=-1.285;QD=25.72;ReadPosRankSum=-0.247;SOR=0.560	GT:AD:DP:GQ:PL	1/1:17,537:554:99:23400,903,0
EU153402.1	342	.	T	A	2962.64	.	AC=1;AF=0.500;AN=2;BaseQRankSum=2.543;DP=591;ExcessHet=0.0000;FS=5.708;MLEAC=1;MLEAF=0.500;MQ=58.99;MQRankSum=-14.745;QD=5.36;ReadPosRankSum=0.426;SOR=1.217	GT:AD:DP:GQ:PL	0/1:450,103:553:99:2970,0,18576
EU153402.1	343	.	G	C	2679.64	.	AC=1;AF=0.500;AN=2;BaseQRankSum=2.079;DP=588;ExcessHet=0.0000;FS=8.895;MLEAC=1;MLEAF=0.500;MQ=58.99;MQRankSum=-9.355;QD=4.56;ReadPosRankSum=0.797;SOR=1.110	GT:AD:DP:GQ:PL	0/1:488,99:587:99:2687,0,20194
EU153402.1	350	.	A	G	24196.06	.	AC=2;AF=1.00;AN=2;BaseQRankSum=-0.770;DP=568;ExcessHet=0.0000;FS=0.000;MLEAC=2;MLEAF=1.00;MQ=59.02;MQRankSum=-1.546;QD=34.50;ReadPosRankSum=-0.536;SOR=0.406	GT:AD:DP:GQ:PL	1/1:15,553:568:99:24210,1035,0
EU153402.1	354	.	A	C	2662.64	.	AC=1;AF=0.500;AN=2;BaseQRankSum=1.568;DP=563;ExcessHet=0.0000;FS=7.332;MLEAC=1;MLEAF=0.500;MQ=59.02;MQRankSum=-10.481;QD=4.73;ReadPosRankSum=2.181;SOR=1.153	GT:AD:DP:GQ:PL	0/1:466,97:563:99:2670,0,19275
EU153402.1	358	.	G	T	17347.64	.	AC=1;AF=0.500;AN=2;BaseQRankSum=-2.812;DP=558;ExcessHet=0.0000;FS=2.074;MLEAC=1;MLEAF=0.500;MQ=59.03;MQRankSum=16.282;QD=31.09;ReadPosRankSum=-0.148;SOR=0.573	GT:AD:DP:GQ:PL	0/1:135,423:558:99:17355,0,4395
EU153402.1	363	.	AAATT	A	2320.60	.	AC=1;AF=0.500;AN=2;BaseQRankSum=2.240;DP=568;ExcessHet=0.0000;FS=3.612;MLEAC=1;MLEAF=0.500;MQ=59.11;MQRankSum=-15.877;QD=4.28;ReadPosRankSum=2.796;SOR=1.031	GT:AD:DP:GQ:PL	0/1:454,88:542:99:2328,0,18798
EU153402.1	364	.	A	*,G	16408.04	.	AC=1,1;AF=0.500,0.500;AN=2;BaseQRankSum=-2.546;DP=555;ExcessHet=0.0000;FS=14.788;MLEAC=1,1;MLEAF=0.500,0.500;MQ=59.09;MQRankSum=10.148;QD=29.56;ReadPosRankSum=3.007;SOR=0.166	GT:AD:DP:GQ:PL	1/2:37,90,428:555:99:20086,16418,17701,2225,0,2491
EU153402.1	365	.	A	*,G	17668.04	.	AC=1,1;AF=0.500,0.500;AN=2;BaseQRankSum=-1.599;DP=558;ExcessHet=0.0000;FS=2.107;MLEAC=1,1;MLEAF=0.500,0.500;MQ=59.10;MQRankSum=-1.070;QD=33.02;ReadPosRankSum=-0.349;SOR=0.511	GT:AD:DP:GQ:PL	1/2:12,90,433:535:99:21421,17678,17911,3275,0,2476
EU153402.1	368	.	G	GCCCA,A	21266.08	.	AC=1,1;AF=0.500,0.500;AN=2;BaseQRankSum=-0.879;DP=557;ExcessHet=0.0000;FS=2.094;MLEAC=1,1;MLEAF=0.500,0.500;MQ=59.17;MQRankSum=-1.103;QD=34.05;ReadPosRankSum=-0.004;SOR=0.427	GT:AD:DP:GQ:PL	1/2:13,89,433:535:99:21334,17636,17914,3191,0,2434
EU153402.1	376	.	T	G	3140.64	.	AC=1;AF=0.500;AN=2;BaseQRankSum=3.242;DP=539;ExcessHet=0.0000;FS=0.000;MLEAC=1;MLEAF=0.500;MQ=59.17;MQRankSum=-17.162;QD=5.83;ReadPosRankSum=1.033;SOR=0.726	GT:AD:DP:GQ:PL	0/1:433,106:539:99:3148,0,17863
EU153402.1	377	.	A	C	2291.64	.	AC=1;AF=0.500;AN=2;BaseQRankSum=1.901;DP=537;ExcessHet=0.0000;FS=7.496;MLEAC=1;MLEAF=0.500;MQ=59.17;MQRankSum=-12.835;QD=4.27;ReadPosRankSum=2.965;SOR=1.253	GT:AD:DP:GQ:PL	0/1:450,87:537:99:2299,0,18634
EU153402.1	383	.	T	C	17246.64	.	AC=1;AF=0.500;AN=2;BaseQRankSum=-2.193;DP=532;ExcessHet=0.0000;FS=0.650;MLEAC=1;MLEAF=0.500;MQ=59.29;MQRankSum=15.489;QD=32.42;ReadPosRankSum=-0.065;SOR=0.608	GT:AD:DP:GQ:PL	0/1:113,419:532:99:17254,0,3484
EU153402.1	387	.	A	G	22666.06	.	AC=2;AF=1.00;AN=2;BaseQRankSum=1.102;DP=534;ExcessHet=0.0000;FS=0.000;MLEAC=2;MLEAF=1.00;MQ=59.29;MQRankSum=-1.366;QD=27.82;ReadPosRankSum=2.251;SOR=0.657	GT:AD:DP:GQ:PL	1/1:15,519:534:99:22680,932,0
EU153402.1	395	.	G	A	16889.64	.	AC=1;AF=0.500;AN=2;BaseQRankSum=-2.659;DP=508;ExcessHet=0.0000;FS=4.538;MLEAC=1;MLEAF=0.500;MQ=59.38;MQRankSum=14.790;QD=33.71;ReadPosRankSum=-0.966;SOR=0.382	GT:AD:DP:GQ:PL	0/1:92,409:501:99:16897,0,2632
EU153402.1	396	.	T	C	1967.64	.	AC=1;AF=0.500;AN=2;BaseQRankSum=2.267;DP=510;ExcessHet=0.0000;FS=7.758;MLEAC=1;MLEAF=0.500;MQ=59.39;MQRankSum=-15.198;QD=3.86;ReadPosRankSum=1.851;SOR=1.306	GT:AD:DP:GQ:PL	0/1:432,78:510:99:1975,0,17905
EU153402.1	397	.	G	A	16817.64	.	AC=1;AF=0.500;AN=2;BaseQRankSum=-1.768;DP=505;ExcessHet=0.0000;FS=3.276;MLEAC=1;MLEAF=0.500;MQ=59.39;MQRankSum=15.165;QD=33.30;ReadPosRankSum=0.075;SOR=0.465	GT:AD:DP:GQ:PL	0/1:96,409:505:99:16825,0,2800
EU153402.1	410	.	A	G	1697.64	.	AC=1;AF=0.500;AN=2;BaseQRankSum=1.786;DP=510;ExcessHet=0.0000;FS=6.647;MLEAC=1;MLEAF=0.500;MQ=59.43;MQRankSum=-16.580;QD=3.33;ReadPosRankSum=0.654;SOR=1.205	GT:AD:DP:GQ:PL	0/1:438,72:510:99:1705,0,18175
EU153402.1	413	.	T	A	1649.64	.	AC=1;AF=0.500;AN=2;BaseQRankSum=2.057;DP=511;ExcessHet=0.0000;FS=6.691;MLEAC=1;MLEAF=0.500;MQ=59.46;MQRankSum=-16.997;QD=3.23;ReadPosRankSum=-0.057;SOR=1.335	GT:AD:DP:GQ:PL	0/1:440,71:511:99:1657,0,18262
EU153402.1	414	.	G	T,C	18982.10	.	AC=1,1;AF=0.500,0.500;AN=2;BaseQRankSum=0.412;DP=508;ExcessHet=0.0000;FS=3.050;MLEAC=1,1;MLEAF=0.500,0.500;MQ=59.46;MQRankSum=-0.830;QD=25.82;ReadPosRankSum=3.966;SOR=0.390	GT:AD:DP:GQ:PL	1/2:24,71,413:508:99:18999,16129,17146,1991,0,1735
EU153402.1	423	.	G	C	1445.64	.	AC=1;AF=0.500;AN=2;BaseQRankSum=2.797;DP=499;ExcessHet=0.0000;FS=10.686;MLEAC=1;MLEAF=0.500;MQ=59.50;MQRankSum=-17.494;QD=2.96;ReadPosRankSum=-1.657;SOR=1.501	GT:AD:DP:GQ:PL	0/1:424,65:489:99:1453,0,17608
EU153402.1	425	.	TTGTC	T	1349.60	.	AC=1;AF=0.500;AN=2;BaseQRankSum=3.126;DP=521;ExcessHet=0.0000;FS=10.755;MLEAC=1;MLEAF=0.500;MQ=59.52;MQRankSum=-17.846;QD=2.59;ReadPosRankSum=-1.270;SOR=1.603	GT:AD:DP:GQ:PL	0/1:456,65:521:99:1357,0,18952
EU153402.1	436	.	T	C	986.64	.	AC=1;AF=0.500;AN=2;BaseQRankSum=1.846;DP=492;ExcessHet=0.0000;FS=14.395;MLEAC=1;MLEAF=0.500;MQ=59.52;MQRankSum=-17.793;QD=2.01;ReadPosRankSum=-1.769;SOR=1.688	GT:AD:DP:GQ:PL	0/1:437,55:492:99:994,0,18184
EU153402.1	437	.	A	C	995.64	.	AC=1;AF=0.500;AN=2;BaseQRankSum=1.958;DP=489;ExcessHet=0.0000;FS=14.449;MLEAC=1;MLEAF=0.500;MQ=59.52;MQRankSum=-17.735;QD=2.04;ReadPosRankSum=-1.862;SOR=1.686	GT:AD:DP:GQ:PL	0/1:434,55:489:99:1003,0,18058
EU153402.1	446	.	A	G	692.64	.	AC=1;AF=0.500;AN=2;BaseQRankSum=0.911;DP=485;ExcessHet=0.0000;FS=8.240;MLEAC=1;MLEAF=0.500;MQ=59.62;MQRankSum=-16.107;QD=1.43;ReadPosRankSum=-2.645;SOR=1.341	GT:AD:DP:GQ:PL	0/1:437,48:485:99:700,0,18205
EU153402.1	448	.	A	G	6114.64	.	AC=1;AF=0.500;AN=2;BaseQRankSum=0.399;DP=492;ExcessHet=0.0000;FS=2.510;MLEAC=1;MLEAF=0.500;MQ=59.67;MQRankSum=4.210;QD=13.15;ReadPosRankSum=0.924;SOR=0.890	GT:AD:DP:GQ:PL	0/1:278,187:465:99:6122,0,10226
EU153402.1	449	.	A	T	16514.64	.	AC=1;AF=0.500;AN=2;BaseQRankSum=-0.742;DP=495;ExcessHet=0.0000;FS=0.000;MLEAC=1;MLEAF=0.500;MQ=59.68;MQRankSum=10.945;QD=33.36;ReadPosRankSum=3.404;SOR=0.752	GT:AD:DP:GQ:PL	0/1:89,406:495:99:16522,0,2454
EU153402.1	456	.	C	G	836.64	.	AC=1;AF=0.500;AN=2;BaseQRankSum=1.945;DP=243;ExcessHet=0.0000;FS=3.372;MLEAC=1;MLEAF=0.500;MQ=59.98;MQRankSum=0.720;QD=3.44;ReadPosRankSum=1.646;SOR=1.020	GT:AD:DP:GQ:PL	0/1:208,35:243:99:844,0,8629
EU153402.1	461	.	G	A	910.64	.	AC=1;AF=0.500;AN=2;BaseQRankSum=1.555;DP=248;ExcessHet=0.0000;FS=5.525;MLEAC=1;MLEAF=0.500;MQ=59.90;MQRankSum=1.126;QD=3.67;ReadPosRankSum=1.553;SOR=1.171	GT:AD:DP:GQ:PL	0/1:211,37:248:99:918,0,8748
EU153402.1	469	.	T	C	1528.64	.	AC=1;AF=0.500;AN=2;BaseQRankSum=-1.682;DP=252;ExcessHet=0.0000;FS=3.705;MLEAC=1;MLEAF=0.500;MQ=59.90;MQRankSum=-5.312;QD=6.07;ReadPosRankSum=-8.240;SOR=0.440	GT:AD:DP:GQ:PL	0/1:201,51:252:99:1536,0,8286
EU153402.1	470	.	G	A	9157.64	.	AC=1;AF=0.500;AN=2;BaseQRankSum=0.916;DP=253;ExcessHet=0.0000;FS=2.506;MLEAC=1;MLEAF=0.500;MQ=59.90;MQRankSum=-0.998;QD=26.52;ReadPosRankSum=0.839;SOR=0.479	GT:AD:DP:GQ:PL	0/1:31,221:252:99:9165,0,616
EU153402.1	475	.	A	G	526.64	.	AC=1;AF=0.500;AN=2;BaseQRankSum=1.712;DP=256;ExcessHet=0.0000;FS=2.606;MLEAC=1;MLEAF=0.500;MQ=59.91;MQRankSum=0.962;QD=2.06;ReadPosRankSum=1.535;SOR=1.024	GT:AD:DP:GQ:PL	0/1:227,29:256:99:534,0,9444
EU153402.1	478	.	T	C	5518.64	.	AC=1;AF=0.500;AN=2;BaseQRankSum=1.477;DP=257;ExcessHet=0.0000;FS=0.000;MLEAC=1;MLEAF=0.500;MQ=59.91;MQRankSum=2.931;QD=21.47;ReadPosRankSum=7.938;SOR=0.678	GT:AD:DP:GQ:PL	0/1:117,140:257:99:5526,0,4491
EU153402.1	479	.	G	A	547.64	.	AC=1;AF=0.500;AN=2;BaseQRankSum=1.204;DP=260;ExcessHet=0.0000;FS=0.000;MLEAC=1;MLEAF=0.500;MQ=59.91;MQRankSum=1.043;QD=2.11;ReadPosRankSum=0.974;SOR=0.658	GT:AD:DP:GQ:PL	0/1:226,34:260:99:555,0,9181
EU153402.1	489	.	A	G	2274.64	.	AC=1;AF=0.500;AN=2;BaseQRankSum=-0.777;DP=268;ExcessHet=0.0000;FS=6.863;MLEAC=1;MLEAF=0.500;MQ=59.91;MQRankSum=-4.497;QD=8.49;ReadPosRankSum=-7.501;SOR=0.381	GT:AD:DP:GQ:PL	0/1:198,70:268:99:2282,0,8103
EU153402.1	498	.	T	C	5097.64	.	AC=1;AF=0.500;AN=2;BaseQRankSum=1.724;DP=273;ExcessHet=0.0000;FS=3.340;MLEAC=1;MLEAF=0.500;MQ=59.91;MQRankSum=2.610;QD=18.67;ReadPosRankSum=8.933;SOR=0.919	GT:AD:DP:GQ:PL	0/1:140,133:273:99:5105,0,5478
EU153402.1	503	.	T	A	3082.64	.	AC=1;AF=0.500;AN=2;BaseQRankSum=0.284;DP=274;ExcessHet=0.0000;FS=13.050;MLEAC=1;MLEAF=0.500;MQ=59.91;MQRankSum=-3.919;QD=11.25;ReadPosRankSum=-5.404;SOR=0.522	GT:AD:DP:GQ:PL	0/1:187,87:274:99:3090,0,7529
EU153402.1	507	.	T	C	334.64	.	AC=1;AF=0.500;AN=2;BaseQRankSum=-0.203;DP=275;ExcessHet=0.0000;FS=3.896;MLEAC=1;MLEAF=0.500;MQ=59.91;MQRankSum=0.869;QD=1.22;ReadPosRankSum=-1.669;SOR=1.133	GT:AD:DP:GQ:PL	0/1:249,26:275:99:342,0,10376
EU153402.1	508	.	A	C	3175.64	.	AC=1;AF=0.500;AN=2;BaseQRankSum=-0.493;DP=273;ExcessHet=0.0000;FS=11.620;MLEAC=1;MLEAF=0.500;MQ=59.91;MQRankSum=-3.844;QD=11.63;ReadPosRankSum=-3.665;SOR=0.456	GT:AD:DP:GQ:PL	0/1:184,89:273:99:3183,0,7458
EU153402.1	515	.	G	T	4768.64	.	AC=1;AF=0.500;AN=2;BaseQRankSum=0.061;DP=282;ExcessHet=0.0000;FS=6.436;MLEAC=1;MLEAF=0.500;MQ=59.91;MQRankSum=-2.985;QD=16.97;ReadPosRankSum=-2.809;SOR=0.430	GT:AD:DP:GQ:PL	0/1:156,125:281:99:4776,0,6174
EU153402.1	519	.	AT	A	2122.60	.	AC=1;AF=0.500;AN=2;BaseQRankSum=0.337;DP=290;ExcessHet=0.0000;FS=2.953;MLEAC=1;MLEAF=0.500;MQ=59.92;MQRankSum=1.647;QD=7.37;ReadPosRankSum=2.906;SOR=0.511	GT:AD:DP:GQ:PL	0/1:209,79:288:99:2130,0,8257
EU153402.1	520	.	T	TTA	1478.01	.	AC=1;AF=0.500;AN=2;BaseQRankSum=0.567;DP=290;ExcessHet=0.0000;FS=17.784;MLEAC=1;MLEAF=0.500;MQ=59.92;MQRankSum=-2.355;QD=5.75;ReadPosRankSum=2.030;SOR=0.359	GT:AD:DP:GQ:PL	0/1:153,104:257:99:3977,0,3551
EU153402.1	524	.	ATT	A	4063.60	.	AC=1;AF=0.500;AN=2;BaseQRankSum=0.554;DP=292;ExcessHet=0.0000;FS=12.733;MLEAC=1;MLEAF=0.500;MQ=59.92;MQRankSum=-3.436;QD=13.92;ReadPosRankSum=2.380;SOR=0.615	GT:AD:DP:GQ:PL	0/1:182,110:292:99:4071,0,7311
EU153402.1	532	.	G	A	11753.06	.	AC=2;AF=1.00;AN=2;BaseQRankSum=0.256;DP=297;ExcessHet=0.0000;FS=0.000;MLEAC=2;MLEAF=1.00;MQ=59.92;MQRankSum=-0.577;QD=31.44;ReadPosRankSum=2.226;SOR=0.698	GT:AD:DP:GQ:PL	1/1:13,275:288:99:11767,283,0
EU153402.1	533	.	T	A	3628.64	.	AC=1;AF=0.500;AN=2;BaseQRankSum=0.360;DP=298;ExcessHet=0.0000;FS=8.481;MLEAC=1;MLEAF=0.500;MQ=59.92;MQRankSum=-3.702;QD=12.18;ReadPosRankSum=6.170;SOR=0.615	GT:AD:DP:GQ:PL	0/1:196,102:298:99:3636,0,7859
EU153402.1	535	.	C	T	5398.64	.	AC=1;AF=0.500;AN=2;BaseQRankSum=0.425;DP=297;ExcessHet=0.0000;FS=7.825;MLEAC=1;MLEAF=0.500;MQ=59.92;MQRankSum=-2.828;QD=18.18;ReadPosRankSum=4.416;SOR=0.535	GT:AD:DP:GQ:PL	0/1:157,140:297:99:5406,0,6171
EU153402.1	539	.	A	T	5955.64	.	AC=1;AF=0.500;AN=2;BaseQRankSum=0.863;DP=603;ExcessHet=0.0000;FS=0.579;MLEAC=1;MLEAF=0.500;MQ=59.86;MQRankSum=-5.265;QD=9.89;ReadPosRankSum=3.209;SOR=0.771	GT:AD:DP:GQ:PL	0/1:429,173:602:99:5963,0,17493
EU153402.1	541	.	G	A,C	22546.10	.	AC=1,1;AF=0.500,0.500;AN=2;BaseQRankSum=-1.507;DP=593;ExcessHet=0.0000;FS=0.000;MLEAC=1,1;MLEAF=0.500,0.500;MQ=59.86;MQRankSum=-0.714;QD=28.63;ReadPosRankSum=2.271;SOR=0.593	GT:AD:DP:GQ:PL	1/2:26,174,392:592:99:22563,15348,15933,6208,0,6168
EU153402.1	557	.	T	C	959.64	.	AC=1;AF=0.500;AN=2;BaseQRankSum=0.897;DP=569;ExcessHet=0.0000;FS=0.846;MLEAC=1;MLEAF=0.500;MQ=59.88;MQRankSum=-7.336;QD=1.72;ReadPosRankSum=3.300;SOR=0.639	GT:AD:DP:GQ:PL	0/1:495,64:559:99:967,0,20237
EU153402.1	562	.	T	A	5161.64	.	AC=1;AF=0.500;AN=2;BaseQRankSum=1.351;DP=555;ExcessHet=0.0000;FS=0.000;MLEAC=1;MLEAF=0.500;MQ=59.89;MQRankSum=-4.919;QD=9.30;ReadPosRankSum=1.721;SOR=0.730	GT:AD:DP:GQ:PL	0/1:403,152:555:99:5169,0,16464
EU153402.1	574	.	C	T	21454.05	.	AC=2;AF=1.00;AN=2;BaseQRankSum=-0.531;DP=545;ExcessHet=0.0000;FS=2.024;MLEAC=2;MLEAF=1.00;MQ=59.91;MQRankSum=-0.451;QD=33.10;ReadPosRankSum=-0.009;SOR=0.481	GT:AD:DP:GQ:PL	1/1:13,511:524:99:22410,992,0
EU153402.1	582	.	T	C	16189.64	.	AC=1;AF=0.500;AN=2;BaseQRankSum=-1.759;DP=550;ExcessHet=0.0000;FS=0.000;MLEAC=1;MLEAF=0.500;MQ=59.92;MQRankSum=4.681;QD=29.54;ReadPosRankSum=0.889;SOR=0.726	GT:AD:DP:GQ:PL	0/1:148,400:548:99:16197,0,5010
EU153402.1	593	.	T	A	2530.64	.	AC=1;AF=0.500;AN=2;BaseQRankSum=0.040;DP=545;ExcessHet=0.0000;FS=0.723;MLEAC=1;MLEAF=0.500;MQ=59.96;MQRankSum=-5.981;QD=4.64;ReadPosRankSum=-4.002;SOR=0.611	GT:AD:DP:GQ:PL	0/1:450,95:545:99:2538,0,18590
EU153402.1	598	.	T	C	16573.64	.	AC=1;AF=0.500;AN=2;BaseQRankSum=-0.064;DP=541;ExcessHet=0.0000;FS=2.072;MLEAC=1;MLEAF=0.500;MQ=59.96;MQRankSum=4.615;QD=30.64;ReadPosRankSum=3.499;SOR=0.511	GT:AD:DP:GQ:PL	0/1:135,406:541:99:16581,0,4404
EU153402.1	603	.	C	T	17891.64	.	AC=1;AF=0.500;AN=2;BaseQRankSum=0.565;DP=534;ExcessHet=0.0000;FS=0.000;MLEAC=1;MLEAF=0.500;MQ=59.95;MQRankSum=5.608;QD=33.57;ReadPosRankSum=5.621;SOR=0.642	GT:AD:DP:GQ:PL	0/1:98,435:533:99:17899,0,2805
EU153402.1	606	.	T	C	16377.64	.	AC=1;AF=0.500;AN=2;BaseQRankSum=0.069;DP=534;ExcessHet=0.0000;FS=2.127;MLEAC=1;MLEAF=0.500;MQ=59.95;MQRankSum=4.852;QD=31.31;ReadPosRankSum=4.602;SOR=0.500	GT:AD:DP:GQ:PL	0/1:121,402:523:99:16385,0,3829
EU153402.1	613	.	T	C	809.64	.	AC=1;AF=0.500;AN=2;BaseQRankSum=-0.025;DP=536;ExcessHet=0.0000;FS=0.000;MLEAC=1;MLEAF=0.500;MQ=59.98;MQRankSum=-4.225;QD=1.51;ReadPosRankSum=-6.474;SOR=0.701	GT:AD:DP:GQ:PL	0/1:482,54:536:99:817,0,20076
EU153402.1	618	.	C	A	4817.64	.	AC=1;AF=0.500;AN=2;BaseQRankSum=2.423;DP=559;ExcessHet=0.0000;FS=0.000;MLEAC=1;MLEAF=0.500;MQ=59.98;MQRankSum=-2.355;QD=8.74;ReadPosRankSum=-2.283;SOR=0.681	GT:AD:DP:GQ:PL	0/1:405,146:551:99:4825,0,16448
EU153402.1	621	.	C	T	23971.06	.	AC=2;AF=1.00;AN=2;BaseQRankSum=1.613;DP=565;ExcessHet=0.0000;FS=2.029;MLEAC=2;MLEAF=1.00;MQ=59.98;MQRankSum=-0.234;QD=33.53;ReadPosRankSum=-0.915;SOR=0.294	GT:AD:DP:GQ:PL	1/1:16,549:565:99:23985,981,0
EU153402.1	645	.	CACA	C	5348.60	.	AC=1;AF=0.500;AN=2;BaseQRankSum=2.874;DP=599;ExcessHet=0.0000;FS=0.000;MLEAC=1;MLEAF=0.500;MQ=59.94;MQRankSum=-3.058;QD=9.11;ReadPosRankSum=0.679;SOR=0.699	GT:AD:DP:GQ:PL	0/1:428,159:587:99:5356,0,17431
EU153402.1	647	.	C	CGT,*	15246.97	.	AC=1,1;AF=0.500,0.500;AN=2;BaseQRankSum=-0.288;DP=581;ExcessHet=0.0000;FS=0.000;MLEAC=1,1;MLEAF=0.500,0.500;MQ=59.93;MQRankSum=-0.412;QD=26.56;ReadPosRankSum=-2.075;SOR=0.286	GT:AD:DP:GQ:PL	1/2:12,380,182:574:99:23373,7159,6498,15338,0,15244
EU153402.1	648	.	A	T,ATT	22282.06	.	AC=1,1;AF=0.500,0.500;AN=2;BaseQRankSum=-0.368;DP=581;ExcessHet=0.0000;FS=2.063;MLEAC=1,1;MLEAF=0.500,0.500;MQ=59.93;MQRankSum=-0.377;QD=31.56;ReadPosRankSum=-1.966;SOR=0.241	GT:AD:DP:GQ:PL	1/2:13,386,159:558:99:22299,6131,5514,15621,0,15678
EU153402.1	652	.	A	G	1299.64	.	AC=1;AF=0.500;AN=2;BaseQRankSum=0.440;DP=586;ExcessHet=0.0000;FS=0.000;MLEAC=1;MLEAF=0.500;MQ=59.94;MQRankSum=-3.145;QD=2.24;ReadPosRankSum=0.638;SOR=0.736	GT:AD:DP:GQ:PL	0/1:506,74:580:99:1307,0,20827
EU153402.1	653	.	G	A	14953.64	.	AC=1;AF=0.500;AN=2;BaseQRankSum=-0.234;DP=594;ExcessHet=0.0000;FS=0.000;MLEAC=1;MLEAF=0.500;MQ=59.94;MQRankSum=2.081;QD=26.01;ReadPosRankSum=-1.353;SOR=0.646	GT:AD:DP:GQ:PL	0/1:167,408:575:99:14961,0,5456
EU153402.1	660	.	G	C	7180.64	.	AC=1;AF=0.500;AN=2;BaseQRankSum=0.980;DP=602;ExcessHet=0.0000;FS=0.000;MLEAC=1;MLEAF=0.500;MQ=59.94;MQRankSum=-4.032;QD=11.93;ReadPosRankSum=-0.050;SOR=0.654	GT:AD:DP:GQ:PL	0/1:402,200:602:99:7188,0,16278
EU153402.1	666	.	T	G	7378.64	.	AC=1;AF=0.500;AN=2;BaseQRankSum=1.726;DP=619;ExcessHet=0.0000;FS=0.000;MLEAC=1;MLEAF=0.500;MQ=59.94;MQRankSum=-3.486;QD=12.08;ReadPosRankSum=1.001;SOR=0.723	GT:AD:DP:GQ:PL	0/1:406,205:611:99:7386,0,16431
EU153402.1	677	.	T	G	8481.64	.	AC=1;AF=0.500;AN=2;BaseQRankSum=0.081;DP=648;ExcessHet=0.0000;FS=1.152;MLEAC=1;MLEAF=0.500;MQ=59.94;MQRankSum=-3.807;QD=13.09;ReadPosRankSum=0.611;SOR=0.701	GT:AD:DP:GQ:PL	0/1:416,232:648:99:8489,0,16769
EU153402.1	686	.	G	C	28876.06	.	AC=2;AF=1.00;AN=2;BaseQRankSum=-1.821;DP=670;ExcessHet=0.0000;FS=2.107;MLEAC=2;MLEAF=1.00;MQ=59.94;MQRankSum=-0.412;QD=32.94;ReadPosRankSum=0.245;SOR=0.371	GT:AD:DP:GQ:PL	1/1:14,656:670:99:28890,1387,0
EU153402.1	690	.	A	ATG	9246.60	.	AC=1;AF=0.500;AN=2;BaseQRankSum=1.023;DP=678;ExcessHet=0.0000;FS=1.141;MLEAC=1;MLEAF=0.500;MQ=59.94;MQRankSum=-3.707;QD=13.64;ReadPosRankSum=1.108;SOR=0.652	GT:AD:DP:GQ:PL	0/1:427,251:678:99:9254,0,17174
EU153402.1	695	.	TAC	T	9501.60	.	AC=1;AF=0.500;AN=2;BaseQRankSum=1.687;DP=698;ExcessHet=0.0000;FS=0.540;MLEAC=1;MLEAF=0.500;MQ=59.95;MQRankSum=-3.711;QD=13.61;ReadPosRankSum=1.398;SOR=0.673	GT:AD:DP:GQ:PL	0/1:440,258:698:99:9509,0,17699
EU153402.1	719	.	T	G	10455.64	.	AC=1;AF=0.500;AN=2;BaseQRankSum=1.867;DP=705;ExcessHet=0.0000;FS=0.000;MLEAC=1;MLEAF=0.500;MQ=59.95;MQRankSum=-3.487;QD=14.85;ReadPosRankSum=0.906;SOR=0.686	GT:AD:DP:GQ:PL	0/1:423,281:704:99:10463,0,16916
EU153402.1	723	.	G	A	10588.64	.	AC=1;AF=0.500;AN=2;BaseQRankSum=0.744;DP=697;ExcessHet=0.0000;FS=0.000;MLEAC=1;MLEAF=0.500;MQ=59.95;MQRankSum=-3.419;QD=15.24;ReadPosRankSum=-0.004;SOR=0.688	GT:AD:DP:GQ:PL	0/1:411,284:695:99:10596,0,16403
EU153402.1	725	.	G	A	29033.06	.	AC=2;AF=1.00;AN=2;BaseQRankSum=1.867;DP=689;ExcessHet=0.0000;FS=0.000;MLEAC=2;MLEAF=1.00;MQ=59.95;MQRankSum=-0.451;QD=28.32;ReadPosRankSum=0.915;SOR=0.612	GT:AD:DP:GQ:PL	1/1:17,667:684:99:29047,1294,0
EU153402.1	729	.	T	C	28889.06	.	AC=2;AF=1.00;AN=2;BaseQRankSum=2.338;DP=679;ExcessHet=0.0000;FS=0.000;MLEAC=2;MLEAF=1.00;MQ=59.94;MQRankSum=-0.452;QD=35.90;ReadPosRankSum=0.629;SOR=0.626	GT:AD:DP:GQ:PL	1/1:17,662:679:99:28903,1279,0
EU153402.1	732	.	A	G	28246.06	.	AC=2;AF=1.00;AN=2;BaseQRankSum=2.181;DP=660;ExcessHet=0.0000;FS=0.000;MLEAC=2;MLEAF=1.00;MQ=59.94;MQRankSum=-0.445;QD=31.51;ReadPosRankSum=0.609;SOR=0.561	GT:AD:DP:GQ:PL	1/1:16,644:660:99:28260,1267,0
EU153402.1	747	.	ATAG	A	11263.60	.	AC=1;AF=0.500;AN=2;BaseQRankSum=-0.540;DP=640;ExcessHet=0.0000;FS=0.000;MLEAC=1;MLEAF=0.500;MQ=59.94;MQRankSum=-2.790;QD=18.29;ReadPosRankSum=-3.134;SOR=0.662	GT:AD:DP:GQ:PL	0/1:323,293:616:99:11271,0,12671
EU153402.1	750	.	G	T,*	12044.01	.	AC=1,1;AF=0.500,0.500;AN=2;BaseQRankSum=-0.114;DP=621;ExcessHet=0.0000;FS=0.000;MLEAC=1,1;MLEAF=0.500,0.500;MQ=59.95;MQRankSum=-0.416;QD=19.55;ReadPosRankSum=-0.541;SOR=0.447	GT:AD:DP:GQ:PL	1/2:15,308,293:616:99:24786,11639,11316,12312,0,12041
EU153402.1	755	.	A	T	11548.64	.	AC=1;AF=0.500;AN=2;BaseQRankSum=0.919;DP=616;ExcessHet=0.0000;FS=0.000;MLEAC=1;MLEAF=0.500;MQ=59.95;MQRankSum=2.575;QD=18.75;ReadPosRankSum=2.740;SOR=0.673	GT:AD:DP:GQ:PL	0/1:318,298:616:99:11556,0,12456
EU153402.1	762	.	AT	A	23252.05	.	AC=2;AF=1.00;AN=2;BaseQRankSum=-0.523;DP=579;ExcessHet=0.0000;FS=0.000;MLEAC=2;MLEAF=1.00;MQ=59.96;MQRankSum=-0.458;QD=32.62;ReadPosRankSum=-0.766;SOR=0.508	GT:AD:DP:GQ:PL	1/1:19,538:557:99:23325,821,0
EU153402.1	764	.	A	G	23267.06	.	AC=2;AF=1.00;AN=2;BaseQRankSum=-0.450;DP=572;ExcessHet=0.0000;FS=0.000;MLEAC=2;MLEAF=1.00;MQ=59.96;MQRankSum=-0.447;QD=29.25;ReadPosRankSum=-0.821;SOR=0.575	GT:AD:DP:GQ:PL	1/1:18,536:554:99:23281,857,0
EU153402.1	772	.	T	G	21735.06	.	AC=2;AF=1.00;AN=2;BaseQRankSum=-0.304;DP=558;ExcessHet=0.0000;FS=1.133;MLEAC=2;MLEAF=1.00;MQ=59.95;MQRankSum=-0.636;QD=26.43;ReadPosRankSum=1.381;SOR=0.430	GT:AD:DP:GQ:PL	1/1:35,519:554:99:21749,133,0
EU153402.1	776	.	T	C	10349.64	.	AC=1;AF=0.500;AN=2;BaseQRankSum=1.778;DP=549;ExcessHet=0.0000;FS=0.000;MLEAC=1;MLEAF=0.500;MQ=59.95;MQRankSum=-2.487;QD=19.10;ReadPosRankSum=-1.417;SOR=0.666	GT:AD:DP:GQ:PL	0/1:274,268:542:99:10357,0,10658
EU153402.1	784	.	G	T	6937.64	.	AC=1;AF=0.500;AN=2;BaseQRankSum=0.034;DP=517;ExcessHet=0.0000;FS=0.537;MLEAC=1;MLEAF=0.500;MQ=59.95;MQRankSum=1.930;QD=13.60;ReadPosRankSum=2.081;SOR=0.619	GT:AD:DP:GQ:PL	0/1:316,194:510:99:6945,0,12685
EU153402.1	785	.	A	G	7110.64	.	AC=1;AF=0.500;AN=2;BaseQRankSum=0.732;DP=515;ExcessHet=0.0000;FS=0.535;MLEAC=1;MLEAF=0.500;MQ=59.95;MQRankSum=1.935;QD=13.92;ReadPosRankSum=2.067;SOR=0.640	GT:AD:DP:GQ:PL	0/1:316,195:511:99:7118,0,12673
EU153402.1	792	.	A	C	11239.64	.	AC=1;AF=0.500;AN=2;BaseQRankSum=-0.061;DP=499;ExcessHet=0.0000;FS=1.756;MLEAC=1;MLEAF=0.500;MQ=59.99;MQRankSum=-0.844;QD=22.61;ReadPosRankSum=-0.106;SOR=0.827	GT:AD:DP:GQ:PL	0/1:208,289:497:99:11247,0,7844
EU153402.1	794	.	T	G	6521.64	.	AC=1;AF=0.500;AN=2;BaseQRankSum=-0.321;DP=499;ExcessHet=0.0000;FS=2.552;MLEAC=1;MLEAF=0.500;MQ=59.99;MQRankSum=0.765;QD=13.20;ReadPosRankSum=-0.353;SOR=0.538	GT:AD:DP:GQ:PL	0/1:313,181:494:99:6529,0,12579
EU153402.1	829	.	C	G	2685.64	.	AC=1;AF=0.500;AN=2;BaseQRankSum=-1.418;DP=429;ExcessHet=0.0000;FS=10.580;MLEAC=1;MLEAF=0.500;MQ=59.89;MQRankSum=1.315;QD=6.52;ReadPosRankSum=-6.637;SOR=1.211	GT:AD:DP:GQ:PL	0/1:321,91:412:99:2693,0,12969
EU153402.1	830	.	AAAT	A	2670.60	.	AC=1;AF=0.500;AN=2;BaseQRankSum=-1.653;DP=429;ExcessHet=0.0000;FS=9.172;MLEAC=1;MLEAF=0.500;MQ=59.80;MQRankSum=1.602;QD=6.40;ReadPosRankSum=-7.094;SOR=1.215	GT:AD:DP:GQ:PL	0/1:326,91:417:99:2678,0,13179
EU153402.1	846	.	G	C	12369.64	.	AC=1;AF=0.500;AN=2;BaseQRankSum=2.329;DP=396;ExcessHet=0.0000;FS=9.070;MLEAC=1;MLEAF=0.500;MQ=59.28;MQRankSum=-2.774;QD=31.24;ReadPosRankSum=7.618;SOR=0.524	GT:AD:DP:GQ:PL	0/1:92,304:396:99:12377,0,2935
EU153402.1	852	.	AC	A	12429.60	.	AC=1;AF=0.500;AN=2;BaseQRankSum=2.975;DP=383;ExcessHet=0.0000;FS=6.761;MLEAC=1;MLEAF=0.500;MQ=59.15;MQRankSum=-2.839;QD=32.45;ReadPosRankSum=8.007;SOR=0.547	GT:AD:DP:GQ:PL	0/1:81,302:383:99:12437,0,2477
EU153402.1	854	.	A	T	12456.64	.	AC=1;AF=0.500;AN=2;BaseQRankSum=3.259;DP=374;ExcessHet=0.0000;FS=10.489;MLEAC=1;MLEAF=0.500;MQ=59.12;MQRankSum=-2.730;QD=33.31;ReadPosRankSum=7.572;SOR=0.473	GT:AD:DP:GQ:PL	0/1:72,302:374:99:12464,0,2074
EU153402.1	869	.	G	A	18721.64	.	AC=1;AF=0.500;AN=2;BaseQRankSum=1.650;DP=661;ExcessHet=0.0000;FS=0.000;MLEAC=1;MLEAF=0.500;MQ=60.00;MQRankSum=0.000;QD=28.32;ReadPosRankSum=0.987;SOR=0.670	GT:AD:DP:GQ:PL	0/1:200,461:661:99:18729,0,7010
EU153402.1	873	.	A	G	27649.06	.	AC=2;AF=1.00;AN=2;BaseQRankSum=-0.074;DP=644;ExcessHet=0.0000;FS=0.000;MLEAC=2;MLEAF=1.00;MQ=60.00;MQRankSum=0.000;QD=33.02;ReadPosRankSum=0.451;SOR=0.697	GT:AD:DP:GQ:PL	1/1:15,629:644:99:27663,1297,0
EU153402.1	878	.	C	T	4001.64	.	AC=1;AF=0.500;AN=2;BaseQRankSum=-1.923;DP=635;ExcessHet=0.0000;FS=0.000;MLEAC=1;MLEAF=0.500;MQ=60.00;MQRankSum=0.000;QD=6.55;ReadPosRankSum=-3.329;SOR=0.706	GT:AD:DP:GQ:PL	0/1:481,130:611:99:4009,0,19775
EU153402.1	880	.	T	G	17744.04	.	AC=1;AF=0.500;AN=2;BaseQRankSum=2.592;DP=624;ExcessHet=0.0000;FS=0.000;MLEAC=1;MLEAF=0.500;MQ=60.00;MQRankSum=0.000;QD=28.90;ReadPosRankSum=3.585;SOR=0.667	GT:AD:DP:GQ:PL	0/1:163,451:614:99:18448,0,5451
EU153402.1	883	.	G	A	18442.64	.	AC=1;AF=0.500;AN=2;BaseQRankSum=2.184;DP=613;ExcessHet=0.0000;FS=0.595;MLEAC=1;MLEAF=0.500;MQ=60.00;MQRankSum=0.000;QD=30.09;ReadPosRankSum=4.250;SOR=0.745	GT:AD:DP:GQ:PL	0/1:162,451:613:99:18450,0,5445
EU153402.1	894	.	C	G	2836.64	.	AC=1;AF=0.500;AN=2;BaseQRankSum=-2.215;DP=580;ExcessHet=0.0000;FS=0.000;MLEAC=1;MLEAF=0.500;MQ=60.00;MQRankSum=0.000;QD=4.89;ReadPosRankSum=-6.240;SOR=0.652	GT:AD:DP:GQ:PL	0/1:478,102:580:99:2844,0,19686
EU153402.1	897	.	G	C	2119.64	.	AC=1;AF=0.500;AN=2;BaseQRankSum=-2.492;DP=564;ExcessHet=0.0000;FS=0.000;MLEAC=1;MLEAF=0.500;MQ=60.00;MQRankSum=0.000;QD=3.76;ReadPosRankSum=-5.487;SOR=0.783	GT:AD:DP:GQ:PL	0/1:479,85:564:99:2127,0,19754
EU153402.1	906	.	G	A	18304.64	.	AC=1;AF=0.500;AN=2;BaseQRankSum=3.201;DP=554;ExcessHet=0.0000;FS=0.663;MLEAC=1;MLEAF=0.500;MQ=60.00;MQRankSum=0.000;QD=33.04;ReadPosRankSum=6.940;SOR=0.616	GT:AD:DP:GQ:PL	0/1:110,444:554:99:18312,0,3277
EU153402.1	908	.	T	G,C	21992.10	.	AC=1,1;AF=0.500,0.500;AN=2;BaseQRankSum=0.279;DP=550;ExcessHet=0.0000;FS=2.107;MLEAC=1,1;MLEAF=0.500,0.500;MQ=60.00;MQRankSum=0.000;QD=31.95;ReadPosRankSum=-0.793;SOR=0.338	GT:AD:DP:GQ:PL	1/2:12,443,95:550:99:22009,3446,2650,18098,0,18315
EU153402.1	909	.	G	T	2205.64	.	AC=1;AF=0.500;AN=2;BaseQRankSum=-4.334;DP=549;ExcessHet=0.0000;FS=0.000;MLEAC=1;MLEAF=0.500;MQ=60.00;MQRankSum=0.000;QD=4.03;ReadPosRankSum=-6.910;SOR=0.754	GT:AD:DP:GQ:PL	0/1:460,87:547:99:2213,0,18973
EU153402.1	925	.	G	T	17873.64	.	AC=1;AF=0.500;AN=2;BaseQRankSum=2.915;DP=542;ExcessHet=0.0000;FS=0.000;MLEAC=1;MLEAF=0.500;MQ=60.00;MQRankSum=0.000;QD=33.35;ReadPosRankSum=7.935;SOR=0.691	GT:AD:DP:GQ:PL	0/1:94,442:536:99:17881,0,2589
EU153402.1	934	.	T	C	23188.06	.	AC=2;AF=1.00;AN=2;BaseQRankSum=0.097;DP=541;ExcessHet=0.0000;FS=0.000;MLEAC=2;MLEAF=1.00;MQ=60.00;MQRankSum=0.000;QD=28.69;ReadPosRankSum=-0.812;SOR=0.446	GT:AD:DP:GQ:PL	1/1:12,528:540:99:23202,1110,0
EU153402.1	937	.	C	T	22689.06	.	AC=2;AF=1.00;AN=2;BaseQRankSum=-0.061;DP=535;ExcessHet=0.0000;FS=0.000;MLEAC=2;MLEAF=1.00;MQ=60.00;MQRankSum=0.000;QD=24.87;ReadPosRankSum=-0.909;SOR=0.375	GT:AD:DP:GQ:PL	1/1:13,521:534:99:22703,1047,0
EU153402.1	938	.	C	A	486.64	.	AC=1;AF=0.500;AN=2;BaseQRankSum=-0.422;DP=533;ExcessHet=0.0000;FS=0.892;MLEAC=1;MLEAF=0.500;MQ=60.00;MQRankSum=0.000;QD=0.93;ReadPosRankSum=0.416;SOR=0.751	GT:AD:DP:GQ:PL	0/1:471,52:523:99:494,0,18005
EU153402.1	941	.	G	C	19442.64	.	AC=1;AF=0.500;AN=2;BaseQRankSum=3.040;DP=536;ExcessHet=0.0000;FS=0.892;MLEAC=1;MLEAF=0.500;MQ=60.00;MQRankSum=0.000;QD=25.11;ReadPosRankSum=2.212;SOR=0.538	GT:AD:DP:GQ:PL	0/1:57,472:529:99:19450,0,751
EU153402.1	977	.	C	T	19373.64	.	AC=1;AF=0.500;AN=2;BaseQRankSum=-0.689;DP=567;ExcessHet=0.0000;FS=2.205;MLEAC=1;MLEAF=0.500;MQ=60.00;MQRankSum=-0.291;QD=33.16;ReadPosRankSum=0.545;SOR=0.502	GT:AD:DP:GQ:PL	0/1:45,508:553:99:19381,0,232
EU153402.1	1001	.	C	A	16976.06	.	AC=2;AF=1.00;AN=2;BaseQRankSum=0.827;DP=412;ExcessHet=0.0000;FS=0.000;MLEAC=2;MLEAF=1.00;MQ=60.00;MQRankSum=0.000;QD=24.87;ReadPosRankSum=-0.050;SOR=0.457	GT:AD:DP:GQ:PL	1/1:17,395:412:99:16990,475,0
EU153402.1	1002	.	T	G	16976.06	.	AC=2;AF=1.00;AN=2;BaseQRankSum=1.208;DP=412;ExcessHet=0.0000;FS=0.000;MLEAC=2;MLEAF=1.00;MQ=60.00;MQRankSum=0.000;QD=26.16;ReadPosRankSum=0.013;SOR=0.464	GT:AD:DP:GQ:PL	1/1:17,395:412:99:16990,475,0
EU153402.1	1024	.	A	G	13486.06	.	AC=2;AF=1.00;AN=2;BaseQRankSum=1.279;DP=332;ExcessHet=0.0000;FS=0.950;MLEAC=2;MLEAF=1.00;MQ=60.00;MQRankSum=0.000;QD=28.49;ReadPosRankSum=0.534;SOR=0.578	GT:AD:DP:GQ:PL	1/1:16,316:332:99:13500,279,0
EU153402.1	1036	.	A	G	12181.06	.	AC=2;AF=1.00;AN=2;BaseQRankSum=0.816;DP=295;ExcessHet=0.0000;FS=0.000;MLEAC=2;MLEAF=1.00;MQ=60.00;MQRankSum=0.000;QD=28.64;ReadPosRankSum=-0.283;SOR=0.820	GT:AD:DP:GQ:PL	1/1:12,283:295:99:12195,348,0
EU153402.1	1047	.	G	A	11146.06	.	AC=2;AF=1.00;AN=2;BaseQRankSum=2.533;DP=274;ExcessHet=0.0000;FS=0.000;MLEAC=2;MLEAF=1.00;MQ=60.00;MQRankSum=0.000;QD=29.43;ReadPosRankSum=0.278;SOR=0.659	GT:AD:DP:GQ:PL	1/1:13,261:274:99:11160,240,0
EU153402.1	1051	.	A	AAAAC	10696.03	.	AC=2;AF=1.00;AN=2;BaseQRankSum=2.891;DP=262;ExcessHet=0.0000;FS=1.129;MLEAC=2;MLEAF=1.00;MQ=59.94;MQRankSum=-0.201;QD=31.29;ReadPosRankSum=0.358;SOR=0.494	GT:AD:DP:GQ:PL	1/1:12,250:262:99:10710,249,0
EU153402.1	1055	.	T	C	9313.06	.	AC=2;AF=1.00;AN=2;BaseQRankSum=2.610;DP=234;ExcessHet=0.0000;FS=1.111;MLEAC=2;MLEAF=1.00;MQ=59.76;MQRankSum=-0.459;QD=28.46;ReadPosRankSum=0.322;SOR=0.537	GT:AD:DP:GQ:PL	1/1:12,221:233:99:9327,159,0
EU153402.1	1079	.	C	CG	4458.60	.	AC=1;AF=0.500;AN=2;BaseQRankSum=0.672;DP=171;ExcessHet=0.0000;FS=6.535;MLEAC=1;MLEAF=0.500;MQ=58.68;MQRankSum=7.157;QD=31.18;ReadPosRankSum=1.874;SOR=0.780	GT:AD:DP:GQ:PL	0/1:31,112:143:99:4466,0,807
EU153402.1	1082	.	A	C	5448.64	.	AC=1;AF=0.500;AN=2;BaseQRankSum=1.548;DP=151;ExcessHet=0.0000;FS=1.118;MLEAC=1;MLEAF=0.500;MQ=58.50;MQRankSum=2.522;QD=28.86;ReadPosRankSum=0.524;SOR=0.726	GT:AD:DP:GQ:PL	0/1:13,135:148:99:5456,0,142
EU153402.1	1085	.	T	C	4427.64	.	AC=1;AF=0.500;AN=2;BaseQRankSum=0.248;DP=141;ExcessHet=0.0000;FS=0.000;MLEAC=1;MLEAF=0.500;MQ=58.39;MQRankSum=6.696;QD=34.06;ReadPosRankSum=-0.728;SOR=0.636	GT:AD:DP:GQ:PL	0/1:20,110:130:99:4435,0,481
EU153402.1	1099	.	T	C	3332.64	.	AC=1;AF=0.500;AN=2;BaseQRankSum=-2.348;DP=102;ExcessHet=0.0000;FS=3.525;MLEAC=1;MLEAF=0.500;MQ=58.08;MQRankSum=7.255;QD=33.00;ReadPosRankSum=-3.398;SOR=0.368	GT:AD:DP:GQ:PL	0/1:19,82:101:99:3340,0,551
EU153402.1	1116	.	TGAA	T	1105.04	.	AC=1;AF=0.500;AN=2;BaseQRankSum=0.185;DP=72;ExcessHet=0.0000;FS=4.433;MLEAC=1;MLEAF=0.500;MQ=58.31;MQRankSum=3.626;QD=18.42;ReadPosRankSum=-2.467;SOR=0.260	GT:AD:DP:GQ:PL	0/1:15,45:60:99:1558,0,498
EU153402.1	1123	.	CA	C	1438.60	.	AC=1;AF=0.500;AN=2;BaseQRankSum=0.242;DP=63;ExcessHet=0.0000;FS=5.712;MLEAC=1;MLEAF=0.500;MQ=57.65;MQRankSum=3.770;QD=23.98;ReadPosRankSum=-1.799;SOR=0.242	GT:AD:DP:GQ:PL	0/1:19,41:60:99:1446,0,644
EU153402.1	1129	.	C	T	82.64	.	AC=1;AF=0.500;AN=2;BaseQRankSum=1.064;DP=61;ExcessHet=0.0000;FS=4.002;MLEAC=1;MLEAF=0.500;MQ=57.58;MQRankSum=0.885;QD=1.40;ReadPosRankSum=-0.475;SOR=1.217	GT:AD:DP:GQ:PL	0/1:53,6:59:90:90,0,2207
EU153402.1	1130	.	CCCACA	C	94.60	.	AC=1;AF=0.500;AN=2;BaseQRankSum=0.889;DP=57;ExcessHet=0.0000;FS=4.042;MLEAC=1;MLEAF=0.500;MQ=57.40;MQRankSum=0.923;QD=1.72;ReadPosRankSum=-0.825;SOR=1.210	GT:AD:DP:GQ:PL	0/1:49,6:55:99:102,0,2039
EU153402.1	1131	.	C	A	1060.07	.	AC=1;AF=0.500;AN=2;BaseQRankSum=-1.009;DP=59;ExcessHet=0.0000;FS=15.431;MLEAC=1;MLEAF=0.500;MQ=57.49;MQRankSum=3.957;QD=20.39;ReadPosRankSum=-3.578;SOR=0.597	GT:AD:DP:GQ:PL	0/1:15,37:52:99:1346,0,521
EU153402.1	1141	.	A	T	140.64	.	AC=1;AF=0.500;AN=2;BaseQRankSum=-1.186;DP=50;ExcessHet=0.0000;FS=1.628;MLEAC=1;MLEAF=0.500;MQ=57.03;MQRankSum=1.093;QD=2.93;ReadPosRankSum=-0.030;SOR=0.784	GT:AD:DP:GQ:PL	0/1:41,7:48:99:148,0,1701
EU153402.1	1162	.	A	C	256.64	.	AC=1;AF=0.500;AN=2;BaseQRankSum=0.941;DP=50;ExcessHet=0.0000;FS=0.000;MLEAC=1;MLEAF=0.500;MQ=57.08;MQRankSum=1.397;QD=5.46;ReadPosRankSum=1.590;SOR=0.580	GT:AD:DP:GQ:PL	0/1:38,9:47:99:264,0,1518
EU153402.1	1174	.	C	T	546.64	.	AC=1;AF=0.500;AN=2;BaseQRankSum=-0.054;DP=55;ExcessHet=0.0000;FS=0.000;MLEAC=1;MLEAF=0.500;MQ=56.75;MQRankSum=-0.305;QD=9.94;ReadPosRankSum=0.546;SOR=0.806	GT:AD:DP:GQ:PL	0/1:39,16:55:99:554,0,1589
EU153402.1	1175	.	C	T	420.64	.	AC=1;AF=0.500;AN=2;BaseQRankSum=0.599;DP=57;ExcessHet=0.0000;FS=0.000;MLEAC=1;MLEAF=0.500;MQ=57.23;MQRankSum=1.767;QD=8.09;ReadPosRankSum=1.644;SOR=0.846	GT:AD:DP:GQ:PL	0/1:39,13:52:99:428,0,1598
EU153402.1	1177	.	T	C	104.04	.	AC=1;AF=0.500;AN=2;BaseQRankSum=1.531;DP=57;ExcessHet=0.0000;FS=0.000;MLEAC=1;MLEAF=0.500;MQ=57.23;MQRankSum=-5.530;QD=2.00;ReadPosRankSum=-1.487;SOR=0.826	GT:AD:DP:GQ:PL	0/1:45,7:52:99:158,0,1868
EU153402.1	1185	.	G	T	6263.64	.	AC=1;AF=0.500;AN=2;BaseQRankSum=1.079;DP=180;ExcessHet=0.0000;FS=0.000;MLEAC=1;MLEAF=0.500;MQ=59.54;MQRankSum=2.579;QD=24.12;ReadPosRankSum=-0.428;SOR=0.699	GT:AD:DP:GQ:PL	0/1:23,151:174:99:6271,0,511
EU153402.1	1188	.	T	A	6428.64	.	AC=1;AF=0.500;AN=2;BaseQRankSum=1.593;DP=183;ExcessHet=0.0000;FS=0.828;MLEAC=1;MLEAF=0.500;MQ=59.77;MQRankSum=2.558;QD=26.55;ReadPosRankSum=-0.037;SOR=0.601	GT:AD:DP:GQ:PL	0/1:24,155:179:99:6436,0,541
EU153402.1	1191	.	G	A	3948.64	.	AC=1;AF=0.500;AN=2;BaseQRankSum=0.065;DP=192;ExcessHet=0.0000;FS=3.494;MLEAC=1;MLEAF=0.500;MQ=59.79;MQRankSum=-0.233;QD=21.58;ReadPosRankSum=1.564;SOR=0.489	GT:AD:DP:GQ:PL	0/1:74,109:183:99:3956,0,2617
EU153402.1	1195	.	C	T	7130.64	.	AC=1;AF=0.500;AN=2;BaseQRankSum=2.480;DP=200;ExcessHet=0.0000;FS=1.679;MLEAC=1;MLEAF=0.500;MQ=59.80;MQRankSum=4.323;QD=29.80;ReadPosRankSum=0.994;SOR=0.496	GT:AD:DP:GQ:PL	0/1:28,172:200:99:7138,0,658
EU153402.1	1197	.	C	G	7433.64	.	AC=1;AF=0.500;AN=2;BaseQRankSum=3.166;DP=204;ExcessHet=0.0000;FS=0.819;MLEAC=1;MLEAF=0.500;MQ=59.80;MQRankSum=4.666;QD=29.94;ReadPosRankSum=1.588;SOR=0.544	GT:AD:DP:GQ:PL	0/1:25,179:204:99:7441,0,511
EU153402.1	1211	.	A	C	9038.64	.	AC=1;AF=0.500;AN=2;BaseQRankSum=3.005;DP=242;ExcessHet=0.0000;FS=0.000;MLEAC=1;MLEAF=0.500;MQ=59.83;MQRankSum=4.461;QD=28.01;ReadPosRankSum=1.643;SOR=0.777	GT:AD:DP:GQ:PL	0/1:22,217:239:99:9046,0,271
EU153402.1	1212	.	T	A	10138.08	.	AC=2;AF=1.00;AN=2;BaseQRankSum=1.918;DP=250;ExcessHet=0.0000;FS=7.957;MLEAC=2;MLEAF=1.00;MQ=59.84;MQRankSum=0.000;QD=27.79;ReadPosRankSum=-0.711;SOR=1.077	GT:AD:DP:GQ:PL	1/1:9,236:245:99:10215,332,0
EU153402.1	1235	.	G	T	11416.06	.	AC=2;AF=1.00;AN=2;BaseQRankSum=5.932;DP=301;ExcessHet=0.0000;FS=3.585;MLEAC=2;MLEAF=1.00;MQ=59.92;MQRankSum=5.677;QD=37.53;ReadPosRankSum=1.166;SOR=1.262	GT:AD:DP:GQ:PL	1/1:17,272:289:99:11430,104,0
EU153402.1	1248	.	A	T	14341.06	.	AC=2;AF=1.00;AN=2;BaseQRankSum=2.591;DP=337;ExcessHet=0.0000;FS=10.423;MLEAC=2;MLEAF=1.00;MQ=60.00;MQRankSum=0.000;QD=24.02;ReadPosRankSum=0.090;SOR=1.127	GT:AD:DP:GQ:PL	1/1:9,328:337:99:14355,609,0
EU153402.1	1249	.	A	C	14341.06	.	AC=2;AF=1.00;AN=2;BaseQRankSum=3.315;DP=337;ExcessHet=0.0000;FS=10.312;MLEAC=2;MLEAF=1.00;MQ=60.00;MQRankSum=0.000;QD=31.12;ReadPosRankSum=0.101;SOR=1.104	GT:AD:DP:GQ:PL	1/1:9,328:337:99:14355,609,0
EU153402.1	1258	.	A	C	14211.06	.	AC=2;AF=1.00;AN=2;BaseQRankSum=2.224;DP=363;ExcessHet=0.0000;FS=10.852;MLEAC=2;MLEAF=1.00;MQ=59.97;MQRankSum=3.828;QD=33.04;ReadPosRankSum=0.050;SOR=1.189	GT:AD:DP:GQ:PL	1/1:23,340:363:57:14225,57,0
EU153402.1	1290	.	A	G	5038.64	.	AC=1;AF=0.500;AN=2;BaseQRankSum=-1.880;DP=439;ExcessHet=0.0000;FS=1.847;MLEAC=1;MLEAF=0.500;MQ=59.92;MQRankSum=-0.399;QD=11.77;ReadPosRankSum=-1.521;SOR=0.877	GT:AD:DP:GQ:PL	0/1:272,156:428:99:5046,0,10016
EU153402.1	1295	.	A	T	18808.06	.	AC=2;AF=1.00;AN=2;BaseQRankSum=-0.394;DP=460;ExcessHet=0.0000;FS=7.867;MLEAC=2;MLEAF=1.00;MQ=59.92;MQRankSum=5.785;QD=34.33;ReadPosRankSum=0.450;SOR=0.831	GT:AD:DP:GQ:PL	1/1:14,433:447:99:18822,744,0
EU153402.1	1302	.	G	A	18014.06	.	AC=2;AF=1.00;AN=2;BaseQRankSum=-1.682;DP=468;ExcessHet=0.0000;FS=6.798;MLEAC=2;MLEAF=1.00;MQ=59.92;MQRankSum=5.764;QD=29.40;ReadPosRankSum=-1.281;SOR=0.898	GT:AD:DP:GQ:PL	1/1:26,430:456:99:18028,203,0
EU153402.1	1333	.	C	G	20642.06	.	AC=2;AF=1.00;AN=2;BaseQRankSum=-0.194;DP=483;ExcessHet=0.0000;FS=7.272;MLEAC=2;MLEAF=1.00;MQ=59.98;MQRankSum=8.177;QD=32.08;ReadPosRankSum=-0.740;SOR=0.685	GT:AD:DP:GQ:PL	1/1:7,466:473:99:20656,1109,0
EU153402.1	1349	.	C	T	21181.06	.	AC=2;AF=1.00;AN=2;BaseQRankSum=-0.263;DP=495;ExcessHet=0.0000;FS=0.000;MLEAC=2;MLEAF=1.00;MQ=59.98;MQRankSum=-0.214;QD=31.08;ReadPosRankSum=-1.333;SOR=0.861	GT:AD:DP:GQ:PL	1/1:12,483:495:99:21195,950,0
EU153402.1	1350	.	A	G	21946.06	.	AC=2;AF=1.00;AN=2;BaseQRankSum=-0.978;DP=498;ExcessHet=0.0000;FS=3.672;MLEAC=2;MLEAF=1.00;MQ=59.98;MQRankSum=-0.128;QD=34.28;ReadPosRankSum=-1.577;SOR=0.865	GT:AD:DP:GQ:PL	1/1:5,493:498:99:21960,1274,0
EU153402.1	1369	.	T	C	22126.06	.	AC=2;AF=1.00;AN=2;BaseQRankSum=1.443;DP=513;ExcessHet=0.0000;FS=0.000;MLEAC=2;MLEAF=1.00;MQ=59.93;MQRankSum=4.090;QD=31.14;ReadPosRankSum=1.350;SOR=0.774	GT:AD:DP:GQ:PL	1/1:7,499:506:99:22140,1208,0
EU153402.1	1370	.	G	A	21856.06	.	AC=2;AF=1.00;AN=2;BaseQRankSum=1.635;DP=514;ExcessHet=0.0000;FS=1.800;MLEAC=2;MLEAF=1.00;MQ=59.93;MQRankSum=2.769;QD=31.75;ReadPosRankSum=1.771;SOR=0.729	GT:AD:DP:GQ:PL	1/1:14,500:514:99:21870,917,0
EU153402.1	1390	.	C	T	82.64	.	AC=1;AF=0.500;AN=2;BaseQRankSum=0.248;DP=511;ExcessHet=0.0000;FS=0.000;MLEAC=1;MLEAF=0.500;MQ=59.94;MQRankSum=0.575;QD=0.16;ReadPosRankSum=0.639;SOR=0.764	GT:AD:DP:GQ:PL	0/1:469,38:507:90:90,0,18729
EU153402.1	1394	.	G	A	20793.06	.	AC=2;AF=1.00;AN=2;BaseQRankSum=2.249;DP=499;ExcessHet=0.0000;FS=0.000;MLEAC=2;MLEAF=1.00;MQ=59.93;MQRankSum=-0.299;QD=29.74;ReadPosRankSum=2.770;SOR=0.402	GT:AD:DP:GQ:PL	1/1:11,476:487:99:20807,970,0
EU153402.1	1395	.	A	C	20789.06	.	AC=2;AF=1.00;AN=2;BaseQRankSum=1.117;DP=497;ExcessHet=0.0000;FS=0.000;MLEAC=2;MLEAF=1.00;MQ=59.93;MQRankSum=-0.285;QD=31.52;ReadPosRankSum=2.835;SOR=0.486	GT:AD:DP:GQ:PL	1/1:10,475:485:99:20803,1009,0
EU153402.1	1396	.	G	C	20079.05	.	AC=2;AF=1.00;AN=2;BaseQRankSum=1.538;DP=491;ExcessHet=0.0000;FS=3.021;MLEAC=2;MLEAF=1.00;MQ=59.93;MQRankSum=-0.237;QD=33.86;ReadPosRankSum=2.785;SOR=0.260	GT:AD:DP:GQ:PL	1/1:7,470:477:99:20717,1120,0
EU153402.1	1405	.	A	G	21271.06	.	AC=2;AF=1.00;AN=2;BaseQRankSum=1.175;DP=489;ExcessHet=0.0000;FS=3.011;MLEAC=2;MLEAF=1.00;MQ=59.93;MQRankSum=-0.251;QD=28.02;ReadPosRankSum=2.802;SOR=0.213	GT:AD:DP:GQ:PL	1/1:8,481:489:99:21285,1112,0
EU153402.1	1410	.	A	C	19123.06	.	AC=2;AF=1.00;AN=2;BaseQRankSum=3.239;DP=475;ExcessHet=0.0000;FS=4.637;MLEAC=2;MLEAF=1.00;MQ=59.93;MQRankSum=-0.478;QD=26.97;ReadPosRankSum=2.059;SOR=0.243	GT:AD:DP:GQ:PL	1/1:26,449:475:99:19137,361,0
EU153402.1	1411	.	C	T	20461.06	.	AC=2;AF=1.00;AN=2;BaseQRankSum=1.001;DP=473;ExcessHet=0.0000;FS=3.011;MLEAC=2;MLEAF=1.00;MQ=59.93;MQRankSum=-0.272;QD=31.60;ReadPosRankSum=2.820;SOR=0.165	GT:AD:DP:GQ:PL	1/1:9,464:473:99:20475,1019,0
EU153402.1	1415	.	A	G	19619.06	.	AC=2;AF=1.00;AN=2;BaseQRankSum=1.168;DP=467;ExcessHet=0.0000;FS=6.031;MLEAC=2;MLEAF=1.00;MQ=59.93;MQRankSum=-0.262;QD=29.01;ReadPosRankSum=1.933;SOR=0.074	GT:AD:DP:GQ:PL	1/1:8,447:455:99:19633,1009,0
EU153402.1	1419	.	G	A	19793.06	.	AC=2;AF=1.00;AN=2;BaseQRankSum=-0.916;DP=460;ExcessHet=0.0000;FS=6.039;MLEAC=2;MLEAF=1.00;MQ=59.93;MQRankSum=-0.276;QD=25.77;ReadPosRankSum=1.597;SOR=0.058	GT:AD:DP:GQ:PL	1/1:9,451:460:99:19807,980,0
EU153402.1	1420	.	C	G	20146.06	.	AC=2;AF=1.00;AN=2;BaseQRankSum=-1.046;DP=464;ExcessHet=0.0000;FS=6.021;MLEAC=2;MLEAF=1.00;MQ=59.93;MQRankSum=-0.260;QD=27.51;ReadPosRankSum=1.948;SOR=0.075	GT:AD:DP:GQ:PL	1/1:8,456:464:99:20160,1037,0
EU153402.1	1439	.	T	A	20551.06	.	AC=2;AF=1.00;AN=2;BaseQRankSum=-1.434;DP=473;ExcessHet=0.0000;FS=3.025;MLEAC=2;MLEAF=1.00;MQ=59.93;MQRankSum=-0.255;QD=26.62;ReadPosRankSum=-0.780;SOR=0.068	GT:AD:DP:GQ:PL	1/1:8,465:473:99:20565,1064,0
EU153402.1	1442	.	A	G	20776.06	.	AC=2;AF=1.00;AN=2;BaseQRankSum=-1.538;DP=480;ExcessHet=0.0000;FS=6.046;MLEAC=2;MLEAF=1.00;MQ=59.93;MQRankSum=-0.270;QD=34.61;ReadPosRankSum=-0.337;SOR=0.056	GT:AD:DP:GQ:PL	1/1:9,471:480:99:20790,1040,0
EU153402.1	1453	.	T	G	140.64	.	AC=1;AF=0.500;AN=2;BaseQRankSum=2.318;DP=196;ExcessHet=0.0000;FS=3.620;MLEAC=1;MLEAF=0.500;MQ=57.95;MQRankSum=-6.550;QD=0.74;ReadPosRankSum=1.741;SOR=1.197	GT:AD:DP:GQ:PL	0/1:174,16:190:99:148,0,7258
EU153402.1	1454	.	T	C	7874.05	.	AC=2;AF=1.00;AN=2;BaseQRankSum=-1.328;DP=198;ExcessHet=0.0000;FS=10.732;MLEAC=2;MLEAF=1.00;MQ=57.97;MQRankSum=-1.078;QD=30.64;ReadPosRankSum=-3.440;SOR=0.784	GT:AD:DP:GQ:PL	1/1:6,186:192:99:8093,308,0
EU153402.1	1463	.	A	C	1275.04	.	AC=1;AF=0.500;AN=2;BaseQRankSum=1.994;DP=220;ExcessHet=0.0000;FS=5.163;MLEAC=1;MLEAF=0.500;MQ=58.36;MQRankSum=-9.949;QD=6.19;ReadPosRankSum=1.925;SOR=1.154	GT:AD:DP:GQ:PL	0/1:162,44:206:99:1353,0,6670
EU153402.1	1464	.	TTC	T	245.60	.	AC=1;AF=0.500;AN=2;BaseQRankSum=2.180;DP=229;ExcessHet=0.0000;FS=0.890;MLEAC=1;MLEAF=0.500;MQ=58.35;MQRankSum=-5.252;QD=1.14;ReadPosRankSum=0.164;SOR=0.859	GT:AD:DP:GQ:PL	0/1:195,20:215:99:253,0,8128
EU153402.1	1467	.	A	AG	179.60	.	AC=1;AF=0.500;AN=2;BaseQRankSum=1.928;DP=222;ExcessHet=0.0000;FS=0.935;MLEAC=1;MLEAF=0.500;MQ=58.52;MQRankSum=-6.797;QD=0.87;ReadPosRankSum=0.211;SOR=0.845	GT:AD:DP:GQ:PL	0/1:189,18:207:99:187,0,7882
EU153402.1	1472	.	A	G	637.64	.	AC=1;AF=0.500;AN=2;BaseQRankSum=1.650;DP=264;ExcessHet=0.0000;FS=3.466;MLEAC=1;MLEAF=0.500;MQ=58.67;MQRankSum=-6.475;QD=2.42;ReadPosRankSum=-0.964;SOR=1.048	GT:AD:DP:GQ:PL	0/1:232,32:264:99:645,0,9645
EU153402.1	1475	.	A	C	1313.64	.	AC=1;AF=0.500;AN=2;BaseQRankSum=2.388;DP=234;ExcessHet=0.0000;FS=7.386;MLEAC=1;MLEAF=0.500;MQ=58.52;MQRankSum=-10.062;QD=5.61;ReadPosRankSum=-0.485;SOR=1.275	GT:AD:DP:GQ:PL	0/1:189,45:234:99:1321,0,7801
EU153402.1	1476	.	T	C	9841.06	.	AC=2;AF=1.00;AN=2;BaseQRankSum=-1.127;DP=233;ExcessHet=0.0000;FS=13.105;MLEAC=2;MLEAF=1.00;MQ=58.52;MQRankSum=-0.880;QD=28.74;ReadPosRankSum=-1.973;SOR=0.508	GT:AD:DP:GQ:PL	1/1:7,226:233:99:9855,386,0
EU153402.1	1478	.	T	A	1253.64	.	AC=1;AF=0.500;AN=2;BaseQRankSum=2.333;DP=239;ExcessHet=0.0000;FS=8.828;MLEAC=1;MLEAF=0.500;MQ=58.55;MQRankSum=-10.578;QD=5.25;ReadPosRankSum=-1.113;SOR=1.368	GT:AD:DP:GQ:PL	0/1:195,44:239:99:1261,0,8056
EU153402.1	1480	.	T	A	7888.64	.	AC=1;AF=0.500;AN=2;BaseQRankSum=-2.038;DP=247;ExcessHet=0.0000;FS=5.492;MLEAC=1;MLEAF=0.500;MQ=58.58;MQRankSum=9.818;QD=31.94;ReadPosRankSum=0.278;SOR=0.396	GT:AD:DP:GQ:PL	0/1:55,192:247:99:7896,0,1731
EU153402.1	1482	.	T	C	8376.04	.	AC=1;AF=0.500;AN=2;BaseQRankSum=-2.271;DP=249;ExcessHet=0.0000;FS=0.000;MLEAC=1;MLEAF=0.500;MQ=58.60;MQRankSum=7.518;QD=33.64;ReadPosRankSum=0.873;SOR=0.655	GT:AD:DP:GQ:PL	0/1:35,214:249:99:8880,0,825
EU153402.1	1485	.	T	C	9709.64	.	AC=1;AF=0.500;AN=2;BaseQRankSum=-1.583;DP=255;ExcessHet=0.0000;FS=4.266;MLEAC=1;MLEAF=0.500;MQ=58.63;MQRankSum=3.245;QD=30.93;ReadPosRankSum=0.339;SOR=0.363	GT:AD:DP:GQ:PL	0/1:22,233:255:99:9717,0,222
EU153402.1	1486	.	G	A	8806.64	.	AC=1;AF=0.500;AN=2;BaseQRankSum=-1.405;DP=258;ExcessHet=0.0000;FS=3.698;MLEAC=1;MLEAF=0.500;MQ=58.65;MQRankSum=6.935;QD=32.94;ReadPosRankSum=1.095;SOR=0.402	GT:AD:DP:GQ:PL	0/1:29,212:241:99:8814,0,580
EU153402.1	1492	.	A	G	163.64	.	AC=1;AF=0.500;AN=2;BaseQRankSum=0.292;DP=277;ExcessHet=0.0000;FS=2.977;MLEAC=1;MLEAF=0.500;MQ=58.74;MQRankSum=-10.446;QD=0.60;ReadPosRankSum=-0.514;SOR=1.106	GT:AD:DP:GQ:PL	0/1:250,22:272:99:171,0,10431
EU153402.1	1499	.	T	A	9903.64	.	AC=1;AF=0.500;AN=2;BaseQRankSum=-1.278;DP=291;ExcessHet=0.0000;FS=2.846;MLEAC=1;MLEAF=0.500;MQ=58.74;MQRankSum=11.637;QD=34.51;ReadPosRankSum=1.903;SOR=0.477	GT:AD:DP:GQ:PL	0/1:46,241:287:99:9911,0,1206
EU153402.1	1500	.	T	C	11260.64	.	AC=1;AF=0.500;AN=2;BaseQRankSum=0.582;DP=293;ExcessHet=0.0000;FS=2.862;MLEAC=1;MLEAF=0.500;MQ=58.75;MQRankSum=7.308;QD=36.23;ReadPosRankSum=1.596;SOR=0.436	GT:AD:DP:GQ:PL	0/1:23,270:293:99:11268,0,153
EU153402.1	1509	.	C	T	13351.06	.	AC=2;AF=1.00;AN=2;BaseQRankSum=2.829;DP=311;ExcessHet=0.0000;FS=12.666;MLEAC=2;MLEAF=1.00;MQ=58.87;MQRankSum=-0.802;QD=32.02;ReadPosRankSum=1.714;SOR=0.372	GT:AD:DP:GQ:PL	1/1:7,304:311:99:13365,621,0
EU153402.1	1512	.	A	G	13081.06	.	AC=2;AF=1.00;AN=2;BaseQRankSum=3.024;DP=317;ExcessHet=0.0000;FS=3.982;MLEAC=2;MLEAF=1.00;MQ=58.89;MQRankSum=4.023;QD=28.65;ReadPosRankSum=2.614;SOR=0.517	GT:AD:DP:GQ:PL	1/1:13,304:317:99:13095,369,0
EU153402.1	1514	.	A	T	11491.64	.	AC=1;AF=0.500;AN=2;BaseQRankSum=-0.736;DP=321;ExcessHet=0.0000;FS=0.000;MLEAC=1;MLEAF=0.500;MQ=58.93;MQRankSum=12.422;QD=27.05;ReadPosRankSum=1.967;SOR=0.685	GT:AD:DP:GQ:PL	0/1:44,277:321:99:11499,0,1014
EU153402.1	1521	.	A	G	13603.06	.	AC=2;AF=1.00;AN=2;BaseQRankSum=2.790;DP=334;ExcessHet=0.0000;FS=4.981;MLEAC=2;MLEAF=1.00;MQ=59.02;MQRankSum=0.926;QD=31.03;ReadPosRankSum=2.523;SOR=0.470	GT:AD:DP:GQ:PL	1/1:9,313:322:99:13617,564,0
EU153402.1	1523	.	C	A	12240.64	.	AC=1;AF=0.500;AN=2;BaseQRankSum=0.187;DP=339;ExcessHet=0.0000;FS=0.626;MLEAC=1;MLEAF=0.500;MQ=58.97;MQRankSum=13.635;QD=25.01;ReadPosRankSum=2.126;SOR=0.768	GT:AD:DP:GQ:PL	0/1:39,296:335:99:12248,0,747
EU153402.1	1551	.	G	A	492.64	.	AC=1;AF=0.500;AN=2;BaseQRankSum=1.067;DP=434;ExcessHet=0.0000;FS=0.964;MLEAC=1;MLEAF=0.500;MQ=59.09;MQRankSum=1.715;QD=1.14;ReadPosRankSum=1.515;SOR=0.710	GT:AD:DP:GQ:PL	0/1:391,40:431:99:500,0,16247
EU153402.1	1557	.	GC	G	13969.60	.	AC=1;AF=0.500;AN=2;BaseQRankSum=-0.980;DP=432;ExcessHet=0.0000;FS=0.000;MLEAC=1;MLEAF=0.500;MQ=59.06;MQRankSum=9.872;QD=32.49;ReadPosRankSum=-0.917;SOR=0.756	GT:AD:DP:GQ:PL	0/1:81,349:430:99:13977,0,2314
EU153402.1	1564	.	G	C	17351.05	.	AC=2;AF=1.00;AN=2;BaseQRankSum=1.704;DP=429;ExcessHet=0.0000;FS=2.158;MLEAC=2;MLEAF=1.00;MQ=59.19;MQRankSum=-0.561;QD=28.22;ReadPosRankSum=1.294;SOR=0.635	GT:AD:DP:GQ:PL	1/1:9,406:415:99:17899,878,0
EU153402.1	1573	.	C	G	15912.64	.	AC=1;AF=0.500;AN=2;BaseQRankSum=0.449;DP=423;ExcessHet=0.0000;FS=0.000;MLEAC=1;MLEAF=0.500;MQ=59.14;MQRankSum=14.201;QD=27.71;ReadPosRankSum=0.239;SOR=0.661	GT:AD:DP:GQ:PL	0/1:40,382:422:99:15920,0,530
EU153402.1	1580	.	A	G	180.64	.	AC=1;AF=0.500;AN=2;BaseQRankSum=0.033;DP=401;ExcessHet=0.0000;FS=0.000;MLEAC=1;MLEAF=0.500;MQ=59.15;MQRankSum=-15.215;QD=0.45;ReadPosRankSum=-0.604;SOR=0.700	GT:AD:DP:GQ:PL	0/1:370,31:401:99:188,0,15443
EU153402.1	1592	.	T	G	15061.03	.	AC=2;AF=1.00;AN=2;BaseQRankSum=2.300;DP=360;ExcessHet=0.0000;FS=1.131;MLEAC=2;MLEAF=1.00;MQ=59.19;MQRankSum=-0.895;QD=32.78;ReadPosRankSum=0.968;SOR=0.450	GT:AD:DP:GQ:PL	1/1:12,347:359:99:15075,541,0
EU153402.1	1596	.	G	C	8278.64	.	AC=1;AF=0.500;AN=2;BaseQRankSum=0.686;DP=341;ExcessHet=0.0000;FS=3.111;MLEAC=1;MLEAF=0.500;MQ=59.22;MQRankSum=3.832;QD=24.86;ReadPosRankSum=0.963;SOR=0.689	GT:AD:DP:GQ:PL	0/1:111,222:333:99:8286,0,3733
EU153402.1	1599	.	T	C	12496.64	.	AC=1;AF=0.500;AN=2;BaseQRankSum=-0.051;DP=331;ExcessHet=0.0000;FS=1.514;MLEAC=1;MLEAF=0.500;MQ=59.25;MQRankSum=8.316;QD=26.53;ReadPosRankSum=0.358;SOR=0.606	GT:AD:DP:GQ:PL	0/1:31,300:331:99:12504,0,399
EU153402.1	1602	.	A	T	11674.64	.	AC=1;AF=0.500;AN=2;BaseQRankSum=0.811;DP=320;ExcessHet=0.0000;FS=1.344;MLEAC=1;MLEAF=0.500;MQ=59.29;MQRankSum=9.588;QD=32.84;ReadPosRankSum=1.612;SOR=0.563	GT:AD:DP:GQ:PL	0/1:39,281:320:99:11682,0,792
EU153402.1	1604	.	C	T	11254.64	.	AC=1;AF=0.500;AN=2;BaseQRankSum=0.132;DP=310;ExcessHet=0.0000;FS=1.353;MLEAC=1;MLEAF=0.500;MQ=59.27;MQRankSum=9.414;QD=31.01;ReadPosRankSum=1.709;SOR=0.583	GT:AD:DP:GQ:PL	0/1:39,271:310:99:11262,0,822
EU153402.1	1614	.	C	G	11866.06	.	AC=2;AF=1.00;AN=2;BaseQRankSum=0.696;DP=283;ExcessHet=0.0000;FS=0.000;MLEAC=2;MLEAF=1.00;MQ=59.26;MQRankSum=-0.789;QD=27.31;ReadPosRankSum=-0.610;SOR=0.558	GT:AD:DP:GQ:PL	1/1:9,273:282:99:11880,444,0
EU153402.1	1618	.	C	T	11056.06	.	AC=2;AF=1.00;AN=2;BaseQRankSum=1.518;DP=277;ExcessHet=0.0000;FS=0.985;MLEAC=2;MLEAF=1.00;MQ=59.24;MQRankSum=-1.045;QD=28.37;ReadPosRankSum=0.439;SOR=0.608	GT:AD:DP:GQ:PL	1/1:15,261:276:99:11070,156,0
EU153402.1	1625	.	T	C	9421.64	.	AC=1;AF=0.500;AN=2;BaseQRankSum=0.635;DP=261;ExcessHet=0.0000;FS=0.000;MLEAC=1;MLEAF=0.500;MQ=59.26;MQRankSum=6.389;QD=33.89;ReadPosRankSum=0.333;SOR=0.738	GT:AD:DP:GQ:PL	0/1:34,227:261:99:9429,0,744
EU153402.1	1630	.	T	C	9850.85	.	AC=1;AF=0.500;AN=2;BaseQRankSum=0.021;DP=254;ExcessHet=0.0000;FS=0.955;MLEAC=1;MLEAF=0.500;MQ=59.25;MQRankSum=-1.139;QD=36.70;ReadPosRankSum=0.111;SOR=0.710	GT:AD:DP:GQ:PL	0/1:17,236:253:3:9858,0,3
EU153402.1	1632	.	A	G	9640.65	.	AC=1;AF=0.500;AN=2;BaseQRankSum=1.358;DP=248;ExcessHet=0.0000;FS=0.954;MLEAC=1;MLEAF=0.500;MQ=59.23;MQRankSum=-1.188;QD=29.92;ReadPosRankSum=0.236;SOR=0.702	GT:AD:DP:GQ:PL	0/1:17,231:248:18:9648,0,18
EU153402.1	1644	.	A	C	19290.06	.	AC=2;AF=1.00;AN=2;BaseQRankSum=1.142;DP=493;ExcessHet=0.0000;FS=4.084;MLEAC=2;MLEAF=1.00;MQ=59.74;MQRankSum=-0.006;QD=32.44;ReadPosRankSum=2.692;SOR=0.730	GT:AD:DP:GQ:PL	1/1:32,461:493:44:19304,44,0
EU153402.1	1664	.	C	A	19130.64	.	AC=1;AF=0.500;AN=2;BaseQRankSum=-0.572;DP=527;ExcessHet=0.0000;FS=3.759;MLEAC=1;MLEAF=0.500;MQ=59.76;MQRankSum=1.463;QD=27.20;ReadPosRankSum=1.925;SOR=0.636	GT:AD:DP:GQ:PL	0/1:43,472:515:99:19138,0,386
EU153402.1	1676	.	C	T	19345.06	.	AC=2;AF=1.00;AN=2;BaseQRankSum=2.953;DP=551;ExcessHet=0.0000;FS=2.851;MLEAC=2;MLEAF=1.00;MQ=59.72;MQRankSum=-0.971;QD=27.97;ReadPosRankSum=-0.504;SOR=0.640	GT:AD:DP:GQ:PL	1/1:27,501:528:99:19359,464,0
EU153402.1	1677	.	A	G	21922.05	.	AC=2;AF=1.00;AN=2;BaseQRankSum=2.610;DP=559;ExcessHet=0.0000;FS=3.225;MLEAC=2;MLEAF=1.00;MQ=59.71;MQRankSum=-0.926;QD=31.99;ReadPosRankSum=-0.589;SOR=0.708	GT:AD:DP:GQ:PL	1/1:23,520:543:99:22257,599,0
EU153402.1	1693	.	A	G	21292.64	.	AC=1;AF=0.500;AN=2;BaseQRankSum=1.515;DP=556;ExcessHet=0.0000;FS=1.028;MLEAC=1;MLEAF=0.500;MQ=59.69;MQRankSum=0.329;QD=32.79;ReadPosRankSum=-0.878;SOR=0.645	GT:AD:DP:GQ:PL	0/1:45,511:556:99:21300,0,351
EU153402.1	1703	.	A	C	17610.64	.	AC=1;AF=0.500;AN=2;BaseQRankSum=2.477;DP=524;ExcessHet=0.0000;FS=0.709;MLEAC=1;MLEAF=0.500;MQ=59.72;MQRankSum=2.758;QD=34.20;ReadPosRankSum=-0.166;SOR=0.700	GT:AD:DP:GQ:PL	0/1:87,428:515:99:17618,0,2226
EU153402.1	1704	.	G	A	17655.64	.	AC=1;AF=0.500;AN=2;BaseQRankSum=2.740;DP=523;ExcessHet=0.0000;FS=0.709;MLEAC=1;MLEAF=0.500;MQ=59.72;MQRankSum=1.440;QD=34.28;ReadPosRankSum=0.111;SOR=0.714	GT:AD:DP:GQ:PL	0/1:86,429:515:99:17663,0,2181
EU153402.1	1713	.	T	C	20461.06	.	AC=2;AF=1.00;AN=2;BaseQRankSum=3.610;DP=512;ExcessHet=0.0000;FS=1.261;MLEAC=2;MLEAF=1.00;MQ=59.63;MQRankSum=-1.066;QD=30.17;ReadPosRankSum=0.573;SOR=0.470	GT:AD:DP:GQ:PL	1/1:28,483:511:99:20475,278,0
EU153402.1	1714	.	C	T	19516.01	.	AC=2;AF=1.00;AN=2;BaseQRankSum=3.288;DP=512;ExcessHet=0.0000;FS=1.150;MLEAC=2;MLEAF=1.00;MQ=59.63;MQRankSum=-0.222;QD=33.63;ReadPosRankSum=-0.218;SOR=0.452	GT:AD:DP:GQ:PL	1/1:33,467:500:20:19530,20,0
EU153402.1	1719	.	T	A	18623.64	.	AC=1;AF=0.500;AN=2;BaseQRankSum=1.131;DP=508;ExcessHet=0.0000;FS=1.806;MLEAC=1;MLEAF=0.500;MQ=59.63;MQRankSum=2.595;QD=31.68;ReadPosRankSum=-1.361;SOR=0.474	GT:AD:DP:GQ:PL	0/1:60,448:508:99:18631,0,1171
EU153402.1	1720	.	C	A	19004.64	.	AC=1;AF=0.500;AN=2;BaseQRankSum=1.744;DP=512;ExcessHet=0.0000;FS=2.115;MLEAC=1;MLEAF=0.500;MQ=59.64;MQRankSum=1.906;QD=29.70;ReadPosRankSum=0.148;SOR=0.390	GT:AD:DP:GQ:PL	0/1:45,456:501:99:19012,0,517
EU153402.1	1730	.	A	G	19470.96	.	AC=2;AF=1.00;AN=2;BaseQRankSum=4.123;DP=499;ExcessHet=0.0000;FS=2.439;MLEAC=2;MLEAF=1.00;MQ=59.61;MQRankSum=-1.243;QD=29.78;ReadPosRankSum=2.234;SOR=0.389	GT:AD:DP:GQ:PL	1/1:33,466:499:17:19485,17,0
EU153402.1	1740	.	T	C	17404.04	.	AC=1;AF=0.500;AN=2;BaseQRankSum=4.235;DP=466;ExcessHet=0.0000;FS=5.919;MLEAC=1;MLEAF=0.500;MQ=59.57;MQRankSum=-1.115;QD=26.98;ReadPosRankSum=2.404;SOR=0.278	GT:AD:DP:GQ:PL	0/1:32,424:456:67:17707,0,67
EU153402.1	1744	.	C	T	16223.64	.	AC=1;AF=0.500;AN=2;BaseQRankSum=2.219;DP=456;ExcessHet=0.0000;FS=5.206;MLEAC=1;MLEAF=0.500;MQ=59.56;MQRankSum=1.652;QD=36.97;ReadPosRankSum=0.501;SOR=0.353	GT:AD:DP:GQ:PL	0/1:62,391:453:99:16231,0,1426
EU153402.1	1745	.	A	AC	16703.60	.	AC=1;AF=0.500;AN=2;BaseQRankSum=3.592;DP=454;ExcessHet=0.0000;FS=3.341;MLEAC=1;MLEAF=0.500;MQ=59.56;MQRankSum=-0.459;QD=34.69;ReadPosRankSum=0.846;SOR=0.408	GT:AD:DP:GQ:PL	0/1:42,401:443:99:16711,0,556
EU153402.1	1758	.	C	T	14887.64	.	AC=1;AF=0.500;AN=2;BaseQRankSum=3.739;DP=418;ExcessHet=0.0000;FS=2.709;MLEAC=1;MLEAF=0.500;MQ=59.52;MQRankSum=1.245;QD=30.18;ReadPosRankSum=0.751;SOR=0.459	GT:AD:DP:GQ:PL	0/1:58,360:418:99:14895,0,1352
EU153402.1	1763	.	A	G	15690.64	.	AC=1;AF=0.500;AN=2;BaseQRankSum=4.614;DP=406;ExcessHet=0.0000;FS=3.772;MLEAC=1;MLEAF=0.500;MQ=59.51;MQRankSum=-1.358;QD=26.01;ReadPosRankSum=0.478;SOR=0.355	GT:AD:DP:GQ:PL	0/1:30,376:406:99:15698,0,128
EU153402.1	1773	.	T	A	13527.64	.	AC=1;AF=0.500;AN=2;BaseQRankSum=0.123;DP=389;ExcessHet=0.0000;FS=1.859;MLEAC=1;MLEAF=0.500;MQ=59.49;MQRankSum=2.745;QD=39.47;ReadPosRankSum=-0.657;SOR=0.549	GT:AD:DP:GQ:PL	0/1:51,326:377:99:13535,0,1160
EU153402.1	1796	.	A	C	11794.64	.	AC=1;AF=0.500;AN=2;BaseQRankSum=0.754;DP=310;ExcessHet=0.0000;FS=0.751;MLEAC=1;MLEAF=0.500;MQ=59.45;MQRankSum=-1.384;QD=31.15;ReadPosRankSum=-2.111;SOR=0.610	GT:AD:DP:GQ:PL	0/1:27,283:310:99:11802,0,282
EU153402.1	1800	.	G	A	10372.64	.	AC=1;AF=0.500;AN=2;BaseQRankSum=-0.754;DP=293;ExcessHet=0.0000;FS=0.643;MLEAC=1;MLEAF=0.500;MQ=59.42;MQRankSum=0.634;QD=26.47;ReadPosRankSum=-1.578;SOR=0.593	GT:AD:DP:GQ:PL	0/1:39,250:289:99:10380,0,885
EU153402.1	1810	.	G	A	9206.64	.	AC=1;AF=0.500;AN=2;BaseQRankSum=-0.210;DP=257;ExcessHet=0.0000;FS=8.950;MLEAC=1;MLEAF=0.500;MQ=59.33;MQRankSum=-1.137;QD=34.37;ReadPosRankSum=-0.829;SOR=1.099	GT:AD:DP:GQ:PL	0/1:33,222:255:99:9214,0,717
EU153402.1	1811	.	T	C	6587.04	.	AC=1;AF=0.500;AN=2;BaseQRankSum=-0.098;DP=255;ExcessHet=0.0000;FS=3.953;MLEAC=1;MLEAF=0.500;MQ=59.33;MQRankSum=-1.576;QD=26.04;ReadPosRankSum=-0.869;SOR=1.126	GT:AD:DP:GQ:PL	0/1:26,227:253:99:9445,0,408
EU153402.1	1813	.	T	G	5630.07	.	AC=1;AF=0.500;AN=2;BaseQRankSum=-0.032;DP=238;ExcessHet=0.0000;FS=0.757;MLEAC=1;MLEAF=0.500;MQ=59.30;MQRankSum=0.105;QD=25.59;ReadPosRankSum=-1.510;SOR=0.865	GT:AD:DP:GQ:PL	0/1:30,190:220:99:7879,0,688
EU153402.1	1829	.	C	A	4859.64	.	AC=1;AF=0.500;AN=2;BaseQRankSum=-1.984;DP=162;ExcessHet=0.0000;FS=7.043;MLEAC=1;MLEAF=0.500;MQ=59.17;MQRankSum=1.867;QD=30.00;ReadPosRankSum=-3.108;SOR=1.288	GT:AD:DP:GQ:PL	0/1:43,119:162:99:4867,0,1447
EU153402.1	1837	.	T	C	3648.64	.	AC=1;AF=0.500;AN=2;BaseQRankSum=-2.188;DP=131;ExcessHet=0.0000;FS=5.971;MLEAC=1;MLEAF=0.500;MQ=59.16;MQRankSum=1.299;QD=27.85;ReadPosRankSum=-3.418;SOR=1.229	GT:AD:DP:GQ:PL	0/1:41,90:131:99:3656,0,1451
EU153402.1	1845	.	T	C	2985.64	.	AC=1;AF=0.500;AN=2;BaseQRankSum=-0.904;DP=99;ExcessHet=0.0000;FS=4.711;MLEAC=1;MLEAF=0.500;MQ=58.89;MQRankSum=-1.893;QD=30.78;ReadPosRankSum=-2.536;SOR=1.340	GT:AD:DP:GQ:PL	0/1:24,73:97:99:2993,0,788
EU153402.1	1846	.	G	A	2802.64	.	AC=1;AF=0.500;AN=2;BaseQRankSum=-1.859;DP=100;ExcessHet=0.0000;FS=7.585;MLEAC=1;MLEAF=0.500;MQ=58.90;MQRankSum=-2.141;QD=28.60;ReadPosRankSum=-2.118;SOR=1.450	GT:AD:DP:GQ:PL	0/1:29,69:98:99:2810,0,1004
EU153402.1	1849	.	T	G	72.64	.	AC=1;AF=0.500;AN=2;BaseQRankSum=1.014;DP=94;ExcessHet=0.0000;FS=3.276;MLEAC=1;MLEAF=0.500;MQ=58.83;MQRankSum=-4.829;QD=0.78;ReadPosRankSum=3.094;SOR=1.312	GT:AD:DP:GQ:PL	0/1:85,8:93:80:80,0,3539
EU153402.1	1853	.	G	A	2292.64	.	AC=1;AF=0.500;AN=2;BaseQRankSum=-1.862;DP=89;ExcessHet=0.0000;FS=1.870;MLEAC=1;MLEAF=0.500;MQ=58.83;MQRankSum=0.490;QD=26.05;ReadPosRankSum=-4.328;SOR=0.472	GT:AD:DP:GQ:PL	0/1:31,57:88:99:2300,0,1130
EU153402.1	1856	.	G	A	1944.64	.	AC=1;AF=0.500;AN=2;BaseQRankSum=-2.344;DP=84;ExcessHet=0.0000;FS=0.000;MLEAC=1;MLEAF=0.500;MQ=58.83;MQRankSum=1.176;QD=23.15;ReadPosRankSum=-4.360;SOR=0.667	GT:AD:DP:GQ:PL	0/1:35,49:84:99:1952,0,1302
EU153402.1	1871	.	G	T	457.62	.	AC=1;AF=0.500;AN=2;BaseQRankSum=-4.833;DP=42;ExcessHet=0.0000;FS=1.326;MLEAC=1;MLEAF=0.500;MQ=59.15;MQRankSum=1.264;QD=11.44;ReadPosRankSum=-2.885;SOR=1.085	GT:AD:DP:GQ:PL	0/1:27,13:40:99:465,0,1065
EU153402.1	1939	.	G	A	16899.64	.	AC=1;AF=0.500;AN=2;BaseQRankSum=-0.202;DP=519;ExcessHet=0.0000;FS=3.862;MLEAC=1;MLEAF=0.500;MQ=59.01;MQRankSum=-3.211;QD=33.46;ReadPosRankSum=0.854;SOR=0.727	GT:AD:DP:GQ:PL	0/1:70,435:505:99:16907,0,1366
EU153402.1	1940	.	A	G	12215.64	.	AC=1;AF=0.500;AN=2;BaseQRankSum=0.332;DP=515;ExcessHet=0.0000;FS=1.171;MLEAC=1;MLEAF=0.500;MQ=59.00;MQRankSum=-2.211;QD=24.19;ReadPosRankSum=0.635;SOR=0.603	GT:AD:DP:GQ:PL	0/1:172,333:505:99:12223,0,5624
EU153402.1	1944	.	T	C	19831.06	.	AC=2;AF=1.00;AN=2;BaseQRankSum=0.305;DP=494;ExcessHet=0.0000;FS=2.838;MLEAC=2;MLEAF=1.00;MQ=58.96;MQRankSum=-1.743;QD=28.50;ReadPosRankSum=0.520;SOR=0.569	GT:AD:DP:GQ:PL	1/1:26,467:493:99:19845,314,0
EU153402.1	1949	.	C	CT	19562.03	.	AC=2;AF=1.00;AN=2;BaseQRankSum=-0.204;DP=485;ExcessHet=0.0000;FS=3.166;MLEAC=2;MLEAF=1.00;MQ=58.94;MQRankSum=-2.196;QD=28.88;ReadPosRankSum=0.321;SOR=0.530	GT:AD:DP:GQ:PL	1/1:23,458:481:99:19576,413,0
EU153402.1	1950	.	A	G	19464.06	.	AC=2;AF=1.00;AN=2;BaseQRankSum=-1.025;DP=487;ExcessHet=0.0000;FS=2.799;MLEAC=2;MLEAF=1.00;MQ=58.94;MQRankSum=-2.389;QD=30.72;ReadPosRankSum=1.107;SOR=0.548	GT:AD:DP:GQ:PL	1/1:27,460:487:99:19478,251,0
EU153402.1	1961	.	T	C	18336.64	.	AC=1;AF=0.500;AN=2;BaseQRankSum=0.791;DP=485;ExcessHet=0.0000;FS=5.689;MLEAC=1;MLEAF=0.500;MQ=58.94;MQRankSum=-2.312;QD=29.91;ReadPosRankSum=2.122;SOR=0.493	GT:AD:DP:GQ:PL	0/1:36,445:481:89:18344,0,89
EU153402.1	1970	.	G	C	18751.06	.	AC=2;AF=1.00;AN=2;BaseQRankSum=-0.800;DP=464;ExcessHet=0.0000;FS=1.285;MLEAC=2;MLEAF=1.00;MQ=58.89;MQRankSum=-2.248;QD=32.18;ReadPosRankSum=-0.163;SOR=0.549	GT:AD:DP:GQ:PL	1/1:23,440:463:99:18765,359,0
EU153402.1	1978	.	G	C	18031.06	.	AC=2;AF=1.00;AN=2;BaseQRankSum=-0.204;DP=446;ExcessHet=0.0000;FS=1.297;MLEAC=2;MLEAF=1.00;MQ=58.84;MQRankSum=-2.257;QD=22.29;ReadPosRankSum=-0.005;SOR=0.508	GT:AD:DP:GQ:PL	1/1:22,423:445:99:18045,350,0
EU153402.1	1987	.	A	T	17131.06	.	AC=2;AF=1.00;AN=2;BaseQRankSum=-0.303;DP=421;ExcessHet=0.0000;FS=1.421;MLEAC=2;MLEAF=1.00;MQ=58.78;MQRankSum=-2.216;QD=30.56;ReadPosRankSum=-0.855;SOR=0.398	GT:AD:DP:GQ:PL	1/1:20,401:421:99:17145,367,0
EU153402.1	1991	.	GGATC	G	13938.60	.	AC=1;AF=0.500;AN=2;BaseQRankSum=-1.117;DP=424;ExcessHet=0.0000;FS=1.225;MLEAC=1;MLEAF=0.500;MQ=58.74;MQRankSum=-3.210;QD=34.93;ReadPosRankSum=2.316;SOR=0.564	GT:AD:DP:GQ:PL	0/1:46,353:399:99:13946,0,817
EU153402.1	1996	.	A	AGTTG	15388.03	.	AC=2;AF=1.00;AN=2;BaseQRankSum=0.882;DP=424;ExcessHet=0.0000;FS=1.745;MLEAC=2;MLEAF=1.00;MQ=58.74;MQRankSum=-2.011;QD=30.01;ReadPosRankSum=1.222;SOR=0.498	GT:AD:DP:GQ:PL	1/1:23,368:391:99:15402,143,0
EU153402.1	2001	.	C	G	16624.05	.	AC=2;AF=1.00;AN=2;BaseQRankSum=0.242;DP=399;ExcessHet=0.0000;FS=0.000;MLEAC=2;MLEAF=1.00;MQ=58.66;MQRankSum=-1.862;QD=30.25;ReadPosRankSum=0.675;SOR=0.635	GT:AD:DP:GQ:PL	1/1:13,386:399:99:16826,659,0
EU153402.1	2004	.	A	G	15691.06	.	AC=2;AF=1.00;AN=2;BaseQRankSum=-1.774;DP=391;ExcessHet=0.0000;FS=1.813;MLEAC=2;MLEAF=1.00;MQ=58.64;MQRankSum=-2.400;QD=29.00;ReadPosRankSum=-0.123;SOR=0.506	GT:AD:DP:GQ:PL	1/1:21,370:391:99:15705,232,0
EU153402.1	2014	.	T	C	15970.06	.	AC=2;AF=1.00;AN=2;BaseQRankSum=-0.451;DP=399;ExcessHet=0.0000;FS=2.996;MLEAC=2;MLEAF=1.00;MQ=58.68;MQRankSum=-2.373;QD=24.63;ReadPosRankSum=0.000;SOR=0.395	GT:AD:DP:GQ:PL	1/1:21,377:398:99:15984,253,0
EU153402.1	2017	.	A	G	16051.06	.	AC=2;AF=1.00;AN=2;BaseQRankSum=-0.349;DP=399;ExcessHet=0.0000;FS=2.995;MLEAC=2;MLEAF=1.00;MQ=58.68;MQRankSum=-2.370;QD=29.61;ReadPosRankSum=-0.181;SOR=0.398	GT:AD:DP:GQ:PL	1/1:21,378:399:99:16065,256,0
EU153402.1	2028	.	T	A	12125.64	.	AC=1;AF=0.500;AN=2;BaseQRankSum=-1.235;DP=407;ExcessHet=0.0000;FS=2.269;MLEAC=1;MLEAF=0.500;MQ=58.71;MQRankSum=-4.262;QD=31.17;ReadPosRankSum=-0.817;SOR=0.548	GT:AD:DP:GQ:PL	0/1:68,321:389:99:12133,0,1738
EU153402.1	2029	.	A	G	15464.64	.	AC=1;AF=0.500;AN=2;BaseQRankSum=-1.484;DP=417;ExcessHet=0.0000;FS=0.000;MLEAC=1;MLEAF=0.500;MQ=58.74;MQRankSum=-3.171;QD=25.15;ReadPosRankSum=-0.643;SOR=0.717	GT:AD:DP:GQ:PL	0/1:38,374:412:99:15472,0,449
EU153402.1	2032	.	C	T	16704.06	.	AC=2;AF=1.00;AN=2;BaseQRankSum=-0.873;DP=415;ExcessHet=0.0000;FS=0.000;MLEAC=2;MLEAF=1.00;MQ=58.73;MQRankSum=-2.311;QD=30.66;ReadPosRankSum=-0.673;SOR=0.645	GT:AD:DP:GQ:PL	1/1:21,394:415:99:16718,304,0
EU153402.1	2039	.	T	C	14977.64	.	AC=1;AF=0.500;AN=2;BaseQRankSum=-0.228;DP=413;ExcessHet=0.0000;FS=0.881;MLEAC=1;MLEAF=0.500;MQ=58.78;MQRankSum=-2.898;QD=27.08;ReadPosRankSum=-1.577;SOR=0.920	GT:AD:DP:GQ:PL	0/1:44,363:407:99:14985,0,728
EU153402.1	2042	.	G	A	950.64	.	AC=1;AF=0.500;AN=2;BaseQRankSum=0.009;DP=410;ExcessHet=0.0000;FS=5.295;MLEAC=1;MLEAF=0.500;MQ=58.88;MQRankSum=-2.707;QD=2.41;ReadPosRankSum=0.305;SOR=0.505	GT:AD:DP:GQ:PL	0/1:343,51:394:99:958,0,13106
EU153402.1	2054	.	C	A	17530.06	.	AC=2;AF=1.00;AN=2;BaseQRankSum=0.786;DP=440;ExcessHet=0.0000;FS=0.000;MLEAC=2;MLEAF=1.00;MQ=59.13;MQRankSum=-1.557;QD=27.92;ReadPosRankSum=-1.275;SOR=0.940	GT:AD:DP:GQ:PL	1/1:17,411:428:99:17544,608,0
EU153402.1	2073	.	A	C	514.64	.	AC=1;AF=0.500;AN=2;BaseQRankSum=0.387;DP=36;ExcessHet=0.0000;FS=0.000;MLEAC=1;MLEAF=0.500;MQ=59.07;MQRankSum=-2.587;QD=14.30;ReadPosRankSum=-0.522;SOR=0.883	GT:AD:DP:GQ:PL	0/1:22,14:36:99:522,0,882
EU153402.1	2074	.	G	C	514.64	.	AC=1;AF=0.500;AN=2;BaseQRankSum=0.923;DP=36;ExcessHet=0.0000;FS=0.000;MLEAC=1;MLEAF=0.500;MQ=59.07;MQRankSum=-2.587;QD=14.30;ReadPosRankSum=-0.260;SOR=0.883	GT:AD:DP:GQ:PL	0/1:22,14:36:99:522,0,882
EU153402.1	2077	.	T	C	178.64	.	AC=1;AF=0.500;AN=2;BaseQRankSum=-0.368;DP=36;ExcessHet=0.0000;FS=0.000;MLEAC=1;MLEAF=0.500;MQ=59.07;MQRankSum=1.082;QD=4.96;ReadPosRankSum=1.362;SOR=0.527	GT:AD:DP:GQ:PL	0/1:29,7:36:99:186,0,1197
EU153402.1	2100	.	C	G	184.64	.	AC=1;AF=0.500;AN=2;BaseQRankSum=0.977;DP=41;ExcessHet=0.0000;FS=0.000;MLEAC=1;MLEAF=0.500;MQ=57.86;MQRankSum=1.212;QD=4.50;ReadPosRankSum=-0.797;SOR=0.941	GT:AD:DP:GQ:PL	0/1:34,7:41:99:192,0,1407
EU153402.1	2101	.	A	T	139.64	.	AC=1;AF=0.500;AN=2;BaseQRankSum=0.789;DP=41;ExcessHet=0.0000;FS=1.777;MLEAC=1;MLEAF=0.500;MQ=57.86;MQRankSum=-3.506;QD=3.41;ReadPosRankSum=1.289;SOR=1.329	GT:AD:DP:GQ:PL	0/1:35,6:41:99:147,0,1428
EU153402.1	2106	.	T	A	142.64	.	AC=1;AF=0.500;AN=2;BaseQRankSum=-0.843;DP=40;ExcessHet=0.0000;FS=1.777;MLEAC=1;MLEAF=0.500;MQ=57.81;MQRankSum=-0.213;QD=3.57;ReadPosRankSum=2.785;SOR=1.329	GT:AD:DP:GQ:PL	0/1:34,6:40:99:150,0,1410
EU153402.1	2107	.	C	A	97.64	.	AC=1;AF=0.500;AN=2;BaseQRankSum=-1.046;DP=40;ExcessHet=0.0000;FS=4.620;MLEAC=1;MLEAF=0.500;MQ=57.81;MQRankSum=1.020;QD=2.44;ReadPosRankSum=3.322;SOR=1.967	GT:AD:DP:GQ:PL	0/1:35,5:40:99:105,0,1455
EU153402.1	2112	.	A	G	865.64	.	AC=1;AF=0.500;AN=2;BaseQRankSum=0.564;DP=40;ExcessHet=0.0000;FS=4.677;MLEAC=1;MLEAF=0.500;MQ=57.81;MQRankSum=-2.278;QD=22.20;ReadPosRankSum=1.672;SOR=0.912	GT:AD:DP:GQ:PL	0/1:17,22:39:99:873,0,612
EU153402.1	2114	.	CT	C	217.60	.	AC=1;AF=0.500;AN=2;BaseQRankSum=-1.398;DP=48;ExcessHet=0.0000;FS=5.699;MLEAC=1;MLEAF=0.500;MQ=57.63;MQRankSum=-3.673;QD=4.84;ReadPosRankSum=0.541;SOR=1.777	GT:AD:DP:GQ:PL	0/1:37,8:45:99:225,0,1530
EU153402.1	2116	.	T	C	451.64	.	AC=1;AF=0.500;AN=2;BaseQRankSum=1.052;DP=43;ExcessHet=0.0000;FS=13.658;MLEAC=1;MLEAF=0.500;MQ=57.35;MQRankSum=1.766;QD=10.75;ReadPosRankSum=0.596;SOR=2.075	GT:AD:DP:GQ:PL	0/1:29,13:42:99:459,0,1144
EU153402.1	2119	.	T	TTC	217.60	.	AC=1;AF=0.500;AN=2;BaseQRankSum=0.673;DP=47;ExcessHet=0.0000;FS=5.699;MLEAC=1;MLEAF=0.500;MQ=57.58;MQRankSum=-3.673;QD=4.84;ReadPosRankSum=0.896;SOR=1.777	GT:AD:DP:GQ:PL	0/1:37,8:45:99:225,0,1530
EU153402.1	2121	.	CCT	C	293.60	.	AC=1;AF=0.500;AN=2;BaseQRankSum=0.755;DP=47;ExcessHet=0.0000;FS=11.045;MLEAC=1;MLEAF=0.500;MQ=57.19;MQRankSum=0.675;QD=6.25;ReadPosRankSum=0.057;SOR=2.276	GT:AD:DP:GQ:PL	0/1:37,10:47:99:301,0,1524
EU153402.1	2130	.	G	C	949.64	.	AC=1;AF=0.500;AN=2;BaseQRankSum=1.884;DP=55;ExcessHet=0.0000;FS=4.457;MLEAC=1;MLEAF=0.500;MQ=57.61;MQRankSum=-1.465;QD=23.16;ReadPosRankSum=-1.411;SOR=1.215	GT:AD:DP:GQ:PL	0/1:17,24:41:99:957,0,642
EU153402.1	2138	.	C	G	1830.64	.	AC=1;AF=0.500;AN=2;BaseQRankSum=2.566;DP=62;ExcessHet=0.0000;FS=8.390;MLEAC=1;MLEAF=0.500;MQ=57.88;MQRankSum=-1.829;QD=29.53;ReadPosRankSum=-1.080;SOR=1.679	GT:AD:DP:GQ:PL	0/1:17,45:62:99:1838,0,578
EU153402.1	2151	.	C	T	565.35	.	AC=1;AF=0.500;AN=2;BaseQRankSum=0.100;DP=65;ExcessHet=0.0000;FS=1.156;MLEAC=1;MLEAF=0.500;MQ=57.98;MQRankSum=-3.546;QD=9.27;ReadPosRankSum=1.698;SOR=0.961	GT:AD:DP:GQ:PL	0/1:44,17:61:99:581,0,1796
EU153402.1	2152	.	A	G	785.07	.	AC=1;AF=0.500;AN=2;BaseQRankSum=-0.694;DP=67;ExcessHet=0.0000;FS=5.898;MLEAC=1;MLEAF=0.500;MQ=58.04;MQRankSum=-2.613;QD=14.02;ReadPosRankSum=0.138;SOR=1.536	GT:AD:DP:GQ:PL	0/1:34,22:56:99:821,0,1361
EU153402.1	2154	.	C	T	239.07	.	AC=1;AF=0.500;AN=2;BaseQRankSum=-0.850;DP=66;ExcessHet=0.0000;FS=5.495;MLEAC=1;MLEAF=0.500;MQ=58.42;MQRankSum=0.352;QD=5.09;ReadPosRankSum=-2.774;SOR=1.819	GT:AD:DP:GQ:PL	0/1:36,11:47:99:353,0,1448
EU153402.1	2155	.	G	A	297.04	.	AC=1;AF=0.500;AN=2;BaseQRankSum=1.150;DP=66;ExcessHet=0.0000;FS=0.000;MLEAC=1;MLEAF=0.500;MQ=58.42;MQRankSum=-2.870;QD=5.60;ReadPosRankSum=1.738;SOR=0.693	GT:AD:DP:GQ:PL	0/1:37,16:53:99:541,0,1505
EU153402.1	2159	.	TCACCGC	T	71.01	.	AC=1;AF=0.500;AN=2;BaseQRankSum=-1.608;DP=71;ExcessHet=0.0000;FS=0.000;MLEAC=1;MLEAF=0.500;MQ=58.54;MQRankSum=0.913;QD=1.27;ReadPosRankSum=-1.272;SOR=0.914	GT:AD:DP:GQ:PL	0/1:50,6:56:99:101,0,2081
EU153402.1	2185	.	G	GC	574.60	.	AC=1;AF=0.500;AN=2;BaseQRankSum=-1.326;DP=31;ExcessHet=0.0000;FS=3.192;MLEAC=1;MLEAF=0.500;MQ=60.00;MQRankSum=0.000;QD=18.54;ReadPosRankSum=-3.345;SOR=0.986	GT:AD:DP:GQ:PL	0/1:16,15:31:99:582,0,627
EU153402.1	2188	.	C	CTG	70.60	.	AC=1;AF=0.500;AN=2;BaseQRankSum=-2.652;DP=19;ExcessHet=0.0000;FS=0.000;MLEAC=1;MLEAF=0.500;MQ=60.00;MQRankSum=0.000;QD=3.72;ReadPosRankSum=-0.775;SOR=0.892	GT:AD:DP:GQ:PL	0/1:16,3:19:78:78,0,663
EU153402.1	2302	.	T	A	534.64	.	AC=1;AF=0.500;AN=2;BaseQRankSum=-1.419;DP=47;ExcessHet=0.0000;FS=0.000;MLEAC=1;MLEAF=0.500;MQ=60.00;MQRankSum=0.000;QD=11.38;ReadPosRankSum=-1.208;SOR=0.763	GT:AD:DP:GQ:PL	0/1:30,17:47:99:542,0,1186
EU153402.1	2306	.	A	G	378.64	.	AC=1;AF=0.500;AN=2;BaseQRankSum=1.235;DP=51;ExcessHet=0.0000;FS=1.301;MLEAC=1;MLEAF=0.500;MQ=60.00;MQRankSum=0.000;QD=7.42;ReadPosRankSum=-0.786;SOR=0.407	GT:AD:DP:GQ:PL	0/1:39,12:51:99:386,0,1601
EU153402.1	2307	.	T	C	60.64	.	AC=1;AF=0.500;AN=2;BaseQRankSum=-0.328;DP=52;ExcessHet=0.0000;FS=1.944;MLEAC=1;MLEAF=0.500;MQ=60.00;MQRankSum=0.000;QD=1.17;ReadPosRankSum=-0.340;SOR=0.812	GT:AD:DP:GQ:PL	0/1:47,5:52:68:68,0,1958
EU153402.1	2316	.	A	G	1376.64	.	AC=1;AF=0.500;AN=2;BaseQRankSum=-0.724;DP=72;ExcessHet=0.0000;FS=0.900;MLEAC=1;MLEAF=0.500;MQ=59.81;MQRankSum=1.042;QD=19.39;ReadPosRankSum=-0.880;SOR=0.861	GT:AD:DP:GQ:PL	0/1:35,36:71:99:1384,0,1285
EU153402.1	2329	.	T	C	333.64	.	AC=1;AF=0.500;AN=2;BaseQRankSum=0.716;DP=97;ExcessHet=0.0000;FS=1.124;MLEAC=1;MLEAF=0.500;MQ=59.85;MQRankSum=0.608;QD=3.48;ReadPosRankSum=-1.854;SOR=0.446	GT:AD:DP:GQ:PL	0/1:82,14:96:99:341,0,3369
EU153402.1	2330	.	T	C	191.64	.	AC=1;AF=0.500;AN=2;BaseQRankSum=1.746;DP=98;ExcessHet=0.0000;FS=0.000;MLEAC=1;MLEAF=0.500;MQ=59.85;MQRankSum=0.528;QD=1.96;ReadPosRankSum=1.910;SOR=0.603	GT:AD:DP:GQ:PL	0/1:87,11:98:99:199,0,3568
EU153402.1	2333	.	A	T	345.64	.	AC=1;AF=0.500;AN=2;BaseQRankSum=1.651;DP=108;ExcessHet=0.0000;FS=0.000;MLEAC=1;MLEAF=0.500;MQ=59.38;MQRankSum=0.833;QD=3.23;ReadPosRankSum=-1.429;SOR=0.564	GT:AD:DP:GQ:PL	0/1:92,15:107:99:353,0,3737
EU153402.1	2344	.	A	G	1864.64	.	AC=1;AF=0.500;AN=2;BaseQRankSum=2.111;DP=144;ExcessHet=0.0000;FS=1.359;MLEAC=1;MLEAF=0.500;MQ=59.43;MQRankSum=-2.051;QD=13.04;ReadPosRankSum=-2.586;SOR=0.580	GT:AD:DP:GQ:PL	0/1:91,52:143:99:1872,0,3664
EU153402.1	2352	.	G	T	511.64	.	AC=1;AF=0.500;AN=2;BaseQRankSum=1.316;DP=160;ExcessHet=0.0000;FS=0.000;MLEAC=1;MLEAF=0.500;MQ=59.51;MQRankSum=1.031;QD=3.22;ReadPosRankSum=0.068;SOR=0.686	GT:AD:DP:GQ:PL	0/1:136,23:159:99:519,0,5546
EU153402.1	2360	.	C	T	517.64	.	AC=1;AF=0.500;AN=2;BaseQRankSum=1.289;DP=35;ExcessHet=0.0000;FS=14.719;MLEAC=1;MLEAF=0.500;MQ=57.27;MQRankSum=-3.518;QD=14.79;ReadPosRankSum=1.163;SOR=2.976	GT:AD:DP:GQ:PL	0/1:21,14:35:99:525,0,840
EU153402.1	2363	.	A	G	792.64	.	AC=1;AF=0.500;AN=2;BaseQRankSum=-0.034;DP=37;ExcessHet=0.0000;FS=1.544;MLEAC=1;MLEAF=0.500;MQ=57.03;MQRankSum=-2.681;QD=24.02;ReadPosRankSum=1.108;SOR=1.230	GT:AD:DP:GQ:PL	0/1:13,20:33:99:800,0,463
EU153402.1	2367	.	T	C	475.64	.	AC=1;AF=0.500;AN=2;BaseQRankSum=-0.286;DP=34;ExcessHet=0.0000;FS=0.000;MLEAC=1;MLEAF=0.500;MQ=56.76;MQRankSum=-1.335;QD=13.99;ReadPosRankSum=-0.406;SOR=0.895	GT:AD:DP:GQ:PL	0/1:21,13:34:99:483,0,843
EU153402.1	2374	.	C	T	776.02	.	AC=1;AF=0.500;AN=2;BaseQRankSum=-0.674;DP=33;ExcessHet=0.0000;FS=0.000;MLEAC=1;MLEAF=0.500;MQ=56.66;MQRankSum=-2.144;QD=25.03;ReadPosRankSum=0.682;SOR=0.495	GT:AD:DP:GQ:PL	0/1:11,20:31:99:807,0,402
EU153402.1	2376	.	C	T	568.64	.	AC=1;AF=0.500;AN=2;BaseQRankSum=1.002;DP=33;ExcessHet=0.0000;FS=0.000;MLEAC=1;MLEAF=0.500;MQ=56.66;MQRankSum=-1.563;QD=17.23;ReadPosRankSum=1.114;SOR=0.495	GT:AD:DP:GQ:PL	0/1:18,15:33:99:576,0,711
EU153402.1	2378	.	C	A	73.64	.	AC=1;AF=0.500;AN=2;BaseQRankSum=-2.502;DP=33;ExcessHet=0.0000;FS=0.000;MLEAC=1;MLEAF=0.500;MQ=55.84;MQRankSum=-1.372;QD=2.23;ReadPosRankSum=0.973;SOR=0.395	GT:AD:DP:GQ:PL	0/1:29,4:33:81:81,0,1185
EU153402.1	2380	.	A	G	526.64	.	AC=1;AF=0.500;AN=2;BaseQRankSum=-1.002;DP=32;ExcessHet=0.0000;FS=0.000;MLEAC=1;MLEAF=0.500;MQ=55.71;MQRankSum=-1.414;QD=16.46;ReadPosRankSum=0.354;SOR=0.693	GT:AD:DP:GQ:PL	0/1:18,14:32:99:534,0,714
EU153402.1	2382	.	T	A	622.64	.	AC=1;AF=0.500;AN=2;BaseQRankSum=1.586;DP=30;ExcessHet=0.0000;FS=0.000;MLEAC=1;MLEAF=0.500;MQ=56.14;MQRankSum=-2.031;QD=20.75;ReadPosRankSum=0.749;SOR=0.560	GT:AD:DP:GQ:PL	0/1:14,16:30:99:630,0,540
EU153402.1	2398	.	A	G	631.64	.	AC=1;AF=0.500;AN=2;BaseQRankSum=1.281;DP=27;ExcessHet=0.0000;FS=0.000;MLEAC=1;MLEAF=0.500;MQ=55.70;MQRankSum=-1.682;QD=23.39;ReadPosRankSum=0.815;SOR=0.848	GT:AD:DP:GQ:PL	0/1:11,16:27:99:639,0,414
EU153402.1	2404	.	T	C	541.64	.	AC=1;AF=0.500;AN=2;BaseQRankSum=0.000;DP=27;ExcessHet=0.0000;FS=1.690;MLEAC=1;MLEAF=0.500;MQ=55.70;MQRankSum=-1.414;QD=20.06;ReadPosRankSum=1.166;SOR=1.179	GT:AD:DP:GQ:PL	0/1:13,14:27:99:549,0,504
EU153402.1	2412	.	C	T	766.64	.	AC=1;AF=0.500;AN=2;BaseQRankSum=0.000;DP=27;ExcessHet=0.0000;FS=0.000;MLEAC=1;MLEAF=0.500;MQ=55.70;MQRankSum=-2.073;QD=28.39;ReadPosRankSum=0.159;SOR=0.765	GT:AD:DP:GQ:PL	0/1:8,19:27:99:774,0,279
EU153402.1	2418	.	G	T	763.64	.	AC=1;AF=0.500;AN=2;BaseQRankSum=3.112;DP=28;ExcessHet=0.0000;FS=0.000;MLEAC=1;MLEAF=0.500;MQ=55.86;MQRankSum=-2.192;QD=27.27;ReadPosRankSum=0.295;SOR=0.631	GT:AD:DP:GQ:PL	0/1:9,19:28:99:771,0,321
EU153402.1	2423	.	C	A	628.64	.	AC=1;AF=0.500;AN=2;BaseQRankSum=0.995;DP=28;ExcessHet=0.0000;FS=0.000;MLEAC=1;MLEAF=0.500;MQ=55.86;MQRankSum=-1.806;QD=22.45;ReadPosRankSum=1.370;SOR=0.733	GT:AD:DP:GQ:PL	0/1:12,16:28:99:636,0,456
EU153402.1	2428	.	C	T	524.02	.	AC=1;AF=0.500;AN=2;BaseQRankSum=2.448;DP=27;ExcessHet=0.0000;FS=0.000;MLEAC=1;MLEAF=0.500;MQ=55.70;MQRankSum=-1.626;QD=20.96;ReadPosRankSum=1.123;SOR=1.022	GT:AD:DP:GQ:PL	0/1:11,14:25:99:555,0,420
EU153402.1	2432	.	C	T	547.64	.	AC=1;AF=0.500;AN=2;BaseQRankSum=1.772;DP=26;ExcessHet=0.0000;FS=0.000;MLEAC=1;MLEAF=0.500;MQ=55.52;MQRankSum=-1.834;QD=21.91;ReadPosRankSum=0.557;SOR=1.022	GT:AD:DP:GQ:PL	0/1:11,14:25:99:555,0,420
EU153402.1	2437	.	G	GC	550.60	.	AC=1;AF=0.500;AN=2;BaseQRankSum=1.772;DP=26;ExcessHet=0.0000;FS=1.770;MLEAC=1;MLEAF=0.500;MQ=55.52;MQRankSum=-2.274;QD=22.94;ReadPosRankSum=1.114;SOR=1.179	GT:AD:DP:GQ:PL	0/1:10,14:24:99:558,0,378
EU153402.1	2441	.	A	T	550.64	.	AC=1;AF=0.500;AN=2;BaseQRankSum=1.714;DP=27;ExcessHet=0.0000;FS=0.000;MLEAC=1;MLEAF=0.500;MQ=55.70;MQRankSum=-1.496;QD=22.94;ReadPosRankSum=0.869;SOR=0.693	GT:AD:DP:GQ:PL	0/1:10,14:24:99:558,0,378
EU153402.1	2442	.	T	TTTC	499.60	.	AC=1;AF=0.500;AN=2;BaseQRankSum=1.928;DP=26;ExcessHet=0.0000;FS=1.721;MLEAC=1;MLEAF=0.500;MQ=55.52;MQRankSum=-1.538;QD=19.22;ReadPosRankSum=1.089;SOR=1.473	GT:AD:DP:GQ:PL	0/1:13,13:26:99:507,0,507
EU153402.1	2446	.	C	CTT	493.60	.	AC=1;AF=0.500;AN=2;BaseQRankSum=1.928;DP=29;ExcessHet=0.0000;FS=3.771;MLEAC=1;MLEAF=0.500;MQ=55.66;MQRankSum=-1.331;QD=17.02;ReadPosRankSum=0.708;SOR=1.718	GT:AD:DP:GQ:PL	0/1:16,13:29:99:501,0,553
EU153402.1	2447	.	T	C	40.64	.	AC=1;AF=0.500;AN=2;BaseQRankSum=0.532;DP=30;ExcessHet=0.0000;FS=5.469;MLEAC=1;MLEAF=0.500;MQ=55.61;MQRankSum=-0.173;QD=1.35;ReadPosRankSum=-1.704;SOR=0.916	GT:AD:DP:GQ:PL	0/1:27,3:30:48:48,0,1045
EU153402.1	2448	.	G	A	40.63	.	AC=1;AF=0.500;AN=2;BaseQRankSum=0.607;DP=30;ExcessHet=0.0000;FS=5.469;MLEAC=1;MLEAF=0.500;MQ=55.61;MQRankSum=-0.173;QD=1.35;ReadPosRankSum=-1.444;SOR=0.916	GT:AD:DP:GQ:PL	0/1:27,3:30:48:48,0,1045
EU153402.1	2449	.	G	GTCGGCC	485.31	.	AC=1;AF=0.500;AN=2;BaseQRankSum=1.499;DP=29;ExcessHet=0.0000;FS=6.262;MLEAC=1;MLEAF=0.500;MQ=56.19;MQRankSum=-1.563;QD=16.73;ReadPosRankSum=0.821;SOR=2.147	GT:AD:DP:GQ:PL	0/1:16,13:29:99:501,0,553
EU153402.1	2451	.	A	G	484.64	.	AC=1;AF=0.500;AN=2;BaseQRankSum=1.344;DP=31;ExcessHet=0.0000;FS=8.564;MLEAC=1;MLEAF=0.500;MQ=56.44;MQRankSum=-1.948;QD=15.63;ReadPosRankSum=0.905;SOR=2.108	GT:AD:DP:GQ:PL	0/1:18,13:31:99:492,0,717
EU153402.1	2453	.	A	G	442.64	.	AC=1;AF=0.500;AN=2;BaseQRankSum=1.260;DP=30;ExcessHet=0.0000;FS=11.444;MLEAC=1;MLEAF=0.500;MQ=56.32;MQRankSum=-2.116;QD=14.75;ReadPosRankSum=0.931;SOR=1.901	GT:AD:DP:GQ:PL	0/1:18,12:30:99:450,0,720
EU153402.1	2456	.	A	C,ACC	544.06	.	AC=1,1;AF=0.500,0.500;AN=2;BaseQRankSum=1.283;DP=32;ExcessHet=0.0000;FS=0.000;MLEAC=1,1;MLEAF=0.500,0.500;MQ=56.55;MQRankSum=-1.269;QD=17.00;ReadPosRankSum=-1.650;SOR=0.754	GT:AD:DP:GQ:PL	1/2:9,11,12:32:84:561,126,471,84,0,426
EU153402.1	2460	.	T	G	1099.64	.	AC=1;AF=0.500;AN=2;BaseQRankSum=1.058;DP=36;ExcessHet=0.0000;FS=0.000;MLEAC=1;MLEAF=0.500;MQ=56.52;MQRankSum=-1.250;QD=30.55;ReadPosRankSum=-2.246;SOR=0.719	GT:AD:DP:GQ:PL	0/1:9,27:36:99:1107,0,297
EU153402.1	2461	.	T	C	334.64	.	AC=1;AF=0.500;AN=2;BaseQRankSum=1.111;DP=38;ExcessHet=0.0000;FS=8.774;MLEAC=1;MLEAF=0.500;MQ=56.36;MQRankSum=-2.997;QD=9.30;ReadPosRankSum=1.641;SOR=2.277	GT:AD:DP:GQ:PL	0/1:26,10:36:99:342,0,1057
EU153402.1	2469	.	C	T	430.64	.	AC=1;AF=0.500;AN=2;BaseQRankSum=0.978;DP=50;ExcessHet=0.0000;FS=1.219;MLEAC=1;MLEAF=0.500;MQ=57.18;MQRankSum=-3.197;QD=8.79;ReadPosRankSum=1.972;SOR=0.906	GT:AD:DP:GQ:PL	0/1:36,13:49:99:438,0,1458
EU153402.1	2472	.	A	T	169.64	.	AC=1;AF=0.500;AN=2;BaseQRankSum=-0.881;DP=47;ExcessHet=0.0000;FS=1.660;MLEAC=1;MLEAF=0.500;MQ=57.09;MQRankSum=-2.617;QD=3.69;ReadPosRankSum=2.345;SOR=1.238	GT:AD:DP:GQ:PL	0/1:39,7:46:99:177,0,1616
EU153402.1	2473	.	A	T	1642.75	.	AC=1;AF=0.500;AN=2;BaseQRankSum=1.617;DP=49;ExcessHet=0.0000;FS=0.000;MLEAC=1;MLEAF=0.500;MQ=57.21;MQRankSum=-1.635;QD=34.22;ReadPosRankSum=-1.843;SOR=0.502	GT:AD:DP:GQ:PL	0/1:8,40:48:99:1656,0,216
EU153402.1	2476	.	G	T,C	1048.08	.	AC=1,1;AF=0.500,0.500;AN=2;BaseQRankSum=0.957;DP=51;ExcessHet=0.0000;FS=4.800;MLEAC=1,1;MLEAF=0.500,0.500;MQ=57.18;MQRankSum=-1.766;QD=20.55;ReadPosRankSum=-2.431;SOR=0.967	GT:AD:DP:GQ:PL	1/2:12,15,24:51:99:1098,494,948,114,0,540
EU153402.1	2487	.	G	T	2448.64	.	AC=1;AF=0.500;AN=2;BaseQRankSum=-0.268;DP=66;ExcessHet=0.0000;FS=3.699;MLEAC=1;MLEAF=0.500;MQ=57.36;MQRankSum=-1.659;QD=30.09;ReadPosRankSum=-1.902;SOR=0.384	GT:AD:DP:GQ:PL	0/1:7,59:66:99:2456,0,116
EU153402.1	2493	.	T	A	2612.64	.	AC=1;AF=0.500;AN=2;BaseQRankSum=-0.605;DP=71;ExcessHet=0.0000;FS=1.707;MLEAC=1;MLEAF=0.500;MQ=57.55;MQRankSum=-1.476;QD=28.52;ReadPosRankSum=-0.799;SOR=0.324	GT:AD:DP:GQ:PL	0/1:6,63:69:62:2620,0,62
EU153402.1	2597	.	T	C	18740.64	.	AC=1;AF=0.500;AN=2;BaseQRankSum=2.345;DP=1643;ExcessHet=0.0000;FS=16.827;MLEAC=1;MLEAF=0.500;MQ=35.35;MQRankSum=-7.103;QD=11.79;ReadPosRankSum=3.568;SOR=0.590	GT:AD:DP:GQ:PL	0/1:933,657:1590:99:18748,0,29789
EU153402.1	2627	.	G	A	65900.06	.	AC=2;AF=1.00;AN=2;BaseQRankSum=0.748;DP=1598;ExcessHet=0.0000;FS=3.776;MLEAC=2;MLEAF=1.00;MQ=35.82;MQRankSum=-1.609;QD=33.87;ReadPosRankSum=0.225;SOR=0.889	GT:AD:DP:GQ:PL	1/1:18,1550:1568:99:65914,4049,0
EU153402.1	2633	.	A	G	8840.64	.	AC=1;AF=0.500;AN=2;BaseQRankSum=6.820;DP=1766;ExcessHet=0.0000;FS=14.223;MLEAC=1;MLEAF=0.500;MQ=35.84;MQRankSum=-6.283;QD=5.30;ReadPosRankSum=0.046;SOR=1.746	GT:AD:DP:GQ:PL	0/1:1279,388:1667:99:8848,0,44821
EU153402.1	2652	.	T	C	2315.64	.	AC=1;AF=0.500;AN=2;BaseQRankSum=4.150;DP=2411;ExcessHet=0.0000;FS=1.907;MLEAC=1;MLEAF=0.500;MQ=35.18;MQRankSum=-3.266;QD=1.00;ReadPosRankSum=-3.801;SOR=0.512	GT:AD:DP:GQ:PL	0/1:2044,261:2305:99:2323,0,75434
EU153402.1	2691	.	A	C	5202.64	.	AC=1;AF=0.500;AN=2;BaseQRankSum=1.014;DP=3676;ExcessHet=0.0000;FS=0.000;MLEAC=1;MLEAF=0.500;MQ=34.44;MQRankSum=0.016;QD=1.48;ReadPosRankSum=0.056;SOR=0.836	GT:AD:DP:GQ:PL	0/1:3058,458:3516:99:5210,0,107137
EU153402.1	2862	.	C	G	488.04	.	AC=1;AF=0.500;AN=2;BaseQRankSum=1.187;DP=62;ExcessHet=0.0000;FS=9.040;MLEAC=1;MLEAF=0.500;MQ=48.49;MQRankSum=-4.822;QD=8.13;ReadPosRankSum=-3.366;SOR=1.846	GT:AD:DP:GQ:PL	0/1:20,40:60:99:936,0,727
EU153402.1	2891	.	T	G	151.04	.	AC=1;AF=0.500;AN=2;BaseQRankSum=-1.228;DP=55;ExcessHet=0.0000;FS=3.303;MLEAC=1;MLEAF=0.500;MQ=52.89;MQRankSum=1.191;QD=4.20;ReadPosRankSum=-2.175;SOR=1.371	GT:AD:DP:GQ:PL	0/1:26,10:36:99:340,0,1061
EU153402.1	2896	.	G	C	231.04	.	AC=1;AF=0.500;AN=2;BaseQRankSum=-0.685;DP=58;ExcessHet=0.0000;FS=3.304;MLEAC=1;MLEAF=0.500;MQ=53.23;MQRankSum=1.362;QD=5.02;ReadPosRankSum=-1.375;SOR=1.514	GT:AD:DP:GQ:PL	0/1:36,10:46:99:310,0,1443
EU153402.1	2899	.	G	T	706.04	.	AC=1;AF=0.500;AN=2;BaseQRankSum=-0.443;DP=60;ExcessHet=0.0000;FS=2.649;MLEAC=1;MLEAF=0.500;MQ=53.47;MQRankSum=-2.379;QD=14.71;ReadPosRankSum=-1.040;SOR=1.230	GT:AD:DP:GQ:PL	0/1:22,26:48:99:987,0,844
EU153402.1	2908	.	G	C	514.64	.	AC=1;AF=0.500;AN=2;BaseQRankSum=1.366;DP=55;ExcessHet=0.0000;FS=4.513;MLEAC=1;MLEAF=0.500;MQ=56.07;MQRankSum=-4.335;QD=9.90;ReadPosRankSum=-0.604;SOR=1.536	GT:AD:DP:GQ:PL	0/1:35,17:52:99:522,0,1418
EU153402.1	2925	.	G	A	633.64	.	AC=1;AF=0.500;AN=2;BaseQRankSum=-0.277;DP=58;ExcessHet=0.0000;FS=2.579;MLEAC=1;MLEAF=0.500;MQ=58.31;MQRankSum=1.434;QD=11.31;ReadPosRankSum=0.087;SOR=1.230	GT:AD:DP:GQ:PL	0/1:38,18:56:99:641,0,1541
EU153402.1	2930	.	A	G	754.64	.	AC=1;AF=0.500;AN=2;BaseQRankSum=1.325;DP=70;ExcessHet=0.0000;FS=0.000;MLEAC=1;MLEAF=0.500;MQ=59.35;MQRankSum=1.430;QD=11.10;ReadPosRankSum=0.376;SOR=0.790	GT:AD:DP:GQ:PL	0/1:46,22:68:99:762,0,1828
EU153402.1	2932	.	G	A	124.64	.	AC=1;AF=0.500;AN=2;BaseQRankSum=-1.202;DP=62;ExcessHet=0.0000;FS=1.547;MLEAC=1;MLEAF=0.500;MQ=59.30;MQRankSum=-1.117;QD=2.04;ReadPosRankSum=-0.106;SOR=0.984	GT:AD:DP:GQ:PL	0/1:54,7:61:99:132,0,2195
EU153402.1	2935	.	G	T	767.64	.	AC=1;AF=0.500;AN=2;BaseQRankSum=1.488;DP=64;ExcessHet=0.0000;FS=1.052;MLEAC=1;MLEAF=0.500;MQ=59.29;MQRankSum=1.499;QD=11.99;ReadPosRankSum=0.391;SOR=0.950	GT:AD:DP:GQ:PL	0/1:42,22:64:99:775,0,1697
EU153402.1	2940	.	C	T	219.64	.	AC=1;AF=0.500;AN=2;BaseQRankSum=-1.326;DP=69;ExcessHet=0.0000;FS=1.203;MLEAC=1;MLEAF=0.500;MQ=59.34;MQRankSum=-2.611;QD=3.23;ReadPosRankSum=-3.145;SOR=1.058	GT:AD:DP:GQ:PL	0/1:53,15:68:99:227,0,2181
EU153402.1	2941	.	T	C	54.64	.	AC=1;AF=0.500;AN=2;BaseQRankSum=1.687;DP=69;ExcessHet=0.0000;FS=1.834;MLEAC=1;MLEAF=0.500;MQ=59.34;MQRankSum=-1.130;QD=0.79;ReadPosRankSum=-0.362;SOR=1.308	GT:AD:DP:GQ:PL	0/1:63,6:69:62:62,0,2627
EU153402.1	2953	.	G	A	45.64	.	AC=1;AF=0.500;AN=2;BaseQRankSum=1.435;DP=72;ExcessHet=0.0000;FS=1.821;MLEAC=1;MLEAF=0.500;MQ=59.37;MQRankSum=-1.180;QD=0.63;ReadPosRankSum=0.538;SOR=1.397	GT:AD:DP:GQ:PL	0/1:66,6:72:53:53,0,2753
EU153402.1	2956	.	C	T	135.64	.	AC=1;AF=0.500;AN=2;BaseQRankSum=1.477;DP=72;ExcessHet=0.0000;FS=0.000;MLEAC=1;MLEAF=0.500;MQ=59.37;MQRankSum=-4.198;QD=1.88;ReadPosRankSum=0.260;SOR=0.446	GT:AD:DP:GQ:PL	0/1:64,8:72:99:143,0,2663
EU153402.1	2959	.	T	A	42.64	.	AC=1;AF=0.500;AN=2;BaseQRankSum=1.429;DP=73;ExcessHet=0.0000;FS=1.824;MLEAC=1;MLEAF=0.500;MQ=59.37;MQRankSum=-1.197;QD=0.58;ReadPosRankSum=0.889;SOR=1.362	GT:AD:DP:GQ:PL	0/1:67,6:73:50:50,0,2795
EU153402.1	2968	.	A	T	39.64	.	AC=1;AF=0.500;AN=2;BaseQRankSum=1.029;DP=74;ExcessHet=0.0000;FS=3.810;MLEAC=1;MLEAF=0.500;MQ=59.38;MQRankSum=-1.213;QD=0.54;ReadPosRankSum=1.708;SOR=1.421	GT:AD:DP:GQ:PL	0/1:68,6:74:47:47,0,2837
EU153402.1	2971	.	T	C	624.64	.	AC=1;AF=0.500;AN=2;BaseQRankSum=0.475;DP=74;ExcessHet=0.0000;FS=1.046;MLEAC=1;MLEAF=0.500;MQ=59.38;MQRankSum=-1.121;QD=8.44;ReadPosRankSum=-0.359;SOR=0.859	GT:AD:DP:GQ:PL	0/1:55,19:74:99:632,0,2252
EU153402.1	2975	.	A	G	2511.64	.	AC=1;AF=0.500;AN=2;BaseQRankSum=-0.604;DP=75;ExcessHet=0.0000;FS=2.567;MLEAC=1;MLEAF=0.500;MQ=59.39;MQRankSum=0.367;QD=33.49;ReadPosRankSum=0.592;SOR=1.132	GT:AD:DP:GQ:PL	0/1:14,61:75:99:2519,0,404
EU153402.1	2990	.	T	A	639.64	.	AC=1;AF=0.500;AN=2;BaseQRankSum=0.182;DP=77;ExcessHet=0.0000;FS=0.000;MLEAC=1;MLEAF=0.500;MQ=59.61;MQRankSum=-2.288;QD=9.27;ReadPosRankSum=2.070;SOR=0.752	GT:AD:DP:GQ:PL	0/1:50,19:69:99:647,0,2042
EU153402.1	2999	.	T	C	2091.64	.	AC=1;AF=0.500;AN=2;BaseQRankSum=-1.739;DP=77;ExcessHet=0.0000;FS=5.862;MLEAC=1;MLEAF=0.500;MQ=59.61;MQRankSum=-0.870;QD=29.05;ReadPosRankSum=0.741;SOR=0.211	GT:AD:DP:GQ:PL	0/1:20,52:72:99:2099,0,683
EU153402.1	3000	.	G	A	591.64	.	AC=1;AF=0.500;AN=2;BaseQRankSum=-0.354;DP=77;ExcessHet=0.0000;FS=0.000;MLEAC=1;MLEAF=0.500;MQ=59.61;MQRankSum=-2.398;QD=8.45;ReadPosRankSum=2.447;SOR=0.785	GT:AD:DP:GQ:PL	0/1:52,18:70:99:599,0,2129
EU153402.1	3011	.	T	TTA	1509.60	.	AC=1;AF=0.500;AN=2;BaseQRankSum=-2.869;DP=79;ExcessHet=0.0000;FS=6.337;MLEAC=1;MLEAF=0.500;MQ=59.62;MQRankSum=1.747;QD=19.11;ReadPosRankSum=-1.040;SOR=0.268	GT:AD:DP:GQ:PL	0/1:40,39:79:99:1517,0,1562
EU153402.1	3015	.	A	G	273.64	.	AC=1;AF=0.500;AN=2;BaseQRankSum=0.918;DP=79;ExcessHet=0.0000;FS=3.157;MLEAC=1;MLEAF=0.500;MQ=59.62;MQRankSum=-1.358;QD=3.85;ReadPosRankSum=2.935;SOR=1.365	GT:AD:DP:GQ:PL	0/1:60,11:71:99:281,0,2486
EU153402.1	3021	.	T	C	459.64	.	AC=1;AF=0.500;AN=2;BaseQRankSum=1.284;DP=129;ExcessHet=0.0000;FS=0.944;MLEAC=1;MLEAF=0.500;MQ=59.73;MQRankSum=0.954;QD=3.56;ReadPosRankSum=0.389;SOR=0.556	GT:AD:DP:GQ:PL	0/1:110,19:129:99:467,0,4562
EU153402.1	3025	.	A	G	66.64	.	AC=1;AF=0.500;AN=2;BaseQRankSum=-0.463;DP=125;ExcessHet=0.0000;FS=1.316;MLEAC=1;MLEAF=0.500;MQ=59.72;MQRankSum=0.684;QD=0.53;ReadPosRankSum=0.756;SOR=1.077	GT:AD:DP:GQ:PL	0/1:115,10:125:74:74,0,4798
EU153402.1	3026	.	G	C	1062.64	.	AC=1;AF=0.500;AN=2;BaseQRankSum=1.468;DP=127;ExcessHet=0.0000;FS=2.968;MLEAC=1;MLEAF=0.500;MQ=59.72;MQRankSum=-2.524;QD=11.43;ReadPosRankSum=-1.419;SOR=0.409	GT:AD:DP:GQ:PL	0/1:63,30:93:99:1070,0,2554
EU153402.1	3027	.	A	G	2630.64	.	AC=1;AF=0.500;AN=2;BaseQRankSum=0.387;DP=126;ExcessHet=0.0000;FS=0.000;MLEAC=1;MLEAF=0.500;MQ=59.72;MQRankSum=0.763;QD=22.29;ReadPosRankSum=3.045;SOR=0.714	GT:AD:DP:GQ:PL	0/1:51,67:118:99:2638,0,1858
EU153402.1	3033	.	A	G	210.64	.	AC=1;AF=0.500;AN=2;BaseQRankSum=-2.538;DP=122;ExcessHet=0.0000;FS=14.244;MLEAC=1;MLEAF=0.500;MQ=59.71;MQRankSum=0.797;QD=1.73;ReadPosRankSum=-1.415;SOR=1.475	GT:AD:DP:GQ:PL	0/1:109,13:122:99:218,0,4538
EU153402.1	3036	.	C	T	309.64	.	AC=1;AF=0.500;AN=2;BaseQRankSum=0.889;DP=119;ExcessHet=0.0000;FS=2.333;MLEAC=1;MLEAF=0.500;MQ=59.71;MQRankSum=-1.889;QD=2.60;ReadPosRankSum=0.967;SOR=1.040	GT:AD:DP:GQ:PL	0/1:104,15:119:99:317,0,4322
EU153402.1	3038	.	G	A	225.64	.	AC=1;AF=0.500;AN=2;BaseQRankSum=-1.942;DP=117;ExcessHet=0.0000;FS=13.858;MLEAC=1;MLEAF=0.500;MQ=59.70;MQRankSum=0.817;QD=1.93;ReadPosRankSum=-1.695;SOR=1.481	GT:AD:DP:GQ:PL	0/1:104,13:117:99:233,0,4328
EU153402.1	3044	.	GT	G	482.88	.	AC=1;AF=0.500;AN=2;BaseQRankSum=0.098;DP=113;ExcessHet=0.0000;FS=9.237;MLEAC=1;MLEAF=0.500;MQ=59.69;MQRankSum=-1.386;QD=4.56;ReadPosRankSum=-1.767;SOR=0.587	GT:AD:DP:GQ:PL	0/1:88,18:106:99:491,0,3641
EU153402.1	3045	.	T	*,C	2341.04	.	AC=1,1;AF=0.500,0.500;AN=2;BaseQRankSum=-1.077;DP=113;ExcessHet=0.0000;FS=2.336;MLEAC=1,1;MLEAF=0.500,0.500;MQ=59.69;MQRankSum=-0.913;QD=20.72;ReadPosRankSum=0.526;SOR=0.379	GT:AD:DP:GQ:PL	1/2:16,25,72:113:99:3353,2351,2948,378,0,833
EU153402.1	3048	.	T	A,G	2559.10	.	AC=1,1;AF=0.500,0.500;AN=2;BaseQRankSum=-2.078;DP=112;ExcessHet=0.0000;FS=0.966;MLEAC=1,1;MLEAF=0.500,0.500;MQ=59.69;MQRankSum=-1.115;QD=25.09;ReadPosRankSum=-1.156;SOR=0.876	GT:AD:DP:GQ:PL	1/2:20,46,36:102:99:2576,704,1406,1124,0,1820
EU153402.1	3049	.	A	C,AAT	1520.06	.	AC=1,1;AF=0.500,0.500;AN=2;BaseQRankSum=-0.503;DP=112;ExcessHet=0.0000;FS=4.050;MLEAC=1,1;MLEAF=0.500,0.500;MQ=59.69;MQRankSum=-1.342;QD=14.62;ReadPosRankSum=1.266;SOR=1.142	GT:AD:DP:GQ:PL	1/2:32,33,39:104:58:1537,269,1745,58,0,1286
EU153402.1	3053	.	T	C	142.27	.	AC=1;AF=0.500;AN=2;BaseQRankSum=-0.488;DP=106;ExcessHet=0.0000;FS=7.839;MLEAC=1;MLEAF=0.500;MQ=59.67;MQRankSum=0.785;QD=1.44;ReadPosRankSum=-2.237;SOR=0.805	GT:AD:DP:GQ:PL	0/1:89,10:99:99:152,0,3707
EU153402.1	3068	.	A	G	1196.04	.	AC=1;AF=0.500;AN=2;BaseQRankSum=-0.948;DP=90;ExcessHet=0.0000;FS=1.853;MLEAC=1;MLEAF=0.500;MQ=59.63;MQRankSum=-2.373;QD=14.41;ReadPosRankSum=-0.885;SOR=0.981	GT:AD:DP:GQ:PL	0/1:48,35:83:99:1325,0,1910
EU153402.1	3082	.	A	G	997.07	.	AC=1;AF=0.500;AN=2;BaseQRankSum=-0.068;DP=81;ExcessHet=0.0000;FS=0.000;MLEAC=1;MLEAF=0.500;MQ=59.59;MQRankSum=-2.363;QD=13.66;ReadPosRankSum=-0.683;SOR=0.789	GT:AD:DP:GQ:PL	0/1:42,31:73:99:1122,0,1670
EU153402.1	3091	.	G	C	524.04	.	AC=1;AF=0.500;AN=2;BaseQRankSum=-1.242;DP=69;ExcessHet=0.0000;FS=0.000;MLEAC=1;MLEAF=0.500;MQ=59.55;MQRankSum=-2.154;QD=9.04;ReadPosRankSum=0.212;SOR=0.719	GT:AD:DP:GQ:PL	0/1:35,23:58:99:860,0,1355
EU153402.1	3097	.	T	C	524.04	.	AC=1;AF=0.500;AN=2;BaseQRankSum=-0.213;DP=64;ExcessHet=0.0000;FS=2.302;MLEAC=1;MLEAF=0.500;MQ=59.57;MQRankSum=-1.991;QD=9.19;ReadPosRankSum=-0.036;SOR=0.631	GT:AD:DP:GQ:PL	0/1:38,19:57:99:683,0,1498
EU153402.1	3110	.	T	A	489.64	.	AC=1;AF=0.500;AN=2;BaseQRankSum=1.454;DP=59;ExcessHet=0.0000;FS=0.000;MLEAC=1;MLEAF=0.500;MQ=59.54;MQRankSum=0.861;QD=8.30;ReadPosRankSum=-0.714;SOR=0.638	GT:AD:DP:GQ:PL	0/1:44,15:59:99:497,0,1802
EU153402.1	3111	.	A	G	546.64	.	AC=1;AF=0.500;AN=2;BaseQRankSum=-0.866;DP=59;ExcessHet=0.0000;FS=0.000;MLEAC=1;MLEAF=0.500;MQ=59.54;MQRankSum=-2.200;QD=9.94;ReadPosRankSum=0.775;SOR=0.646	GT:AD:DP:GQ:PL	0/1:39,16:55:99:554,0,1589
EU153402.1	3112	.	C	T	439.95	.	AC=1;AF=0.500;AN=2;BaseQRankSum=1.998;DP=59;ExcessHet=0.0000;FS=0.000;MLEAC=1;MLEAF=0.500;MQ=59.54;MQRankSum=0.864;QD=8.00;ReadPosRankSum=-0.083;SOR=0.648	GT:AD:DP:GQ:PL	0/1:41,14:55:99:464,0,1679
EU153402.1	3117	.	G	A	929.64	.	AC=1;AF=0.500;AN=2;BaseQRankSum=0.166;DP=58;ExcessHet=0.0000;FS=0.000;MLEAC=1;MLEAF=0.500;MQ=59.53;MQRankSum=-1.563;QD=16.60;ReadPosRankSum=-0.119;SOR=0.707	GT:AD:DP:GQ:PL	0/1:31,25:56:99:937,0,1226
EU153402.1	3118	.	A	G	1002.64	.	AC=1;AF=0.500;AN=2;BaseQRankSum=0.514;DP=59;ExcessHet=0.0000;FS=1.047;MLEAC=1;MLEAF=0.500;MQ=59.54;MQRankSum=-1.428;QD=18.92;ReadPosRankSum=0.183;SOR=0.790	GT:AD:DP:GQ:PL	0/1:27,26:53:99:1010,0,1055
EU153402.1	3123	.	A	G	354.64	.	AC=1;AF=0.500;AN=2;BaseQRankSum=0.882;DP=60;ExcessHet=0.0000;FS=0.000;MLEAC=1;MLEAF=0.500;MQ=59.55;MQRankSum=0.751;QD=6.01;ReadPosRankSum=0.611;SOR=0.578	GT:AD:DP:GQ:PL	0/1:47,12:59:99:362,0,1938
EU153402.1	3124	.	T	C	271.64	.	AC=1;AF=0.500;AN=2;BaseQRankSum=0.739;DP=59;ExcessHet=0.0000;FS=1.345;MLEAC=1;MLEAF=0.500;MQ=59.54;MQRankSum=0.691;QD=4.77;ReadPosRankSum=-2.515;SOR=1.032	GT:AD:DP:GQ:PL	0/1:47,10:57:99:279,0,1943
EU153402.1	3125	.	G	A	627.64	.	AC=1;AF=0.500;AN=2;BaseQRankSum=-1.391;DP=58;ExcessHet=0.0000;FS=1.073;MLEAC=1;MLEAF=0.500;MQ=59.53;MQRankSum=-2.100;QD=10.82;ReadPosRankSum=1.088;SOR=0.520	GT:AD:DP:GQ:PL	0/1:40,18:58:99:635,0,1625
EU153402.1	3129	.	C	T	531.64	.	AC=1;AF=0.500;AN=2;BaseQRankSum=-0.822;DP=60;ExcessHet=0.0000;FS=1.129;MLEAC=1;MLEAF=0.500;MQ=59.55;MQRankSum=-2.338;QD=8.86;ReadPosRankSum=1.323;SOR=0.465	GT:AD:DP:GQ:PL	0/1:44,16:60:99:539,0,1799
EU153402.1	3134	.	A	T	450.64	.	AC=1;AF=0.500;AN=2;BaseQRankSum=-0.736;DP=57;ExcessHet=0.0000;FS=2.643;MLEAC=1;MLEAF=0.500;MQ=59.97;MQRankSum=-1.712;QD=7.91;ReadPosRankSum=1.643;SOR=0.368	GT:AD:DP:GQ:PL	0/1:43,14:57:99:458,0,1763
EU153402.1	3141	.	C	T	526.64	.	AC=1;AF=0.500;AN=2;BaseQRankSum=-0.511;DP=51;ExcessHet=0.0000;FS=0.000;MLEAC=1;MLEAF=0.500;MQ=59.96;MQRankSum=-1.415;QD=11.21;ReadPosRankSum=0.996;SOR=0.693	GT:AD:DP:GQ:PL	0/1:32,15:47:99:534,0,1299
EU153402.1	3142	.	A	G	1306.64	.	AC=1;AF=0.500;AN=2;BaseQRankSum=-0.559;DP=51;ExcessHet=0.0000;FS=0.000;MLEAC=1;MLEAF=0.500;MQ=59.96;MQRankSum=-0.676;QD=26.13;ReadPosRankSum=0.712;SOR=0.784	GT:AD:DP:GQ:PL	0/1:17,33:50:99:1314,0,614
EU153402.1	3145	.	T	C	388.64	.	AC=1;AF=0.500;AN=2;BaseQRankSum=-1.342;DP=48;ExcessHet=0.0000;FS=0.000;MLEAC=1;MLEAF=0.500;MQ=59.96;MQRankSum=-1.684;QD=8.10;ReadPosRankSum=2.187;SOR=0.563	GT:AD:DP:GQ:PL	0/1:36,12:48:99:396,0,1476
EU153402.1	3149	.	T	C	169.64	.	AC=1;AF=0.500;AN=2;BaseQRankSum=1.640;DP=48;ExcessHet=0.0000;FS=6.307;MLEAC=1;MLEAF=0.500;MQ=59.96;MQRankSum=0.484;QD=3.69;ReadPosRankSum=0.281;SOR=1.967	GT:AD:DP:GQ:PL	0/1:39,7:46:99:177,0,1617
EU153402.1	3156	.	A	T	40.64	.	AC=1;AF=0.500;AN=2;BaseQRankSum=1.468;DP=46;ExcessHet=0.0000;FS=0.000;MLEAC=1;MLEAF=0.500;MQ=59.96;MQRankSum=0.395;QD=0.92;ReadPosRankSum=0.941;SOR=0.804	GT:AD:DP:GQ:PL	0/1:40,4:44:48:48,0,1668
EU153402.1	3161	.	A	G	37.64	.	AC=1;AF=0.500;AN=2;BaseQRankSum=1.296;DP=45;ExcessHet=0.0000;FS=5.519;MLEAC=1;MLEAF=0.500;MQ=59.96;MQRankSum=0.390;QD=0.84;ReadPosRankSum=-1.654;SOR=2.459	GT:AD:DP:GQ:PL	0/1:41,4:45:45:45,0,1710
EU153402.1	3170	.	A	G	265.64	.	AC=1;AF=0.500;AN=2;BaseQRankSum=0.379;DP=44;ExcessHet=0.0000;FS=1.534;MLEAC=1;MLEAF=0.500;MQ=59.96;MQRankSum=0.563;QD=6.04;ReadPosRankSum=1.223;SOR=0.352	GT:AD:DP:GQ:PL	0/1:35,9:44:99:273,0,1443
EU153402.1	3173	.	T	G	40.64	.	AC=1;AF=0.500;AN=2;BaseQRankSum=1.670;DP=44;ExcessHet=0.0000;FS=5.532;MLEAC=1;MLEAF=0.500;MQ=59.96;MQRankSum=0.395;QD=0.92;ReadPosRankSum=-0.429;SOR=2.531	GT:AD:DP:GQ:PL	0/1:40,4:44:48:48,0,1668
EU153402.1	3176	.	C	T	268.64	.	AC=1;AF=0.500;AN=2;BaseQRankSum=2.200;DP=43;ExcessHet=0.0000;FS=3.512;MLEAC=1;MLEAF=0.500;MQ=59.95;MQRankSum=0.572;QD=6.25;ReadPosRankSum=-1.386;SOR=1.532	GT:AD:DP:GQ:PL	0/1:34,9:43:99:276,0,1381
EU153402.1	3180	.	A	G	232.64	.	AC=1;AF=0.500;AN=2;BaseQRankSum=1.601;DP=40;ExcessHet=0.0000;FS=3.528;MLEAC=1;MLEAF=0.500;MQ=59.95;MQRankSum=0.563;QD=5.82;ReadPosRankSum=-0.017;SOR=0.260	GT:AD:DP:GQ:PL	0/1:32,8:40:99:240,0,1320
EU153402.1	3187	.	C	T	958.64	.	AC=1;AF=0.500;AN=2;BaseQRankSum=1.444;DP=39;ExcessHet=0.0000;FS=3.077;MLEAC=1;MLEAF=0.500;MQ=59.95;MQRankSum=0.000;QD=25.23;ReadPosRankSum=-0.848;SOR=1.519	GT:AD:DP:GQ:PL	0/1:14,24:38:99:966,0,515
EU153402.1	3191	.	G	A	646.64	.	AC=1;AF=0.500;AN=2;BaseQRankSum=2.193;DP=37;ExcessHet=0.0000;FS=3.029;MLEAC=1;MLEAF=0.500;MQ=60.00;MQRankSum=0.000;QD=17.48;ReadPosRankSum=-0.656;SOR=1.449	GT:AD:DP:GQ:PL	0/1:20,17:37:99:654,0,748
EU153402.1	3196	.	C	G	235.64	.	AC=1;AF=0.500;AN=2;BaseQRankSum=1.211;DP=39;ExcessHet=0.0000;FS=1.639;MLEAC=1;MLEAF=0.500;MQ=60.00;MQRankSum=0.000;QD=6.04;ReadPosRankSum=-2.233;SOR=0.283	GT:AD:DP:GQ:PL	0/1:31,8:39:99:243,0,1278
EU153402.1	3197	.	T	C	103.64	.	AC=1;AF=0.500;AN=2;BaseQRankSum=1.834;DP=38;ExcessHet=0.0000;FS=8.648;MLEAC=1;MLEAF=0.500;MQ=60.00;MQRankSum=0.000;QD=2.73;ReadPosRankSum=0.972;SOR=3.056	GT:AD:DP:GQ:PL	0/1:33,5:38:99:111,0,1371
EU153402.1	3207	.	A	T	199.64	.	AC=1;AF=0.500;AN=2;BaseQRankSum=0.376;DP=36;ExcessHet=0.0000;FS=1.639;MLEAC=1;MLEAF=0.500;MQ=60.00;MQRankSum=0.000;QD=5.55;ReadPosRankSum=-2.868;SOR=0.387	GT:AD:DP:GQ:PL	0/1:29,7:36:99:207,0,1197
EU153402.1	3212	.	G	T	153.64	.	AC=1;AF=0.500;AN=2;BaseQRankSum=0.978;DP=34;ExcessHet=0.0000;FS=1.852;MLEAC=1;MLEAF=0.500;MQ=60.00;MQRankSum=0.000;QD=4.52;ReadPosRankSum=-2.336;SOR=0.289	GT:AD:DP:GQ:PL	0/1:28,6:34:99:161,0,1158
EU153402.1	3213	.	C	T	523.64	.	AC=1;AF=0.500;AN=2;BaseQRankSum=1.097;DP=33;ExcessHet=0.0000;FS=7.949;MLEAC=1;MLEAF=0.500;MQ=60.00;MQRankSum=0.000;QD=15.87;ReadPosRankSum=-0.273;SOR=2.133	GT:AD:DP:GQ:PL	0/1:19,14:33:99:531,0,756
EU153402.1	3225	.	GTTCTTATTCTC	G	104.60	.	AC=1;AF=0.500;AN=2;BaseQRankSum=1.025;DP=142;ExcessHet=0.0000;FS=1.227;MLEAC=1;MLEAF=0.500;MQ=58.45;MQRankSum=-3.124;QD=0.82;ReadPosRankSum=3.075;SOR=0.738	GT:AD:DP:GQ:PL	0/1:116,11:127:99:112,0,4838
EU153402.1	3233	.	T	G	440.04	.	AC=1;AF=0.500;AN=2;BaseQRankSum=1.231;DP=113;ExcessHet=0.0000;FS=7.589;MLEAC=1;MLEAF=0.500;MQ=58.05;MQRankSum=-2.862;QD=4.63;ReadPosRankSum=3.602;SOR=1.563	GT:AD:DP:GQ:PL	0/1:67,28:95:99:974,0,2729
EU153402.1	3238	.	C	CA	932.01	.	AC=1;AF=0.500;AN=2;BaseQRankSum=0.640;DP=97;ExcessHet=0.0000;FS=5.014;MLEAC=1;MLEAF=0.500;MQ=57.54;MQRankSum=3.131;QD=14.79;ReadPosRankSum=-2.458;SOR=0.939	GT:AD:DP:GQ:PL	0/1:34,29:63:99:1094,0,1341
EU153402.1	3239	.	ACAAACGTG	A	155.04	.	AC=1;AF=0.500;AN=2;BaseQRankSum=0.405;DP=96;ExcessHet=0.0000;FS=2.745;MLEAC=1;MLEAF=0.500;MQ=57.20;MQRankSum=-1.515;QD=1.78;ReadPosRankSum=1.870;SOR=0.672	GT:AD:DP:GQ:PL	0/1:76,11:87:99:233,0,3158
EU153402.1	3240	.	C	A	67.04	.	AC=1;AF=0.500;AN=2;BaseQRankSum=0.664;DP=91;ExcessHet=0.0000;FS=1.115;MLEAC=1;MLEAF=0.500;MQ=57.04;MQRankSum=2.670;QD=1.37;ReadPosRankSum=-0.434;SOR=0.990	GT:AD:DP:GQ:PL	0/1:28,21:49:99:797,0,1113
EU153402.1	3244	.	C	T	413.07	.	AC=1;AF=0.500;AN=2;BaseQRankSum=0.304;DP=85;ExcessHet=0.0000;FS=6.967;MLEAC=1;MLEAF=0.500;MQ=56.83;MQRankSum=0.720;QD=6.35;ReadPosRankSum=1.608;SOR=1.499	GT:AD:DP:GQ:PL	0/1:41,24:65:99:884,0,1650
EU153402.1	3247	.	G	A	104.04	.	AC=1;AF=0.500;AN=2;BaseQRankSum=0.957;DP=82;ExcessHet=0.0000;FS=4.097;MLEAC=1;MLEAF=0.500;MQ=56.71;MQRankSum=-1.051;QD=1.68;ReadPosRankSum=-0.620;SOR=0.307	GT:AD:DP:GQ:PL	0/1:46,16:62:99:533,0,1883
EU153402.1	3250	.	TCTTCTTCAAGG	T	237.60	.	AC=1;AF=0.500;AN=2;BaseQRankSum=0.486;DP=84;ExcessHet=0.0000;FS=1.268;MLEAC=1;MLEAF=0.500;MQ=56.79;MQRankSum=-1.228;QD=2.86;ReadPosRankSum=1.910;SOR=0.698	GT:AD:DP:GQ:PL	0/1:72,11:83:99:245,0,2990
EU153402.1	3252	.	T	A	1154.04	.	AC=1;AF=0.500;AN=2;BaseQRankSum=-0.025;DP=83;ExcessHet=0.0000;FS=0.000;MLEAC=1;MLEAF=0.500;MQ=56.75;MQRankSum=-0.100;QD=16.97;ReadPosRankSum=1.928;SOR=0.772	GT:AD:DP:GQ:PL	0/1:30,38:68:99:1505,0,1145
EU153402.1	3253	.	T	C	314.04	.	AC=1;AF=0.500;AN=2;BaseQRankSum=-0.775;DP=81;ExcessHet=0.0000;FS=27.042;MLEAC=1;MLEAF=0.500;MQ=56.67;MQRankSum=2.121;QD=4.49;ReadPosRankSum=0.238;SOR=3.372	GT:AD:DP:GQ:PL	0/1:53,17:70:99:554,0,2174
EU153402.1	3255	.	T	C	113.07	.	AC=1;AF=0.500;AN=2;BaseQRankSum=-0.977;DP=80;ExcessHet=0.0000;FS=16.976;MLEAC=1;MLEAF=0.500;MQ=56.62;MQRankSum=1.405;QD=1.71;ReadPosRankSum=1.877;SOR=3.472	GT:AD:DP:GQ:PL	0/1:54,12:66:99:341,0,2231
EU153402.1	3265	.	T	C	159.64	.	AC=1;AF=0.500;AN=2;BaseQRankSum=0.802;DP=79;ExcessHet=0.0000;FS=0.000;MLEAC=1;MLEAF=0.500;MQ=56.68;MQRankSum=-0.469;QD=2.02;ReadPosRankSum=-1.094;SOR=0.551	GT:AD:DP:GQ:PL	0/1:70,9:79:99:167,0,2912
EU153402.1	3267	.	T	C	531.64	.	AC=1;AF=0.500;AN=2;BaseQRankSum=0.762;DP=79;ExcessHet=0.0000;FS=5.519;MLEAC=1;MLEAF=0.500;MQ=56.68;MQRankSum=-0.497;QD=7.09;ReadPosRankSum=-1.947;SOR=0.483	GT:AD:DP:GQ:PL	0/1:58,17:75:99:539,0,2384
EU153402.1	3268	.	A	G	294.64	.	AC=1;AF=0.500;AN=2;BaseQRankSum=0.902;DP=79;ExcessHet=0.0000;FS=1.230;MLEAC=1;MLEAF=0.500;MQ=56.68;MQRankSum=-1.643;QD=3.73;ReadPosRankSum=1.988;SOR=0.422	GT:AD:DP:GQ:PL	0/1:67,12:79:99:302,0,2777
EU153402.1	3269	.	T	C	549.64	.	AC=1;AF=0.500;AN=2;BaseQRankSum=1.092;DP=80;ExcessHet=0.0000;FS=0.000;MLEAC=1;MLEAF=0.500;MQ=56.72;MQRankSum=0.857;QD=7.97;ReadPosRankSum=-2.307;SOR=0.784	GT:AD:DP:GQ:PL	0/1:52,17:69:99:557,0,2132
EU153402.1	3271	.	A	AG	318.60	.	AC=1;AF=0.500;AN=2;BaseQRankSum=1.065;DP=78;ExcessHet=0.0000;FS=0.000;MLEAC=1;MLEAF=0.500;MQ=56.64;MQRankSum=0.314;QD=4.49;ReadPosRankSum=-1.203;SOR=0.619	GT:AD:DP:GQ:PL	0/1:59,12:71:99:326,0,2441
EU153402.1	3272	.	A	AC	297.60	.	AC=1;AF=0.500;AN=2;BaseQRankSum=0.902;DP=80;ExcessHet=0.0000;FS=0.000;MLEAC=1;MLEAF=0.500;MQ=56.72;MQRankSum=-0.054;QD=3.82;ReadPosRankSum=-1.603;SOR=0.746	GT:AD:DP:GQ:PL	0/1:66,12:78:99:305,0,2735
EU153402.1	3273	.	A	C	162.64	.	AC=1;AF=0.500;AN=2;BaseQRankSum=1.010;DP=78;ExcessHet=0.0000;FS=0.000;MLEAC=1;MLEAF=0.500;MQ=56.64;MQRankSum=-0.335;QD=2.09;ReadPosRankSum=2.800;SOR=0.572	GT:AD:DP:GQ:PL	0/1:69,9:78:99:170,0,2870
EU153402.1	3276	.	A	G	2235.64	.	AC=1;AF=0.500;AN=2;BaseQRankSum=2.169;DP=78;ExcessHet=0.0000;FS=13.966;MLEAC=1;MLEAF=0.500;MQ=56.64;MQRankSum=-2.804;QD=29.03;ReadPosRankSum=0.487;SOR=0.169	GT:AD:DP:GQ:PL	0/1:22,55:77:99:2243,0,758
EU153402.1	3279	.	TTTGG	T	255.60	.	AC=1;AF=0.500;AN=2;BaseQRankSum=0.970;DP=78;ExcessHet=0.0000;FS=31.530;MLEAC=1;MLEAF=0.500;MQ=56.64;MQRankSum=2.154;QD=3.32;ReadPosRankSum=0.577;SOR=4.975	GT:AD:DP:GQ:PL	0/1:66,11:77:99:263,0,2738
EU153402.1	3281	.	T	C	71.07	.	AC=1;AF=0.500;AN=2;BaseQRankSum=1.167;DP=79;ExcessHet=0.0000;FS=1.281;MLEAC=1;MLEAF=0.500;MQ=56.68;MQRankSum=0.340;QD=1.34;ReadPosRankSum=-0.211;SOR=0.989	GT:AD:DP:GQ:PL	0/1:41,12:53:99:380,0,1685
EU153402.1	3282	.	G	T	482.04	.	AC=1;AF=0.500;AN=2;BaseQRankSum=0.169;DP=77;ExcessHet=0.0000;FS=3.515;MLEAC=1;MLEAF=0.500;MQ=56.59;MQRankSum=-0.840;QD=8.31;ReadPosRankSum=0.944;SOR=0.626	GT:AD:DP:GQ:PL	0/1:28,30:58:99:1175,0,1085
EU153402.1	3283	.	G	A	1322.04	.	AC=1;AF=0.500;AN=2;BaseQRankSum=1.389;DP=75;ExcessHet=0.0000;FS=1.095;MLEAC=1;MLEAF=0.500;MQ=56.50;MQRankSum=-0.492;QD=23.19;ReadPosRankSum=1.503;SOR=0.572	GT:AD:DP:GQ:PL	0/1:18,39:57:99:1583,0,638
EU153402.1	3285	.	G	A	333.64	.	AC=1;AF=0.500;AN=2;BaseQRankSum=0.861;DP=74;ExcessHet=0.0000;FS=6.854;MLEAC=1;MLEAF=0.500;MQ=56.45;MQRankSum=0.403;QD=5.06;ReadPosRankSum=0.939;SOR=0.760	GT:AD:DP:GQ:PL	0/1:54,12:66:99:341,0,2231
EU153402.1	3286	.	AT	A	81.60	.	AC=1;AF=0.500;AN=2;BaseQRankSum=0.555;DP=75;ExcessHet=0.0000;FS=13.786;MLEAC=1;MLEAF=0.500;MQ=56.50;MQRankSum=-0.736;QD=1.09;ReadPosRankSum=-1.185;SOR=2.546	GT:AD:DP:GQ:PL	0/1:68,7:75:89:89,0,2834
EU153402.1	3287	.	T	C	2087.07	.	AC=1;AF=0.500;AN=2;BaseQRankSum=1.870;DP=76;ExcessHet=0.0000;FS=1.276;MLEAC=1;MLEAF=0.500;MQ=56.55;MQRankSum=-1.540;QD=31.15;ReadPosRankSum=2.284;SOR=0.994	GT:AD:DP:GQ:PL	0/1:11,56:67:99:2318,0,293
EU153402.1	3289	.	AG	A	81.60	.	AC=1;AF=0.500;AN=2;BaseQRankSum=0.764;DP=75;ExcessHet=0.0000;FS=14.069;MLEAC=1;MLEAF=0.500;MQ=56.50;MQRankSum=-0.736;QD=1.09;ReadPosRankSum=-1.533;SOR=2.541	GT:AD:DP:GQ:PL	0/1:68,7:75:89:89,0,2834
EU153402.1	3290	.	G	A	1994.04	.	AC=1;AF=0.500;AN=2;BaseQRankSum=1.702;DP=75;ExcessHet=0.0000;FS=0.000;MLEAC=1;MLEAF=0.500;MQ=56.50;MQRankSum=-0.763;QD=30.21;ReadPosRankSum=0.989;SOR=0.852	GT:AD:DP:GQ:PL	0/1:12,54:66:99:2231,0,341
EU153402.1	3291	.	T	C	330.64	.	AC=1;AF=0.500;AN=2;BaseQRankSum=1.128;DP=75;ExcessHet=0.0000;FS=0.000;MLEAC=1;MLEAF=0.500;MQ=56.50;MQRankSum=0.344;QD=4.93;ReadPosRankSum=2.134;SOR=0.735	GT:AD:DP:GQ:PL	0/1:55,12:67:99:338,0,2273
EU153402.1	3293	.	C	T	243.64	.	AC=1;AF=0.500;AN=2;BaseQRankSum=0.768;DP=73;ExcessHet=0.0000;FS=24.068;MLEAC=1;MLEAF=0.500;MQ=56.47;MQRankSum=2.064;QD=3.69;ReadPosRankSum=-0.483;SOR=4.667	GT:AD:DP:GQ:PL	0/1:56,10:66:99:251,0,2321
EU153402.1	3295	.	T	G	2481.64	.	AC=1;AF=0.500;AN=2;BaseQRankSum=1.703;DP=74;ExcessHet=0.0000;FS=0.000;MLEAC=1;MLEAF=0.500;MQ=56.52;MQRankSum=-2.026;QD=26.01;ReadPosRankSum=1.810;SOR=0.906	GT:AD:DP:GQ:PL	0/1:10,60:70:99:2489,0,239
EU153402.1	3296	.	G	A	81.64	.	AC=1;AF=0.500;AN=2;BaseQRankSum=0.712;DP=75;ExcessHet=0.0000;FS=3.458;MLEAC=1;MLEAF=0.500;MQ=56.75;MQRankSum=0.925;QD=1.09;ReadPosRankSum=1.561;SOR=0.724	GT:AD:DP:GQ:PL	0/1:68,7:75:89:89,0,2834
EU153402.1	3297	.	TA	T	615.60	.	AC=1;AF=0.500;AN=2;BaseQRankSum=1.172;DP=75;ExcessHet=0.0000;FS=3.847;MLEAC=1;MLEAF=0.500;MQ=56.75;MQRankSum=1.224;QD=9.93;ReadPosRankSum=-0.820;SOR=1.234	GT:AD:DP:GQ:PL	0/1:44,18:62:99:623,0,1793
EU153402.1	3301	.	C	T	2472.64	.	AC=1;AF=0.500;AN=2;BaseQRankSum=3.015;DP=73;ExcessHet=0.0000;FS=1.189;MLEAC=1;MLEAF=0.500;MQ=56.67;MQRankSum=-2.300;QD=33.87;ReadPosRankSum=2.082;SOR=0.985	GT:AD:DP:GQ:PL	0/1:13,60:73:99:2480,0,365
EU153402.1	3303	.	A	G	755.64	.	AC=1;AF=0.500;AN=2;BaseQRankSum=1.653;DP=81;ExcessHet=0.0000;FS=8.705;MLEAC=1;MLEAF=0.500;MQ=57.23;MQRankSum=0.856;QD=10.64;ReadPosRankSum=-0.455;SOR=1.708	GT:AD:DP:GQ:PL	0/1:48,23:71:99:763,0,1947
EU153402.1	3304	.	C	A	737.04	.	AC=1;AF=0.500;AN=2;BaseQRankSum=2.045;DP=71;ExcessHet=0.0000;FS=13.159;MLEAC=1;MLEAF=0.500;MQ=57.02;MQRankSum=-0.693;QD=14.45;ReadPosRankSum=2.051;SOR=0.544	GT:AD:DP:GQ:PL	0/1:26,25:51:99:971,0,1017
EU153402.1	3305	.	A	G	104.04	.	AC=1;AF=0.500;AN=2;BaseQRankSum=0.768;DP=72;ExcessHet=0.0000;FS=18.774;MLEAC=1;MLEAF=0.500;MQ=57.06;MQRankSum=-0.896;QD=1.63;ReadPosRankSum=-1.553;SOR=2.231	GT:AD:DP:GQ:PL	0/1:54,10:64:99:257,0,2237
EU153402.1	3307	.	CT	C	70.04	.	AC=1;AF=0.500;AN=2;BaseQRankSum=0.877;DP=74;ExcessHet=0.0000;FS=0.000;MLEAC=1;MLEAF=0.500;MQ=57.14;MQRankSum=-0.445;QD=1.06;ReadPosRankSum=2.797;SOR=0.639	GT:AD:DP:GQ:PL	0/1:57,9:66:99:205,0,2331
EU153402.1	3311	.	A	C	294.58	.	AC=1;AF=0.500;AN=2;BaseQRankSum=0.566;DP=77;ExcessHet=0.0000;FS=17.468;MLEAC=1;MLEAF=0.500;MQ=57.42;MQRankSum=-0.595;QD=4.60;ReadPosRankSum=-1.147;SOR=2.447	GT:AD:DP:GQ:PL	0/1:53,11:64:99:302,0,2192
EU153402.1	3312	.	AG	A	183.60	.	AC=1;AF=0.500;AN=2;BaseQRankSum=0.929;DP=89;ExcessHet=0.0000;FS=0.000;MLEAC=1;MLEAF=0.500;MQ=57.21;MQRankSum=-0.241;QD=2.21;ReadPosRankSum=3.485;SOR=0.539	GT:AD:DP:GQ:PL	0/1:73,10:83:99:191,0,3035
EU153402.1	3314	.	ATTAATACTAAAATGGGTAAAAT	A	120.60	.	AC=1;AF=0.500;AN=2;BaseQRankSum=1.087;DP=142;ExcessHet=0.0000;FS=2.655;MLEAC=1;MLEAF=0.500;MQ=58.27;MQRankSum=-5.639;QD=0.96;ReadPosRankSum=1.366;SOR=1.125	GT:AD:DP:GQ:PL	0/1:114,11:125:99:128,0,4607
EU153402.1	3319	.	T	A	685.04	.	AC=1;AF=0.500;AN=2;BaseQRankSum=0.527;DP=95;ExcessHet=0.0000;FS=10.070;MLEAC=1;MLEAF=0.500;MQ=57.39;MQRankSum=-2.255;QD=8.90;ReadPosRankSum=3.360;SOR=1.469	GT:AD:DP:GQ:PL	0/1:50,27:77:99:983,0,2019
EU153402.1	3334	.	A	G	570.64	.	AC=1;AF=0.500;AN=2;BaseQRankSum=-0.436;DP=48;ExcessHet=0.0000;FS=2.744;MLEAC=1;MLEAF=0.500;MQ=59.57;MQRankSum=-1.245;QD=12.14;ReadPosRankSum=-1.170;SOR=1.329	GT:AD:DP:GQ:PL	0/1:31,16:47:99:578,0,1253
EU153402.1	3336	.	T	A	753.64	.	AC=1;AF=0.500;AN=2;BaseQRankSum=-0.252;DP=44;ExcessHet=0.0000;FS=8.846;MLEAC=1;MLEAF=0.500;MQ=59.17;MQRankSum=-1.636;QD=24.31;ReadPosRankSum=-0.997;SOR=1.919	GT:AD:DP:GQ:PL	0/1:12,19:31:99:761,0,447
EU153402.1	3338	.	T	G	400.64	.	AC=1;AF=0.500;AN=2;BaseQRankSum=-0.248;DP=44;ExcessHet=0.0000;FS=0.000;MLEAC=1;MLEAF=0.500;MQ=59.17;MQRankSum=1.294;QD=9.11;ReadPosRankSum=1.368;SOR=0.627	GT:AD:DP:GQ:PL	0/1:32,12:44:99:408,0,1308
EU153402.1	3346	.	C	T	52.64	.	AC=1;AF=0.500;AN=2;BaseQRankSum=1.064;DP=44;ExcessHet=0.0000;FS=9.670;MLEAC=1;MLEAF=0.500;MQ=59.17;MQRankSum=-2.554;QD=1.32;ReadPosRankSum=-1.461;SOR=3.251	GT:AD:DP:GQ:PL	0/1:36,4:40:60:60,0,1499
EU153402.1	3352	.	G	A	869.07	.	AC=1;AF=0.500;AN=2;BaseQRankSum=-1.691;DP=39;ExcessHet=0.0000;FS=5.391;MLEAC=1;MLEAF=0.500;MQ=58.51;MQRankSum=-0.662;QD=24.83;ReadPosRankSum=-0.835;SOR=0.657	GT:AD:DP:GQ:PL	0/1:12,23:35:99:930,0,435
EU153402.1	3357	.	T	C	314.03	.	AC=1;AF=0.500;AN=2;BaseQRankSum=0.633;DP=39;ExcessHet=0.0000;FS=0.000;MLEAC=1;MLEAF=0.500;MQ=58.51;MQRankSum=-2.178;QD=9.24;ReadPosRankSum=-1.719;SOR=0.693	GT:AD:DP:GQ:PL	0/1:24,10:34:99:348,0,978
EU153402.1	3359	.	C	T	964.64	.	AC=1;AF=0.500;AN=2;BaseQRankSum=-1.885;DP=39;ExcessHet=0.0000;FS=5.391;MLEAC=1;MLEAF=0.500;MQ=58.51;MQRankSum=-1.445;QD=26.80;ReadPosRankSum=-2.383;SOR=0.774	GT:AD:DP:GQ:PL	0/1:12,24:36:99:972,0,432
EU153402.1	3365	.	T	C	718.64	.	AC=1;AF=0.500;AN=2;BaseQRankSum=0.646;DP=43;ExcessHet=0.0000;FS=1.192;MLEAC=1;MLEAF=0.500;MQ=58.65;MQRankSum=-2.614;QD=16.71;ReadPosRankSum=-2.477;SOR=1.022	GT:AD:DP:GQ:PL	0/1:24,19:43:99:726,0,951
EU153402.1	3366	.	T	C	91.64	.	AC=1;AF=0.500;AN=2;BaseQRankSum=1.081;DP=42;ExcessHet=0.0000;FS=4.488;MLEAC=1;MLEAF=0.500;MQ=58.62;MQRankSum=0.898;QD=2.18;ReadPosRankSum=-0.816;SOR=1.893	GT:AD:DP:GQ:PL	0/1:37,5:42:99:99,0,1539
EU153402.1	3379	.	G	A	346.64	.	AC=1;AF=0.500;AN=2;BaseQRankSum=-1.925;DP=47;ExcessHet=0.0000;FS=5.189;MLEAC=1;MLEAF=0.500;MQ=58.79;MQRankSum=1.314;QD=7.38;ReadPosRankSum=-0.540;SOR=1.128	GT:AD:DP:GQ:PL	0/1:36,11:47:99:354,0,1479
EU153402.1	3380	.	G	T	256.64	.	AC=1;AF=0.500;AN=2;BaseQRankSum=-0.209;DP=47;ExcessHet=0.0000;FS=1.458;MLEAC=1;MLEAF=0.500;MQ=58.79;MQRankSum=-2.349;QD=5.46;ReadPosRankSum=-1.380;SOR=0.746	GT:AD:DP:GQ:PL	0/1:38,9:47:99:264,0,1569
EU153402.1	3386	.	G	A	79.64	.	AC=1;AF=0.500;AN=2;BaseQRankSum=1.256;DP=46;ExcessHet=0.0000;FS=4.479;MLEAC=1;MLEAF=0.500;MQ=58.76;MQRankSum=0.849;QD=1.73;ReadPosRankSum=0.459;SOR=1.901	GT:AD:DP:GQ:PL	0/1:41,5:46:87:87,0,1707
EU153402.1	3390	.	T	C	796.64	.	AC=1;AF=0.500;AN=2;BaseQRankSum=1.051;DP=47;ExcessHet=0.0000;FS=1.113;MLEAC=1;MLEAF=0.500;MQ=58.79;MQRankSum=-2.579;QD=16.95;ReadPosRankSum=-0.525;SOR=0.512	GT:AD:DP:GQ:PL	0/1:26,21:47:99:804,0,1029
EU153402.1	3394	.	A	T	313.64	.	AC=1;AF=0.500;AN=2;BaseQRankSum=-2.472;DP=48;ExcessHet=0.0000;FS=3.119;MLEAC=1;MLEAF=0.500;MQ=58.75;MQRankSum=1.455;QD=7.29;ReadPosRankSum=-1.138;SOR=0.982	GT:AD:DP:GQ:PL	0/1:33,10:43:99:321,0,1356
EU153402.1	3401	.	G	A	613.64	.	AC=1;AF=0.500;AN=2;BaseQRankSum=-0.463;DP=50;ExcessHet=0.0000;FS=8.694;MLEAC=1;MLEAF=0.500;MQ=58.58;MQRankSum=-2.056;QD=12.78;ReadPosRankSum=0.462;SOR=1.226	GT:AD:DP:GQ:PL	0/1:31,17:48:99:621,0,1241
EU153402.1	3403	.	G	A	340.64	.	AC=1;AF=0.500;AN=2;BaseQRankSum=1.565;DP=49;ExcessHet=0.0000;FS=10.679;MLEAC=1;MLEAF=0.500;MQ=58.55;MQRankSum=-3.288;QD=6.95;ReadPosRankSum=-1.203;SOR=1.706	GT:AD:DP:GQ:PL	0/1:38,11:49:99:348,0,1563
EU153402.1	3406	.	A	G	82.64	.	AC=1;AF=0.500;AN=2;BaseQRankSum=1.032;DP=48;ExcessHet=0.0000;FS=4.408;MLEAC=1;MLEAF=0.500;MQ=58.52;MQRankSum=1.031;QD=1.84;ReadPosRankSum=0.416;SOR=1.819	GT:AD:DP:GQ:PL	0/1:40,5:45:90:90,0,1665
EU153402.1	3408	.	A	ATGG	166.60	.	AC=1;AF=0.500;AN=2;BaseQRankSum=0.820;DP=49;ExcessHet=0.0000;FS=13.978;MLEAC=1;MLEAF=0.500;MQ=58.55;MQRankSum=-4.463;QD=3.54;ReadPosRankSum=-0.921;SOR=2.543	GT:AD:DP:GQ:PL	0/1:40,7:47:99:174,0,1659
EU153402.1	3412	.	T	C	166.64	.	AC=1;AF=0.500;AN=2;BaseQRankSum=-1.514;DP=50;ExcessHet=0.0000;FS=0.000;MLEAC=1;MLEAF=0.500;MQ=58.58;MQRankSum=-1.061;QD=3.55;ReadPosRankSum=0.289;SOR=0.726	GT:AD:DP:GQ:PL	0/1:40,7:47:99:174,0,1659
EU153402.1	3419	.	G	A	298.64	.	AC=1;AF=0.500;AN=2;BaseQRankSum=-0.412;DP=49;ExcessHet=0.0000;FS=15.333;MLEAC=1;MLEAF=0.500;MQ=58.21;MQRankSum=-0.913;QD=6.22;ReadPosRankSum=-0.063;SOR=2.236	GT:AD:DP:GQ:PL	0/1:38,10:48:99:306,0,1566
EU153402.1	3423	.	T	C	628.64	.	AC=1;AF=0.500;AN=2;BaseQRankSum=0.945;DP=50;ExcessHet=0.0000;FS=0.000;MLEAC=1;MLEAF=0.500;MQ=58.24;MQRankSum=-2.539;QD=14.62;ReadPosRankSum=1.193;SOR=0.802	GT:AD:DP:GQ:PL	0/1:26,17:43:99:636,0,1041
EU153402.1	3428	.	G	GTT	104.01	.	AC=1;AF=0.500;AN=2;BaseQRankSum=1.669;DP=51;ExcessHet=0.0000;FS=19.462;MLEAC=1;MLEAF=0.500;MQ=58.28;MQRankSum=-4.260;QD=2.81;ReadPosRankSum=1.650;SOR=2.522	GT:AD:DP:GQ:PL	0/1:30,7:37:99:204,0,1239
EU153402.1	3431	.	GA	G	328.60	.	AC=1;AF=0.500;AN=2;BaseQRankSum=1.743;DP=52;ExcessHet=0.0000;FS=11.720;MLEAC=1;MLEAF=0.500;MQ=58.31;MQRankSum=-3.922;QD=8.65;ReadPosRankSum=1.873;SOR=2.260	GT:AD:DP:GQ:PL	0/1:28,10:38:99:336,0,1146
EU153402.1	3435	.	A	G	298.64	.	AC=1;AF=0.500;AN=2;BaseQRankSum=1.592;DP=51;ExcessHet=0.0000;FS=5.504;MLEAC=1;MLEAF=0.500;MQ=58.28;MQRankSum=-3.933;QD=6.22;ReadPosRankSum=2.591;SOR=0.842	GT:AD:DP:GQ:PL	0/1:38,10:48:99:306,0,1566
EU153402.1	3436	.	T	C	385.64	.	AC=1;AF=0.500;AN=2;BaseQRankSum=-0.133;DP=52;ExcessHet=0.0000;FS=1.321;MLEAC=1;MLEAF=0.500;MQ=58.31;MQRankSum=0.470;QD=7.87;ReadPosRankSum=-0.356;SOR=1.077	GT:AD:DP:GQ:PL	0/1:37,12:49:99:393,0,1518
EU153402.1	3446	.	TCC	T	45.60	.	AC=1;AF=0.500;AN=2;BaseQRankSum=0.983;DP=57;ExcessHet=0.0000;FS=4.529;MLEAC=1;MLEAF=0.500;MQ=58.29;MQRankSum=1.147;QD=0.80;ReadPosRankSum=0.527;SOR=1.962	GT:AD:DP:GQ:PL	0/1:52,5:57:53:53,0,2168
EU153402.1	3448	.	C	T	734.04	.	AC=1;AF=0.500;AN=2;BaseQRankSum=1.709;DP=57;ExcessHet=0.0000;FS=2.340;MLEAC=1;MLEAF=0.500;MQ=58.29;MQRankSum=-3.818;QD=14.68;ReadPosRankSum=0.093;SOR=1.051	GT:AD:DP:GQ:PL	0/1:26,24:50:99:929,0,1019
EU153402.1	3449	.	C	A	378.64	.	AC=1;AF=0.500;AN=2;BaseQRankSum=2.200;DP=58;ExcessHet=0.0000;FS=2.913;MLEAC=1;MLEAF=0.500;MQ=58.25;MQRankSum=-3.155;QD=7.42;ReadPosRankSum=1.978;SOR=0.871	GT:AD:DP:GQ:PL	0/1:39,12:51:99:386,0,1601
EU153402.1	3457	.	T	A	147.64	.	AC=1;AF=0.500;AN=2;BaseQRankSum=1.324;DP=56;ExcessHet=0.0000;FS=9.827;MLEAC=1;MLEAF=0.500;MQ=58.19;MQRankSum=-3.281;QD=2.79;ReadPosRankSum=2.177;SOR=2.572	GT:AD:DP:GQ:PL	0/1:46,7:53:99:155,0,1910
EU153402.1	3458	.	C	G	664.63	.	AC=1;AF=0.500;AN=2;BaseQRankSum=1.130;DP=56;ExcessHet=0.0000;FS=4.224;MLEAC=1;MLEAF=0.500;MQ=57.88;MQRankSum=-4.883;QD=14.45;ReadPosRankSum=1.684;SOR=1.104	GT:AD:DP:GQ:PL	0/1:28,18:46:99:672,0,1122
EU153402.1	3477	.	ACT	A	192.60	.	AC=1;AF=0.500;AN=2;BaseQRankSum=1.317;DP=59;ExcessHet=0.0000;FS=0.000;MLEAC=1;MLEAF=0.500;MQ=57.22;MQRankSum=0.719;QD=3.63;ReadPosRankSum=0.431;SOR=0.573	GT:AD:DP:GQ:PL	0/1:45,8:53:99:200,0,1865
EU153402.1	3482	.	T	C	768.64	.	AC=1;AF=0.500;AN=2;BaseQRankSum=-0.486;DP=61;ExcessHet=0.0000;FS=10.200;MLEAC=1;MLEAF=0.500;MQ=57.31;MQRankSum=-2.487;QD=13.73;ReadPosRankSum=-1.917;SOR=1.783	GT:AD:DP:GQ:PL	0/1:35,21:56:99:776,0,1406
EU153402.1	3484	.	C	CTA	168.60	.	AC=1;AF=0.500;AN=2;BaseQRankSum=1.255;DP=66;ExcessHet=0.0000;FS=1.467;MLEAC=1;MLEAF=0.500;MQ=57.52;MQRankSum=0.975;QD=2.76;ReadPosRankSum=1.124;SOR=0.416	GT:AD:DP:GQ:PL	0/1:53,8:61:99:176,0,2201
EU153402.1	3488	.	AG	A	177.60	.	AC=1;AF=0.500;AN=2;BaseQRankSum=1.412;DP=64;ExcessHet=0.0000;FS=0.000;MLEAC=1;MLEAF=0.500;MQ=57.44;MQRankSum=1.055;QD=3.06;ReadPosRankSum=1.368;SOR=0.488	GT:AD:DP:GQ:PL	0/1:50,8:58:99:185,0,2075
EU153402.1	3490	.	A	G	207.64	.	AC=1;AF=0.500;AN=2;BaseQRankSum=-4.073;DP=65;ExcessHet=0.0000;FS=1.422;MLEAC=1;MLEAF=0.500;MQ=57.48;MQRankSum=1.789;QD=3.30;ReadPosRankSum=-2.982;SOR=0.737	GT:AD:DP:GQ:PL	0/1:54,9:63:99:215,0,2240
EU153402.1	3491	.	T	TC	174.60	.	AC=1;AF=0.500;AN=2;BaseQRankSum=1.514;DP=66;ExcessHet=0.0000;FS=0.000;MLEAC=1;MLEAF=0.500;MQ=57.52;MQRankSum=0.587;QD=2.96;ReadPosRankSum=1.756;SOR=0.586	GT:AD:DP:GQ:PL	0/1:51,8:59:99:182,0,2117
EU153402.1	3496	.	A	G	276.64	.	AC=1;AF=0.500;AN=2;BaseQRankSum=1.177;DP=70;ExcessHet=0.0000;FS=6.813;MLEAC=1;MLEAF=0.500;MQ=57.67;MQRankSum=-1.282;QD=3.95;ReadPosRankSum=-1.126;SOR=1.748	GT:AD:DP:GQ:PL	0/1:59,11:70:99:284,0,2444
EU153402.1	3497	.	G	T	1677.64	.	AC=1;AF=0.500;AN=2;BaseQRankSum=0.932;DP=70;ExcessHet=0.0000;FS=8.599;MLEAC=1;MLEAF=0.500;MQ=57.67;MQRankSum=-3.099;QD=24.67;ReadPosRankSum=-2.150;SOR=1.127	GT:AD:DP:GQ:PL	0/1:26,42:68:99:1685,0,965
EU153402.1	3500	.	T	C	639.64	.	AC=1;AF=0.500;AN=2;BaseQRankSum=0.995;DP=69;ExcessHet=0.0000;FS=7.323;MLEAC=1;MLEAF=0.500;MQ=57.95;MQRankSum=1.970;QD=9.27;ReadPosRankSum=-0.577;SOR=1.185	GT:AD:DP:GQ:PL	0/1:50,19:69:99:647,0,2042
EU153402.1	3501	.	A	T	189.64	.	AC=1;AF=0.500;AN=2;BaseQRankSum=1.550;DP=69;ExcessHet=0.0000;FS=0.000;MLEAC=1;MLEAF=0.500;MQ=57.95;MQRankSum=-2.245;QD=2.75;ReadPosRankSum=-0.526;SOR=0.892	GT:AD:DP:GQ:PL	0/1:60,9:69:99:197,0,2492
EU153402.1	3506	.	A	G	810.64	.	AC=1;AF=0.500;AN=2;BaseQRankSum=1.272;DP=72;ExcessHet=0.0000;FS=0.000;MLEAC=1;MLEAF=0.500;MQ=58.03;MQRankSum=-0.498;QD=11.26;ReadPosRankSum=1.095;SOR=0.741	GT:AD:DP:GQ:PL	0/1:49,23:72:99:818,0,1988
EU153402.1	3507	.	A	G	315.64	.	AC=1;AF=0.500;AN=2;BaseQRankSum=-1.879;DP=72;ExcessHet=0.0000;FS=1.232;MLEAC=1;MLEAF=0.500;MQ=58.03;MQRankSum=1.848;QD=4.38;ReadPosRankSum=-2.471;SOR=0.977	GT:AD:DP:GQ:PL	0/1:60,12:72:99:323,0,2483
EU153402.1	3510	.	T	TAC	144.60	.	AC=1;AF=0.500;AN=2;BaseQRankSum=1.328;DP=73;ExcessHet=0.0000;FS=0.000;MLEAC=1;MLEAF=0.500;MQ=58.06;MQRankSum=0.260;QD=2.10;ReadPosRankSum=2.904;SOR=0.547	GT:AD:DP:GQ:PL	0/1:61,8:69:99:152,0,2537
EU153402.1	3511	.	GTC	G	501.60	.	AC=1;AF=0.500;AN=2;BaseQRankSum=2.264;DP=80;ExcessHet=0.0000;FS=10.325;MLEAC=1;MLEAF=0.500;MQ=58.23;MQRankSum=-3.012;QD=7.17;ReadPosRankSum=3.025;SOR=1.526	GT:AD:DP:GQ:PL	0/1:54,16:70:99:509,0,2194
EU153402.1	3513	.	C	G	575.06	.	AC=1;AF=0.500;AN=2;BaseQRankSum=2.018;DP=58;ExcessHet=0.0000;FS=18.678;MLEAC=1;MLEAF=0.500;MQ=57.46;MQRankSum=-4.016;QD=11.06;ReadPosRankSum=-0.908;SOR=3.278	GT:AD:DP:GQ:PL	0/1:35,17:52:99:608,0,1418
EU153402.1	3517	.	A	G	276.64	.	AC=1;AF=0.500;AN=2;BaseQRankSum=1.248;DP=55;ExcessHet=0.0000;FS=11.537;MLEAC=1;MLEAF=0.500;MQ=57.78;MQRankSum=-1.153;QD=5.03;ReadPosRankSum=-2.718;SOR=2.851	GT:AD:DP:GQ:PL	0/1:45,10:55:99:284,0,1859
EU153402.1	3519	.	GT	G	279.60	.	AC=1;AF=0.500;AN=2;BaseQRankSum=1.325;DP=56;ExcessHet=0.0000;FS=11.433;MLEAC=1;MLEAF=0.500;MQ=57.82;MQRankSum=-1.116;QD=5.18;ReadPosRankSum=-2.151;SOR=2.760	GT:AD:DP:GQ:PL	0/1:44,10:54:99:287,0,1817
EU153402.1	3523	.	A	T	1005.61	.	AC=1;AF=0.500;AN=2;BaseQRankSum=1.011;DP=54;ExcessHet=0.0000;FS=0.000;MLEAC=1;MLEAF=0.500;MQ=57.98;MQRankSum=-2.558;QD=19.34;ReadPosRankSum=-0.207;SOR=0.693	GT:AD:DP:GQ:PL	0/1:26,26:52:99:1013,0,1013
EU153402.1	3525	.	A	C	355.95	.	AC=1;AF=0.500;AN=2;BaseQRankSum=1.184;DP=57;ExcessHet=0.0000;FS=13.189;MLEAC=1;MLEAF=0.500;MQ=57.32;MQRankSum=-0.343;QD=6.72;ReadPosRankSum=-0.432;SOR=2.664	GT:AD:DP:GQ:PL	0/1:41,12:53:99:380,0,1685
EU153402.1	3529	.	G	A	264.64	.	AC=1;AF=0.500;AN=2;BaseQRankSum=0.915;DP=59;ExcessHet=0.0000;FS=7.519;MLEAC=1;MLEAF=0.500;MQ=57.41;MQRankSum=-0.015;QD=4.49;ReadPosRankSum=-1.226;SOR=1.956	GT:AD:DP:GQ:PL	0/1:49,10:59:99:272,0,2027
EU153402.1	3530	.	T	TGAAC	375.60	.	AC=1;AF=0.500;AN=2;BaseQRankSum=1.121;DP=59;ExcessHet=0.0000;FS=10.329;MLEAC=1;MLEAF=0.500;MQ=57.41;MQRankSum=-0.870;QD=7.22;ReadPosRankSum=-0.267;SOR=2.494	GT:AD:DP:GQ:PL	0/1:40,12:52:99:383,0,1643
EU153402.1	3533	.	A	ATG	45.60	.	AC=1;AF=0.500;AN=2;BaseQRankSum=0.676;DP=58;ExcessHet=0.0000;FS=0.000;MLEAC=1;MLEAF=0.500;MQ=57.37;MQRankSum=1.147;QD=0.80;ReadPosRankSum=-2.630;SOR=0.542	GT:AD:DP:GQ:PL	0/1:52,5:57:53:53,0,2168
EU153402.1	3534	.	C	T	312.64	.	AC=1;AF=0.500;AN=2;BaseQRankSum=1.117;DP=59;ExcessHet=0.0000;FS=7.488;MLEAC=1;MLEAF=0.500;MQ=57.12;MQRankSum=0.350;QD=5.39;ReadPosRankSum=0.033;SOR=1.981	GT:AD:DP:GQ:PL	0/1:47,11:58:99:320,0,1940
EU153402.1	3536	.	G	T	57.64	.	AC=1;AF=0.500;AN=2;BaseQRankSum=0.706;DP=57;ExcessHet=0.0000;FS=0.000;MLEAC=1;MLEAF=0.500;MQ=57.24;MQRankSum=0.931;QD=1.09;ReadPosRankSum=-2.018;SOR=0.512	GT:AD:DP:GQ:PL	0/1:48,5:53:65:65,0,2000
EU153402.1	3537	.	A	C	48.64	.	AC=1;AF=0.500;AN=2;BaseQRankSum=0.698;DP=59;ExcessHet=0.0000;FS=0.000;MLEAC=1;MLEAF=0.500;MQ=57.34;MQRankSum=1.098;QD=0.87;ReadPosRankSum=-2.054;SOR=0.715	GT:AD:DP:GQ:PL	0/1:51,5:56:56:56,0,2126
EU153402.1	3539	.	GCA	G	51.60	.	AC=1;AF=0.500;AN=2;BaseQRankSum=0.781;DP=58;ExcessHet=0.0000;FS=0.000;MLEAC=1;MLEAF=0.500;MQ=57.29;MQRankSum=1.110;QD=0.94;ReadPosRankSum=-1.826;SOR=0.751	GT:AD:DP:GQ:PL	0/1:50,5:55:59:59,0,2084
EU153402.1	3545	.	A	C	205.64	.	AC=1;AF=0.500;AN=2;BaseQRankSum=1.272;DP=56;ExcessHet=0.0000;FS=5.705;MLEAC=1;MLEAF=0.500;MQ=57.42;MQRankSum=1.462;QD=4.20;ReadPosRankSum=1.353;SOR=1.785	GT:AD:DP:GQ:PL	0/1:41,8:49:99:213,0,1684
EU153402.1	3546	.	T	A	104.04	.	AC=1;AF=0.500;AN=2;BaseQRankSum=1.469;DP=56;ExcessHet=0.0000;FS=0.000;MLEAC=1;MLEAF=0.500;MQ=57.42;MQRankSum=-3.938;QD=2.12;ReadPosRankSum=1.020;SOR=0.684	GT:AD:DP:GQ:PL	0/1:40,9:49:99:258,0,1653
EU153402.1	3547	.	C	CAAA	57.60	.	AC=1;AF=0.500;AN=2;BaseQRankSum=0.880;DP=58;ExcessHet=0.0000;FS=0.000;MLEAC=1;MLEAF=0.500;MQ=57.44;MQRankSum=1.137;QD=1.09;ReadPosRankSum=-1.173;SOR=0.659	GT:AD:DP:GQ:PL	0/1:48,5:53:65:65,0,2000
EU153402.1	3555	.	T	C	321.64	.	AC=1;AF=0.500;AN=2;BaseQRankSum=1.845;DP=57;ExcessHet=0.0000;FS=5.033;MLEAC=1;MLEAF=0.500;MQ=57.62;MQRankSum=0.833;QD=5.85;ReadPosRankSum=1.831;SOR=1.659	GT:AD:DP:GQ:PL	0/1:44,11:55:99:329,0,1814
EU153402.1	3556	.	C	G	42.64	.	AC=1;AF=0.500;AN=2;BaseQRankSum=0.903;DP=58;ExcessHet=0.0000;FS=0.000;MLEAC=1;MLEAF=0.500;MQ=57.66;MQRankSum=1.073;QD=0.74;ReadPosRankSum=0.287;SOR=0.651	GT:AD:DP:GQ:PL	0/1:53,5:58:50:50,0,2210
EU153402.1	3558	.	A	G	318.64	.	AC=1;AF=0.500;AN=2;BaseQRankSum=1.751;DP=60;ExcessHet=0.0000;FS=10.537;MLEAC=1;MLEAF=0.500;MQ=57.68;MQRankSum=-1.322;QD=5.69;ReadPosRankSum=2.331;SOR=2.487	GT:AD:DP:GQ:PL	0/1:45,11:56:99:326,0,1842
EU153402.1	3559	.	C	T	90.64	.	AC=1;AF=0.500;AN=2;BaseQRankSum=1.123;DP=60;ExcessHet=0.0000;FS=1.688;MLEAC=1;MLEAF=0.500;MQ=57.68;MQRankSum=1.127;QD=1.59;ReadPosRankSum=0.473;SOR=1.168	GT:AD:DP:GQ:PL	0/1:51,6:57:98:98,0,2123
EU153402.1	3560	.	A	C	689.76	.	AC=1;AF=0.500;AN=2;BaseQRankSum=2.041;DP=56;ExcessHet=0.0000;FS=8.021;MLEAC=1;MLEAF=0.500;MQ=58.29;MQRankSum=-3.325;QD=13.52;ReadPosRankSum=0.310;SOR=1.567	GT:AD:DP:GQ:PL	0/1:32,19:51:99:701,0,1286
EU153402.1	3561	.	T	TG	773.72	.	AC=1;AF=0.500;AN=2;BaseQRankSum=2.128;DP=57;ExcessHet=0.0000;FS=7.971;MLEAC=1;MLEAF=0.500;MQ=58.32;MQRankSum=-3.157;QD=14.60;ReadPosRankSum=0.010;SOR=1.420	GT:AD:DP:GQ:PL	0/1:32,21:53:99:785,0,1280
EU153402.1	3563	.	ATT	A	816.60	.	AC=1;AF=0.500;AN=2;BaseQRankSum=1.777;DP=58;ExcessHet=0.0000;FS=15.780;MLEAC=1;MLEAF=0.500;MQ=58.35;MQRankSum=-3.684;QD=14.85;ReadPosRankSum=-0.275;SOR=2.273	GT:AD:DP:GQ:PL	0/1:33,22:55:99:824,0,1319
EU153402.1	3567	.	C	CCT	234.60	.	AC=1;AF=0.500;AN=2;BaseQRankSum=0.958;DP=55;ExcessHet=0.0000;FS=5.642;MLEAC=1;MLEAF=0.500;MQ=58.25;MQRankSum=0.470;QD=4.34;ReadPosRankSum=2.690;SOR=1.873	GT:AD:DP:GQ:PL	0/1:45,9:54:99:242,0,1862
EU153402.1	3568	.	C	CT	471.60	.	AC=1;AF=0.500;AN=2;BaseQRankSum=0.481;DP=56;ExcessHet=0.0000;FS=4.675;MLEAC=1;MLEAF=0.500;MQ=58.29;MQRankSum=-4.113;QD=9.43;ReadPosRankSum=-2.425;SOR=1.593	GT:AD:DP:GQ:PL	0/1:36,14:50:99:479,0,1469
EU153402.1	3570	.	A	T	810.64	.	AC=1;AF=0.500;AN=2;BaseQRankSum=1.624;DP=59;ExcessHet=0.0000;FS=5.610;MLEAC=1;MLEAF=0.500;MQ=58.31;MQRankSum=-2.738;QD=14.22;ReadPosRankSum=-1.982;SOR=1.524	GT:AD:DP:GQ:PL	0/1:35,22:57:99:818,0,1403
EU153402.1	3571	.	GC	G	315.60	.	AC=1;AF=0.500;AN=2;BaseQRankSum=1.006;DP=59;ExcessHet=0.0000;FS=4.872;MLEAC=1;MLEAF=0.500;MQ=58.31;MQRankSum=-0.032;QD=5.54;ReadPosRankSum=2.450;SOR=1.531	GT:AD:DP:GQ:PL	0/1:46,11:57:99:323,0,1898
EU153402.1	3572	.	C	A	398.04	.	AC=1;AF=0.500;AN=2;BaseQRankSum=2.453;DP=59;ExcessHet=0.0000;FS=10.698;MLEAC=1;MLEAF=0.500;MQ=58.31;MQRankSum=-2.938;QD=8.65;ReadPosRankSum=-1.229;SOR=1.512	GT:AD:DP:GQ:PL	0/1:24,22:46:99:852,0,942
EU153402.1	3575	.	T	G	84.64	.	AC=1;AF=0.500;AN=2;BaseQRankSum=1.035;DP=59;ExcessHet=0.0000;FS=0.000;MLEAC=1;MLEAF=0.500;MQ=58.31;MQRankSum=-1.243;QD=1.43;ReadPosRankSum=-1.982;SOR=0.980	GT:AD:DP:GQ:PL	0/1:53,6:59:92:92,0,2207
EU153402.1	3578	.	A	AC	186.60	.	AC=1;AF=0.500;AN=2;BaseQRankSum=1.284;DP=59;ExcessHet=0.0000;FS=9.240;MLEAC=1;MLEAF=0.500;MQ=58.31;MQRankSum=-3.984;QD=3.39;ReadPosRankSum=-2.607;SOR=2.757	GT:AD:DP:GQ:PL	0/1:47,8:55:99:194,0,1949
EU153402.1	3581	.	A	AG	105.60	.	AC=1;AF=0.500;AN=2;BaseQRankSum=1.234;DP=60;ExcessHet=0.0000;FS=1.689;MLEAC=1;MLEAF=0.500;MQ=58.20;MQRankSum=-1.491;QD=2.03;ReadPosRankSum=-1.374;SOR=1.148	GT:AD:DP:GQ:PL	0/1:46,6:52:99:113,0,1914
EU153402.1	3583	.	T	A	39.64	.	AC=1;AF=0.500;AN=2;BaseQRankSum=1.078;DP=59;ExcessHet=0.0000;FS=0.000;MLEAC=1;MLEAF=0.500;MQ=58.17;MQRankSum=1.122;QD=0.67;ReadPosRankSum=2.606;SOR=0.693	GT:AD:DP:GQ:PL	0/1:54,5:59:47:47,0,2252
EU153402.1	3588	.	A	G	714.64	.	AC=1;AF=0.500;AN=2;BaseQRankSum=2.247;DP=59;ExcessHet=0.0000;FS=3.879;MLEAC=1;MLEAF=0.500;MQ=57.88;MQRankSum=0.034;QD=12.11;ReadPosRankSum=-0.105;SOR=1.329	GT:AD:DP:GQ:PL	0/1:39,20:59:99:722,0,1577
EU153402.1	3589	.	T	G	48.64	.	AC=1;AF=0.500;AN=2;BaseQRankSum=1.129;DP=59;ExcessHet=0.0000;FS=12.337;MLEAC=1;MLEAF=0.500;MQ=57.88;MQRankSum=-1.618;QD=0.87;ReadPosRankSum=-1.657;SOR=3.538	GT:AD:DP:GQ:PL	0/1:51,5:56:56:56,0,2126
EU153402.1	3590	.	G	A	135.64	.	AC=1;AF=0.500;AN=2;BaseQRankSum=1.399;DP=57;ExcessHet=0.0000;FS=1.632;MLEAC=1;MLEAF=0.500;MQ=58.03;MQRankSum=-0.636;QD=2.38;ReadPosRankSum=-0.781;SOR=1.257	GT:AD:DP:GQ:PL	0/1:50,7:57:99:143,0,2078
EU153402.1	3594	.	A	G	42.64	.	AC=1;AF=0.500;AN=2;BaseQRankSum=1.129;DP=60;ExcessHet=0.0000;FS=12.620;MLEAC=1;MLEAF=0.500;MQ=58.06;MQRankSum=-1.537;QD=0.74;ReadPosRankSum=-1.702;SOR=3.609	GT:AD:DP:GQ:PL	0/1:53,5:58:50:50,0,2210
EU153402.1	3597	.	C	G	36.64	.	AC=1;AF=0.500;AN=2;BaseQRankSum=1.081;DP=62;ExcessHet=0.0000;FS=12.348;MLEAC=1;MLEAF=0.500;MQ=58.35;MQRankSum=-1.467;QD=0.61;ReadPosRankSum=-0.688;SOR=3.543	GT:AD:DP:GQ:PL	0/1:55,5:60:44:44,0,2294
EU153402.1	3602	.	T	C	438.64	.	AC=1;AF=0.500;AN=2;BaseQRankSum=1.361;DP=63;ExcessHet=0.0000;FS=4.295;MLEAC=1;MLEAF=0.500;MQ=58.69;MQRankSum=-0.940;QD=7.19;ReadPosRankSum=1.836;SOR=1.308	GT:AD:DP:GQ:PL	0/1:47,14:61:99:446,0,1931
EU153402.1	3606	.	A	G	168.64	.	AC=1;AF=0.500;AN=2;BaseQRankSum=1.246;DP=62;ExcessHet=0.0000;FS=5.928;MLEAC=1;MLEAF=0.500;MQ=58.66;MQRankSum=0.447;QD=2.76;ReadPosRankSum=2.640;SOR=1.832	GT:AD:DP:GQ:PL	0/1:53,8:61:99:176,0,2201
EU153402.1	3608	.	GGCAATT	G	81.60	.	AC=1;AF=0.500;AN=2;BaseQRankSum=0.934;DP=61;ExcessHet=0.0000;FS=16.163;MLEAC=1;MLEAF=0.500;MQ=59.15;MQRankSum=1.160;QD=1.36;ReadPosRankSum=-2.694;SOR=3.907	GT:AD:DP:GQ:PL	0/1:54,6:60:89:89,0,2249
EU153402.1	3609	.	G	A	230.04	.	AC=1;AF=0.500;AN=2;BaseQRankSum=1.679;DP=59;ExcessHet=0.0000;FS=1.336;MLEAC=1;MLEAF=0.500;MQ=59.12;MQRankSum=-4.074;QD=4.34;ReadPosRankSum=-2.271;SOR=1.142	GT:AD:DP:GQ:PL	0/1:42,11:53:99:335,0,1730
EU153402.1	3610	.	C	T	104.04	.	AC=1;AF=0.500;AN=2;BaseQRankSum=0.338;DP=56;ExcessHet=0.0000;FS=1.524;MLEAC=1;MLEAF=0.500;MQ=59.08;MQRankSum=-0.323;QD=2.08;ReadPosRankSum=1.637;SOR=1.179	GT:AD:DP:GQ:PL	0/1:42,8:50:99:209,0,1739
EU153402.1	3611	.	A	G	104.04	.	AC=1;AF=0.500;AN=2;BaseQRankSum=0.476;DP=56;ExcessHet=0.0000;FS=1.524;MLEAC=1;MLEAF=0.500;MQ=59.08;MQRankSum=-0.323;QD=2.08;ReadPosRankSum=1.523;SOR=1.179	GT:AD:DP:GQ:PL	0/1:42,8:50:99:209,0,1739
EU153402.1	3615	.	A	G	87.64	.	AC=1;AF=0.500;AN=2;BaseQRankSum=1.170;DP=58;ExcessHet=0.0000;FS=3.954;MLEAC=1;MLEAF=0.500;MQ=59.11;MQRankSum=-5.461;QD=1.51;ReadPosRankSum=-1.969;SOR=1.229	GT:AD:DP:GQ:PL	0/1:52,6:58:95:95,0,2165
EU153402.1	3616	.	C	T	250.64	.	AC=1;AF=0.500;AN=2;BaseQRankSum=0.540;DP=56;ExcessHet=0.0000;FS=3.407;MLEAC=1;MLEAF=0.500;MQ=59.08;MQRankSum=-3.019;QD=5.12;ReadPosRankSum=0.852;SOR=0.598	GT:AD:DP:GQ:PL	0/1:40,9:49:99:258,0,1653
EU153402.1	3618	.	A	G	108.64	.	AC=1;AF=0.500;AN=2;BaseQRankSum=1.390;DP=56;ExcessHet=0.0000;FS=4.169;MLEAC=1;MLEAF=0.500;MQ=59.08;MQRankSum=-5.399;QD=2.13;ReadPosRankSum=-1.284;SOR=1.175	GT:AD:DP:GQ:PL	0/1:45,6:51:99:116,0,1871
EU153402.1	3620	.	T	C	360.64	.	AC=1;AF=0.500;AN=2;BaseQRankSum=0.855;DP=57;ExcessHet=0.0000;FS=2.875;MLEAC=1;MLEAF=0.500;MQ=59.09;MQRankSum=1.790;QD=6.33;ReadPosRankSum=-1.166;SOR=1.380	GT:AD:DP:GQ:PL	0/1:45,12:57:99:368,0,1853
EU153402.1	3621	.	G	A	561.64	.	AC=1;AF=0.500;AN=2;BaseQRankSum=1.821;DP=57;ExcessHet=0.0000;FS=4.395;MLEAC=1;MLEAF=0.500;MQ=59.09;MQRankSum=-4.328;QD=11.23;ReadPosRankSum=-0.707;SOR=1.134	GT:AD:DP:GQ:PL	0/1:34,16:50:99:569,0,1379
EU153402.1	3625	.	G	A	201.64	.	AC=1;AF=0.500;AN=2;BaseQRankSum=0.592;DP=57;ExcessHet=0.0000;FS=1.537;MLEAC=1;MLEAF=0.500;MQ=59.09;MQRankSum=-0.323;QD=4.03;ReadPosRankSum=0.304;SOR=1.126	GT:AD:DP:GQ:PL	0/1:42,8:50:99:209,0,1739
EU153402.1	3626	.	T	C	966.64	.	AC=1;AF=0.500;AN=2;BaseQRankSum=2.125;DP=57;ExcessHet=0.0000;FS=5.887;MLEAC=1;MLEAF=0.500;MQ=59.09;MQRankSum=-3.467;QD=19.33;ReadPosRankSum=0.557;SOR=0.951	GT:AD:DP:GQ:PL	0/1:25,25:50:99:974,0,974
EU153402.1	3627	.	A	C	315.64	.	AC=1;AF=0.500;AN=2;BaseQRankSum=1.744;DP=57;ExcessHet=0.0000;FS=6.984;MLEAC=1;MLEAF=0.500;MQ=59.09;MQRankSum=0.841;QD=5.54;ReadPosRankSum=-1.015;SOR=1.802	GT:AD:DP:GQ:PL	0/1:46,11:57:99:323,0,1898
EU153402.1	3628	.	T	C	96.64	.	AC=1;AF=0.500;AN=2;BaseQRankSum=1.232;DP=55;ExcessHet=0.0000;FS=4.042;MLEAC=1;MLEAF=0.500;MQ=59.06;MQRankSum=-5.290;QD=1.76;ReadPosRankSum=-0.122;SOR=1.210	GT:AD:DP:GQ:PL	0/1:49,6:55:99:104,0,2039
EU153402.1	3631	.	G	A	444.64	.	AC=1;AF=0.500;AN=2;BaseQRankSum=0.448;DP=59;ExcessHet=0.0000;FS=4.308;MLEAC=1;MLEAF=0.500;MQ=59.06;MQRankSum=-0.394;QD=7.54;ReadPosRankSum=-0.145;SOR=0.789	GT:AD:DP:GQ:PL	0/1:45,14:59:99:452,0,1847
EU153402.1	3634	.	C	T	168.64	.	AC=1;AF=0.500;AN=2;BaseQRankSum=1.380;DP=61;ExcessHet=0.0000;FS=12.243;MLEAC=1;MLEAF=0.500;MQ=59.09;MQRankSum=1.422;QD=2.76;ReadPosRankSum=-1.584;SOR=2.829	GT:AD:DP:GQ:PL	0/1:53,8:61:99:176,0,2201
EU153402.1	3636	.	A	G	579.64	.	AC=1;AF=0.500;AN=2;BaseQRankSum=1.402;DP=60;ExcessHet=0.0000;FS=13.025;MLEAC=1;MLEAF=0.500;MQ=59.07;MQRankSum=-3.409;QD=9.82;ReadPosRankSum=0.915;SOR=1.183	GT:AD:DP:GQ:PL	0/1:42,17:59:99:587,0,1712
EU153402.1	3640	.	G	A	126.64	.	AC=1;AF=0.500;AN=2;BaseQRankSum=0.188;DP=60;ExcessHet=0.0000;FS=1.611;MLEAC=1;MLEAF=0.500;MQ=59.07;MQRankSum=-0.684;QD=2.11;ReadPosRankSum=-0.575;SOR=0.771	GT:AD:DP:GQ:PL	0/1:53,7:60:99:134,0,2204
EU153402.1	3642	.	A	G	174.64	.	AC=1;AF=0.500;AN=2;BaseQRankSum=1.368;DP=60;ExcessHet=0.0000;FS=5.474;MLEAC=1;MLEAF=0.500;MQ=58.98;MQRankSum=-6.306;QD=2.96;ReadPosRankSum=0.967;SOR=1.013	GT:AD:DP:GQ:PL	0/1:51,8:59:99:182,0,2117
EU153402.1	3643	.	T	C	36.64	.	AC=1;AF=0.500;AN=2;BaseQRankSum=1.068;DP=60;ExcessHet=0.0000;FS=1.912;MLEAC=1;MLEAF=0.500;MQ=58.98;MQRankSum=0.058;QD=0.61;ReadPosRankSum=0.910;SOR=0.836	GT:AD:DP:GQ:PL	0/1:55,5:60:44:44,0,2294
EU153402.1	3647	.	TTCA	T	390.60	.	AC=1;AF=0.500;AN=2;BaseQRankSum=1.170;DP=63;ExcessHet=0.0000;FS=11.900;MLEAC=1;MLEAF=0.500;MQ=58.96;MQRankSum=-4.930;QD=6.30;ReadPosRankSum=1.705;SOR=1.485	GT:AD:DP:GQ:PL	0/1:49,13:62:99:398,0,2018
EU153402.1	3652	.	C	CT	171.60	.	AC=1;AF=0.500;AN=2;BaseQRankSum=1.070;DP=62;ExcessHet=0.0000;FS=9.151;MLEAC=1;MLEAF=0.500;MQ=58.85;MQRankSum=1.589;QD=2.86;ReadPosRankSum=0.469;SOR=2.694	GT:AD:DP:GQ:PL	0/1:52,8:60:99:179,0,2159
EU153402.1	3653	.	T	C	42.64	.	AC=1;AF=0.500;AN=2;BaseQRankSum=0.742;DP=61;ExcessHet=0.0000;FS=0.000;MLEAC=1;MLEAF=0.500;MQ=58.83;MQRankSum=-1.041;QD=0.74;ReadPosRankSum=-0.971;SOR=0.725	GT:AD:DP:GQ:PL	0/1:53,5:58:50:50,0,2210
EU153402.1	3655	.	A	G	1041.64	.	AC=1;AF=0.500;AN=2;BaseQRankSum=0.987;DP=61;ExcessHet=0.0000;FS=3.786;MLEAC=1;MLEAF=0.500;MQ=58.51;MQRankSum=-1.693;QD=18.94;ReadPosRankSum=0.277;SOR=0.326	GT:AD:DP:GQ:PL	0/1:28,27:55:99:1049,0,1094
EU153402.1	3656	.	T	A	168.64	.	AC=1;AF=0.500;AN=2;BaseQRankSum=1.124;DP=61;ExcessHet=0.0000;FS=12.643;MLEAC=1;MLEAF=0.500;MQ=58.51;MQRankSum=-4.777;QD=2.76;ReadPosRankSum=1.329;SOR=1.753	GT:AD:DP:GQ:PL	0/1:53,8:61:99:176,0,2201
EU153402.1	3659	.	C	A	204.64	.	AC=1;AF=0.500;AN=2;BaseQRankSum=0.974;DP=64;ExcessHet=0.0000;FS=11.740;MLEAC=1;MLEAF=0.500;MQ=58.18;MQRankSum=1.846;QD=3.20;ReadPosRankSum=0.870;SOR=2.857	GT:AD:DP:GQ:PL	0/1:55,9:64:99:212,0,2282
EU153402.1	3663	.	T	A	1236.64	.	AC=1;AF=0.500;AN=2;BaseQRankSum=0.540;DP=65;ExcessHet=0.0000;FS=2.097;MLEAC=1;MLEAF=0.500;MQ=58.09;MQRankSum=-4.764;QD=19.03;ReadPosRankSum=1.538;SOR=1.047	GT:AD:DP:GQ:PL	0/1:33,32:65:99:1244,0,1289
EU153402.1	3666	.	C	T	204.64	.	AC=1;AF=0.500;AN=2;BaseQRankSum=0.583;DP=65;ExcessHet=0.0000;FS=8.638;MLEAC=1;MLEAF=0.500;MQ=58.09;MQRankSum=-4.882;QD=3.20;ReadPosRankSum=1.719;SOR=1.210	GT:AD:DP:GQ:PL	0/1:55,9:64:99:212,0,2282
EU153402.1	3668	.	AT	A	1215.60	.	AC=1;AF=0.500;AN=2;BaseQRankSum=0.000;DP=66;ExcessHet=0.0000;FS=2.269;MLEAC=1;MLEAF=0.500;MQ=58.12;MQRankSum=-4.380;QD=21.33;ReadPosRankSum=-2.249;SOR=0.387	GT:AD:DP:GQ:PL	0/1:26,31:57:99:1223,0,998
EU153402.1	3672	.	G	GTA	201.60	.	AC=1;AF=0.500;AN=2;BaseQRankSum=0.609;DP=65;ExcessHet=0.0000;FS=11.312;MLEAC=1;MLEAF=0.500;MQ=58.09;MQRankSum=1.897;QD=3.10;ReadPosRankSum=2.009;SOR=2.665	GT:AD:DP:GQ:PL	0/1:56,9:65:99:209,0,2324
EU153402.1	3677	.	T	C	603.64	.	AC=1;AF=0.500;AN=2;BaseQRankSum=1.037;DP=66;ExcessHet=0.0000;FS=13.460;MLEAC=1;MLEAF=0.500;MQ=58.12;MQRankSum=0.310;QD=9.15;ReadPosRankSum=0.892;SOR=2.535	GT:AD:DP:GQ:PL	0/1:48,18:66:99:611,0,1961
EU153402.1	3678	.	A	T	297.64	.	AC=1;AF=0.500;AN=2;BaseQRankSum=0.467;DP=66;ExcessHet=0.0000;FS=14.145;MLEAC=1;MLEAF=0.500;MQ=58.12;MQRankSum=1.933;QD=4.72;ReadPosRankSum=2.454;SOR=3.156	GT:AD:DP:GQ:PL	0/1:52,11:63:99:305,0,2150
EU153402.1	3679	.	C	T	108.64	.	AC=1;AF=0.500;AN=2;BaseQRankSum=0.531;DP=66;ExcessHet=0.0000;FS=1.543;MLEAC=1;MLEAF=0.500;MQ=58.12;MQRankSum=-2.091;QD=1.65;ReadPosRankSum=-1.874;SOR=0.987	GT:AD:DP:GQ:PL	0/1:59,7:66:99:116,0,2456
EU153402.1	3681	.	G	A	216.64	.	AC=1;AF=0.500;AN=2;BaseQRankSum=0.471;DP=65;ExcessHet=0.0000;FS=12.655;MLEAC=1;MLEAF=0.500;MQ=58.09;MQRankSum=-4.851;QD=3.61;ReadPosRankSum=1.825;SOR=1.179	GT:AD:DP:GQ:PL	0/1:51,9:60:99:224,0,2114
EU153402.1	3682	.	G	A	561.64	.	AC=1;AF=0.500;AN=2;BaseQRankSum=0.000;DP=65;ExcessHet=0.0000;FS=4.147;MLEAC=1;MLEAF=0.500;MQ=58.09;MQRankSum=-0.377;QD=8.64;ReadPosRankSum=-2.808;SOR=0.283	GT:AD:DP:GQ:PL	0/1:48,17:65:99:569,0,1964
EU153402.1	3687	.	T	A	45.64	.	AC=1;AF=0.500;AN=2;BaseQRankSum=0.664;DP=72;ExcessHet=0.0000;FS=3.894;MLEAC=1;MLEAF=0.500;MQ=56.65;MQRankSum=-2.397;QD=0.63;ReadPosRankSum=-2.372;SOR=1.493	GT:AD:DP:GQ:PL	0/1:66,6:72:53:53,0,2753
EU153402.1	3690	.	A	C	168.64	.	AC=1;AF=0.500;AN=2;BaseQRankSum=-0.182;DP=76;ExcessHet=0.0000;FS=11.137;MLEAC=1;MLEAF=0.500;MQ=56.78;MQRankSum=-3.722;QD=2.22;ReadPosRankSum=1.417;SOR=1.208	GT:AD:DP:GQ:PL	0/1:67,9:76:99:176,0,2786
EU153402.1	3701	.	G	T	276.64	.	AC=1;AF=0.500;AN=2;BaseQRankSum=1.417;DP=75;ExcessHet=0.0000;FS=17.315;MLEAC=1;MLEAF=0.500;MQ=56.71;MQRankSum=2.312;QD=3.95;ReadPosRankSum=2.882;SOR=3.379	GT:AD:DP:GQ:PL	0/1:59,11:70:99:284,0,2444
EU153402.1	3702	.	A	G	36.64	.	AC=1;AF=0.500;AN=2;BaseQRankSum=0.902;DP=75;ExcessHet=0.0000;FS=0.000;MLEAC=1;MLEAF=0.500;MQ=56.71;MQRankSum=-2.087;QD=0.49;ReadPosRankSum=-1.010;SOR=0.911	GT:AD:DP:GQ:PL	0/1:69,6:75:44:44,0,2879
EU153402.1	3704	.	T	C	216.64	.	AC=1;AF=0.500;AN=2;BaseQRankSum=1.358;DP=75;ExcessHet=0.0000;FS=5.205;MLEAC=1;MLEAF=0.500;MQ=56.76;MQRankSum=-4.043;QD=2.89;ReadPosRankSum=0.594;SOR=0.860	GT:AD:DP:GQ:PL	0/1:65,10:75:99:224,0,2699
EU153402.1	3705	.	G	T	267.64	.	AC=1;AF=0.500;AN=2;BaseQRankSum=1.390;DP=76;ExcessHet=0.0000;FS=17.112;MLEAC=1;MLEAF=0.500;MQ=56.81;MQRankSum=2.380;QD=3.67;ReadPosRankSum=2.801;SOR=3.321	GT:AD:DP:GQ:PL	0/1:62,11:73:99:275,0,2570
EU153402.1	3709	.	T	C	429.64	.	AC=1;AF=0.500;AN=2;BaseQRankSum=1.022;DP=79;ExcessHet=0.0000;FS=8.285;MLEAC=1;MLEAF=0.500;MQ=56.91;MQRankSum=-3.110;QD=5.44;ReadPosRankSum=-1.167;SOR=0.881	GT:AD:DP:GQ:PL	0/1:64,15:79:99:437,0,2621
EU153402.1	3713	.	A	C	567.64	.	AC=1;AF=0.500;AN=2;BaseQRankSum=2.364;DP=78;ExcessHet=0.0000;FS=2.262;MLEAC=1;MLEAF=0.500;MQ=56.87;MQRankSum=-5.167;QD=7.28;ReadPosRankSum=0.349;SOR=0.420	GT:AD:DP:GQ:PL	0/1:60,18:78:99:575,0,2465
EU153402.1	3719	.	G	GAA	258.60	.	AC=1;AF=0.500;AN=2;BaseQRankSum=1.596;DP=78;ExcessHet=0.0000;FS=16.404;MLEAC=1;MLEAF=0.500;MQ=56.89;MQRankSum=2.441;QD=3.40;ReadPosRankSum=1.741;SOR=3.154	GT:AD:DP:GQ:PL	0/1:65,11:76:99:266,0,2696
EU153402.1	3720	.	AG	A	480.60	.	AC=1;AF=0.500;AN=2;BaseQRankSum=1.587;DP=77;ExcessHet=0.0000;FS=1.069;MLEAC=1;MLEAF=0.500;MQ=56.85;MQRankSum=-5.687;QD=6.24;ReadPosRankSum=1.153;SOR=0.871	GT:AD:DP:GQ:PL	0/1:61,16:77:99:488,0,2493
EU153402.1	3721	.	G	GA	62.01	.	AC=1;AF=0.500;AN=2;BaseQRankSum=1.707;DP=71;ExcessHet=0.0000;FS=4.266;MLEAC=1;MLEAF=0.500;MQ=57.94;MQRankSum=0.374;QD=1.17;ReadPosRankSum=3.013;SOR=1.405	GT:AD:DP:GQ:PL	0/1:36,17:53:99:605,0,1440
EU153402.1	3722	.	G	A	270.64	.	AC=1;AF=0.500;AN=2;BaseQRankSum=0.176;DP=72;ExcessHet=0.0000;FS=0.000;MLEAC=1;MLEAF=0.500;MQ=57.97;MQRankSum=-0.149;QD=3.76;ReadPosRankSum=-2.853;SOR=0.817	GT:AD:DP:GQ:PL	0/1:61,11:72:99:278,0,2507
EU153402.1	3723	.	AT	A	855.60	.	AC=1;AF=0.500;AN=2;BaseQRankSum=2.228;DP=73;ExcessHet=0.0000;FS=5.096;MLEAC=1;MLEAF=0.500;MQ=58.00;MQRankSum=-5.476;QD=11.88;ReadPosRankSum=1.087;SOR=0.275	GT:AD:DP:GQ:PL	0/1:48,24:72:99:863,0,1922
EU153402.1	3729	.	T	C	258.64	.	AC=1;AF=0.500;AN=2;BaseQRankSum=1.621;DP=70;ExcessHet=0.0000;FS=8.053;MLEAC=1;MLEAF=0.500;MQ=57.91;MQRankSum=-5.319;QD=4.24;ReadPosRankSum=0.019;SOR=0.800	GT:AD:DP:GQ:PL	0/1:51,10:61:99:266,0,2111
EU153402.1	3730	.	T	G	1476.64	.	AC=1;AF=0.500;AN=2;BaseQRankSum=3.283;DP=70;ExcessHet=0.0000;FS=2.404;MLEAC=1;MLEAF=0.500;MQ=57.91;MQRankSum=-2.682;QD=24.61;ReadPosRankSum=0.989;SOR=1.179	GT:AD:DP:GQ:PL	0/1:23,37:60:99:1484,0,854
EU153402.1	3740	.	A	C	201.64	.	AC=1;AF=0.500;AN=2;BaseQRankSum=1.483;DP=71;ExcessHet=0.0000;FS=3.262;MLEAC=1;MLEAF=0.500;MQ=58.08;MQRankSum=-6.251;QD=3.10;ReadPosRankSum=-0.053;SOR=0.627	GT:AD:DP:GQ:PL	0/1:56,9:65:99:209,0,2324
EU153402.1	3745	.	T	G	225.64	.	AC=1;AF=0.500;AN=2;BaseQRankSum=0.104;DP=72;ExcessHet=0.0000;FS=13.985;MLEAC=1;MLEAF=0.500;MQ=57.92;MQRankSum=1.394;QD=3.13;ReadPosRankSum=-0.432;SOR=1.453	GT:AD:DP:GQ:PL	0/1:62,10:72:99:233,0,2573
EU153402.1	3746	.	A	G	1797.64	.	AC=1;AF=0.500;AN=2;BaseQRankSum=3.833;DP=73;ExcessHet=0.0000;FS=2.055;MLEAC=1;MLEAF=0.500;MQ=57.95;MQRankSum=-4.040;QD=24.63;ReadPosRankSum=-0.997;SOR=1.037	GT:AD:DP:GQ:PL	0/1:28,45:73:99:1805,0,1040
EU153402.1	3749	.	C	T	245.64	.	AC=1;AF=0.500;AN=2;BaseQRankSum=1.513;DP=73;ExcessHet=0.0000;FS=11.270;MLEAC=1;MLEAF=0.500;MQ=57.95;MQRankSum=2.239;QD=3.78;ReadPosRankSum=-1.541;SOR=2.789	GT:AD:DP:GQ:PL	0/1:55,10:65:99:253,0,2279
EU153402.1	3750	.	A	T	52.64	.	AC=1;AF=0.500;AN=2;BaseQRankSum=1.114;DP=75;ExcessHet=0.0000;FS=4.067;MLEAC=1;MLEAF=0.500;MQ=57.88;MQRankSum=-2.374;QD=0.73;ReadPosRankSum=1.697;SOR=1.730	GT:AD:DP:GQ:PL	0/1:65,7:72:60:60,0,2709
EU153402.1	3751	.	G	T	63.64	.	AC=1;AF=0.500;AN=2;BaseQRankSum=1.140;DP=74;ExcessHet=0.0000;FS=11.226;MLEAC=1;MLEAF=0.500;MQ=57.83;MQRankSum=-4.008;QD=0.96;ReadPosRankSum=1.710;SOR=3.279	GT:AD:DP:GQ:PL	0/1:60,6:66:71:71,0,2501
EU153402.1	3752	.	ATG	A	281.04	.	AC=1;AF=0.500;AN=2;BaseQRankSum=-0.069;DP=76;ExcessHet=0.0000;FS=10.686;MLEAC=1;MLEAF=0.500;MQ=57.88;MQRankSum=2.161;QD=5.20;ReadPosRankSum=0.297;SOR=1.033	GT:AD:DP:GQ:PL	0/1:43,11:54:99:332,0,1773
EU153402.1	3753	.	T	C	155.07	.	AC=1;AF=0.500;AN=2;BaseQRankSum=2.808;DP=76;ExcessHet=0.0000;FS=1.212;MLEAC=1;MLEAF=0.500;MQ=57.88;MQRankSum=-5.241;QD=2.93;ReadPosRankSum=1.197;SOR=1.042	GT:AD:DP:GQ:PL	0/1:32,21:53:99:785,0,1280
EU153402.1	3754	.	G	A	314.04	.	AC=1;AF=0.500;AN=2;BaseQRankSum=3.380;DP=72;ExcessHet=0.0000;FS=6.540;MLEAC=1;MLEAF=0.500;MQ=57.76;MQRankSum=-3.865;QD=6.16;ReadPosRankSum=0.616;SOR=1.758	GT:AD:DP:GQ:PL	0/1:23,28:51:99:1106,0,881
EU153402.1	3756	.	C	T	230.02	.	AC=1;AF=0.500;AN=2;BaseQRankSum=-0.763;DP=75;ExcessHet=0.0000;FS=10.740;MLEAC=1;MLEAF=0.500;MQ=57.86;MQRankSum=1.823;QD=3.65;ReadPosRankSum=1.329;SOR=0.770	GT:AD:DP:GQ:PL	0/1:53,10:63:99:260,0,2195
EU153402.1	3758	.	T	C	114.64	.	AC=1;AF=0.500;AN=2;BaseQRankSum=1.483;DP=79;ExcessHet=0.0000;FS=3.397;MLEAC=1;MLEAF=0.500;MQ=57.97;MQRankSum=-3.954;QD=1.45;ReadPosRankSum=1.492;SOR=1.462	GT:AD:DP:GQ:PL	0/1:71,8:79:99:122,0,2957
EU153402.1	3759	.	T	C	252.64	.	AC=1;AF=0.500;AN=2;BaseQRankSum=1.237;DP=83;ExcessHet=0.0000;FS=16.820;MLEAC=1;MLEAF=0.500;MQ=56.58;MQRankSum=-4.785;QD=3.24;ReadPosRankSum=-0.621;SOR=2.454	GT:AD:DP:GQ:PL	0/1:67,11:78:99:260,0,2780
EU153402.1	3761	.	A	G	912.64	.	AC=1;AF=0.500;AN=2;BaseQRankSum=0.552;DP=83;ExcessHet=0.0000;FS=10.107;MLEAC=1;MLEAF=0.500;MQ=56.58;MQRankSum=1.398;QD=11.00;ReadPosRankSum=1.661;SOR=1.351	GT:AD:DP:GQ:PL	0/1:57,26:83:99:920,0,2315
EU153402.1	3766	.	T	C	2178.64	.	AC=1;AF=0.500;AN=2;BaseQRankSum=4.163;DP=81;ExcessHet=0.0000;FS=1.894;MLEAC=1;MLEAF=0.500;MQ=56.35;MQRankSum=-1.515;QD=26.90;ReadPosRankSum=-0.189;SOR=0.790	GT:AD:DP:GQ:PL	0/1:27,54:81:99:2186,0,971
EU153402.1	3767	.	TAG	T	375.60	.	AC=1;AF=0.500;AN=2;BaseQRankSum=1.230;DP=83;ExcessHet=0.0000;FS=1.128;MLEAC=1;MLEAF=0.500;MQ=56.03;MQRankSum=0.487;QD=4.58;ReadPosRankSum=1.054;SOR=0.976	GT:AD:DP:GQ:PL	0/1:68,14:82:99:383,0,2813
EU153402.1	3769	.	G	A	1070.04	.	AC=1;AF=0.500;AN=2;BaseQRankSum=4.506;DP=80;ExcessHet=0.0000;FS=3.881;MLEAC=1;MLEAF=0.500;MQ=55.87;MQRankSum=-3.487;QD=17.26;ReadPosRankSum=-0.454;SOR=0.386	GT:AD:DP:GQ:PL	0/1:19,43:62:99:1748,0,668
EU153402.1	3770	.	G	GAA	396.60	.	AC=1;AF=0.500;AN=2;BaseQRankSum=1.147;DP=78;ExcessHet=0.0000;FS=2.476;MLEAC=1;MLEAF=0.500;MQ=55.76;MQRankSum=0.444;QD=5.29;ReadPosRankSum=1.089;SOR=0.908	GT:AD:DP:GQ:PL	0/1:61,14:75:99:404,0,2519
EU153402.1	3772	.	T	C	252.64	.	AC=1;AF=0.500;AN=2;BaseQRankSum=0.880;DP=81;ExcessHet=0.0000;FS=9.578;MLEAC=1;MLEAF=0.500;MQ=55.25;MQRankSum=-1.297;QD=3.24;ReadPosRankSum=1.689;SOR=1.745	GT:AD:DP:GQ:PL	0/1:67,11:78:99:260,0,2780
EU153402.1	3775	.	G	A	2232.64	.	AC=1;AF=0.500;AN=2;BaseQRankSum=3.056;DP=84;ExcessHet=0.0000;FS=0.000;MLEAC=1;MLEAF=0.500;MQ=55.15;MQRankSum=-3.665;QD=28.62;ReadPosRankSum=-1.116;SOR=0.655	GT:AD:DP:GQ:PL	0/1:23,55:78:99:2240,0,800
EU153402.1	3777	.	T	G	495.64	.	AC=1;AF=0.500;AN=2;BaseQRankSum=1.207;DP=83;ExcessHet=0.0000;FS=10.315;MLEAC=1;MLEAF=0.500;MQ=54.98;MQRankSum=-5.093;QD=6.88;ReadPosRankSum=-4.171;SOR=2.049	GT:AD:DP:GQ:PL	0/1:56,16:72:99:503,0,2303
EU153402.1	3779	.	T	G	612.64	.	AC=1;AF=0.500;AN=2;BaseQRankSum=1.257;DP=87;ExcessHet=0.0000;FS=21.362;MLEAC=1;MLEAF=0.500;MQ=54.58;MQRankSum=-3.625;QD=7.85;ReadPosRankSum=-4.309;SOR=2.372	GT:AD:DP:GQ:PL	0/1:59,19:78:99:620,0,2420
EU153402.1	3780	.	A	C	230.04	.	AC=1;AF=0.500;AN=2;BaseQRankSum=1.097;DP=83;ExcessHet=0.0000;FS=2.517;MLEAC=1;MLEAF=0.500;MQ=54.65;MQRankSum=1.313;QD=3.11;ReadPosRankSum=1.523;SOR=0.886	GT:AD:DP:GQ:PL	0/1:60,14:74:99:407,0,2477
EU153402.1	3782	.	A	G	1952.04	.	AC=1;AF=0.500;AN=2;BaseQRankSum=3.492;DP=82;ExcessHet=0.0000;FS=3.800;MLEAC=1;MLEAF=0.500;MQ=54.57;MQRankSum=-4.153;QD=26.74;ReadPosRankSum=-0.464;SOR=0.518	GT:AD:DP:GQ:PL	0/1:18,55:73:99:2255,0,590
EU153402.1	3783	.	A	T	398.04	.	AC=1;AF=0.500;AN=2;BaseQRankSum=1.142;DP=81;ExcessHet=0.0000;FS=18.610;MLEAC=1;MLEAF=0.500;MQ=54.50;MQRankSum=-3.766;QD=5.53;ReadPosRankSum=-4.118;SOR=2.258	GT:AD:DP:GQ:PL	0/1:54,18:72:99:593,0,2213
EU153402.1	3787	.	A	T	336.64	.	AC=1;AF=0.500;AN=2;BaseQRankSum=0.895;DP=81;ExcessHet=0.0000;FS=0.000;MLEAC=1;MLEAF=0.500;MQ=54.16;MQRankSum=1.361;QD=4.21;ReadPosRankSum=0.801;SOR=0.682	GT:AD:DP:GQ:PL	0/1:67,13:80:99:344,0,2774
EU153402.1	3790	.	G	C	321.64	.	AC=1;AF=0.500;AN=2;BaseQRankSum=0.958;DP=81;ExcessHet=0.0000;FS=2.710;MLEAC=1;MLEAF=0.500;MQ=54.38;MQRankSum=1.486;QD=4.59;ReadPosRankSum=0.594;SOR=0.368	GT:AD:DP:GQ:PL	0/1:58,12:70:99:329,0,2399
EU153402.1	3791	.	A	T	282.64	.	AC=1;AF=0.500;AN=2;BaseQRankSum=0.627;DP=83;ExcessHet=0.0000;FS=0.000;MLEAC=1;MLEAF=0.500;MQ=54.53;MQRankSum=1.664;QD=3.41;ReadPosRankSum=0.553;SOR=0.565	GT:AD:DP:GQ:PL	0/1:71,12:83:99:290,0,2945
EU153402.1	3794	.	C	CA	1404.60	.	AC=1;AF=0.500;AN=2;BaseQRankSum=0.375;DP=84;ExcessHet=0.0000;FS=7.280;MLEAC=1;MLEAF=0.500;MQ=54.59;MQRankSum=0.184;QD=16.72;ReadPosRankSum=0.956;SOR=0.766	GT:AD:DP:GQ:PL	0/1:47,37:84:99:1412,0,1862
EU153402.1	3795	.	A	AT	777.60	.	AC=1;AF=0.500;AN=2;BaseQRankSum=1.120;DP=84;ExcessHet=0.0000;FS=12.750;MLEAC=1;MLEAF=0.500;MQ=54.59;MQRankSum=-2.715;QD=9.37;ReadPosRankSum=-3.290;SOR=1.647	GT:AD:DP:GQ:PL	0/1:60,23:83:99:785,0,2450
EU153402.1	3796	.	T	TGA	270.60	.	AC=1;AF=0.500;AN=2;BaseQRankSum=0.632;DP=82;ExcessHet=0.0000;FS=0.000;MLEAC=1;MLEAF=0.500;MQ=54.46;MQRankSum=1.718;QD=3.76;ReadPosRankSum=0.595;SOR=0.754	GT:AD:DP:GQ:PL	0/1:61,11:72:99:278,0,2528
EU153402.1	3798	.	G	A	1868.04	.	AC=1;AF=0.500;AN=2;BaseQRankSum=-0.715;DP=84;ExcessHet=0.0000;FS=1.953;MLEAC=1;MLEAF=0.500;MQ=54.59;MQRankSum=-4.061;QD=23.95;ReadPosRankSum=-1.729;SOR=0.755	GT:AD:DP:GQ:PL	0/1:28,50:78:99:2015,0,1025
EU153402.1	3799	.	A	C	195.64	.	AC=1;AF=0.500;AN=2;BaseQRankSum=-1.602;DP=82;ExcessHet=0.0000;FS=1.302;MLEAC=1;MLEAF=0.500;MQ=54.46;MQRankSum=1.264;QD=2.39;ReadPosRankSum=0.280;SOR=1.015	GT:AD:DP:GQ:PL	0/1:72,10:82:99:203,0,2993
EU153402.1	3800	.	GTC	G	204.60	.	AC=1;AF=0.500;AN=2;BaseQRankSum=0.425;DP=83;ExcessHet=0.0000;FS=1.314;MLEAC=1;MLEAF=0.500;MQ=54.53;MQRankSum=1.296;QD=2.59;ReadPosRankSum=0.068;SOR=1.048	GT:AD:DP:GQ:PL	0/1:69,10:79:99:212,0,2867
EU153402.1	3801	.	T	C	1574.04	.	AC=1;AF=0.500;AN=2;BaseQRankSum=0.000;DP=83;ExcessHet=0.0000;FS=0.906;MLEAC=1;MLEAF=0.500;MQ=54.53;MQRankSum=-2.297;QD=21.56;ReadPosRankSum=-3.492;SOR=0.823	GT:AD:DP:GQ:PL	0/1:26,47:73:99:1895,0,950
EU153402.1	3809	.	A	G	147.64	.	AC=1;AF=0.500;AN=2;BaseQRankSum=0.000;DP=83;ExcessHet=0.0000;FS=0.000;MLEAC=1;MLEAF=0.500;MQ=54.19;MQRankSum=1.078;QD=1.78;ReadPosRankSum=-0.123;SOR=0.892	GT:AD:DP:GQ:PL	0/1:74,9:83:99:155,0,3080
EU153402.1	3812	.	T	A	177.64	.	AC=1;AF=0.500;AN=2;BaseQRankSum=-2.604;DP=81;ExcessHet=0.0000;FS=0.000;MLEAC=1;MLEAF=0.500;MQ=54.19;MQRankSum=1.139;QD=2.43;ReadPosRankSum=-0.715;SOR=0.892	GT:AD:DP:GQ:PL	0/1:64,9:73:99:185,0,2660
EU153402.1	3814	.	T	C	222.64	.	AC=1;AF=0.500;AN=2;BaseQRankSum=0.436;DP=89;ExcessHet=0.0000;FS=21.262;MLEAC=1;MLEAF=0.500;MQ=54.74;MQRankSum=-3.283;QD=2.53;ReadPosRankSum=-0.720;SOR=3.432	GT:AD:DP:GQ:PL	0/1:77,11:88:99:230,0,3200
EU153402.1	3815	.	T	TTTCC	1236.60	.	AC=1;AF=0.500;AN=2;BaseQRankSum=0.826;DP=84;ExcessHet=0.0000;FS=25.382;MLEAC=1;MLEAF=0.500;MQ=54.41;MQRankSum=-0.663;QD=15.46;ReadPosRankSum=0.070;SOR=1.618	GT:AD:DP:GQ:PL	0/1:47,33:80:99:1244,0,1874
EU153402.1	3816	.	G	A	234.64	.	AC=1;AF=0.500;AN=2;BaseQRankSum=-2.206;DP=86;ExcessHet=0.0000;FS=1.226;MLEAC=1;MLEAF=0.500;MQ=54.55;MQRankSum=0.637;QD=2.79;ReadPosRankSum=-1.034;SOR=0.794	GT:AD:DP:GQ:PL	0/1:73,11:84:99:242,0,3032
EU153402.1	3817	.	G	GATA	1356.60	.	AC=1;AF=0.500;AN=2;BaseQRankSum=-0.985;DP=86;ExcessHet=0.0000;FS=31.647;MLEAC=1;MLEAF=0.500;MQ=54.55;MQRankSum=-0.818;QD=19.38;ReadPosRankSum=0.607;SOR=1.499	GT:AD:DP:GQ:PL	0/1:35,35:70:99:1364,0,1364
EU153402.1	3818	.	C	T	138.64	.	AC=1;AF=0.500;AN=2;BaseQRankSum=-3.021;DP=87;ExcessHet=0.0000;FS=1.333;MLEAC=1;MLEAF=0.500;MQ=54.61;MQRankSum=0.777;QD=1.61;ReadPosRankSum=-0.741;SOR=0.832	GT:AD:DP:GQ:PL	0/1:77,9:86:99:146,0,3206
EU153402.1	3820	.	TG	T	197.04	.	AC=1;AF=0.500;AN=2;BaseQRankSum=0.000;DP=87;ExcessHet=0.0000;FS=21.273;MLEAC=1;MLEAF=0.500;MQ=54.61;MQRankSum=-3.395;QD=2.74;ReadPosRankSum=-0.791;SOR=3.433	GT:AD:DP:GQ:PL	0/1:61,11:72:99:278,0,2528
EU153402.1	3822	.	G	A	566.04	.	AC=1;AF=0.500;AN=2;BaseQRankSum=-1.266;DP=87;ExcessHet=0.0000;FS=11.907;MLEAC=1;MLEAF=0.500;MQ=54.61;MQRankSum=-2.397;QD=6.99;ReadPosRankSum=-1.648;SOR=1.950	GT:AD:DP:GQ:PL	0/1:62,19:81:99:611,0,2546
EU153402.1	3824	.	G	A,T	1816.09	.	AC=1,1;AF=0.500,0.500;AN=2;BaseQRankSum=-0.677;DP=86;ExcessHet=0.0000;FS=10.259;MLEAC=1,1;MLEAF=0.500,0.500;MQ=54.55;MQRankSum=-3.217;QD=22.99;ReadPosRankSum=-0.547;SOR=0.264	GT:AD:DP:GQ:PL	1/2:15,26,38:79:99:2012,966,1517,462,0,977
EU153402.1	3825	.	C	CCTAT	229.96	.	AC=1;AF=0.500;AN=2;BaseQRankSum=0.559;DP=86;ExcessHet=0.0000;FS=31.531;MLEAC=1;MLEAF=0.500;MQ=54.23;MQRankSum=-4.101;QD=2.91;ReadPosRankSum=-0.025;SOR=4.975	GT:AD:DP:GQ:PL	0/1:68,11:79:99:257,0,2822
EU153402.1	3826	.	CTTGCTTA	C	1415.04	.	AC=1;AF=0.500;AN=2;BaseQRankSum=0.700;DP=86;ExcessHet=0.0000;FS=32.054;MLEAC=1;MLEAF=0.500;MQ=54.23;MQRankSum=0.033;QD=17.69;ReadPosRankSum=0.999;SOR=1.139	GT:AD:DP:GQ:PL	0/1:41,39:80:99:1514,0,1604
EU153402.1	3842	.	C	T	162.64	.	AC=1;AF=0.500;AN=2;BaseQRankSum=-3.936;DP=79;ExcessHet=0.0000;FS=20.030;MLEAC=1;MLEAF=0.500;MQ=54.22;MQRankSum=-3.679;QD=2.09;ReadPosRankSum=0.595;SOR=3.031	GT:AD:DP:GQ:PL	0/1:69,9:78:99:170,0,2870
EU153402.1	3844	.	AG	A	1788.60	.	AC=1;AF=0.500;AN=2;BaseQRankSum=2.166;DP=77;ExcessHet=0.0000;FS=22.868;MLEAC=1;MLEAF=0.500;MQ=54.29;MQRankSum=1.548;QD=23.53;ReadPosRankSum=1.233;SOR=1.585	GT:AD:DP:GQ:PL	0/1:31,45:76:99:1796,0,1166
EU153402.1	3847	.	A	C	1700.04	.	AC=1;AF=0.500;AN=2;BaseQRankSum=1.972;DP=77;ExcessHet=0.0000;FS=26.015;MLEAC=1;MLEAF=0.500;MQ=54.39;MQRankSum=0.711;QD=23.94;ReadPosRankSum=0.920;SOR=1.430	GT:AD:DP:GQ:PL	0/1:25,46:71:99:1856,0,911
EU153402.1	3852	.	C	T	146.04	.	AC=1;AF=0.500;AN=2;BaseQRankSum=0.000;DP=73;ExcessHet=0.0000;FS=19.619;MLEAC=1;MLEAF=0.500;MQ=54.60;MQRankSum=-4.106;QD=2.18;ReadPosRankSum=-0.028;SOR=3.033	GT:AD:DP:GQ:PL	0/1:58,9:67:99:203,0,2408
EU153402.1	3854	.	C	T	62.04	.	AC=1;AF=0.500;AN=2;BaseQRankSum=0.635;DP=78;ExcessHet=0.0000;FS=23.406;MLEAC=1;MLEAF=0.500;MQ=54.96;MQRankSum=-4.737;QD=0.86;ReadPosRankSum=0.719;SOR=4.168	GT:AD:DP:GQ:PL	0/1:65,7:72:98:98,0,2708
EU153402.1	3859	.	T	C	2203.04	.	AC=1;AF=0.500;AN=2;BaseQRankSum=0.762;DP=77;ExcessHet=0.0000;FS=11.993;MLEAC=1;MLEAF=0.500;MQ=55.22;MQRankSum=-2.096;QD=31.03;ReadPosRankSum=0.824;SOR=0.486	GT:AD:DP:GQ:PL	0/1:13,58:71:99:2396,0,371
EU153402.1	3870	.	G	T	2329.04	.	AC=1;AF=0.500;AN=2;BaseQRankSum=0.933;DP=75;ExcessHet=0.0000;FS=10.684;MLEAC=1;MLEAF=0.500;MQ=55.41;MQRankSum=-1.419;QD=33.27;ReadPosRankSum=0.378;SOR=0.341	GT:AD:DP:GQ:PL	0/1:10,60:70:99:2489,0,239
EU153402.1	3872	.	T	C	137.91	.	AC=1;AF=0.500;AN=2;BaseQRankSum=0.658;DP=76;ExcessHet=0.0000;FS=22.728;MLEAC=1;MLEAF=0.500;MQ=55.47;MQRankSum=-5.163;QD=1.94;ReadPosRankSum=-0.646;SOR=4.403	GT:AD:DP:GQ:PL	0/1:63,8:71:99:146,0,2621
EU153402.1	3874	.	A	C	2109.64	.	AC=1;AF=0.500;AN=2;BaseQRankSum=0.714;DP=79;ExcessHet=0.0000;FS=30.850;MLEAC=1;MLEAF=0.500;MQ=55.65;MQRankSum=1.978;QD=28.51;ReadPosRankSum=1.950;SOR=0.932	GT:AD:DP:GQ:PL	0/1:22,52:74:99:2117,0,767
EU153402.1	3883	.	C	CAGG	2040.60	.	AC=1;AF=0.500;AN=2;BaseQRankSum=1.739;DP=75;ExcessHet=0.0000;FS=5.863;MLEAC=1;MLEAF=0.500;MQ=55.94;MQRankSum=0.829;QD=30.46;ReadPosRankSum=3.276;SOR=0.996	GT:AD:DP:GQ:PL	0/1:17,50:67:99:2048,0,563
EU153402.1	3884	.	C	A	447.64	.	AC=1;AF=0.500;AN=2;BaseQRankSum=-1.573;DP=74;ExcessHet=0.0000;FS=10.939;MLEAC=1;MLEAF=0.500;MQ=55.88;MQRankSum=-4.979;QD=6.13;ReadPosRankSum=-3.072;SOR=1.861	GT:AD:DP:GQ:PL	0/1:58,15:73:99:455,0,2390
EU153402.1	3885	.	AGTG	GGTG,A	2230.06	.	AC=1,1;AF=0.500,0.500;AN=2;BaseQRankSum=-0.700;DP=76;ExcessHet=0.0000;FS=7.020;MLEAC=1,1;MLEAF=0.500,0.500;MQ=56.14;MQRankSum=-2.222;QD=29.34;ReadPosRankSum=0.574;SOR=0.230	GT:AD:DP:GQ:PL	1/2:11,16,49:76:99:2247,1608,2022,222,0,521
EU153402.1	3895	.	C	T	96.64	.	AC=1;AF=0.500;AN=2;BaseQRankSum=0.754;DP=72;ExcessHet=0.0000;FS=19.154;MLEAC=1;MLEAF=0.500;MQ=56.52;MQRankSum=-5.564;QD=1.38;ReadPosRankSum=-0.569;SOR=4.172	GT:AD:DP:GQ:PL	0/1:63,7:70:99:104,0,2624
EU153402.1	3897	.	T	C	1848.64	.	AC=1;AF=0.500;AN=2;BaseQRankSum=1.863;DP=71;ExcessHet=0.0000;FS=8.641;MLEAC=1;MLEAF=0.500;MQ=56.62;MQRankSum=1.923;QD=26.04;ReadPosRankSum=3.472;SOR=0.693	GT:AD:DP:GQ:PL	0/1:25,46:71:99:1856,0,891
EU153402.1	3898	.	C	T	1932.64	.	AC=1;AF=0.500;AN=2;BaseQRankSum=1.714;DP=73;ExcessHet=0.0000;FS=6.640;MLEAC=1;MLEAF=0.500;MQ=56.54;MQRankSum=1.806;QD=26.47;ReadPosRankSum=3.619;SOR=0.545	GT:AD:DP:GQ:PL	0/1:25,48:73:99:1940,0,885
EU153402.1	3906	.	C	G	57.64	.	AC=1;AF=0.500;AN=2;BaseQRankSum=0.818;DP=74;ExcessHet=0.0000;FS=15.534;MLEAC=1;MLEAF=0.500;MQ=56.23;MQRankSum=-4.991;QD=0.85;ReadPosRankSum=-0.012;SOR=3.912	GT:AD:DP:GQ:PL	0/1:62,6:68:65:65,0,2585
EU153402.1	3918	.	A	G	2205.64	.	AC=1;AF=0.500;AN=2;BaseQRankSum=1.037;DP=75;ExcessHet=0.0000;FS=1.045;MLEAC=1;MLEAF=0.500;MQ=56.58;MQRankSum=-2.340;QD=30.63;ReadPosRankSum=2.183;SOR=0.601	GT:AD:DP:GQ:PL	0/1:18,54:72:99:2213,0,558
EU153402.1	3931	.	C	T	39.64	.	AC=1;AF=0.500;AN=2;BaseQRankSum=0.806;DP=59;ExcessHet=0.0000;FS=4.407;MLEAC=1;MLEAF=0.500;MQ=58.02;MQRankSum=-5.041;QD=0.67;ReadPosRankSum=-1.253;SOR=1.859	GT:AD:DP:GQ:PL	0/1:54,5:59:47:47,0,2252
EU153402.1	3938	.	T	A	126.64	.	AC=1;AF=0.500;AN=2;BaseQRankSum=-1.269;DP=60;ExcessHet=0.0000;FS=3.707;MLEAC=1;MLEAF=0.500;MQ=58.49;MQRankSum=-3.140;QD=2.11;ReadPosRankSum=0.714;SOR=1.595	GT:AD:DP:GQ:PL	0/1:53,7:60:99:134,0,2204
EU153402.1	3941	.	T	C	1485.64	.	AC=1;AF=0.500;AN=2;BaseQRankSum=0.249;DP=60;ExcessHet=0.0000;FS=0.000;MLEAC=1;MLEAF=0.500;MQ=58.49;MQRankSum=-1.275;QD=26.06;ReadPosRankSum=1.223;SOR=0.571	GT:AD:DP:GQ:PL	0/1:20,37:57:99:1493,0,713
EU153402.1	3943	.	T	C	1485.64	.	AC=1;AF=0.500;AN=2;BaseQRankSum=-0.988;DP=57;ExcessHet=0.0000;FS=1.063;MLEAC=1;MLEAF=0.500;MQ=58.41;MQRankSum=0.895;QD=26.06;ReadPosRankSum=1.952;SOR=0.589	GT:AD:DP:GQ:PL	0/1:20,37:57:99:1493,0,728
EU153402.1	3944	.	A	T	1228.64	.	AC=1;AF=0.500;AN=2;BaseQRankSum=-0.164;DP=56;ExcessHet=0.0000;FS=2.419;MLEAC=1;MLEAF=0.500;MQ=58.38;MQRankSum=-1.431;QD=23.63;ReadPosRankSum=0.934;SOR=0.383	GT:AD:DP:GQ:PL	0/1:21,31:52:99:1236,0,788
EU153402.1	3951	.	G	A	1222.64	.	AC=1;AF=0.500;AN=2;BaseQRankSum=-1.114;DP=54;ExcessHet=0.0000;FS=1.040;MLEAC=1;MLEAF=0.500;MQ=58.32;MQRankSum=0.481;QD=22.64;ReadPosRankSum=0.242;SOR=0.529	GT:AD:DP:GQ:PL	0/1:23,31:54:99:1230,0,872
EU153402.1	3958	.	T	C	1143.91	.	AC=1;AF=0.500;AN=2;BaseQRankSum=-1.074;DP=52;ExcessHet=0.0000;FS=2.449;MLEAC=1;MLEAF=0.500;MQ=58.75;MQRankSum=-1.480;QD=22.88;ReadPosRankSum=-1.432;SOR=0.385	GT:AD:DP:GQ:PL	0/1:21,29:50:99:1152,0,794
EU153402.1	3959	.	C	A	1159.84	.	AC=1;AF=0.500;AN=2;BaseQRankSum=-0.538;DP=52;ExcessHet=0.0000;FS=4.546;MLEAC=1;MLEAF=0.500;MQ=58.75;MQRankSum=-1.288;QD=25.77;ReadPosRankSum=-0.817;SOR=0.250	GT:AD:DP:GQ:PL	0/1:16,29:45:99:1170,0,585
EU153402.1	3965	.	T	C	1015.64	.	AC=1;AF=0.500;AN=2;BaseQRankSum=-1.568;DP=49;ExcessHet=0.0000;FS=0.000;MLEAC=1;MLEAF=0.500;MQ=59.29;MQRankSum=0.771;QD=20.73;ReadPosRankSum=-1.714;SOR=0.600	GT:AD:DP:GQ:PL	0/1:23,26:49:99:1023,0,888
EU153402.1	3966	.	G	A	963.64	.	AC=1;AF=0.500;AN=2;BaseQRankSum=-2.556;DP=51;ExcessHet=0.0000;FS=0.000;MLEAC=1;MLEAF=0.500;MQ=59.32;MQRankSum=0.624;QD=18.89;ReadPosRankSum=-1.970;SOR=0.627	GT:AD:DP:GQ:PL	0/1:26,25:51:99:971,0,1016
EU153402.1	3968	.	C	G	918.64	.	AC=1;AF=0.500;AN=2;BaseQRankSum=-2.472;DP=51;ExcessHet=0.0000;FS=0.000;MLEAC=1;MLEAF=0.500;MQ=59.32;MQRankSum=0.555;QD=18.01;ReadPosRankSum=-1.453;SOR=0.627	GT:AD:DP:GQ:PL	0/1:27,24:51:99:926,0,1061
EU153402.1	3973	.	A	C	780.64	.	AC=1;AF=0.500;AN=2;BaseQRankSum=-2.043;DP=55;ExcessHet=0.0000;FS=0.000;MLEAC=1;MLEAF=0.500;MQ=59.37;MQRankSum=0.323;QD=15.01;ReadPosRankSum=-1.798;SOR=0.720	GT:AD:DP:GQ:PL	0/1:31,21:52:99:788,0,1238
EU153402.1	3974	.	T	C	1488.64	.	AC=1;AF=0.500;AN=2;BaseQRankSum=-2.267;DP=56;ExcessHet=0.0000;FS=19.821;MLEAC=1;MLEAF=0.500;MQ=59.38;MQRankSum=-1.242;QD=26.58;ReadPosRankSum=-3.266;SOR=1.209	GT:AD:DP:GQ:PL	0/1:19,37:56:99:1496,0,686
EU153402.1	3978	.	A	G	1701.64	.	AC=1;AF=0.500;AN=2;BaseQRankSum=-3.452;DP=60;ExcessHet=0.0000;FS=16.261;MLEAC=1;MLEAF=0.500;MQ=59.42;MQRankSum=-1.132;QD=28.36;ReadPosRankSum=-3.360;SOR=0.996	GT:AD:DP:GQ:PL	0/1:18,42:60:99:1709,0,629
EU153402.1	3979	.	C	T	660.64	.	AC=1;AF=0.500;AN=2;BaseQRankSum=-2.124;DP=62;ExcessHet=0.0000;FS=0.000;MLEAC=1;MLEAF=0.500;MQ=59.44;MQRankSum=-0.041;QD=10.66;ReadPosRankSum=0.010;SOR=0.754	GT:AD:DP:GQ:PL	0/1:43,19:62:99:668,0,1748
EU153402.1	3991	.	G	C	3240.64	.	AC=1;AF=0.500;AN=2;BaseQRankSum=-2.996;DP=100;ExcessHet=0.0000;FS=16.162;MLEAC=1;MLEAF=0.500;MQ=59.90;MQRankSum=-0.697;QD=32.73;ReadPosRankSum=-4.916;SOR=0.441	GT:AD:DP:GQ:PL	0/1:20,79:99:99:3248,0,602
EU153402.1	3992	.	C	T	1652.64	.	AC=1;AF=0.500;AN=2;BaseQRankSum=-0.064;DP=102;ExcessHet=0.0000;FS=0.752;MLEAC=1;MLEAF=0.500;MQ=59.91;MQRankSum=-0.114;QD=16.53;ReadPosRankSum=-4.623;SOR=0.560	GT:AD:DP:GQ:PL	0/1:54,46:100:99:1660,0,2130
EU153402.1	3994	.	G	A	227.64	.	AC=1;AF=0.500;AN=2;BaseQRankSum=-0.295;DP=110;ExcessHet=0.0000;FS=2.638;MLEAC=1;MLEAF=0.500;MQ=59.91;MQRankSum=0.541;QD=2.23;ReadPosRankSum=1.059;SOR=0.935	GT:AD:DP:GQ:PL	0/1:90,12:102:99:235,0,3628
EU153402.1	4000	.	G	A	974.64	.	AC=1;AF=0.500;AN=2;BaseQRankSum=-3.033;DP=105;ExcessHet=0.0000;FS=0.842;MLEAC=1;MLEAF=0.500;MQ=59.46;MQRankSum=1.732;QD=10.37;ReadPosRankSum=-3.624;SOR=0.585	GT:AD:DP:GQ:PL	0/1:64,30:94:99:982,0,2569
EU153402.1	4018	.	CAG	C	247.60	.	AC=1;AF=0.500;AN=2;BaseQRankSum=-1.884;DP=57;ExcessHet=0.0000;FS=8.152;MLEAC=1;MLEAF=0.500;MQ=59.21;MQRankSum=0.534;QD=4.95;ReadPosRankSum=0.445;SOR=1.245	GT:AD:DP:GQ:PL	0/1:41,9:50:99:255,0,1662
EU153402.1	4019	.	AG	A	129.04	.	AC=1;AF=0.500;AN=2;BaseQRankSum=-0.075;DP=56;ExcessHet=0.0000;FS=8.042;MLEAC=1;MLEAF=0.500;MQ=59.19;MQRankSum=0.736;QD=3.31;ReadPosRankSum=-2.498;SOR=0.694	GT:AD:DP:GQ:PL	0/1:27,12:39:99:423,0,1092
EU153402.1	4022	.	A	G	499.64	.	AC=1;AF=0.500;AN=2;BaseQRankSum=0.358;DP=47;ExcessHet=0.0000;FS=5.141;MLEAC=1;MLEAF=0.500;MQ=59.16;MQRankSum=-0.479;QD=12.19;ReadPosRankSum=-1.940;SOR=0.184	GT:AD:DP:GQ:PL	0/1:27,14:41:99:507,0,1092
EU153402.1	4032	.	A	G	133.64	.	AC=1;AF=0.500;AN=2;BaseQRankSum=1.112;DP=43;ExcessHet=0.0000;FS=7.595;MLEAC=1;MLEAF=0.500;MQ=58.29;MQRankSum=0.869;QD=3.11;ReadPosRankSum=-1.144;SOR=1.108	GT:AD:DP:GQ:PL	0/1:37,6:43:99:141,0,1536
EU153402.1	4035	.	A	G	88.64	.	AC=1;AF=0.500;AN=2;BaseQRankSum=-0.207;DP=43;ExcessHet=0.0000;FS=21.919;MLEAC=1;MLEAF=0.500;MQ=58.89;MQRankSum=0.686;QD=2.06;ReadPosRankSum=2.256;SOR=3.590	GT:AD:DP:GQ:PL	0/1:38,5:43:96:96,0,1581
EU153402.1	4043	.	A	G	613.64	.	AC=1;AF=0.500;AN=2;BaseQRankSum=-0.366;DP=46;ExcessHet=0.0000;FS=23.504;MLEAC=1;MLEAF=0.500;MQ=58.96;MQRankSum=1.383;QD=13.34;ReadPosRankSum=-0.434;SOR=1.572	GT:AD:DP:GQ:PL	0/1:29,17:46:99:621,0,1166
EU153402.1	4044	.	C	A	121.64	.	AC=1;AF=0.500;AN=2;BaseQRankSum=1.522;DP=47;ExcessHet=0.0000;FS=25.974;MLEAC=1;MLEAF=0.500;MQ=58.99;MQRankSum=0.715;QD=2.59;ReadPosRankSum=2.925;SOR=3.897	GT:AD:DP:GQ:PL	0/1:41,6:47:99:129,0,1704
EU153402.1	4054	.	T	A	76.64	.	AC=1;AF=0.500;AN=2;BaseQRankSum=1.152;DP=47;ExcessHet=0.0000;FS=19.954;MLEAC=1;MLEAF=0.500;MQ=58.99;MQRankSum=0.651;QD=1.63;ReadPosRankSum=2.483;SOR=3.593	GT:AD:DP:GQ:PL	0/1:42,5:47:84:84,0,1749
EU153402.1	4060	.	A	G	37.64	.	AC=1;AF=0.500;AN=2;BaseQRankSum=-2.085;DP=45;ExcessHet=0.0000;FS=5.295;MLEAC=1;MLEAF=0.500;MQ=60.00;MQRankSum=0.000;QD=0.84;ReadPosRankSum=-1.393;SOR=1.488	GT:AD:DP:GQ:PL	0/1:41,4:45:45:45,0,1710
EU153402.1	4067	.	C	T	69.64	.	AC=1;AF=0.500;AN=2;BaseQRankSum=1.065;DP=49;ExcessHet=0.0000;FS=1.900;MLEAC=1;MLEAF=0.500;MQ=60.00;MQRankSum=0.000;QD=1.42;ReadPosRankSum=-1.975;SOR=0.863	GT:AD:DP:GQ:PL	0/1:44,5:49:77:77,0,1832
EU153402.1	4077	.	T	C	832.04	.	AC=1;AF=0.500;AN=2;BaseQRankSum=-0.551;DP=67;ExcessHet=0.0000;FS=14.024;MLEAC=1;MLEAF=0.500;MQ=59.80;MQRankSum=0.879;QD=13.87;ReadPosRankSum=-1.572;SOR=1.496	GT:AD:DP:GQ:PL	0/1:35,25:60:99:904,0,1295
EU153402.1	4090	.	T	G	2208.64	.	AC=1;AF=0.500;AN=2;BaseQRankSum=-1.843;DP=86;ExcessHet=0.0000;FS=9.609;MLEAC=1;MLEAF=0.500;MQ=59.63;MQRankSum=-1.302;QD=25.68;ReadPosRankSum=-2.587;SOR=1.586	GT:AD:DP:GQ:PL	0/1:31,55:86:99:2216,0,1136
EU153402.1	4095	.	A	T	2856.64	.	AC=1;AF=0.500;AN=2;BaseQRankSum=-0.771;DP=95;ExcessHet=0.0000;FS=15.303;MLEAC=1;MLEAF=0.500;MQ=59.66;MQRankSum=-1.032;QD=30.07;ReadPosRankSum=-2.833;SOR=1.759	GT:AD:DP:GQ:PL	0/1:25,70:95:99:2864,0,838
EU153402.1	4098	.	G	A	54.64	.	AC=1;AF=0.500;AN=2;BaseQRankSum=0.264;DP=99;ExcessHet=0.0000;FS=5.987;MLEAC=1;MLEAF=0.500;MQ=59.68;MQRankSum=0.540;QD=0.55;ReadPosRankSum=-0.692;SOR=2.078	GT:AD:DP:GQ:PL	0/1:91,8:99:62:62,0,3737
EU153402.1	4102	.	G	A	3323.64	.	AC=1;AF=0.500;AN=2;BaseQRankSum=-1.371;DP=105;ExcessHet=0.0000;FS=6.743;MLEAC=1;MLEAF=0.500;MQ=59.69;MQRankSum=-0.892;QD=31.96;ReadPosRankSum=-2.983;SOR=1.609	GT:AD:DP:GQ:PL	0/1:22,82:104:99:3331,0,676
EU153402.1	4112	.	C	T	585.64	.	AC=1;AF=0.500;AN=2;BaseQRankSum=-1.072;DP=193;ExcessHet=0.0000;FS=3.974;MLEAC=1;MLEAF=0.500;MQ=59.17;MQRankSum=-2.372;QD=3.17;ReadPosRankSum=2.301;SOR=1.134	GT:AD:DP:GQ:PL	0/1:159,26:185:99:593,0,6400
EU153402.1	4114	.	G	A	288.64	.	AC=1;AF=0.500;AN=2;BaseQRankSum=2.123;DP=183;ExcessHet=0.0000;FS=24.676;MLEAC=1;MLEAF=0.500;MQ=59.05;MQRankSum=-3.239;QD=1.89;ReadPosRankSum=0.570;SOR=3.381	GT:AD:DP:GQ:PL	0/1:136,17:153:99:296,0,5587
EU153402.1	4115	.	A	G	782.64	.	AC=1;AF=0.500;AN=2;BaseQRankSum=1.846;DP=179;ExcessHet=0.0000;FS=13.842;MLEAC=1;MLEAF=0.500;MQ=59.03;MQRankSum=-3.628;QD=4.66;ReadPosRankSum=0.930;SOR=1.870	GT:AD:DP:GQ:PL	0/1:139,29:168:99:790,0,5677
EU153402.1	4124	.	G	A	491.64	.	AC=1;AF=0.500;AN=2;BaseQRankSum=3.325;DP=149;ExcessHet=0.0000;FS=9.871;MLEAC=1;MLEAF=0.500;MQ=58.84;MQRankSum=-3.872;QD=3.32;ReadPosRankSum=2.260;SOR=1.725	GT:AD:DP:GQ:PL	0/1:127,21:148:99:499,0,5269
EU153402.1	4128	.	G	GA	663.60	.	AC=1;AF=0.500;AN=2;BaseQRankSum=-0.924;DP=136;ExcessHet=0.0000;FS=2.959;MLEAC=1;MLEAF=0.500;MQ=58.66;MQRankSum=-1.354;QD=4.88;ReadPosRankSum=1.960;SOR=1.030	GT:AD:DP:GQ:PL	0/1:112,24:136:99:671,0,4629
EU153402.1	4130	.	AT	A	731.60	.	AC=1;AF=0.500;AN=2;BaseQRankSum=-0.913;DP=132;ExcessHet=0.0000;FS=0.000;MLEAC=1;MLEAF=0.500;MQ=58.62;MQRankSum=-0.374;QD=6.42;ReadPosRankSum=1.156;SOR=0.726	GT:AD:DP:GQ:PL	0/1:90,24:114:99:739,0,3579
EU153402.1	4131	.	T	C	62.04	.	AC=1;AF=0.500;AN=2;BaseQRankSum=3.649;DP=128;ExcessHet=0.0000;FS=22.900;MLEAC=1;MLEAF=0.500;MQ=58.58;MQRankSum=-5.961;QD=0.60;ReadPosRankSum=2.634;SOR=2.567	GT:AD:DP:GQ:PL	0/1:79,25:104:99:812,0,3242
EU153402.1	4134	.	G	T	184.64	.	AC=1;AF=0.500;AN=2;BaseQRankSum=-1.092;DP=116;ExcessHet=0.0000;FS=9.263;MLEAC=1;MLEAF=0.500;MQ=58.43;MQRankSum=1.729;QD=1.69;ReadPosRankSum=-0.882;SOR=1.298	GT:AD:DP:GQ:PL	0/1:97,12:109:99:192,0,3915
EU153402.1	4137	.	C	T	204.64	.	AC=1;AF=0.500;AN=2;BaseQRankSum=2.193;DP=109;ExcessHet=0.0000;FS=28.383;MLEAC=1;MLEAF=0.500;MQ=58.32;MQRankSum=-1.997;QD=1.88;ReadPosRankSum=0.256;SOR=4.774	GT:AD:DP:GQ:PL	0/1:97,12:109:99:212,0,4037
EU153402.1	4145	.	G	A	657.64	.	AC=1;AF=0.500;AN=2;BaseQRankSum=0.014;DP=93;ExcessHet=0.0000;FS=0.955;MLEAC=1;MLEAF=0.500;MQ=57.96;MQRankSum=-1.347;QD=7.07;ReadPosRankSum=2.103;SOR=0.532	GT:AD:DP:GQ:PL	0/1:72,21:93:99:665,0,2960
EU153402.1	4146	.	T	C	675.64	.	AC=1;AF=0.500;AN=2;BaseQRankSum=0.517;DP=91;ExcessHet=0.0000;FS=0.992;MLEAC=1;MLEAF=0.500;MQ=57.92;MQRankSum=-4.784;QD=9.38;ReadPosRankSum=2.721;SOR=0.848	GT:AD:DP:GQ:PL	0/1:52,20:72:99:683,0,2123
EU153402.1	4148	.	T	C	273.64	.	AC=1;AF=0.500;AN=2;BaseQRankSum=1.829;DP=86;ExcessHet=0.0000;FS=0.000;MLEAC=1;MLEAF=0.500;MQ=57.79;MQRankSum=-4.683;QD=3.18;ReadPosRankSum=3.620;SOR=0.743	GT:AD:DP:GQ:PL	0/1:74,12:86:99:281,0,3071
EU153402.1	4150	.	G	A	69.64	.	AC=1;AF=0.500;AN=2;BaseQRankSum=1.553;DP=85;ExcessHet=0.0000;FS=13.939;MLEAC=1;MLEAF=0.500;MQ=57.74;MQRankSum=-2.894;QD=0.88;ReadPosRankSum=-1.760;SOR=3.534	GT:AD:DP:GQ:PL	0/1:72,7:79:77:77,0,3002
EU153402.1	4155	.	C	T	624.64	.	AC=1;AF=0.500;AN=2;BaseQRankSum=2.426;DP=79;ExcessHet=0.0000;FS=5.831;MLEAC=1;MLEAF=0.500;MQ=57.66;MQRankSum=-5.548;QD=8.44;ReadPosRankSum=1.772;SOR=1.619	GT:AD:DP:GQ:PL	0/1:55,19:74:99:632,0,2252
EU153402.1	4156	.	A	G	669.61	.	AC=1;AF=0.500;AN=2;BaseQRankSum=2.622;DP=78;ExcessHet=0.0000;FS=5.798;MLEAC=1;MLEAF=0.500;MQ=57.63;MQRankSum=-5.282;QD=9.05;ReadPosRankSum=1.273;SOR=1.641	GT:AD:DP:GQ:PL	0/1:54,20:74:99:677,0,2207
EU153402.1	4157	.	A	T	618.64	.	AC=1;AF=0.500;AN=2;BaseQRankSum=-0.298;DP=76;ExcessHet=0.0000;FS=2.366;MLEAC=1;MLEAF=0.500;MQ=57.57;MQRankSum=-0.968;QD=8.14;ReadPosRankSum=0.695;SOR=0.411	GT:AD:DP:GQ:PL	0/1:57,19:76:99:626,0,2336
EU153402.1	4167	.	C	CT	48.60	.	AC=1;AF=0.500;AN=2;BaseQRankSum=1.157;DP=71;ExcessHet=0.0000;FS=7.767;MLEAC=1;MLEAF=0.500;MQ=57.39;MQRankSum=0.651;QD=0.68;ReadPosRankSum=-1.183;SOR=2.666	GT:AD:DP:GQ:PL	0/1:65,6:71:56:56,0,2711
EU153402.1	4168	.	G	T	1335.64	.	AC=1;AF=0.500;AN=2;BaseQRankSum=3.359;DP=68;ExcessHet=0.0000;FS=5.252;MLEAC=1;MLEAF=0.500;MQ=57.41;MQRankSum=-5.092;QD=21.54;ReadPosRankSum=1.024;SOR=1.391	GT:AD:DP:GQ:PL	0/1:28,34:62:99:1343,0,1073
EU153402.1	4169	.	T	C	1275.64	.	AC=1;AF=0.500;AN=2;BaseQRankSum=1.689;DP=67;ExcessHet=0.0000;FS=0.992;MLEAC=1;MLEAF=0.500;MQ=57.50;MQRankSum=-4.968;QD=19.04;ReadPosRankSum=1.149;SOR=0.925	GT:AD:DP:GQ:PL	0/1:34,33:67:99:1283,0,1328
EU153402.1	4170	.	G	T	1236.64	.	AC=1;AF=0.500;AN=2;BaseQRankSum=1.502;DP=65;ExcessHet=0.0000;FS=1.028;MLEAC=1;MLEAF=0.500;MQ=57.42;MQRankSum=-4.993;QD=19.03;ReadPosRankSum=1.248;SOR=0.943	GT:AD:DP:GQ:PL	0/1:33,32:65:99:1244,0,1289
EU153402.1	4172	.	G	A	78.64	.	AC=1;AF=0.500;AN=2;BaseQRankSum=0.706;DP=61;ExcessHet=0.0000;FS=7.624;MLEAC=1;MLEAF=0.500;MQ=57.39;MQRankSum=0.686;QD=1.29;ReadPosRankSum=-1.720;SOR=2.437	GT:AD:DP:GQ:PL	0/1:55,6:61:86:86,0,2291
EU153402.1	4175	.	AGAGG	A	366.60	.	AC=1;AF=0.500;AN=2;BaseQRankSum=1.124;DP=61;ExcessHet=0.0000;FS=0.000;MLEAC=1;MLEAF=0.500;MQ=57.39;MQRankSum=-4.232;QD=6.67;ReadPosRankSum=1.374;SOR=0.686	GT:AD:DP:GQ:PL	0/1:43,12:55:99:374,0,1769
EU153402.1	4176	.	GA	G	155.04	.	AC=1;AF=0.500;AN=2;BaseQRankSum=1.781;DP=61;ExcessHet=0.0000;FS=0.000;MLEAC=1;MLEAF=0.500;MQ=57.39;MQRankSum=-3.486;QD=3.30;ReadPosRankSum=0.532;SOR=0.828	GT:AD:DP:GQ:PL	0/1:30,17:47:99:624,0,1209
EU153402.1	4180	.	G	A	577.64	.	AC=1;AF=0.500;AN=2;BaseQRankSum=1.096;DP=59;ExcessHet=0.0000;FS=1.289;MLEAC=1;MLEAF=0.500;MQ=57.30;MQRankSum=-3.507;QD=12.84;ReadPosRankSum=0.688;SOR=0.929	GT:AD:DP:GQ:PL	0/1:29,16:45:99:585,0,1170
EU153402.1	4184	.	G	T	585.64	.	AC=1;AF=0.500;AN=2;BaseQRankSum=0.000;DP=59;ExcessHet=0.0000;FS=1.235;MLEAC=1;MLEAF=0.500;MQ=57.30;MQRankSum=-1.176;QD=10.27;ReadPosRankSum=-0.774;SOR=1.085	GT:AD:DP:GQ:PL	0/1:40,17:57:99:593,0,1628
EU153402.1	4185	.	G	T	625.62	.	AC=1;AF=0.500;AN=2;BaseQRankSum=-1.266;DP=58;ExcessHet=0.0000;FS=1.311;MLEAC=1;MLEAF=0.500;MQ=57.25;MQRankSum=-3.287;QD=14.22;ReadPosRankSum=0.027;SOR=0.951	GT:AD:DP:GQ:PL	0/1:27,17:44:99:633,0,1083
EU153402.1	4186	.	G	T	631.58	.	AC=1;AF=0.500;AN=2;BaseQRankSum=1.637;DP=58;ExcessHet=0.0000;FS=1.361;MLEAC=1;MLEAF=0.500;MQ=57.25;MQRankSum=-3.727;QD=15.04;ReadPosRankSum=0.168;SOR=1.085	GT:AD:DP:GQ:PL	0/1:25,17:42:99:639,0,999
EU153402.1	4192	.	T	A	1050.64	.	AC=1;AF=0.500;AN=2;BaseQRankSum=0.764;DP=52;ExcessHet=0.0000;FS=0.000;MLEAC=1;MLEAF=0.500;MQ=56.92;MQRankSum=-5.412;QD=20.20;ReadPosRankSum=0.576;SOR=0.804	GT:AD:DP:GQ:PL	0/1:25,27:52:99:1058,0,968
EU153402.1	4193	.	G	A	457.64	.	AC=1;AF=0.500;AN=2;BaseQRankSum=1.052;DP=52;ExcessHet=0.0000;FS=0.000;MLEAC=1;MLEAF=0.500;MQ=56.92;MQRankSum=-4.301;QD=11.44;ReadPosRankSum=1.073;SOR=0.593	GT:AD:DP:GQ:PL	0/1:27,13:40:99:465,0,1095
EU153402.1	4197	.	CATTG	C	463.60	.	AC=1;AF=0.500;AN=2;BaseQRankSum=1.074;DP=51;ExcessHet=0.0000;FS=1.461;MLEAC=1;MLEAF=0.500;MQ=56.86;MQRankSum=-5.265;QD=12.20;ReadPosRankSum=0.139;SOR=1.061	GT:AD:DP:GQ:PL	0/1:25,13:38:99:471,0,1011
EU153402.1	4209	.	AC	A	295.60	.	AC=1;AF=0.500;AN=2;BaseQRankSum=1.072;DP=49;ExcessHet=0.0000;FS=0.000;MLEAC=1;MLEAF=0.500;MQ=56.73;MQRankSum=-4.159;QD=6.03;ReadPosRankSum=-0.831;SOR=0.522	GT:AD:DP:GQ:PL	0/1:39,10:49:99:303,0,1608
EU153402.1	4215	.	C	T	301.64	.	AC=1;AF=0.500;AN=2;BaseQRankSum=0.781;DP=47;ExcessHet=0.0000;FS=1.531;MLEAC=1;MLEAF=0.500;MQ=56.58;MQRankSum=-3.242;QD=6.42;ReadPosRankSum=1.079;SOR=1.022	GT:AD:DP:GQ:PL	0/1:37,10:47:99:309,0,1524
EU153402.1	4218	.	C	T	304.64	.	AC=1;AF=0.500;AN=2;BaseQRankSum=0.755;DP=46;ExcessHet=0.0000;FS=0.000;MLEAC=1;MLEAF=0.500;MQ=56.51;MQRankSum=-3.960;QD=6.62;ReadPosRankSum=-1.575;SOR=0.509	GT:AD:DP:GQ:PL	0/1:36,10:46:99:312,0,1482
EU153402.1	4219	.	A	G	268.64	.	AC=1;AF=0.500;AN=2;BaseQRankSum=0.580;DP=45;ExcessHet=0.0000;FS=0.000;MLEAC=1;MLEAF=0.500;MQ=56.47;MQRankSum=-4.163;QD=6.25;ReadPosRankSum=-1.825;SOR=0.466	GT:AD:DP:GQ:PL	0/1:34,9:43:99:276,0,1401
EU153402.1	4220	.	T	C	223.64	.	AC=1;AF=0.500;AN=2;BaseQRankSum=0.000;DP=45;ExcessHet=0.0000;FS=0.000;MLEAC=1;MLEAF=0.500;MQ=56.47;MQRankSum=-3.217;QD=5.20;ReadPosRankSum=0.000;SOR=0.813	GT:AD:DP:GQ:PL	0/1:35,8:43:99:231,0,1446
EU153402.1	4222	.	A	G	223.64	.	AC=1;AF=0.500;AN=2;BaseQRankSum=0.000;DP=43;ExcessHet=0.0000;FS=0.000;MLEAC=1;MLEAF=0.500;MQ=56.30;MQRankSum=-2.939;QD=5.20;ReadPosRankSum=-0.125;SOR=0.680	GT:AD:DP:GQ:PL	0/1:35,8:43:99:231,0,1446
EU153402.1	4226	.	G	A	724.64	.	AC=1;AF=0.500;AN=2;BaseQRankSum=0.000;DP=41;ExcessHet=0.0000;FS=3.017;MLEAC=1;MLEAF=0.500;MQ=56.29;MQRankSum=-5.704;QD=17.67;ReadPosRankSum=-0.628;SOR=1.270	GT:AD:DP:GQ:PL	0/1:22,19:41:99:732,0,867
EU153402.1	4228	.	G	A	187.64	.	AC=1;AF=0.500;AN=2;BaseQRankSum=0.000;DP=42;ExcessHet=0.0000;FS=0.000;MLEAC=1;MLEAF=0.500;MQ=56.39;MQRankSum=-3.869;QD=4.69;ReadPosRankSum=-1.593;SOR=0.495	GT:AD:DP:GQ:PL	0/1:33,7:40:99:195,0,1365
EU153402.1	4236	.	G	C	682.64	.	AC=1;AF=0.500;AN=2;BaseQRankSum=1.637;DP=40;ExcessHet=0.0000;FS=1.406;MLEAC=1;MLEAF=0.500;MQ=56.44;MQRankSum=-5.649;QD=17.07;ReadPosRankSum=-1.577;SOR=1.179	GT:AD:DP:GQ:PL	0/1:22,18:40:99:690,0,870
EU153402.1	4239	.	G	A	226.64	.	AC=1;AF=0.500;AN=2;BaseQRankSum=1.073;DP=42;ExcessHet=0.0000;FS=0.000;MLEAC=1;MLEAF=0.500;MQ=55.94;MQRankSum=-2.972;QD=5.40;ReadPosRankSum=-1.607;SOR=0.591	GT:AD:DP:GQ:PL	0/1:34,8:42:99:234,0,1393
EU153402.1	4242	.	A	C	643.64	.	AC=1;AF=0.500;AN=2;BaseQRankSum=2.093;DP=41;ExcessHet=0.0000;FS=3.304;MLEAC=1;MLEAF=0.500;MQ=55.99;MQRankSum=-5.739;QD=15.70;ReadPosRankSum=-1.978;SOR=1.514	GT:AD:DP:GQ:PL	0/1:23,18:41:99:651,0,912
EU153402.1	4249	.	A	T	561.01	.	AC=1;AF=0.500;AN=2;BaseQRankSum=0.858;DP=37;ExcessHet=0.0000;FS=3.390;MLEAC=1;MLEAF=0.500;MQ=55.78;MQRankSum=-5.262;QD=16.03;ReadPosRankSum=-2.543;SOR=1.493	GT:AD:DP:GQ:PL	0/1:20,15:35:99:570,0,795
EU153402.1	4250	.	C	T	199.64	.	AC=1;AF=0.500;AN=2;BaseQRankSum=-0.144;DP=36;ExcessHet=0.0000;FS=0.000;MLEAC=1;MLEAF=0.500;MQ=55.83;MQRankSum=-2.905;QD=5.55;ReadPosRankSum=-2.255;SOR=0.512	GT:AD:DP:GQ:PL	0/1:29,7:36:99:207,0,1186
EU153402.1	4257	.	A	T	394.64	.	AC=1;AF=0.500;AN=2;BaseQRankSum=1.459;DP=31;ExcessHet=0.0000;FS=1.562;MLEAC=1;MLEAF=0.500;MQ=56.58;MQRankSum=-4.949;QD=12.73;ReadPosRankSum=-0.755;SOR=1.232	GT:AD:DP:GQ:PL	0/1:20,11:31:99:402,0,807
EU153402.1	4276	.	A	C	250.64	.	AC=1;AF=0.500;AN=2;BaseQRankSum=0.955;DP=27;ExcessHet=0.0000;FS=1.768;MLEAC=1;MLEAF=0.500;MQ=57.17;MQRankSum=-4.122;QD=9.28;ReadPosRankSum=-1.807;SOR=1.402	GT:AD:DP:GQ:PL	0/1:19,8:27:99:258,0,774
EU153402.1	4289	.	A	G	210.64	.	AC=1;AF=0.500;AN=2;BaseQRankSum=0.902;DP=25;ExcessHet=0.0000;FS=0.000;MLEAC=1;MLEAF=0.500;MQ=57.29;MQRankSum=-3.855;QD=8.43;ReadPosRankSum=-2.059;SOR=0.716	GT:AD:DP:GQ:PL	0/1:18,7:25:99:218,0,714
EU153402.1	4290	.	A	G	210.64	.	AC=1;AF=0.500;AN=2;BaseQRankSum=0.297;DP=25;ExcessHet=0.0000;FS=0.000;MLEAC=1;MLEAF=0.500;MQ=57.29;MQRankSum=-3.855;QD=8.43;ReadPosRankSum=-2.383;SOR=0.716	GT:AD:DP:GQ:PL	0/1:18,7:25:99:218,0,714
EU153402.1	4300	.	G	GA	52.60	.	AC=1;AF=0.500;AN=2;BaseQRankSum=1.456;DP=25;ExcessHet=0.0000;FS=5.528;MLEAC=1;MLEAF=0.500;MQ=58.84;MQRankSum=-4.816;QD=2.10;ReadPosRankSum=-1.529;SOR=2.215	GT:AD:DP:GQ:PL	0/1:22,3:25:60:60,0,868
EU153402.1	4322	.	A	G	43.64	.	AC=1;AF=0.500;AN=2;BaseQRankSum=1.054;DP=43;ExcessHet=0.0000;FS=0.000;MLEAC=1;MLEAF=0.500;MQ=59.22;MQRankSum=-4.412;QD=1.01;ReadPosRankSum=0.308;SOR=0.478	GT:AD:DP:GQ:PL	0/1:39,4:43:51:51,0,1585
EU153402.1	4323	.	T	C	445.64	.	AC=1;AF=0.500;AN=2;BaseQRankSum=0.266;DP=44;ExcessHet=0.0000;FS=4.935;MLEAC=1;MLEAF=0.500;MQ=59.24;MQRankSum=0.962;QD=10.13;ReadPosRankSum=-2.730;SOR=1.586	GT:AD:DP:GQ:PL	0/1:31,13:44:99:453,0,1242
EU153402.1	4328	.	G	A	79.64	.	AC=1;AF=0.500;AN=2;BaseQRankSum=0.932;DP=46;ExcessHet=0.0000;FS=1.941;MLEAC=1;MLEAF=0.500;MQ=59.27;MQRankSum=-4.046;QD=1.73;ReadPosRankSum=-0.061;SOR=0.831	GT:AD:DP:GQ:PL	0/1:41,5:46:87:87,0,1707
EU153402.1	4336	.	C	T	602.64	.	AC=1;AF=0.500;AN=2;BaseQRankSum=-0.839;DP=48;ExcessHet=0.0000;FS=1.166;MLEAC=1;MLEAF=0.500;MQ=59.30;MQRankSum=1.090;QD=12.55;ReadPosRankSum=-2.740;SOR=0.984	GT:AD:DP:GQ:PL	0/1:31,17:48:99:610,0,1250
EU153402.1	4341	.	C	T	512.64	.	AC=1;AF=0.500;AN=2;BaseQRankSum=0.327;DP=49;ExcessHet=0.0000;FS=6.559;MLEAC=1;MLEAF=0.500;MQ=58.90;MQRankSum=1.219;QD=10.68;ReadPosRankSum=-1.135;SOR=1.404	GT:AD:DP:GQ:PL	0/1:33,15:48:99:520,0,1341
EU153402.1	4343	.	G	T	1500.64	.	AC=1;AF=0.500;AN=2;BaseQRankSum=-0.452;DP=53;ExcessHet=0.0000;FS=0.000;MLEAC=1;MLEAF=0.500;MQ=58.98;MQRankSum=-1.115;QD=28.86;ReadPosRankSum=-0.919;SOR=0.681	GT:AD:DP:GQ:PL	0/1:15,37:52:99:1508,0,498
EU153402.1	4348	.	T	C	231.64	.	AC=1;AF=0.500;AN=2;BaseQRankSum=-0.630;DP=55;ExcessHet=0.0000;FS=1.422;MLEAC=1;MLEAF=0.500;MQ=59.02;MQRankSum=-0.531;QD=4.21;ReadPosRankSum=1.315;SOR=0.768	GT:AD:DP:GQ:PL	0/1:46,9:55:99:239,0,1904
EU153402.1	4349	.	A	T	276.64	.	AC=1;AF=0.500;AN=2;BaseQRankSum=1.508;DP=55;ExcessHet=0.0000;FS=7.840;MLEAC=1;MLEAF=0.500;MQ=58.88;MQRankSum=-2.450;QD=5.03;ReadPosRankSum=-2.141;SOR=1.515	GT:AD:DP:GQ:PL	0/1:45,10:55:99:284,0,1859
EU153402.1	4352	.	A	G	225.64	.	AC=1;AF=0.500;AN=2;BaseQRankSum=1.472;DP=57;ExcessHet=0.0000;FS=11.041;MLEAC=1;MLEAF=0.500;MQ=59.22;MQRankSum=-1.853;QD=3.96;ReadPosRankSum=-1.649;SOR=2.045	GT:AD:DP:GQ:PL	0/1:48,9:57:99:233,0,1988
EU153402.1	4357	.	T	G	1695.64	.	AC=1;AF=0.500;AN=2;BaseQRankSum=1.000;DP=62;ExcessHet=0.0000;FS=0.000;MLEAC=1;MLEAF=0.500;MQ=59.03;MQRankSum=-1.579;QD=27.35;ReadPosRankSum=0.516;SOR=0.788	GT:AD:DP:GQ:PL	0/1:20,42:62:99:1703,0,713
EU153402.1	4366	.	AAG	A	774.60	.	AC=1;AF=0.500;AN=2;BaseQRankSum=0.937;DP=69;ExcessHet=0.0000;FS=11.531;MLEAC=1;MLEAF=0.500;MQ=59.13;MQRankSum=1.590;QD=11.23;ReadPosRankSum=0.654;SOR=1.518	GT:AD:DP:GQ:PL	0/1:47,22:69:99:782,0,1907
EU153402.1	4369	.	A	G	369.64	.	AC=1;AF=0.500;AN=2;BaseQRankSum=-2.184;DP=69;ExcessHet=0.0000;FS=0.000;MLEAC=1;MLEAF=0.500;MQ=59.13;MQRankSum=-2.441;QD=5.36;ReadPosRankSum=-0.174;SOR=0.836	GT:AD:DP:GQ:PL	0/1:56,13:69:99:377,0,2312
EU153402.1	4377	.	G	C	429.64	.	AC=1;AF=0.500;AN=2;BaseQRankSum=0.101;DP=79;ExcessHet=0.0000;FS=0.000;MLEAC=1;MLEAF=0.500;MQ=59.24;MQRankSum=-2.414;QD=5.44;ReadPosRankSum=0.389;SOR=0.575	GT:AD:DP:GQ:PL	0/1:64,15:79:99:437,0,2642
EU153402.1	4378	.	A	G	1579.64	.	AC=1;AF=0.500;AN=2;BaseQRankSum=-0.146;DP=79;ExcessHet=0.0000;FS=0.000;MLEAC=1;MLEAF=0.500;MQ=59.24;MQRankSum=0.581;QD=20.00;ReadPosRankSum=0.349;SOR=0.727	GT:AD:DP:GQ:PL	0/1:38,41:79:99:1587,0,1472
EU153402.1	4379	.	T	C	1281.64	.	AC=1;AF=0.500;AN=2;BaseQRankSum=-0.289;DP=80;ExcessHet=0.0000;FS=13.772;MLEAC=1;MLEAF=0.500;MQ=59.25;MQRankSum=-2.656;QD=16.02;ReadPosRankSum=-1.143;SOR=0.816	GT:AD:DP:GQ:PL	0/1:46,34:80:99:1289,0,1829
EU153402.1	4380	.	A	G	423.64	.	AC=1;AF=0.500;AN=2;BaseQRankSum=-0.715;DP=81;ExcessHet=0.0000;FS=0.000;MLEAC=1;MLEAF=0.500;MQ=59.26;MQRankSum=-2.463;QD=5.23;ReadPosRankSum=-0.393;SOR=0.636	GT:AD:DP:GQ:PL	0/1:66,15:81:99:431,0,2726
EU153402.1	4382	.	A	G	1182.64	.	AC=1;AF=0.500;AN=2;BaseQRankSum=0.361;DP=83;ExcessHet=0.0000;FS=7.554;MLEAC=1;MLEAF=0.500;MQ=59.28;MQRankSum=1.826;QD=14.25;ReadPosRankSum=1.292;SOR=1.192	GT:AD:DP:GQ:PL	0/1:51,32:83:99:1190,0,2045
EU153402.1	4385	.	ATTAT	A	96.60	.	AC=1;AF=0.500;AN=2;BaseQRankSum=1.325;DP=90;ExcessHet=0.0000;FS=3.314;MLEAC=1;MLEAF=0.500;MQ=59.33;MQRankSum=0.757;QD=1.14;ReadPosRankSum=-1.227;SOR=1.082	GT:AD:DP:GQ:PL	0/1:77,8:85:99:104,0,3203
EU153402.1	4387	.	TA	T	779.04	.	AC=1;AF=0.500;AN=2;BaseQRankSum=0.888;DP=89;ExcessHet=0.0000;FS=9.856;MLEAC=1;MLEAF=0.500;MQ=59.33;MQRankSum=1.588;QD=9.62;ReadPosRankSum=2.107;SOR=1.372	GT:AD:DP:GQ:PL	0/1:55,26:81:99:920,0,2231
EU153402.1	4391	.	T	C	948.64	.	AC=1;AF=0.500;AN=2;BaseQRankSum=0.178;DP=92;ExcessHet=0.0000;FS=13.934;MLEAC=1;MLEAF=0.500;MQ=59.35;MQRankSum=1.523;QD=10.31;ReadPosRankSum=2.509;SOR=1.514	GT:AD:DP:GQ:PL	0/1:64,28:92:99:956,0,2597
EU153402.1	4394	.	A	G	417.64	.	AC=1;AF=0.500;AN=2;BaseQRankSum=-0.733;DP=98;ExcessHet=0.0000;FS=3.678;MLEAC=1;MLEAF=0.500;MQ=59.39;MQRankSum=-2.710;QD=4.26;ReadPosRankSum=0.093;SOR=0.809	GT:AD:DP:GQ:PL	0/1:82,16:98:99:425,0,3395
EU153402.1	4401	.	G	A	483.64	.	AC=1;AF=0.500;AN=2;BaseQRankSum=0.231;DP=109;ExcessHet=0.0000;FS=0.000;MLEAC=1;MLEAF=0.500;MQ=59.45;MQRankSum=-3.852;QD=4.56;ReadPosRankSum=0.098;SOR=0.608	GT:AD:DP:GQ:PL	0/1:88,18:106:99:491,0,3641
EU153402.1	4403	.	G	A	3208.64	.	AC=1;AF=0.500;AN=2;BaseQRankSum=-1.314;DP=115;ExcessHet=0.0000;FS=1.680;MLEAC=1;MLEAF=0.500;MQ=59.48;MQRankSum=0.567;QD=28.65;ReadPosRankSum=0.295;SOR=0.523	GT:AD:DP:GQ:PL	0/1:32,80:112:99:3216,0,1081
EU153402.1	4406	.	G	C	3844.64	.	AC=1;AF=0.500;AN=2;BaseQRankSum=-2.071;DP=118;ExcessHet=0.0000;FS=8.856;MLEAC=1;MLEAF=0.500;MQ=59.49;MQRankSum=1.486;QD=34.02;ReadPosRankSum=0.421;SOR=0.486	GT:AD:DP:GQ:PL	0/1:18,95:113:99:3852,0,468
EU153402.1	4419	.	TAAA	T	456.60	.	AC=1;AF=0.500;AN=2;BaseQRankSum=-0.162;DP=145;ExcessHet=0.0000;FS=3.270;MLEAC=1;MLEAF=0.500;MQ=59.43;MQRankSum=-2.600;QD=3.15;ReadPosRankSum=0.406;SOR=1.097	GT:AD:DP:GQ:PL	0/1:125,20:145:99:464,0,5189
EU153402.1	4423	.	TA	T	446.60	.	AC=1;AF=0.500;AN=2;BaseQRankSum=-0.047;DP=148;ExcessHet=0.0000;FS=3.257;MLEAC=1;MLEAF=0.500;MQ=59.44;MQRankSum=-2.643;QD=3.02;ReadPosRankSum=0.719;SOR=1.107	GT:AD:DP:GQ:PL	0/1:128,20:148:99:454,0,5314
EU153402.1	4437	.	C	G	506.64	.	AC=1;AF=0.500;AN=2;BaseQRankSum=0.053;DP=173;ExcessHet=0.0000;FS=1.829;MLEAC=1;MLEAF=0.500;MQ=59.62;MQRankSum=-3.104;QD=2.93;ReadPosRankSum=0.957;SOR=0.963	GT:AD:DP:GQ:PL	0/1:150,23:173:99:514,0,6227
EU153402.1	4449	.	C	T	3816.64	.	AC=1;AF=0.500;AN=2;BaseQRankSum=-1.060;DP=106;ExcessHet=0.0000;FS=2.538;MLEAC=1;MLEAF=0.500;MQ=59.19;MQRankSum=-0.931;QD=27.94;ReadPosRankSum=-0.989;SOR=0.368	GT:AD:DP:GQ:PL	0/1:13,92:105:99:3824,0,249
EU153402.1	4450	.	A	G	3606.64	.	AC=1;AF=0.500;AN=2;BaseQRankSum=-0.900;DP=103;ExcessHet=0.0000;FS=2.531;MLEAC=1;MLEAF=0.500;MQ=59.17;MQRankSum=-0.959;QD=35.38;ReadPosRankSum=-1.090;SOR=0.382	GT:AD:DP:GQ:PL	0/1:13,87:100:99:3614,0,264
EU153402.1	4459	.	A	G	3264.64	.	AC=1;AF=0.500;AN=2;BaseQRankSum=0.642;DP=94;ExcessHet=0.0000;FS=1.107;MLEAC=1;MLEAF=0.500;MQ=58.82;MQRankSum=-1.308;QD=34.73;ReadPosRankSum=0.678;SOR=0.461	GT:AD:DP:GQ:PL	0/1:15,79:94:99:3272,0,372
EU153402.1	4468	.	A	C	504.64	.	AC=1;AF=0.500;AN=2;BaseQRankSum=0.252;DP=86;ExcessHet=0.0000;FS=3.811;MLEAC=1;MLEAF=0.500;MQ=58.44;MQRankSum=-2.121;QD=6.01;ReadPosRankSum=0.395;SOR=0.938	GT:AD:DP:GQ:PL	0/1:67,17:84:99:512,0,2717
EU153402.1	4472	.	C	T	55.64	.	AC=1;AF=0.500;AN=2;BaseQRankSum=0.396;DP=85;ExcessHet=0.0000;FS=0.000;MLEAC=1;MLEAF=0.500;MQ=58.03;MQRankSum=1.077;QD=0.72;ReadPosRankSum=0.000;SOR=0.751	GT:AD:DP:GQ:PL	0/1:70,7:77:63:63,0,2874
EU153402.1	4473	.	T	G,A	1518.09	.	AC=1,1;AF=0.500,0.500;AN=2;BaseQRankSum=0.009;DP=84;ExcessHet=0.0000;FS=3.661;MLEAC=1,1;MLEAF=0.500,0.500;MQ=58.01;MQRankSum=-1.817;QD=19.97;ReadPosRankSum=-2.124;SOR=0.340	GT:AD:DP:GQ:PL	1/2:19,30,27:76:99:1655,345,1043,450,0,1153
EU153402.1	4476	.	C	T	513.64	.	AC=1;AF=0.500;AN=2;BaseQRankSum=0.512;DP=82;ExcessHet=0.0000;FS=5.566;MLEAC=1;MLEAF=0.500;MQ=58.05;MQRankSum=-1.246;QD=6.34;ReadPosRankSum=0.157;SOR=0.889	GT:AD:DP:GQ:PL	0/1:64,17:81:99:521,0,2633
EU153402.1	4481	.	T	C	2350.64	.	AC=1;AF=0.500;AN=2;BaseQRankSum=0.292;DP=77;ExcessHet=0.0000;FS=2.218;MLEAC=1;MLEAF=0.500;MQ=57.85;MQRankSum=-2.069;QD=30.93;ReadPosRankSum=1.131;SOR=0.458	GT:AD:DP:GQ:PL	0/1:18,58:76:99:2358,0,561
EU153402.1	4482	.	G	A	441.64	.	AC=1;AF=0.500;AN=2;BaseQRankSum=-2.780;DP=78;ExcessHet=0.0000;FS=1.085;MLEAC=1;MLEAF=0.500;MQ=57.88;MQRankSum=-0.301;QD=5.89;ReadPosRankSum=-0.939;SOR=0.869	GT:AD:DP:GQ:PL	0/1:60,15:75:99:449,0,2454
EU153402.1	4487	.	C	T	438.64	.	AC=1;AF=0.500;AN=2;BaseQRankSum=0.034;DP=76;ExcessHet=0.0000;FS=1.113;MLEAC=1;MLEAF=0.500;MQ=57.73;MQRankSum=-0.859;QD=5.77;ReadPosRankSum=0.168;SOR=0.690	GT:AD:DP:GQ:PL	0/1:61,15:76:99:446,0,2516
EU153402.1	4490	.	G	T	48.64	.	AC=1;AF=0.500;AN=2;BaseQRankSum=0.977;DP=77;ExcessHet=0.0000;FS=3.802;MLEAC=1;MLEAF=0.500;MQ=57.76;MQRankSum=0.984;QD=0.69;ReadPosRankSum=2.833;SOR=1.258	GT:AD:DP:GQ:PL	0/1:65,6:71:56:56,0,2711
EU153402.1	4494	.	G	A	795.64	.	AC=1;AF=0.500;AN=2;BaseQRankSum=0.272;DP=77;ExcessHet=0.0000;FS=0.949;MLEAC=1;MLEAF=0.500;MQ=57.76;MQRankSum=-3.211;QD=10.33;ReadPosRankSum=-0.391;SOR=0.655	GT:AD:DP:GQ:PL	0/1:54,23:77:99:803,0,2198
EU153402.1	4496	.	T	G	1791.64	.	AC=1;AF=0.500;AN=2;BaseQRankSum=0.047;DP=76;ExcessHet=0.0000;FS=0.000;MLEAC=1;MLEAF=0.500;MQ=57.73;MQRankSum=-1.974;QD=29.86;ReadPosRankSum=0.853;SOR=0.653	GT:AD:DP:GQ:PL	0/1:16,44:60:99:1799,0,539
EU153402.1	4499	.	C	A	123.64	.	AC=1;AF=0.500;AN=2;BaseQRankSum=0.283;DP=76;ExcessHet=0.0000;FS=0.000;MLEAC=1;MLEAF=0.500;MQ=57.73;MQRankSum=-3.618;QD=1.63;ReadPosRankSum=-0.481;SOR=0.693	GT:AD:DP:GQ:PL	0/1:68,8:76:99:131,0,2831
EU153402.1	4506	.	G	C	39.64	.	AC=1;AF=0.500;AN=2;BaseQRankSum=-1.784;DP=78;ExcessHet=0.0000;FS=6.914;MLEAC=1;MLEAF=0.500;MQ=57.79;MQRankSum=1.232;QD=0.54;ReadPosRankSum=1.991;SOR=2.303	GT:AD:DP:GQ:PL	0/1:68,6:74:47:47,0,2814
EU153402.1	4507	.	A	C	69.64	.	AC=1;AF=0.500;AN=2;BaseQRankSum=1.117;DP=79;ExcessHet=0.0000;FS=1.549;MLEAC=1;MLEAF=0.500;MQ=57.82;MQRankSum=-2.501;QD=0.88;ReadPosRankSum=0.197;SOR=0.826	GT:AD:DP:GQ:PL	0/1:72,7:79:77:77,0,3002
EU153402.1	4508	.	C	T	1324.64	.	AC=1;AF=0.500;AN=2;BaseQRankSum=2.138;DP=78;ExcessHet=0.0000;FS=7.887;MLEAC=1;MLEAF=0.500;MQ=57.79;MQRankSum=-1.157;QD=18.15;ReadPosRankSum=-0.138;SOR=0.773	GT:AD:DP:GQ:PL	0/1:38,35:73:99:1332,0,1490
EU153402.1	4515	.	C	A	86.64	.	AC=1;AF=0.500;AN=2;BaseQRankSum=1.297;DP=84;ExcessHet=0.0000;FS=0.000;MLEAC=1;MLEAF=0.500;MQ=57.30;MQRankSum=-2.834;QD=1.03;ReadPosRankSum=0.438;SOR=0.551	GT:AD:DP:GQ:PL	0/1:76,8:84:94:94,0,3167
EU153402.1	4522	.	G	A	171.64	.	AC=1;AF=0.500;AN=2;BaseQRankSum=-0.029;DP=90;ExcessHet=0.0000;FS=1.309;MLEAC=1;MLEAF=0.500;MQ=56.90;MQRankSum=1.014;QD=1.91;ReadPosRankSum=0.619;SOR=1.085	GT:AD:DP:GQ:PL	0/1:80,10:90:99:179,0,3329
EU153402.1	4524	.	A	G	2967.64	.	AC=1;AF=0.500;AN=2;BaseQRankSum=0.745;DP=91;ExcessHet=0.0000;FS=0.000;MLEAC=1;MLEAF=0.500;MQ=56.93;MQRankSum=-2.566;QD=32.61;ReadPosRankSum=-1.435;SOR=0.749	GT:AD:DP:GQ:PL	0/1:18,73:91:99:2975,0,537
EU153402.1	4527	.	T	C	297.64	.	AC=1;AF=0.500;AN=2;BaseQRankSum=0.108;DP=93;ExcessHet=0.0000;FS=4.139;MLEAC=1;MLEAF=0.500;MQ=56.79;MQRankSum=-2.596;QD=3.20;ReadPosRankSum=0.419;SOR=1.123	GT:AD:DP:GQ:PL	0/1:80,13:93:99:305,0,3320
EU153402.1	4529	.	C	T	60.64	.	AC=1;AF=0.500;AN=2;BaseQRankSum=1.696;DP=97;ExcessHet=0.0000;FS=0.000;MLEAC=1;MLEAF=0.500;MQ=56.69;MQRankSum=-2.348;QD=0.63;ReadPosRankSum=1.837;SOR=0.671	GT:AD:DP:GQ:PL	0/1:89,8:97:68:68,0,3713
EU153402.1	4535	.	C	T	261.64	.	AC=1;AF=0.500;AN=2;BaseQRankSum=0.135;DP=105;ExcessHet=0.0000;FS=4.176;MLEAC=1;MLEAF=0.500;MQ=56.63;MQRankSum=-2.447;QD=2.49;ReadPosRankSum=0.201;SOR=1.107	GT:AD:DP:GQ:PL	0/1:92,13:105:99:269,0,3824
EU153402.1	4538	.	G	A	213.64	.	AC=1;AF=0.500;AN=2;BaseQRankSum=-0.301;DP=107;ExcessHet=0.0000;FS=2.627;MLEAC=1;MLEAF=0.500;MQ=56.69;MQRankSum=-2.664;QD=2.02;ReadPosRankSum=1.155;SOR=0.939	GT:AD:DP:GQ:PL	0/1:94,12:106:99:221,0,3911
EU153402.1	4543	.	A	G	60.64	.	AC=1;AF=0.500;AN=2;BaseQRankSum=1.878;DP=113;ExcessHet=0.0000;FS=1.330;MLEAC=1;MLEAF=0.500;MQ=56.18;MQRankSum=-2.343;QD=0.54;ReadPosRankSum=1.768;SOR=0.818	GT:AD:DP:GQ:PL	0/1:103,9:112:68:68,0,4298
EU153402.1	4544	.	C	T	105.64	.	AC=1;AF=0.500;AN=2;BaseQRankSum=0.420;DP=113;ExcessHet=0.0000;FS=1.285;MLEAC=1;MLEAF=0.500;MQ=56.18;MQRankSum=1.318;QD=0.94;ReadPosRankSum=-0.177;SOR=1.035	GT:AD:DP:GQ:PL	0/1:102,10:112:99:113,0,4253
EU153402.1	4547	.	C	T	75.64	.	AC=1;AF=0.500;AN=2;BaseQRankSum=0.450;DP=122;ExcessHet=0.0000;FS=1.287;MLEAC=1;MLEAF=0.500;MQ=56.26;MQRankSum=1.264;QD=0.62;ReadPosRankSum=-0.357;SOR=1.085	GT:AD:DP:GQ:PL	0/1:112,10:122:83:83,0,4673
EU153402.1	4549	.	C	T	4528.64	.	AC=1;AF=0.500;AN=2;BaseQRankSum=-1.521;DP=128;ExcessHet=0.0000;FS=0.000;MLEAC=1;MLEAF=0.500;MQ=56.34;MQRankSum=-2.797;QD=31.14;ReadPosRankSum=-2.484;SOR=0.693	GT:AD:DP:GQ:PL	0/1:18,110:128:99:4536,0,424
EU153402.1	4551	.	G	A	369.64	.	AC=1;AF=0.500;AN=2;BaseQRankSum=0.463;DP=131;ExcessHet=0.0000;FS=2.153;MLEAC=1;MLEAF=0.500;MQ=56.29;MQRankSum=-5.148;QD=2.87;ReadPosRankSum=2.870;SOR=1.016	GT:AD:DP:GQ:PL	0/1:112,17:129:99:377,0,4652
EU153402.1	4555	.	C	A	30.64	.	AC=1;AF=0.500;AN=2;BaseQRankSum=-3.446;DP=139;ExcessHet=0.0000;FS=4.661;MLEAC=1;MLEAF=0.500;MQ=55.91;MQRankSum=-4.770;QD=0.22;ReadPosRankSum=0.600;SOR=1.440	GT:AD:DP:GQ:PL	0/1:127,10:137:38:38,0,5303
EU153402.1	4558	.	C	T	324.64	.	AC=1;AF=0.500;AN=2;BaseQRankSum=-0.438;DP=144;ExcessHet=0.0000;FS=0.981;MLEAC=1;MLEAF=0.500;MQ=55.48;MQRankSum=-0.979;QD=2.25;ReadPosRankSum=-0.889;SOR=0.888	GT:AD:DP:GQ:PL	0/1:127,17:144:99:332,0,5282
EU153402.1	4559	.	A	G	53.64	.	AC=1;AF=0.500;AN=2;BaseQRankSum=0.622;DP=145;ExcessHet=0.0000;FS=2.643;MLEAC=1;MLEAF=0.500;MQ=55.38;MQRankSum=0.854;QD=0.37;ReadPosRankSum=1.742;SOR=1.125	GT:AD:DP:GQ:PL	0/1:133,11:144:61:61,0,5502
EU153402.1	4567	.	G	A	42.64	.	AC=1;AF=0.500;AN=2;BaseQRankSum=0.601;DP=127;ExcessHet=0.0000;FS=5.568;MLEAC=1;MLEAF=0.500;MQ=58.89;MQRankSum=-6.071;QD=0.36;ReadPosRankSum=-0.561;SOR=0.537	GT:AD:DP:GQ:PL	0/1:109,9:118:50:50,0,4445
EU153402.1	4568	.	C	T	264.64	.	AC=1;AF=0.500;AN=2;BaseQRankSum=-1.147;DP=123;ExcessHet=0.0000;FS=0.000;MLEAC=1;MLEAF=0.500;MQ=58.85;MQRankSum=-8.367;QD=2.21;ReadPosRankSum=-1.272;SOR=0.572	GT:AD:DP:GQ:PL	0/1:104,16:120:99:272,0,4243
EU153402.1	4570	.	A	G	189.64	.	AC=1;AF=0.500;AN=2;BaseQRankSum=0.112;DP=114;ExcessHet=0.0000;FS=0.000;MLEAC=1;MLEAF=0.500;MQ=58.76;MQRankSum=1.218;QD=1.66;ReadPosRankSum=0.958;SOR=0.648	GT:AD:DP:GQ:PL	0/1:102,12:114:99:197,0,4222
EU153402.1	4576	.	C	G	2549.64	.	AC=1;AF=0.500;AN=2;BaseQRankSum=-0.618;DP=100;ExcessHet=0.0000;FS=7.639;MLEAC=1;MLEAF=0.500;MQ=58.59;MQRankSum=-1.832;QD=30.35;ReadPosRankSum=-0.987;SOR=1.747	GT:AD:DP:GQ:PL	0/1:21,63:84:99:2557,0,654
EU153402.1	4580	.	G	A	2224.04	.	AC=1;AF=0.500;AN=2;BaseQRankSum=-0.489;DP=86;ExcessHet=0.0000;FS=5.017;MLEAC=1;MLEAF=0.500;MQ=58.15;MQRankSum=-0.212;QD=27.46;ReadPosRankSum=-2.038;SOR=1.371	GT:AD:DP:GQ:PL	0/1:23,58:81:99:2340,0,791
EU153402.1	4587	.	G	A	458.64	.	AC=1;AF=0.500;AN=2;BaseQRankSum=2.046;DP=73;ExcessHet=0.0000;FS=2.405;MLEAC=1;MLEAF=0.500;MQ=57.99;MQRankSum=-1.835;QD=6.28;ReadPosRankSum=-0.021;SOR=0.379	GT:AD:DP:GQ:PL	0/1:56,17:73:99:466,0,2285
EU153402.1	4591	.	T	C	1665.64	.	AC=1;AF=0.500;AN=2;BaseQRankSum=0.744;DP=72;ExcessHet=0.0000;FS=3.322;MLEAC=1;MLEAF=0.500;MQ=57.97;MQRankSum=-1.049;QD=23.13;ReadPosRankSum=-2.344;SOR=1.219	GT:AD:DP:GQ:PL	0/1:30,42:72:99:1673,0,1133
EU153402.1	4592	.	C	G	141.64	.	AC=1;AF=0.500;AN=2;BaseQRankSum=0.313;DP=70;ExcessHet=0.0000;FS=3.418;MLEAC=1;MLEAF=0.500;MQ=57.91;MQRankSum=1.297;QD=2.02;ReadPosRankSum=-0.667;SOR=1.457	GT:AD:DP:GQ:PL	0/1:62,8:70:99:149,0,2579
EU153402.1	4597	.	A	AC	1608.60	.	AC=1;AF=0.500;AN=2;BaseQRankSum=1.121;DP=63;ExcessHet=0.0000;FS=0.000;MLEAC=1;MLEAF=0.500;MQ=57.73;MQRankSum=-0.384;QD=26.37;ReadPosRankSum=-3.817;SOR=0.719	GT:AD:DP:GQ:PL	0/1:21,40:61:99:1616,0,761
EU153402.1	4602	.	A	C	877.64	.	AC=1;AF=0.500;AN=2;BaseQRankSum=1.155;DP=48;ExcessHet=0.0000;FS=1.216;MLEAC=1;MLEAF=0.500;MQ=57.01;MQRankSum=-1.363;QD=20.41;ReadPosRankSum=-2.752;SOR=0.986	GT:AD:DP:GQ:PL	0/1:20,23:43:99:885,0,771
EU153402.1	4603	.	G	A	628.64	.	AC=1;AF=0.500;AN=2;BaseQRankSum=0.582;DP=46;ExcessHet=0.0000;FS=2.670;MLEAC=1;MLEAF=0.500;MQ=56.87;MQRankSum=2.690;QD=14.62;ReadPosRankSum=-4.096;SOR=1.165	GT:AD:DP:GQ:PL	0/1:26,17:43:99:636,0,1041
EU153402.1	4616	.	T	C	31.64	.	AC=1;AF=0.500;AN=2;BaseQRankSum=1.151;DP=32;ExcessHet=0.0000;FS=11.344;MLEAC=1;MLEAF=0.500;MQ=55.74;MQRankSum=-2.487;QD=0.99;ReadPosRankSum=1.682;SOR=2.797	GT:AD:DP:GQ:PL	0/1:29,3:32:39:39,0,1209
EU153402.1	4618	.	C	A	130.64	.	AC=1;AF=0.500;AN=2;BaseQRankSum=1.519;DP=32;ExcessHet=0.0000;FS=8.994;MLEAC=1;MLEAF=0.500;MQ=55.74;MQRankSum=-0.938;QD=4.50;ReadPosRankSum=-0.376;SOR=3.312	GT:AD:DP:GQ:PL	0/1:24,5:29:99:138,0,993
EU153402.1	4627	.	C	T	34.64	.	AC=1;AF=0.500;AN=2;DP=31;ExcessHet=0.0000;FS=6.340;MLEAC=1;MLEAF=0.500;MQ=55.46;MQRankSum=1.167;QD=1.12;SOR=2.833	GT:AD:DP:GQ:PL	0/1:28,3:31:42:42,0,1167
EU153402.1	4628	.	G	A	82.64	.	AC=1;AF=0.500;AN=2;BaseQRankSum=-1.410;DP=30;ExcessHet=0.0000;FS=0.000;MLEAC=1;MLEAF=0.500;MQ=55.30;MQRankSum=-3.462;QD=2.75;ReadPosRankSum=0.131;SOR=0.560	GT:AD:DP:GQ:PL	0/1:26,4:30:90:90,0,1080
EU153402.1	4631	.	T	C	43.64	.	AC=1;AF=0.500;AN=2;BaseQRankSum=1.210;DP=28;ExcessHet=0.0000;FS=6.532;MLEAC=1;MLEAF=0.500;MQ=54.95;MQRankSum=-2.195;QD=1.56;ReadPosRankSum=2.278;SOR=2.812	GT:AD:DP:GQ:PL	0/1:25,3:28:51:51,0,1041
EU153402.1	4634	.	A	G	46.64	.	AC=1;AF=0.500;AN=2;BaseQRankSum=0.940;DP=27;ExcessHet=0.0000;FS=6.532;MLEAC=1;MLEAF=0.500;MQ=54.76;MQRankSum=-2.115;QD=1.73;ReadPosRankSum=2.249;SOR=2.817	GT:AD:DP:GQ:PL	0/1:24,3:27:54:54,0,999
EU153402.1	4647	.	A	AG	46.60	.	AC=1;AF=0.500;AN=2;BaseQRankSum=0.707;DP=28;ExcessHet=0.0000;FS=0.000;MLEAC=1;MLEAF=0.500;MQ=53.74;MQRankSum=-3.118;QD=1.73;ReadPosRankSum=-0.888;SOR=1.179	GT:AD:DP:GQ:PL	0/1:24,3:27:54:54,0,974
EU153402.1	4648	.	A	G	43.64	.	AC=1;AF=0.500;AN=2;BaseQRankSum=0.608;DP=29;ExcessHet=0.0000;FS=0.000;MLEAC=1;MLEAF=0.500;MQ=53.64;MQRankSum=-3.078;QD=1.56;ReadPosRankSum=-0.722;SOR=1.135	GT:AD:DP:GQ:PL	0/1:25,3:28:51:51,0,1016
EU153402.1	4651	.	C	A	49.64	.	AC=1;AF=0.500;AN=2;BaseQRankSum=0.608;DP=26;ExcessHet=0.0000;FS=0.000;MLEAC=1;MLEAF=0.500;MQ=53.84;MQRankSum=-3.071;QD=1.91;ReadPosRankSum=-0.562;SOR=1.132	GT:AD:DP:GQ:PL	0/1:23,3:26:57:57,0,957
EU153402.1	4652	.	A	G	49.64	.	AC=1;AF=0.500;AN=2;BaseQRankSum=0.482;DP=26;ExcessHet=0.0000;FS=6.576;MLEAC=1;MLEAF=0.500;MQ=53.84;MQRankSum=-1.833;QD=1.91;ReadPosRankSum=1.766;SOR=2.810	GT:AD:DP:GQ:PL	0/1:23,3:26:57:57,0,957
EU153402.1	4655	.	G	T	85.64	.	AC=1;AF=0.500;AN=2;BaseQRankSum=0.608;DP=29;ExcessHet=0.0000;FS=0.000;MLEAC=1;MLEAF=0.500;MQ=53.26;MQRankSum=-3.469;QD=2.95;ReadPosRankSum=-0.241;SOR=0.495	GT:AD:DP:GQ:PL	0/1:25,4:29:93:93,0,1038
EU153402.1	4659	.	C	A	88.64	.	AC=1;AF=0.500;AN=2;BaseQRankSum=0.521;DP=28;ExcessHet=0.0000;FS=0.000;MLEAC=1;MLEAF=0.500;MQ=53.00;MQRankSum=-3.423;QD=3.17;ReadPosRankSum=-0.751;SOR=0.551	GT:AD:DP:GQ:PL	0/1:24,4:28:96:96,0,996
EU153402.1	4663	.	A	G	43.64	.	AC=1;AF=0.500;AN=2;BaseQRankSum=0.471;DP=28;ExcessHet=0.0000;FS=11.729;MLEAC=1;MLEAF=0.500;MQ=53.00;MQRankSum=-1.565;QD=1.56;ReadPosRankSum=0.888;SOR=2.794	GT:AD:DP:GQ:PL	0/1:25,3:28:51:51,0,1041
EU153402.1	4666	.	A	C	370.64	.	AC=1;AF=0.500;AN=2;BaseQRankSum=-0.410;DP=28;ExcessHet=0.0000;FS=4.117;MLEAC=1;MLEAF=0.500;MQ=53.00;MQRankSum=-3.875;QD=15.44;ReadPosRankSum=-2.530;SOR=1.863	GT:AD:DP:GQ:PL	0/1:14,10:24:99:378,0,558
EU153402.1	4669	.	C	T	43.64	.	AC=1;AF=0.500;AN=2;BaseQRankSum=0.608;DP=28;ExcessHet=0.0000;FS=10.590;MLEAC=1;MLEAF=0.500;MQ=54.28;MQRankSum=-1.994;QD=1.56;ReadPosRankSum=0.321;SOR=2.802	GT:AD:DP:GQ:PL	0/1:25,3:28:51:51,0,1041
EU153402.1	4675	.	C	T	133.64	.	AC=1;AF=0.500;AN=2;BaseQRankSum=0.521;DP=29;ExcessHet=0.0000;FS=0.000;MLEAC=1;MLEAF=0.500;MQ=53.63;MQRankSum=-3.955;QD=4.77;ReadPosRankSum=0.615;SOR=0.741	GT:AD:DP:GQ:PL	0/1:23,5:28:99:141,0,951
EU153402.1	4677	.	G	A	37.64	.	AC=1;AF=0.500;AN=2;BaseQRankSum=0.570;DP=30;ExcessHet=0.0000;FS=10.474;MLEAC=1;MLEAF=0.500;MQ=53.85;MQRankSum=-1.841;QD=1.25;ReadPosRankSum=-0.358;SOR=2.803	GT:AD:DP:GQ:PL	0/1:27,3:30:45:45,0,1125
EU153402.1	4685	.	C	G	124.64	.	AC=1;AF=0.500;AN=2;BaseQRankSum=0.708;DP=31;ExcessHet=0.0000;FS=0.000;MLEAC=1;MLEAF=0.500;MQ=54.06;MQRankSum=-4.020;QD=4.02;ReadPosRankSum=0.473;SOR=1.022	GT:AD:DP:GQ:PL	0/1:26,5:31:99:132,0,1077
EU153402.1	4686	.	A	C	31.64	.	AC=1;AF=0.500;AN=2;BaseQRankSum=0.746;DP=32;ExcessHet=0.0000;FS=10.375;MLEAC=1;MLEAF=0.500;MQ=54.25;MQRankSum=-1.985;QD=0.99;ReadPosRankSum=-0.969;SOR=2.805	GT:AD:DP:GQ:PL	0/1:29,3:32:39:39,0,1209
EU153402.1	4687	.	C	T	31.64	.	AC=1;AF=0.500;AN=2;BaseQRankSum=0.665;DP=33;ExcessHet=0.0000;FS=10.375;MLEAC=1;MLEAF=0.500;MQ=54.44;MQRankSum=-2.085;QD=0.99;ReadPosRankSum=-0.969;SOR=2.805	GT:AD:DP:GQ:PL	0/1:29,3:32:39:39,0,1209
EU153402.1	4689	.	C	A	73.64	.	AC=1;AF=0.500;AN=2;BaseQRankSum=0.951;DP=33;ExcessHet=0.0000;FS=9.887;MLEAC=1;MLEAF=0.500;MQ=54.44;MQRankSum=-0.362;QD=2.23;ReadPosRankSum=-0.513;SOR=3.246	GT:AD:DP:GQ:PL	0/1:29,4:33:81:81,0,1205
EU153402.1	4691	.	C	T	121.64	.	AC=1;AF=0.500;AN=2;BaseQRankSum=1.095;DP=33;ExcessHet=0.0000;FS=0.000;MLEAC=1;MLEAF=0.500;MQ=54.44;MQRankSum=-4.201;QD=3.80;ReadPosRankSum=1.102;SOR=0.776	GT:AD:DP:GQ:PL	0/1:27,5:32:99:129,0,1119
EU153402.1	4692	.	T	C	256.64	.	AC=1;AF=0.500;AN=2;BaseQRankSum=1.418;DP=33;ExcessHet=0.0000;FS=5.992;MLEAC=1;MLEAF=0.500;MQ=54.44;MQRankSum=-4.953;QD=8.02;ReadPosRankSum=0.370;SOR=0.971	GT:AD:DP:GQ:PL	0/1:24,8:32:99:264,0,984
EU153402.1	4693	.	G	A	205.64	.	AC=1;AF=0.500;AN=2;BaseQRankSum=1.288;DP=34;ExcessHet=0.0000;FS=0.000;MLEAC=1;MLEAF=0.500;MQ=53.79;MQRankSum=-4.441;QD=6.05;ReadPosRankSum=1.728;SOR=0.709	GT:AD:DP:GQ:PL	0/1:27,7:34:99:213,0,1113
EU153402.1	4705	.	A	G	814.64	.	AC=1;AF=0.500;AN=2;BaseQRankSum=2.117;DP=41;ExcessHet=0.0000;FS=2.709;MLEAC=1;MLEAF=0.500;MQ=51.85;MQRankSum=-4.955;QD=19.87;ReadPosRankSum=-0.511;SOR=1.230	GT:AD:DP:GQ:PL	0/1:20,21:41:99:822,0,776
EU153402.1	4709	.	GTGT	G	178.60	.	AC=1;AF=0.500;AN=2;BaseQRankSum=1.100;DP=43;ExcessHet=0.0000;FS=3.595;MLEAC=1;MLEAF=0.500;MQ=50.79;MQRankSum=-3.876;QD=4.15;ReadPosRankSum=1.057;SOR=1.445	GT:AD:DP:GQ:PL	0/1:36,7:43:99:186,0,1491
EU153402.1	4710	.	T	A	146.04	.	AC=1;AF=0.500;AN=2;BaseQRankSum=1.272;DP=42;ExcessHet=0.0000;FS=8.994;MLEAC=1;MLEAF=0.500;MQ=51.02;MQRankSum=-3.664;QD=5.04;ReadPosRankSum=-1.151;SOR=2.285	GT:AD:DP:GQ:PL	0/1:19,10:29:99:363,0,768
EU153402.1	4712	.	T	A	146.04	.	AC=1;AF=0.500;AN=2;BaseQRankSum=1.621;DP=41;ExcessHet=0.0000;FS=9.416;MLEAC=1;MLEAF=0.500;MQ=50.74;MQRankSum=-3.577;QD=5.22;ReadPosRankSum=-0.815;SOR=2.269	GT:AD:DP:GQ:PL	0/1:18,10:28:99:366,0,726
EU153402.1	4714	.	T	C	403.64	.	AC=1;AF=0.500;AN=2;BaseQRankSum=1.605;DP=43;ExcessHet=0.0000;FS=7.186;MLEAC=1;MLEAF=0.500;MQ=50.29;MQRankSum=-0.967;QD=9.39;ReadPosRankSum=-0.398;SOR=1.877	GT:AD:DP:GQ:PL	0/1:31,12:43:99:411,0,1266
EU153402.1	4715	.	G	A	662.64	.	AC=1;AF=0.500;AN=2;BaseQRankSum=0.739;DP=47;ExcessHet=0.0000;FS=11.406;MLEAC=1;MLEAF=0.500;MQ=50.35;MQRankSum=-2.026;QD=14.41;ReadPosRankSum=-1.855;SOR=2.303	GT:AD:DP:GQ:PL	0/1:28,18:46:99:670,0,1122
EU153402.1	4719	.	T	G	1140.64	.	AC=1;AF=0.500;AN=2;BaseQRankSum=1.848;DP=52;ExcessHet=0.0000;FS=5.855;MLEAC=1;MLEAF=0.500;MQ=50.68;MQRankSum=-5.754;QD=21.94;ReadPosRankSum=-0.202;SOR=1.560	GT:AD:DP:GQ:PL	0/1:23,29:52:99:1148,0,878
EU153402.1	4722	.	A	G	805.64	.	AC=1;AF=0.500;AN=2;BaseQRankSum=2.504;DP=51;ExcessHet=0.0000;FS=8.668;MLEAC=1;MLEAF=0.500;MQ=50.48;MQRankSum=-5.140;QD=18.31;ReadPosRankSum=-0.976;SOR=1.804	GT:AD:DP:GQ:PL	0/1:23,21:44:99:813,0,903
EU153402.1	4724	.	T	C	369.64	.	AC=1;AF=0.500;AN=2;BaseQRankSum=-0.216;DP=54;ExcessHet=0.0000;FS=12.908;MLEAC=1;MLEAF=0.500;MQ=50.95;MQRankSum=-0.893;QD=6.85;ReadPosRankSum=1.133;SOR=2.670	GT:AD:DP:GQ:PL	0/1:42,12:54:99:377,0,1727
EU153402.1	4727	.	A	G	369.64	.	AC=1;AF=0.500;AN=2;BaseQRankSum=1.279;DP=54;ExcessHet=0.0000;FS=12.908;MLEAC=1;MLEAF=0.500;MQ=50.95;MQRankSum=-0.893;QD=6.85;ReadPosRankSum=1.542;SOR=2.670	GT:AD:DP:GQ:PL	0/1:42,12:54:99:377,0,1727
EU153402.1	4736	.	C	T	408.64	.	AC=1;AF=0.500;AN=2;BaseQRankSum=0.367;DP=56;ExcessHet=0.0000;FS=6.773;MLEAC=1;MLEAF=0.500;MQ=51.22;MQRankSum=-1.085;QD=7.30;ReadPosRankSum=2.116;SOR=1.765	GT:AD:DP:GQ:PL	0/1:43,13:56:99:416,0,1766
EU153402.1	4738	.	T	C	540.64	.	AC=1;AF=0.500;AN=2;BaseQRankSum=0.676;DP=57;ExcessHet=0.0000;FS=2.602;MLEAC=1;MLEAF=0.500;MQ=51.20;MQRankSum=-1.474;QD=9.48;ReadPosRankSum=0.744;SOR=1.255	GT:AD:DP:GQ:PL	0/1:41,16:57:99:548,0,1673
EU153402.1	4739	.	G	A	177.64	.	AC=1;AF=0.500;AN=2;BaseQRankSum=1.241;DP=58;ExcessHet=0.0000;FS=3.390;MLEAC=1;MLEAF=0.500;MQ=51.29;MQRankSum=-1.600;QD=3.06;ReadPosRankSum=-1.401;SOR=1.368	GT:AD:DP:GQ:PL	0/1:50,8:58:99:185,0,2075
EU153402.1	4740	.	TA	T	717.60	.	AC=1;AF=0.500;AN=2;BaseQRankSum=1.176;DP=58;ExcessHet=0.0000;FS=8.026;MLEAC=1;MLEAF=0.500;MQ=51.29;MQRankSum=-3.683;QD=12.37;ReadPosRankSum=2.953;SOR=1.920	GT:AD:DP:GQ:PL	0/1:38,20:58:99:725,0,1535
EU153402.1	4743	.	A	AAC	708.60	.	AC=1;AF=0.500;AN=2;BaseQRankSum=0.110;DP=61;ExcessHet=0.0000;FS=7.871;MLEAC=1;MLEAF=0.500;MQ=51.59;MQRankSum=-3.798;QD=11.62;ReadPosRankSum=2.634;SOR=1.853	GT:AD:DP:GQ:PL	0/1:41,20:61:99:716,0,1661
EU153402.1	4745	.	TG	T	772.60	.	AC=1;AF=0.500;AN=2;BaseQRankSum=1.006;DP=67;ExcessHet=0.0000;FS=4.193;MLEAC=1;MLEAF=0.500;MQ=51.69;MQRankSum=-4.651;QD=14.05;ReadPosRankSum=2.249;SOR=1.426	GT:AD:DP:GQ:PL	0/1:34,21:55:99:780,0,1328
EU153402.1	4750	.	T	C	2094.64	.	AC=1;AF=0.500;AN=2;BaseQRankSum=-0.625;DP=79;ExcessHet=0.0000;FS=0.901;MLEAC=1;MLEAF=0.500;MQ=52.24;MQRankSum=-5.564;QD=26.51;ReadPosRankSum=-0.847;SOR=0.582	GT:AD:DP:GQ:PL	0/1:27,52:79:99:2102,0,977
EU153402.1	4756	.	G	A	933.64	.	AC=1;AF=0.500;AN=2;BaseQRankSum=0.563;DP=83;ExcessHet=0.0000;FS=8.541;MLEAC=1;MLEAF=0.500;MQ=52.64;MQRankSum=-4.084;QD=12.28;ReadPosRankSum=2.729;SOR=1.721	GT:AD:DP:GQ:PL	0/1:50,26:76:99:941,0,2000
EU153402.1	4758	.	T	G	390.64	.	AC=1;AF=0.500;AN=2;BaseQRankSum=1.331;DP=92;ExcessHet=0.0000;FS=8.300;MLEAC=1;MLEAF=0.500;MQ=52.84;MQRankSum=-1.278;QD=4.25;ReadPosRankSum=0.150;SOR=1.950	GT:AD:DP:GQ:PL	0/1:77,15:92:99:398,0,3188
EU153402.1	4768	.	G	C	3273.64	.	AC=1;AF=0.500;AN=2;BaseQRankSum=-0.567;DP=106;ExcessHet=0.0000;FS=0.000;MLEAC=1;MLEAF=0.500;MQ=53.46;MQRankSum=-4.776;QD=30.88;ReadPosRankSum=-2.122;SOR=0.704	GT:AD:DP:GQ:PL	0/1:26,80:106:99:3281,0,851
EU153402.1	4771	.	T	G	471.64	.	AC=1;AF=0.500;AN=2;BaseQRankSum=-0.385;DP=110;ExcessHet=0.0000;FS=1.009;MLEAC=1;MLEAF=0.500;MQ=53.49;MQRankSum=-1.773;QD=4.29;ReadPosRankSum=2.429;SOR=0.897	GT:AD:DP:GQ:PL	0/1:92,18:110:99:479,0,3809
EU153402.1	4772	.	G	A	240.64	.	AC=1;AF=0.500;AN=2;BaseQRankSum=-0.114;DP=112;ExcessHet=0.0000;FS=4.385;MLEAC=1;MLEAF=0.500;MQ=53.61;MQRankSum=3.102;QD=2.15;ReadPosRankSum=-1.964;SOR=1.447	GT:AD:DP:GQ:PL	0/1:99,13:112:99:248,0,4118
EU153402.1	4773	.	C	T	400.64	.	AC=1;AF=0.500;AN=2;BaseQRankSum=-0.321;DP=118;ExcessHet=0.0000;FS=3.665;MLEAC=1;MLEAF=0.500;MQ=53.95;MQRankSum=-1.960;QD=3.40;ReadPosRankSum=1.097;SOR=0.352	GT:AD:DP:GQ:PL	0/1:101,17:118:99:408,0,4166
EU153402.1	4776	.	GCT	G	546.60	.	AC=1;AF=0.500;AN=2;BaseQRankSum=-0.820;DP=130;ExcessHet=0.0000;FS=0.905;MLEAC=1;MLEAF=0.500;MQ=54.33;MQRankSum=-1.517;QD=4.20;ReadPosRankSum=1.688;SOR=0.835	GT:AD:DP:GQ:PL	0/1:109,21:130:99:554,0,4514
EU153402.1	4778	.	T	C	2035.04	.	AC=1;AF=0.500;AN=2;BaseQRankSum=-1.185;DP=130;ExcessHet=0.0000;FS=7.982;MLEAC=1;MLEAF=0.500;MQ=54.33;MQRankSum=-5.820;QD=18.67;ReadPosRankSum=-2.331;SOR=0.259	GT:AD:DP:GQ:PL	0/1:40,69:109:99:2777,0,1472
EU153402.1	4779	.	T	C	2892.64	.	AC=1;AF=0.500;AN=2;BaseQRankSum=-1.170;DP=134;ExcessHet=0.0000;FS=7.737;MLEAC=1;MLEAF=0.500;MQ=54.44;MQRankSum=-5.828;QD=25.60;ReadPosRankSum=-2.266;SOR=0.277	GT:AD:DP:GQ:PL	0/1:41,72:113:99:2900,0,1505
EU153402.1	4802	.	T	C	236.64	.	AC=1;AF=0.500;AN=2;BaseQRankSum=1.713;DP=98;ExcessHet=0.0000;FS=8.857;MLEAC=1;MLEAF=0.500;MQ=58.09;MQRankSum=-6.958;QD=2.41;ReadPosRankSum=-1.630;SOR=1.981	GT:AD:DP:GQ:PL	0/1:86,12:98:99:244,0,3575
EU153402.1	4808	.	TCTTA	T	1587.60	.	AC=1;AF=0.500;AN=2;BaseQRankSum=-0.553;DP=100;ExcessHet=0.0000;FS=0.761;MLEAC=1;MLEAF=0.500;MQ=58.23;MQRankSum=3.331;QD=16.20;ReadPosRankSum=0.615;SOR=0.813	GT:AD:DP:GQ:PL	0/1:56,42:98:99:1595,0,2225
EU153402.1	4818	.	T	C	1692.64	.	AC=1;AF=0.500;AN=2;BaseQRankSum=-1.028;DP=108;ExcessHet=0.0000;FS=1.577;MLEAC=1;MLEAF=0.500;MQ=58.23;MQRankSum=3.503;QD=15.67;ReadPosRankSum=-0.064;SOR=0.922	GT:AD:DP:GQ:PL	0/1:63,45:108:99:1700,0,2510
EU153402.1	4823	.	C	T	3309.64	.	AC=1;AF=0.500;AN=2;BaseQRankSum=-0.240;DP=111;ExcessHet=0.0000;FS=18.262;MLEAC=1;MLEAF=0.500;MQ=58.28;MQRankSum=-2.426;QD=30.36;ReadPosRankSum=-1.726;SOR=0.934	GT:AD:DP:GQ:PL	0/1:28,81:109:99:3317,0,932
EU153402.1	4833	.	C	A	1229.64	.	AC=1;AF=0.500;AN=2;BaseQRankSum=0.770;DP=114;ExcessHet=0.0000;FS=13.734;MLEAC=1;MLEAF=0.500;MQ=58.15;MQRankSum=-6.350;QD=10.98;ReadPosRankSum=-1.016;SOR=1.397	GT:AD:DP:GQ:PL	0/1:77,35:112:99:1237,0,3128
EU153402.1	4844	.	C	T	57.64	.	AC=1;AF=0.500;AN=2;BaseQRankSum=-0.149;DP=113;ExcessHet=0.0000;FS=7.758;MLEAC=1;MLEAF=0.500;MQ=58.08;MQRankSum=-5.881;QD=0.51;ReadPosRankSum=1.162;SOR=2.060	GT:AD:DP:GQ:PL	0/1:104,9:113:65:65,0,4333
EU153402.1	4850	.	G	T	1402.64	.	AC=1;AF=0.500;AN=2;BaseQRankSum=-0.257;DP=114;ExcessHet=0.0000;FS=0.000;MLEAC=1;MLEAF=0.500;MQ=58.10;MQRankSum=3.333;QD=12.41;ReadPosRankSum=0.919;SOR=0.735	GT:AD:DP:GQ:PL	0/1:74,39:113:99:1410,0,2964
EU153402.1	4853	.	G	A	186.64	.	AC=1;AF=0.500;AN=2;BaseQRankSum=-2.395;DP=115;ExcessHet=0.0000;FS=8.737;MLEAC=1;MLEAF=0.500;MQ=58.10;MQRankSum=-0.545;QD=1.62;ReadPosRankSum=-0.927;SOR=1.948	GT:AD:DP:GQ:PL	0/1:103,12:115:99:194,0,4289
EU153402.1	4856	.	C	T	246.64	.	AC=1;AF=0.500;AN=2;BaseQRankSum=2.072;DP=114;ExcessHet=0.0000;FS=8.648;MLEAC=1;MLEAF=0.500;MQ=58.08;MQRankSum=-6.641;QD=2.24;ReadPosRankSum=3.714;SOR=2.041	GT:AD:DP:GQ:PL	0/1:97,13:110:99:254,0,4030
EU153402.1	4860	.	G	A	228.64	.	AC=1;AF=0.500;AN=2;BaseQRankSum=1.841;DP=116;ExcessHet=0.0000;FS=8.612;MLEAC=1;MLEAF=0.500;MQ=58.12;MQRankSum=-6.635;QD=1.97;ReadPosRankSum=4.139;SOR=2.047	GT:AD:DP:GQ:PL	0/1:103,13:116:99:236,0,4261
EU153402.1	4870	.	T	C	1464.64	.	AC=1;AF=0.500;AN=2;BaseQRankSum=-1.847;DP=117;ExcessHet=0.0000;FS=1.564;MLEAC=1;MLEAF=0.500;MQ=58.25;MQRankSum=3.025;QD=12.52;ReadPosRankSum=-0.047;SOR=0.874	GT:AD:DP:GQ:PL	0/1:76,41:117:99:1472,0,3047
EU153402.1	4878	.	GGA	G	255.60	.	AC=1;AF=0.500;AN=2;BaseQRankSum=1.439;DP=122;ExcessHet=0.0000;FS=3.979;MLEAC=1;MLEAF=0.500;MQ=58.42;MQRankSum=-6.732;QD=2.10;ReadPosRankSum=3.245;SOR=1.253	GT:AD:DP:GQ:PL	0/1:108,14:122:99:263,0,4493
EU153402.1	4880	.	A	G	940.03	.	AC=1;AF=0.500;AN=2;BaseQRankSum=-0.090;DP=114;ExcessHet=0.0000;FS=13.113;MLEAC=1;MLEAF=0.500;MQ=59.36;MQRankSum=-4.618;QD=8.95;ReadPosRankSum=-0.264;SOR=1.974	GT:AD:DP:GQ:PL	0/1:75,30:105:99:973,0,3059
EU153402.1	4882	.	G	C	3210.64	.	AC=1;AF=0.500;AN=2;BaseQRankSum=-0.005;DP=119;ExcessHet=0.0000;FS=27.233;MLEAC=1;MLEAF=0.500;MQ=58.94;MQRankSum=-2.123;QD=28.67;ReadPosRankSum=0.187;SOR=1.349	GT:AD:DP:GQ:PL	0/1:33,79:112:99:3218,0,1148
EU153402.1	4889	.	A	G	255.64	.	AC=1;AF=0.500;AN=2;BaseQRankSum=0.706;DP=130;ExcessHet=0.0000;FS=3.781;MLEAC=1;MLEAF=0.500;MQ=58.95;MQRankSum=-2.059;QD=1.97;ReadPosRankSum=-1.275;SOR=0.579	GT:AD:DP:GQ:PL	0/1:115,15:130:99:263,0,4784
EU153402.1	4890	.	C	T	1851.64	.	AC=1;AF=0.500;AN=2;BaseQRankSum=-0.219;DP=129;ExcessHet=0.0000;FS=5.527;MLEAC=1;MLEAF=0.500;MQ=58.94;MQRankSum=2.100;QD=14.35;ReadPosRankSum=-1.144;SOR=1.217	GT:AD:DP:GQ:PL	0/1:75,54:129:99:1859,0,2925
EU153402.1	4899	.	A	G	4676.64	.	AC=1;AF=0.500;AN=2;BaseQRankSum=-0.524;DP=148;ExcessHet=0.0000;FS=10.996;MLEAC=1;MLEAF=0.500;MQ=59.13;MQRankSum=-2.047;QD=31.60;ReadPosRankSum=-1.348;SOR=1.141	GT:AD:DP:GQ:PL	0/1:34,114:148:99:4684,0,1084
EU153402.1	4903	.	G	A	146.64	.	AC=1;AF=0.500;AN=2;BaseQRankSum=-0.570;DP=151;ExcessHet=0.0000;FS=1.137;MLEAC=1;MLEAF=0.500;MQ=59.20;MQRankSum=-2.359;QD=1.03;ReadPosRankSum=1.251;SOR=0.462	GT:AD:DP:GQ:PL	0/1:130,13:143:99:154,0,5420
EU153402.1	4904	.	T	G	5015.64	.	AC=1;AF=0.500;AN=2;BaseQRankSum=0.498;DP=155;ExcessHet=0.0000;FS=6.268;MLEAC=1;MLEAF=0.500;MQ=59.22;MQRankSum=-1.863;QD=32.36;ReadPosRankSum=-1.961;SOR=1.174	GT:AD:DP:GQ:PL	0/1:33,122:155:99:5023,0,1018
EU153402.1	4908	.	G	A	5218.64	.	AC=1;AF=0.500;AN=2;BaseQRankSum=0.333;DP=161;ExcessHet=0.0000;FS=6.116;MLEAC=1;MLEAF=0.500;MQ=59.25;MQRankSum=-1.851;QD=32.41;ReadPosRankSum=-2.761;SOR=1.252	GT:AD:DP:GQ:PL	0/1:34,127:161:99:5226,0,1045
EU153402.1	4910	.	T	G	44.64	.	AC=1;AF=0.500;AN=2;BaseQRankSum=-0.906;DP=168;ExcessHet=0.0000;FS=1.174;MLEAC=1;MLEAF=0.500;MQ=59.28;MQRankSum=-2.373;QD=0.28;ReadPosRankSum=1.885;SOR=0.425	GT:AD:DP:GQ:PL	0/1:150,12:162:52:52,0,6262
EU153402.1	4916	.	T	G	2328.64	.	AC=1;AF=0.500;AN=2;BaseQRankSum=0.514;DP=93;ExcessHet=0.0000;FS=1.746;MLEAC=1;MLEAF=0.500;MQ=59.04;MQRankSum=-2.055;QD=25.59;ReadPosRankSum=-1.657;SOR=0.788	GT:AD:DP:GQ:PL	0/1:33,58:91:99:2336,0,1211
EU153402.1	4918	.	A	G	543.64	.	AC=1;AF=0.500;AN=2;BaseQRankSum=0.472;DP=94;ExcessHet=0.0000;FS=5.022;MLEAC=1;MLEAF=0.500;MQ=59.24;MQRankSum=1.278;QD=5.78;ReadPosRankSum=1.021;SOR=1.278	GT:AD:DP:GQ:PL	0/1:75,19:94:99:551,0,3092
EU153402.1	4919	.	C	T	2454.64	.	AC=1;AF=0.500;AN=2;BaseQRankSum=1.079;DP=94;ExcessHet=0.0000;FS=1.751;MLEAC=1;MLEAF=0.500;MQ=59.24;MQRankSum=-1.841;QD=26.11;ReadPosRankSum=-1.713;SOR=0.818	GT:AD:DP:GQ:PL	0/1:33,61:94:99:2462,0,1202
EU153402.1	4926	.	T	C	355.64	.	AC=1;AF=0.500;AN=2;BaseQRankSum=0.124;DP=103;ExcessHet=0.0000;FS=0.000;MLEAC=1;MLEAF=0.500;MQ=59.31;MQRankSum=-0.731;QD=3.95;ReadPosRankSum=-1.537;SOR=0.765	GT:AD:DP:GQ:PL	0/1:75,15:90:99:363,0,3066
EU153402.1	4931	.	T	TATG	1647.60	.	AC=1;AF=0.500;AN=2;BaseQRankSum=-0.669;DP=105;ExcessHet=0.0000;FS=0.000;MLEAC=1;MLEAF=0.500;MQ=59.32;MQRankSum=-0.730;QD=17.72;ReadPosRankSum=-3.691;SOR=0.697	GT:AD:DP:GQ:PL	0/1:50,43:93:99:1655,0,1970
EU153402.1	4935	.	A	G	69.64	.	AC=1;AF=0.500;AN=2;BaseQRankSum=-0.992;DP=109;ExcessHet=0.0000;FS=2.920;MLEAC=1;MLEAF=0.500;MQ=59.34;MQRankSum=0.766;QD=0.64;ReadPosRankSum=-1.647;SOR=1.174	GT:AD:DP:GQ:PL	0/1:100,9:109:77:77,0,4172
EU153402.1	4937	.	C	T	339.64	.	AC=1;AF=0.500;AN=2;BaseQRankSum=0.866;DP=109;ExcessHet=0.0000;FS=1.043;MLEAC=1;MLEAF=0.500;MQ=59.34;MQRankSum=-0.211;QD=3.12;ReadPosRankSum=-1.562;SOR=0.852	GT:AD:DP:GQ:PL	0/1:94,15:109:99:347,0,3902
EU153402.1	4938	.	T	C	380.64	.	AC=1;AF=0.500;AN=2;BaseQRankSum=0.617;DP=110;ExcessHet=0.0000;FS=7.633;MLEAC=1;MLEAF=0.500;MQ=59.35;MQRankSum=1.045;QD=3.46;ReadPosRankSum=-0.377;SOR=1.765	GT:AD:DP:GQ:PL	0/1:94,16:110:99:388,0,3899
EU153402.1	4944	.	A	C	72.64	.	AC=1;AF=0.500;AN=2;BaseQRankSum=-0.356;DP=108;ExcessHet=0.0000;FS=0.000;MLEAC=1;MLEAF=0.500;MQ=59.34;MQRankSum=-3.640;QD=0.67;ReadPosRankSum=1.039;SOR=0.583	GT:AD:DP:GQ:PL	0/1:99,9:108:80:80,0,4130
EU153402.1	4947	.	T	C	2351.64	.	AC=1;AF=0.500;AN=2;BaseQRankSum=-1.388;DP=108;ExcessHet=0.0000;FS=3.639;MLEAC=1;MLEAF=0.500;MQ=59.45;MQRankSum=1.251;QD=21.98;ReadPosRankSum=-4.257;SOR=1.086	GT:AD:DP:GQ:PL	0/1:47,60:107:99:2359,0,1793
EU153402.1	4949	.	C	A	207.64	.	AC=1;AF=0.500;AN=2;BaseQRankSum=0.321;DP=108;ExcessHet=0.0000;FS=6.388;MLEAC=1;MLEAF=0.500;MQ=59.69;MQRankSum=0.732;QD=1.92;ReadPosRankSum=-1.712;SOR=1.639	GT:AD:DP:GQ:PL	0/1:96,12:108:99:215,0,3995
EU153402.1	4954	.	C	A	882.64	.	AC=1;AF=0.500;AN=2;BaseQRankSum=-0.687;DP=112;ExcessHet=0.0000;FS=1.789;MLEAC=1;MLEAF=0.500;MQ=59.70;MQRankSum=-3.016;QD=8.17;ReadPosRankSum=-1.521;SOR=0.515	GT:AD:DP:GQ:PL	0/1:81,27:108:99:890,0,3320
EU153402.1	4955	.	T	G	192.64	.	AC=1;AF=0.500;AN=2;BaseQRankSum=-1.507;DP=114;ExcessHet=0.0000;FS=1.132;MLEAC=1;MLEAF=0.500;MQ=59.71;MQRankSum=0.619;QD=1.70;ReadPosRankSum=-1.819;SOR=0.533	GT:AD:DP:GQ:PL	0/1:101,12:113:99:200,0,4205
EU153402.1	4957	.	C	T	87.64	.	AC=1;AF=0.500;AN=2;BaseQRankSum=-0.616;DP=118;ExcessHet=0.0000;FS=1.255;MLEAC=1;MLEAF=0.500;MQ=59.94;MQRankSum=0.549;QD=0.74;ReadPosRankSum=-0.637;SOR=0.946	GT:AD:DP:GQ:PL	0/1:108,10:118:95:95,0,4505
EU153402.1	4958	.	T	C	2244.64	.	AC=1;AF=0.500;AN=2;BaseQRankSum=-0.805;DP=119;ExcessHet=0.0000;FS=0.683;MLEAC=1;MLEAF=0.500;MQ=59.94;MQRankSum=-1.782;QD=18.86;ReadPosRankSum=-0.401;SOR=0.804	GT:AD:DP:GQ:PL	0/1:61,58:119:99:2252,0,2386
EU153402.1	4959	.	G	A	84.64	.	AC=1;AF=0.500;AN=2;BaseQRankSum=0.856;DP=119;ExcessHet=0.0000;FS=0.000;MLEAC=1;MLEAF=0.500;MQ=59.94;MQRankSum=-5.749;QD=0.71;ReadPosRankSum=0.527;SOR=0.544	GT:AD:DP:GQ:PL	0/1:109,10:119:92:92,0,4547
EU153402.1	4966	.	C	T	249.64	.	AC=1;AF=0.500;AN=2;BaseQRankSum=-0.207;DP=124;ExcessHet=0.0000;FS=0.000;MLEAC=1;MLEAF=0.500;MQ=59.72;MQRankSum=0.822;QD=2.01;ReadPosRankSum=-0.397;SOR=0.560	GT:AD:DP:GQ:PL	0/1:110,14:124:99:257,0,4577
EU153402.1	4967	.	A	G	288.64	.	AC=1;AF=0.500;AN=2;BaseQRankSum=-0.025;DP=126;ExcessHet=0.0000;FS=1.054;MLEAC=1;MLEAF=0.500;MQ=59.73;MQRankSum=0.846;QD=2.29;ReadPosRankSum=-0.143;SOR=0.716	GT:AD:DP:GQ:PL	0/1:111,15:126:99:296,0,4616
EU153402.1	4969	.	T	C	241.64	.	AC=1;AF=0.500;AN=2;BaseQRankSum=1.581;DP=132;ExcessHet=0.0000;FS=1.051;MLEAC=1;MLEAF=0.500;MQ=59.74;MQRankSum=-2.078;QD=1.86;ReadPosRankSum=-0.363;SOR=0.719	GT:AD:DP:GQ:PL	0/1:115,15:130:99:249,0,4781
EU153402.1	4972	.	G	T	357.64	.	AC=1;AF=0.500;AN=2;BaseQRankSum=-0.546;DP=133;ExcessHet=0.0000;FS=2.137;MLEAC=1;MLEAF=0.500;MQ=59.71;MQRankSum=0.965;QD=2.69;ReadPosRankSum=-0.124;SOR=0.666	GT:AD:DP:GQ:PL	0/1:116,17:133:99:365,0,4809
EU153402.1	4974	.	C	T	399.64	.	AC=1;AF=0.500;AN=2;BaseQRankSum=0.097;DP=134;ExcessHet=0.0000;FS=3.447;MLEAC=1;MLEAF=0.500;MQ=59.71;MQRankSum=0.992;QD=2.98;ReadPosRankSum=0.209;SOR=0.769	GT:AD:DP:GQ:PL	0/1:116,18:134:99:407,0,4803
EU153402.1	4977	.	C	T	114.64	.	AC=1;AF=0.500;AN=2;BaseQRankSum=-1.236;DP=139;ExcessHet=0.0000;FS=14.275;MLEAC=1;MLEAF=0.500;MQ=59.72;MQRankSum=0.777;QD=0.82;ReadPosRankSum=0.571;SOR=2.584	GT:AD:DP:GQ:PL	0/1:127,12:139:99:122,0,5282
EU153402.1	4978	.	A	T	169.64	.	AC=1;AF=0.500;AN=2;BaseQRankSum=0.108;DP=139;ExcessHet=0.0000;FS=7.743;MLEAC=1;MLEAF=0.500;MQ=59.72;MQRankSum=-0.547;QD=1.22;ReadPosRankSum=0.707;SOR=1.224	GT:AD:DP:GQ:PL	0/1:125,14:139:99:177,0,5207
EU153402.1	4980	.	G	C	330.64	.	AC=1;AF=0.500;AN=2;BaseQRankSum=-0.352;DP=142;ExcessHet=0.0000;FS=2.161;MLEAC=1;MLEAF=0.500;MQ=59.73;MQRankSum=0.929;QD=2.33;ReadPosRankSum=0.533;SOR=0.641	GT:AD:DP:GQ:PL	0/1:125,17:142:99:338,0,5184
EU153402.1	4991	.	G	T	399.64	.	AC=1;AF=0.500;AN=2;BaseQRankSum=0.611;DP=148;ExcessHet=0.0000;FS=5.139;MLEAC=1;MLEAF=0.500;MQ=59.74;MQRankSum=0.904;QD=2.98;ReadPosRankSum=1.834;SOR=0.675	GT:AD:DP:GQ:PL	0/1:116,18:134:99:407,0,4817
EU153402.1	4992	.	A	G	212.64	.	AC=1;AF=0.500;AN=2;BaseQRankSum=-0.942;DP=151;ExcessHet=0.0000;FS=2.278;MLEAC=1;MLEAF=0.500;MQ=59.74;MQRankSum=0.836;QD=1.41;ReadPosRankSum=0.416;SOR=0.658	GT:AD:DP:GQ:PL	0/1:136,15:151:99:220,0,5665
EU153402.1	4996	.	TA	T	624.60	.	AC=1;AF=0.500;AN=2;BaseQRankSum=-0.730;DP=153;ExcessHet=0.0000;FS=4.447;MLEAC=1;MLEAF=0.500;MQ=59.75;MQRankSum=1.042;QD=4.66;ReadPosRankSum=0.592;SOR=0.811	GT:AD:DP:GQ:PL	0/1:111,23:134:99:632,0,4592
EU153402.1	4998	.	AGG	A	206.60	.	AC=1;AF=0.500;AN=2;BaseQRankSum=1.078;DP=157;ExcessHet=0.0000;FS=7.608;MLEAC=1;MLEAF=0.500;MQ=59.70;MQRankSum=-0.747;QD=1.35;ReadPosRankSum=1.528;SOR=1.404	GT:AD:DP:GQ:PL	0/1:138,15:153:99:214,0,5750
EU153402.1	5001	.	G	A	368.64	.	AC=1;AF=0.500;AN=2;BaseQRankSum=-0.229;DP=162;ExcessHet=0.0000;FS=3.318;MLEAC=1;MLEAF=0.500;MQ=59.71;MQRankSum=0.536;QD=2.32;ReadPosRankSum=1.925;SOR=0.946	GT:AD:DP:GQ:PL	0/1:140,19:159:99:376,0,5821
EU153402.1	5002	.	G	T	635.64	.	AC=1;AF=0.500;AN=2;BaseQRankSum=-0.801;DP=161;ExcessHet=0.0000;FS=3.093;MLEAC=1;MLEAF=0.500;MQ=59.71;MQRankSum=1.067;QD=4.89;ReadPosRankSum=0.019;SOR=0.860	GT:AD:DP:GQ:PL	0/1:107,23:130:99:643,0,4424
EU153402.1	5005	.	C	T	658.64	.	AC=1;AF=0.500;AN=2;BaseQRankSum=-0.313;DP=166;ExcessHet=0.0000;FS=1.741;MLEAC=1;MLEAF=0.500;MQ=59.78;MQRankSum=-0.485;QD=3.97;ReadPosRankSum=0.562;SOR=0.756	GT:AD:DP:GQ:PL	0/1:140,26:166:99:666,0,5780
EU153402.1	5009	.	G	A	149.64	.	AC=1;AF=0.500;AN=2;BaseQRankSum=1.796;DP=173;ExcessHet=0.0000;FS=7.310;MLEAC=1;MLEAF=0.500;MQ=59.73;MQRankSum=-1.123;QD=0.87;ReadPosRankSum=2.368;SOR=1.435	GT:AD:DP:GQ:PL	0/1:157,15:172:99:157,0,6525
EU153402.1	5011	.	C	T	485.64	.	AC=1;AF=0.500;AN=2;BaseQRankSum=1.479;DP=178;ExcessHet=0.0000;FS=1.881;MLEAC=1;MLEAF=0.500;MQ=59.74;MQRankSum=-3.679;QD=2.94;ReadPosRankSum=-1.499;SOR=0.798	GT:AD:DP:GQ:PL	0/1:143,22:165:99:493,0,5938
EU153402.1	5012	.	A	G	2662.64	.	AC=1;AF=0.500;AN=2;BaseQRankSum=-0.530;DP=178;ExcessHet=0.0000;FS=4.393;MLEAC=1;MLEAF=0.500;MQ=59.74;MQRankSum=-2.430;QD=15.04;ReadPosRankSum=-1.711;SOR=0.671	GT:AD:DP:GQ:PL	0/1:105,72:177:99:2670,0,4192
EU153402.1	5018	.	C	T	2600.64	.	AC=1;AF=0.500;AN=2;BaseQRankSum=0.144;DP=194;ExcessHet=0.0000;FS=1.845;MLEAC=1;MLEAF=0.500;MQ=59.69;MQRankSum=0.844;QD=13.76;ReadPosRankSum=-0.321;SOR=0.720	GT:AD:DP:GQ:PL	0/1:118,71:189:99:2608,0,4658
EU153402.1	5019	.	G	A	1373.64	.	AC=1;AF=0.500;AN=2;BaseQRankSum=-0.962;DP=197;ExcessHet=0.0000;FS=0.627;MLEAC=1;MLEAF=0.500;MQ=59.69;MQRankSum=0.558;QD=7.15;ReadPosRankSum=2.696;SOR=0.755	GT:AD:DP:GQ:PL	0/1:148,44:192:99:1381,0,6080
EU153402.1	5030	.	T	C	4185.64	.	AC=1;AF=0.500;AN=2;BaseQRankSum=-2.004;DP=139;ExcessHet=0.0000;FS=10.199;MLEAC=1;MLEAF=0.500;MQ=59.85;MQRankSum=-0.524;QD=31.71;ReadPosRankSum=1.303;SOR=0.668	GT:AD:DP:GQ:PL	0/1:30,102:132:99:4193,0,953
EU153402.1	5031	.	C	T	978.64	.	AC=1;AF=0.500;AN=2;BaseQRankSum=-0.944;DP=136;ExcessHet=0.0000;FS=1.647;MLEAC=1;MLEAF=0.500;MQ=59.84;MQRankSum=-0.449;QD=7.20;ReadPosRankSum=1.064;SOR=0.877	GT:AD:DP:GQ:PL	0/1:105,31:136:99:986,0,4316
EU153402.1	5034	.	C	T	492.64	.	AC=1;AF=0.500;AN=2;BaseQRankSum=-0.750;DP=133;ExcessHet=0.0000;FS=12.563;MLEAC=1;MLEAF=0.500;MQ=59.88;MQRankSum=0.612;QD=3.70;ReadPosRankSum=1.114;SOR=1.672	GT:AD:DP:GQ:PL	0/1:113,20:133:99:500,0,4685
EU153402.1	5040	.	G	A	414.64	.	AC=1;AF=0.500;AN=2;BaseQRankSum=0.105;DP=129;ExcessHet=0.0000;FS=0.000;MLEAC=1;MLEAF=0.500;MQ=59.88;MQRankSum=0.590;QD=3.21;ReadPosRankSum=2.145;SOR=0.658	GT:AD:DP:GQ:PL	0/1:111,18:129:99:422,0,4607
EU153402.1	5041	.	A	T	513.64	.	AC=1;AF=0.500;AN=2;BaseQRankSum=0.416;DP=126;ExcessHet=0.0000;FS=10.602;MLEAC=1;MLEAF=0.500;MQ=59.88;MQRankSum=0.632;QD=4.08;ReadPosRankSum=1.441;SOR=1.685	GT:AD:DP:GQ:PL	0/1:106,20:126:99:521,0,4364
EU153402.1	5043	.	A	T	4071.64	.	AC=1;AF=0.500;AN=2;BaseQRankSum=-0.350;DP=125;ExcessHet=0.0000;FS=15.419;MLEAC=1;MLEAF=0.500;MQ=59.88;MQRankSum=-0.714;QD=32.57;ReadPosRankSum=1.298;SOR=0.573	GT:AD:DP:GQ:PL	0/1:26,99:125:99:4079,0,794
EU153402.1	5048	.	C	T	1062.64	.	AC=1;AF=0.500;AN=2;BaseQRankSum=0.298;DP=123;ExcessHet=0.0000;FS=1.665;MLEAC=1;MLEAF=0.500;MQ=59.87;MQRankSum=-2.381;QD=8.64;ReadPosRankSum=0.266;SOR=0.728	GT:AD:DP:GQ:PL	0/1:91,32:123:99:1070,0,3725
EU153402.1	5049	.	A	T	771.64	.	AC=1;AF=0.500;AN=2;BaseQRankSum=-0.584;DP=121;ExcessHet=0.0000;FS=0.000;MLEAC=1;MLEAF=0.500;MQ=59.87;MQRankSum=-1.876;QD=6.71;ReadPosRankSum=0.000;SOR=0.638	GT:AD:DP:GQ:PL	0/1:90,25:115:99:779,0,3704
EU153402.1	5051	.	G	T	714.64	.	AC=1;AF=0.500;AN=2;BaseQRankSum=-0.290;DP=119;ExcessHet=0.0000;FS=0.855;MLEAC=1;MLEAF=0.500;MQ=59.87;MQRankSum=-1.056;QD=6.01;ReadPosRankSum=0.003;SOR=0.836	GT:AD:DP:GQ:PL	0/1:95,24:119:99:722,0,3917
EU153402.1	5061	.	C	A	528.64	.	AC=1;AF=0.500;AN=2;BaseQRankSum=1.240;DP=112;ExcessHet=0.0000;FS=6.851;MLEAC=1;MLEAF=0.500;MQ=59.86;MQRankSum=0.492;QD=4.99;ReadPosRankSum=2.289;SOR=1.574	GT:AD:DP:GQ:PL	0/1:87,19:106:99:536,0,3596
EU153402.1	5062	.	C	T	399.64	.	AC=1;AF=0.500;AN=2;BaseQRankSum=-0.360;DP=110;ExcessHet=0.0000;FS=1.025;MLEAC=1;MLEAF=0.500;MQ=59.86;MQRankSum=0.453;QD=3.84;ReadPosRankSum=1.019;SOR=0.531	GT:AD:DP:GQ:PL	0/1:88,16:104:99:407,0,3647
EU153402.1	5063	.	C	A	525.64	.	AC=1;AF=0.500;AN=2;BaseQRankSum=-0.837;DP=107;ExcessHet=0.0000;FS=0.000;MLEAC=1;MLEAF=0.500;MQ=59.85;MQRankSum=-1.199;QD=4.91;ReadPosRankSum=-0.204;SOR=0.700	GT:AD:DP:GQ:PL	0/1:88,19:107:99:533,0,3638
EU153402.1	5064	.	A	T	434.64	.	AC=1;AF=0.500;AN=2;BaseQRankSum=-0.532;DP=107;ExcessHet=0.0000;FS=0.000;MLEAC=1;MLEAF=0.500;MQ=59.85;MQRankSum=0.682;QD=4.72;ReadPosRankSum=0.764;SOR=0.642	GT:AD:DP:GQ:PL	0/1:76,16:92:99:442,0,3115
EU153402.1	5067	.	C	A	552.64	.	AC=1;AF=0.500;AN=2;BaseQRankSum=-1.069;DP=106;ExcessHet=0.0000;FS=0.000;MLEAC=1;MLEAF=0.500;MQ=59.85;MQRankSum=-1.101;QD=5.64;ReadPosRankSum=-1.606;SOR=0.771	GT:AD:DP:GQ:PL	0/1:79,19:98:99:560,0,3260
EU153402.1	5075	.	G	T	390.64	.	AC=1;AF=0.500;AN=2;BaseQRankSum=-0.556;DP=97;ExcessHet=0.0000;FS=1.054;MLEAC=1;MLEAF=0.500;MQ=59.95;MQRankSum=0.000;QD=4.25;ReadPosRankSum=-0.947;SOR=0.544	GT:AD:DP:GQ:PL	0/1:77,15:92:99:398,0,3188
EU153402.1	5077	.	C	G	150.64	.	AC=1;AF=0.500;AN=2;BaseQRankSum=0.370;DP=98;ExcessHet=0.0000;FS=9.734;MLEAC=1;MLEAF=0.500;MQ=59.95;MQRankSum=0.373;QD=1.55;ReadPosRankSum=-2.393;SOR=2.182	GT:AD:DP:GQ:PL	0/1:87,10:97:99:158,0,3623
EU153402.1	5079	.	T	C	2271.64	.	AC=1;AF=0.500;AN=2;BaseQRankSum=-1.281;DP=95;ExcessHet=0.0000;FS=3.950;MLEAC=1;MLEAF=0.500;MQ=59.95;MQRankSum=-0.795;QD=23.91;ReadPosRankSum=-2.405;SOR=1.140	GT:AD:DP:GQ:PL	0/1:38,57:95:99:2279,0,1424
EU153402.1	5082	.	A	G	1143.64	.	AC=1;AF=0.500;AN=2;BaseQRankSum=1.231;DP=96;ExcessHet=0.0000;FS=10.884;MLEAC=1;MLEAF=0.500;MQ=59.95;MQRankSum=-1.392;QD=11.91;ReadPosRankSum=0.311;SOR=1.660	GT:AD:DP:GQ:PL	0/1:64,32:96:99:1151,0,2591
EU153402.1	5085	.	G	A	372.64	.	AC=1;AF=0.500;AN=2;BaseQRankSum=-0.854;DP=99;ExcessHet=0.0000;FS=0.000;MLEAC=1;MLEAF=0.500;MQ=59.95;MQRankSum=0.453;QD=3.80;ReadPosRankSum=-2.438;SOR=0.603	GT:AD:DP:GQ:PL	0/1:83,15:98:99:380,0,3440
EU153402.1	5086	.	C	T	147.64	.	AC=1;AF=0.500;AN=2;BaseQRankSum=-0.271;DP=98;ExcessHet=0.0000;FS=0.000;MLEAC=1;MLEAF=0.500;MQ=59.95;MQRankSum=0.371;QD=1.51;ReadPosRankSum=2.917;SOR=0.864	GT:AD:DP:GQ:PL	0/1:88,10:98:99:155,0,3665
EU153402.1	5088	.	C	T	417.64	.	AC=1;AF=0.500;AN=2;BaseQRankSum=0.948;DP=98;ExcessHet=0.0000;FS=3.878;MLEAC=1;MLEAF=0.500;MQ=59.95;MQRankSum=0.469;QD=4.26;ReadPosRankSum=1.595;SOR=1.387	GT:AD:DP:GQ:PL	0/1:82,16:98:99:425,0,3395
EU153402.1	5091	.	AGGACTAAGTATT	A	267.60	.	AC=1;AF=0.500;AN=2;BaseQRankSum=-0.678;DP=103;ExcessHet=0.0000;FS=0.000;MLEAC=1;MLEAF=0.500;MQ=59.95;MQRankSum=0.409;QD=2.60;ReadPosRankSum=-1.779;SOR=0.612	GT:AD:DP:GQ:PL	0/1:90,13:103:99:275,0,3740
EU153402.1	5092	.	G	A	272.04	.	AC=1;AF=0.500;AN=2;BaseQRankSum=0.533;DP=97;ExcessHet=0.0000;FS=5.366;MLEAC=1;MLEAF=0.500;MQ=59.95;MQRankSum=-1.901;QD=3.20;ReadPosRankSum=-2.553;SOR=0.673	GT:AD:DP:GQ:PL	0/1:67,18:85:99:554,0,2759
EU153402.1	5093	.	G	A	734.04	.	AC=1;AF=0.500;AN=2;BaseQRankSum=-0.252;DP=98;ExcessHet=0.0000;FS=0.000;MLEAC=1;MLEAF=0.500;MQ=59.95;MQRankSum=-1.377;QD=8.54;ReadPosRankSum=2.033;SOR=0.784	GT:AD:DP:GQ:PL	0/1:57,29:86:99:1046,0,2306
EU153402.1	5094	.	A	G	197.07	.	AC=1;AF=0.500;AN=2;BaseQRankSum=0.848;DP=97;ExcessHet=0.0000;FS=7.944;MLEAC=1;MLEAF=0.500;MQ=59.95;MQRankSum=0.512;QD=2.32;ReadPosRankSum=-0.845;SOR=1.903	GT:AD:DP:GQ:PL	0/1:69,16:85:99:464,0,2849
EU153402.1	5100	.	T	G	146.04	.	AC=1;AF=0.500;AN=2;BaseQRankSum=0.265;DP=97;ExcessHet=0.0000;FS=8.185;MLEAC=1;MLEAF=0.500;MQ=59.95;MQRankSum=0.497;QD=1.74;ReadPosRankSum=-0.132;SOR=1.903	GT:AD:DP:GQ:PL	0/1:69,15:84:99:422,0,2852
EU153402.1	5106	.	A	G	111.64	.	AC=1;AF=0.500;AN=2;BaseQRankSum=1.493;DP=95;ExcessHet=0.0000;FS=0.000;MLEAC=1;MLEAF=0.500;MQ=59.95;MQRankSum=0.359;QD=1.18;ReadPosRankSum=1.997;SOR=0.648	GT:AD:DP:GQ:PL	0/1:86,9:95:99:119,0,3584
EU153402.1	5108	.	T	C	1741.64	.	AC=1;AF=0.500;AN=2;BaseQRankSum=0.068;DP=91;ExcessHet=0.0000;FS=8.463;MLEAC=1;MLEAF=0.500;MQ=59.95;MQRankSum=-0.989;QD=19.14;ReadPosRankSum=-1.219;SOR=1.197	GT:AD:DP:GQ:PL	0/1:46,45:91:99:1749,0,1796
EU153402.1	5109	.	G	A	925.64	.	AC=1;AF=0.500;AN=2;BaseQRankSum=-0.704;DP=96;ExcessHet=0.0000;FS=0.000;MLEAC=1;MLEAF=0.500;MQ=59.95;MQRankSum=-1.540;QD=9.95;ReadPosRankSum=-2.143;SOR=0.724	GT:AD:DP:GQ:PL	0/1:66,27:93:99:933,0,2690
EU153402.1	5111	.	A	G	120.64	.	AC=1;AF=0.500;AN=2;BaseQRankSum=0.744;DP=92;ExcessHet=0.0000;FS=0.000;MLEAC=1;MLEAF=0.500;MQ=59.95;MQRankSum=0.366;QD=1.31;ReadPosRankSum=1.332;SOR=0.711	GT:AD:DP:GQ:PL	0/1:83,9:92:99:128,0,3458
EU153402.1	5119	.	C	A	181.64	.	AC=1;AF=0.500;AN=2;BaseQRankSum=-0.162;DP=86;ExcessHet=0.0000;FS=1.243;MLEAC=1;MLEAF=0.500;MQ=59.94;MQRankSum=0.429;QD=2.22;ReadPosRankSum=-1.374;SOR=0.940	GT:AD:DP:GQ:PL	0/1:71,11:82:99:189,0,2932
EU153402.1	5120	.	C	A	102.64	.	AC=1;AF=0.500;AN=2;BaseQRankSum=0.703;DP=85;ExcessHet=0.0000;FS=1.483;MLEAC=1;MLEAF=0.500;MQ=59.94;MQRankSum=0.367;QD=1.24;ReadPosRankSum=0.554;SOR=0.374	GT:AD:DP:GQ:PL	0/1:75,8:83:99:110,0,3125
EU153402.1	5134	.	G	A	5741.64	.	AC=1;AF=0.500;AN=2;BaseQRankSum=-0.646;DP=168;ExcessHet=0.0000;FS=8.074;MLEAC=1;MLEAF=0.500;MQ=59.86;MQRankSum=-0.914;QD=34.18;ReadPosRankSum=-1.593;SOR=0.525	GT:AD:DP:GQ:PL	0/1:29,139:168:99:5749,0,793
EU153402.1	5136	.	C	A	134.64	.	AC=1;AF=0.500;AN=2;BaseQRankSum=-0.330;DP=162;ExcessHet=0.0000;FS=0.000;MLEAC=1;MLEAF=0.500;MQ=59.85;MQRankSum=0.632;QD=0.83;ReadPosRankSum=-0.311;SOR=0.641	GT:AD:DP:GQ:PL	0/1:148,14:162:99:142,0,6172
EU153402.1	5137	.	C	T	92.64	.	AC=1;AF=0.500;AN=2;BaseQRankSum=-0.272;DP=161;ExcessHet=0.0000;FS=4.011;MLEAC=1;MLEAF=0.500;MQ=59.85;MQRankSum=0.610;QD=0.58;ReadPosRankSum=-1.174;SOR=1.132	GT:AD:DP:GQ:PL	0/1:148,13:161:99:100,0,6175
EU153402.1	5140	.	A	G	5138.64	.	AC=1;AF=0.500;AN=2;BaseQRankSum=-1.361;DP=159;ExcessHet=0.0000;FS=0.000;MLEAC=1;MLEAF=0.500;MQ=59.85;MQRankSum=-1.045;QD=32.32;ReadPosRankSum=-2.633;SOR=0.661	GT:AD:DP:GQ:PL	0/1:34,125:159:99:5146,0,1051
EU153402.1	5147	.	C	G	57.64	.	AC=1;AF=0.500;AN=2;BaseQRankSum=-0.347;DP=151;ExcessHet=0.0000;FS=1.164;MLEAC=1;MLEAF=0.500;MQ=59.83;MQRankSum=0.547;QD=0.39;ReadPosRankSum=-0.986;SOR=1.002	GT:AD:DP:GQ:PL	0/1:134,12:146:65:65,0,5580
EU153402.1	5157	.	C	T	150.64	.	AC=1;AF=0.500;AN=2;BaseQRankSum=-2.048;DP=128;ExcessHet=0.0000;FS=1.162;MLEAC=1;MLEAF=0.500;MQ=59.46;MQRankSum=-2.696;QD=1.19;ReadPosRankSum=2.017;SOR=0.956	GT:AD:DP:GQ:PL	0/1:115,12:127:99:158,0,4787
EU153402.1	5161	.	G	A	411.64	.	AC=1;AF=0.500;AN=2;BaseQRankSum=1.512;DP=116;ExcessHet=0.0000;FS=3.659;MLEAC=1;MLEAF=0.500;MQ=59.40;MQRankSum=1.303;QD=3.58;ReadPosRankSum=-1.476;SOR=1.312	GT:AD:DP:GQ:PL	0/1:98,17:115:99:419,0,4057
EU153402.1	5163	.	G	A	57.64	.	AC=1;AF=0.500;AN=2;BaseQRankSum=-0.418;DP=113;ExcessHet=0.0000;FS=2.984;MLEAC=1;MLEAF=0.500;MQ=59.39;MQRankSum=0.926;QD=0.51;ReadPosRankSum=-1.901;SOR=1.236	GT:AD:DP:GQ:PL	0/1:104,9:113:65:65,0,4340
EU153402.1	5167	.	AGC	A	111.51	.	AC=1;AF=0.500;AN=2;BaseQRankSum=0.538;DP=103;ExcessHet=0.0000;FS=0.000;MLEAC=1;MLEAF=0.500;MQ=59.16;MQRankSum=0.969;QD=1.17;ReadPosRankSum=-2.321;SOR=0.668	GT:AD:DP:GQ:PL	0/1:86,9:95:99:120,0,3541
EU153402.1	5170	.	A	G	1770.64	.	AC=1;AF=0.500;AN=2;BaseQRankSum=-1.530;DP=98;ExcessHet=0.0000;FS=4.289;MLEAC=1;MLEAF=0.500;MQ=59.12;MQRankSum=-1.145;QD=21.59;ReadPosRankSum=2.143;SOR=0.515	GT:AD:DP:GQ:PL	0/1:37,45:82:99:1778,0,1411
EU153402.1	5186	.	T	C	2070.64	.	AC=1;AF=0.500;AN=2;BaseQRankSum=1.701;DP=72;ExcessHet=0.0000;FS=0.000;MLEAC=1;MLEAF=0.500;MQ=59.64;MQRankSum=-1.462;QD=28.76;ReadPosRankSum=-2.004;SOR=0.801	GT:AD:DP:GQ:PL	0/1:21,51:72:99:2078,0,728
EU153402.1	5190	.	T	C	1863.64	.	AC=1;AF=0.500;AN=2;BaseQRankSum=1.940;DP=66;ExcessHet=0.0000;FS=0.000;MLEAC=1;MLEAF=0.500;MQ=59.60;MQRankSum=-1.505;QD=28.24;ReadPosRankSum=-2.215;SOR=0.678	GT:AD:DP:GQ:PL	0/1:20,46:66:99:1871,0,701
EU153402.1	5194	.	AAT	A	99.60	.	AC=1;AF=0.500;AN=2;BaseQRankSum=0.412;DP=65;ExcessHet=0.0000;FS=3.483;MLEAC=1;MLEAF=0.500;MQ=59.60;MQRankSum=-3.250;QD=1.56;ReadPosRankSum=2.888;SOR=1.635	GT:AD:DP:GQ:PL	0/1:56,8:64:99:107,0,2326
EU153402.1	5197	.	A	G	1203.64	.	AC=1;AF=0.500;AN=2;BaseQRankSum=1.100;DP=61;ExcessHet=0.0000;FS=3.524;MLEAC=1;MLEAF=0.500;MQ=59.57;MQRankSum=0.485;QD=19.73;ReadPosRankSum=-3.582;SOR=0.468	GT:AD:DP:GQ:PL	0/1:30,31:61:99:1211,0,1106
EU153402.1	5198	.	T	G	1209.64	.	AC=1;AF=0.500;AN=2;BaseQRankSum=1.972;DP=59;ExcessHet=0.0000;FS=3.615;MLEAC=1;MLEAF=0.500;MQ=59.56;MQRankSum=0.566;QD=20.50;ReadPosRankSum=-2.628;SOR=0.453	GT:AD:DP:GQ:PL	0/1:28,31:59:99:1217,0,1022
EU153402.1	5201	.	G	GGGA	129.60	.	AC=1;AF=0.500;AN=2;BaseQRankSum=1.317;DP=54;ExcessHet=0.0000;FS=5.574;MLEAC=1;MLEAF=0.500;MQ=59.52;MQRankSum=-2.881;QD=2.40;ReadPosRankSum=2.436;SOR=1.724	GT:AD:DP:GQ:PL	0/1:46,8:54:99:137,0,1907
EU153402.1	5206	.	C	T	121.64	.	AC=1;AF=0.500;AN=2;BaseQRankSum=-0.287;DP=51;ExcessHet=0.0000;FS=0.000;MLEAC=1;MLEAF=0.500;MQ=59.49;MQRankSum=0.923;QD=2.59;ReadPosRankSum=-0.090;SOR=1.008	GT:AD:DP:GQ:PL	0/1:41,6:47:99:129,0,1699
EU153402.1	5207	.	A	G	391.64	.	AC=1;AF=0.500;AN=2;BaseQRankSum=0.524;DP=48;ExcessHet=0.0000;FS=1.328;MLEAC=1;MLEAF=0.500;MQ=59.45;MQRankSum=-0.798;QD=8.33;ReadPosRankSum=-0.353;SOR=0.382	GT:AD:DP:GQ:PL	0/1:35,12:47:99:399,0,1429
EU153402.1	5215	.	A	G	904.64	.	AC=1;AF=0.500;AN=2;BaseQRankSum=0.281;DP=41;ExcessHet=0.0000;FS=0.000;MLEAC=1;MLEAF=0.500;MQ=59.36;MQRankSum=-2.057;QD=22.06;ReadPosRankSum=-0.697;SOR=0.542	GT:AD:DP:GQ:PL	0/1:18,23:41:99:912,0,687
EU153402.1	5220	.	A	G	820.64	.	AC=1;AF=0.500;AN=2;BaseQRankSum=-0.150;DP=39;ExcessHet=0.0000;FS=0.000;MLEAC=1;MLEAF=0.500;MQ=59.33;MQRankSum=-2.158;QD=21.04;ReadPosRankSum=-1.353;SOR=0.560	GT:AD:DP:GQ:PL	0/1:18,21:39:99:828,0,693
EU153402.1	5226	.	A	G	655.64	.	AC=1;AF=0.500;AN=2;BaseQRankSum=0.031;DP=34;ExcessHet=0.0000;FS=0.000;MLEAC=1;MLEAF=0.500;MQ=59.37;MQRankSum=-1.750;QD=19.28;ReadPosRankSum=-1.104;SOR=0.693	GT:AD:DP:GQ:PL	0/1:17,17:34:99:663,0,663
EU153402.1	5242	.	T	A	289.64	.	AC=1;AF=0.500;AN=2;BaseQRankSum=-1.218;DP=21;ExcessHet=0.0000;FS=0.000;MLEAC=1;MLEAF=0.500;MQ=59.91;MQRankSum=-1.778;QD=13.79;ReadPosRankSum=-1.274;SOR=0.446	GT:AD:DP:GQ:PL	0/1:13,8:21:99:297,0,522
EU153402.1	5243	.	G	A	289.64	.	AC=1;AF=0.500;AN=2;BaseQRankSum=-0.285;DP=21;ExcessHet=0.0000;FS=0.000;MLEAC=1;MLEAF=0.500;MQ=59.91;MQRankSum=-1.778;QD=13.79;ReadPosRankSum=-0.906;SOR=0.446	GT:AD:DP:GQ:PL	0/1:13,8:21:99:297,0,522
EU153402.1	5254	.	ACACTCAG	A	165.60	.	AC=1;AF=0.500;AN=2;BaseQRankSum=0.000;DP=42;ExcessHet=0.0000;FS=10.571;MLEAC=1;MLEAF=0.500;MQ=46.86;MQRankSum=0.884;QD=4.14;ReadPosRankSum=-1.014;SOR=0.042	GT:AD:DP:GQ:PL	0/1:33,7:40:99:173,0,1180
EU153402.1	5288	.	G	A	6340.64	.	AC=1;AF=0.500;AN=2;BaseQRankSum=0.050;DP=314;ExcessHet=0.0000;FS=179.853;MLEAC=1;MLEAF=0.500;MQ=38.67;MQRankSum=-5.103;QD=23.31;ReadPosRankSum=-4.930;SOR=3.226	GT:AD:DP:GQ:PL	0/1:94,178:272:99:6348,0,2697
EU153402.1	5327	.	T	G	2401.64	.	AC=1;AF=0.500;AN=2;BaseQRankSum=-2.052;DP=1171;ExcessHet=0.0000;FS=0.000;MLEAC=1;MLEAF=0.500;MQ=37.70;MQRankSum=-0.866;QD=2.19;ReadPosRankSum=-1.752;SOR=0.668	GT:AD:DP:GQ:PL	0/1:937,161:1098:99:2409,0,34319
EU153402.1	5346	.	G	A	8505.64	.	AC=1;AF=0.500;AN=2;BaseQRankSum=2.032;DP=1819;ExcessHet=0.0000;FS=4.057;MLEAC=1;MLEAF=0.500;MQ=37.15;MQRankSum=-7.455;QD=4.97;ReadPosRankSum=-4.171;SOR=0.946	GT:AD:DP:GQ:PL	0/1:1320,390:1710:99:8513,0,45274
EU153402.1	5599	.	A	G	57.64	.	AC=1;AF=0.500;AN=2;BaseQRankSum=0.000;DP=20;ExcessHet=0.0000;FS=0.000;MLEAC=1;MLEAF=0.500;MQ=60.00;MQRankSum=0.000;QD=2.88;ReadPosRankSum=-2.194;SOR=0.569	GT:AD:DP:GQ:PL	0/1:17,3:20:65:65,0,705
EU153402.1	5601	.	T	C	54.64	.	AC=1;AF=0.500;AN=2;BaseQRankSum=1.059;DP=21;ExcessHet=0.0000;FS=0.000;MLEAC=1;MLEAF=0.500;MQ=60.00;MQRankSum=0.000;QD=2.60;ReadPosRankSum=-2.609;SOR=0.330	GT:AD:DP:GQ:PL	0/1:18,3:21:62:62,0,728
EU153402.1	5613	.	AC	A	43.60	.	AC=1;AF=0.500;AN=2;BaseQRankSum=0.594;DP=28;ExcessHet=0.0000;FS=2.708;MLEAC=1;MLEAF=0.500;MQ=60.00;MQRankSum=0.000;QD=1.56;ReadPosRankSum=-0.039;SOR=1.609	GT:AD:DP:GQ:PL	0/1:25,3:28:51:51,0,1041
EU153402.1	5625	.	C	T	743.64	.	AC=1;AF=0.500;AN=2;BaseQRankSum=0.154;DP=37;ExcessHet=0.0000;FS=1.370;MLEAC=1;MLEAF=0.500;MQ=60.00;MQRankSum=0.000;QD=20.66;ReadPosRankSum=-3.227;SOR=1.051	GT:AD:DP:GQ:PL	0/1:16,20:36:99:751,0,612
EU153402.1	5626	.	A	C	61.64	.	AC=1;AF=0.500;AN=2;BaseQRankSum=0.530;DP=37;ExcessHet=0.0000;FS=0.000;MLEAC=1;MLEAF=0.500;MQ=60.00;MQRankSum=0.000;QD=1.67;ReadPosRankSum=1.002;SOR=0.874	GT:AD:DP:GQ:PL	0/1:33,4:37:69:69,0,1374
EU153402.1	5635	.	A	G	111.64	.	AC=1;AF=0.500;AN=2;BaseQRankSum=-0.897;DP=50;ExcessHet=0.0000;FS=0.000;MLEAC=1;MLEAF=0.500;MQ=60.00;MQRankSum=0.000;QD=2.23;ReadPosRankSum=0.062;SOR=0.765	GT:AD:DP:GQ:PL	0/1:44,6:50:99:119,0,1829
EU153402.1	5642	.	C	T	225.64	.	AC=1;AF=0.500;AN=2;BaseQRankSum=1.141;DP=185;ExcessHet=0.0000;FS=4.817;MLEAC=1;MLEAF=0.500;MQ=59.98;MQRankSum=0.347;QD=1.22;ReadPosRankSum=0.527;SOR=0.729	GT:AD:DP:GQ:PL	0/1:167,18:185:99:233,0,6913
EU153402.1	5643	.	C	A	104.64	.	AC=1;AF=0.500;AN=2;BaseQRankSum=1.237;DP=183;ExcessHet=0.0000;FS=5.574;MLEAC=1;MLEAF=0.500;MQ=59.98;MQRankSum=0.319;QD=0.61;ReadPosRankSum=0.765;SOR=0.776	GT:AD:DP:GQ:PL	0/1:158,14:172:99:112,0,6568
EU153402.1	5644	.	C	T	246.64	.	AC=1;AF=0.500;AN=2;BaseQRankSum=1.430;DP=178;ExcessHet=0.0000;FS=0.000;MLEAC=1;MLEAF=0.500;MQ=59.98;MQRankSum=0.354;QD=1.39;ReadPosRankSum=4.108;SOR=0.671	GT:AD:DP:GQ:PL	0/1:160,18:178:99:254,0,6664
EU153402.1	5648	.	C	T	101.64	.	AC=1;AF=0.500;AN=2;BaseQRankSum=0.695;DP=158;ExcessHet=0.0000;FS=6.128;MLEAC=1;MLEAF=0.500;MQ=60.00;MQRankSum=0.000;QD=0.64;ReadPosRankSum=0.180;SOR=1.023	GT:AD:DP:GQ:PL	0/1:145,13:158:99:109,0,6049
EU153402.1	5649	.	C	T	377.64	.	AC=1;AF=0.500;AN=2;BaseQRankSum=-1.960;DP=156;ExcessHet=0.0000;FS=2.049;MLEAC=1;MLEAF=0.500;MQ=60.00;MQRankSum=0.000;QD=2.42;ReadPosRankSum=1.666;SOR=1.035	GT:AD:DP:GQ:PL	0/1:137,19:156:99:385,0,5695
EU153402.1	5658	.	G	A	360.64	.	AC=1;AF=0.500;AN=2;BaseQRankSum=2.615;DP=132;ExcessHet=0.0000;FS=0.000;MLEAC=1;MLEAF=0.500;MQ=60.00;MQRankSum=0.000;QD=2.73;ReadPosRankSum=3.983;SOR=0.679	GT:AD:DP:GQ:PL	0/1:115,17:132:99:368,0,4778
EU153402.1	5664	.	G	GC	45.60	.	AC=1;AF=0.500;AN=2;BaseQRankSum=0.305;DP=105;ExcessHet=0.0000;FS=5.609;MLEAC=1;MLEAF=0.500;MQ=60.00;MQRankSum=0.000;QD=0.45;ReadPosRankSum=-0.912;SOR=0.997	GT:AD:DP:GQ:PL	0/1:94,8:102:53:53,0,3918
EU153402.1	5667	.	C	T	480.64	.	AC=1;AF=0.500;AN=2;BaseQRankSum=-2.558;DP=92;ExcessHet=0.0000;FS=0.000;MLEAC=1;MLEAF=0.500;MQ=60.00;MQRankSum=0.000;QD=5.22;ReadPosRankSum=1.150;SOR=0.780	GT:AD:DP:GQ:PL	0/1:75,17:92:99:488,0,3098
EU153402.1	5668	.	C	T	891.64	.	AC=1;AF=0.500;AN=2;BaseQRankSum=-1.410;DP=90;ExcessHet=0.0000;FS=3.145;MLEAC=1;MLEAF=0.500;MQ=60.00;MQRankSum=0.000;QD=9.91;ReadPosRankSum=1.575;SOR=0.392	GT:AD:DP:GQ:PL	0/1:64,26:90:99:899,0,2609
EU153402.1	5670	.	C	G	468.64	.	AC=1;AF=0.500;AN=2;BaseQRankSum=2.120;DP=81;ExcessHet=0.0000;FS=2.347;MLEAC=1;MLEAF=0.500;MQ=60.00;MQRankSum=0.000;QD=5.79;ReadPosRankSum=2.288;SOR=0.416	GT:AD:DP:GQ:PL	0/1:65,16:81:99:476,0,2681
EU153402.1	5671	.	T	A	2271.64	.	AC=1;AF=0.500;AN=2;BaseQRankSum=0.057;DP=82;ExcessHet=0.0000;FS=6.356;MLEAC=1;MLEAF=0.500;MQ=60.00;MQRankSum=0.000;QD=27.70;ReadPosRankSum=1.005;SOR=0.267	GT:AD:DP:GQ:PL	0/1:25,57:82:99:2279,0,868
EU153402.1	5673	.	C	T	525.64	.	AC=1;AF=0.500;AN=2;BaseQRankSum=-2.604;DP=77;ExcessHet=0.0000;FS=0.000;MLEAC=1;MLEAF=0.500;MQ=60.00;MQRankSum=0.000;QD=6.83;ReadPosRankSum=0.774;SOR=0.825	GT:AD:DP:GQ:PL	0/1:60,17:77:99:533,0,2468
EU153402.1	5674	.	T	C	852.64	.	AC=1;AF=0.500;AN=2;BaseQRankSum=-2.255;DP=77;ExcessHet=0.0000;FS=0.944;MLEAC=1;MLEAF=0.500;MQ=60.00;MQRankSum=0.000;QD=11.68;ReadPosRankSum=-0.689;SOR=0.854	GT:AD:DP:GQ:PL	0/1:49,24:73:99:860,0,1980
EU153402.1	5675	.	G	A	840.64	.	AC=1;AF=0.500;AN=2;BaseQRankSum=-1.331;DP=77;ExcessHet=0.0000;FS=0.921;MLEAC=1;MLEAF=0.500;MQ=60.00;MQRankSum=0.000;QD=10.92;ReadPosRankSum=-0.712;SOR=0.829	GT:AD:DP:GQ:PL	0/1:53,24:77:99:848,0,2153
EU153402.1	5676	.	G	T	537.64	.	AC=1;AF=0.500;AN=2;BaseQRankSum=0.862;DP=73;ExcessHet=0.0000;FS=0.000;MLEAC=1;MLEAF=0.500;MQ=60.00;MQRankSum=0.000;QD=7.36;ReadPosRankSum=1.140;SOR=0.661	GT:AD:DP:GQ:PL	0/1:56,17:73:99:545,0,2300
EU153402.1	5681	.	C	A	114.64	.	AC=1;AF=0.500;AN=2;BaseQRankSum=1.727;DP=64;ExcessHet=0.0000;FS=6.233;MLEAC=1;MLEAF=0.500;MQ=60.00;MQRankSum=0.000;QD=1.79;ReadPosRankSum=1.380;SOR=1.531	GT:AD:DP:GQ:PL	0/1:57,7:64:99:122,0,2372
EU153402.1	5691	.	C	T	381.64	.	AC=1;AF=0.500;AN=2;BaseQRankSum=-0.321;DP=65;ExcessHet=0.0000;FS=1.199;MLEAC=1;MLEAF=0.500;MQ=60.00;MQRankSum=0.000;QD=5.87;ReadPosRankSum=-0.485;SOR=0.717	GT:AD:DP:GQ:PL	0/1:52,13:65:99:389,0,2144
EU153402.1	5697	.	T	C	330.64	.	AC=1;AF=0.500;AN=2;BaseQRankSum=2.367;DP=67;ExcessHet=0.0000;FS=6.973;MLEAC=1;MLEAF=0.500;MQ=60.00;MQRankSum=0.000;QD=4.93;ReadPosRankSum=-1.717;SOR=1.921	GT:AD:DP:GQ:PL	0/1:55,12:67:99:338,0,2273
EU153402.1	5698	.	C	A	1812.64	.	AC=1;AF=0.500;AN=2;BaseQRankSum=-0.737;DP=68;ExcessHet=0.0000;FS=0.953;MLEAC=1;MLEAF=0.500;MQ=60.00;MQRankSum=0.000;QD=26.66;ReadPosRankSum=0.973;SOR=0.836	GT:AD:DP:GQ:PL	0/1:23,45:68:99:1820,0,805
EU153402.1	5700	.	C	T	339.64	.	AC=1;AF=0.500;AN=2;BaseQRankSum=0.480;DP=67;ExcessHet=0.0000;FS=1.236;MLEAC=1;MLEAF=0.500;MQ=60.00;MQRankSum=0.000;QD=5.31;ReadPosRankSum=-0.276;SOR=0.462	GT:AD:DP:GQ:PL	0/1:52,12:64:99:347,0,2099
EU153402.1	5708	.	C	T	480.64	.	AC=1;AF=0.500;AN=2;BaseQRankSum=0.784;DP=78;ExcessHet=0.0000;FS=19.459;MLEAC=1;MLEAF=0.500;MQ=60.00;MQRankSum=0.000;QD=6.24;ReadPosRankSum=-3.536;SOR=3.076	GT:AD:DP:GQ:PL	0/1:61,16:77:99:488,0,2474
EU153402.1	5711	.	G	A	78.63	.	AC=1;AF=0.500;AN=2;BaseQRankSum=2.185;DP=81;ExcessHet=0.0000;FS=0.000;MLEAC=1;MLEAF=0.500;MQ=60.00;MQRankSum=0.000;QD=1.03;ReadPosRankSum=1.558;SOR=0.608	GT:AD:DP:GQ:PL	0/1:69,7:76:86:86,0,2876
EU153402.1	5722	.	A	G	3253.04	.	AC=1;AF=0.500;AN=2;BaseQRankSum=-0.234;DP=107;ExcessHet=0.0000;FS=2.189;MLEAC=1;MLEAF=0.500;MQ=60.00;MQRankSum=0.000;QD=32.21;ReadPosRankSum=-1.853;SOR=0.413	GT:AD:DP:GQ:PL	0/1:18,83:101:99:3431,0,506
EU153402.1	5759	.	C	T	172.64	.	AC=1;AF=0.500;AN=2;BaseQRankSum=1.020;DP=83;ExcessHet=0.0000;FS=1.351;MLEAC=1;MLEAF=0.500;MQ=59.85;MQRankSum=-2.665;QD=2.08;ReadPosRankSum=1.353;SOR=1.094	GT:AD:DP:GQ:PL	0/1:73,10:83:99:180,0,2906
EU153402.1	5767	.	A	G	126.64	.	AC=1;AF=0.500;AN=2;BaseQRankSum=0.672;DP=60;ExcessHet=0.0000;FS=6.097;MLEAC=1;MLEAF=0.500;MQ=59.79;MQRankSum=-2.700;QD=2.11;ReadPosRankSum=2.361;SOR=1.863	GT:AD:DP:GQ:PL	0/1:53,7:60:99:134,0,2164
EU153402.1	5776	.	T	C	126.64	.	AC=1;AF=0.500;AN=2;BaseQRankSum=0.767;DP=45;ExcessHet=0.0000;FS=4.150;MLEAC=1;MLEAF=0.500;MQ=59.72;MQRankSum=-2.484;QD=2.81;ReadPosRankSum=1.404;SOR=1.708	GT:AD:DP:GQ:PL	0/1:39,6:45:99:134,0,1620
EU153402.1	5777	.	G	A	174.64	.	AC=1;AF=0.500;AN=2;BaseQRankSum=0.677;DP=44;ExcessHet=0.0000;FS=6.568;MLEAC=1;MLEAF=0.500;MQ=59.72;MQRankSum=-2.237;QD=3.97;ReadPosRankSum=1.317;SOR=2.118	GT:AD:DP:GQ:PL	0/1:37,7:44:99:182,0,1533
EU153402.1	5789	.	C	A	115.64	.	AC=1;AF=0.500;AN=2;BaseQRankSum=1.244;DP=34;ExcessHet=0.0000;FS=8.243;MLEAC=1;MLEAF=0.500;MQ=59.64;MQRankSum=-2.325;QD=3.40;ReadPosRankSum=0.084;SOR=2.732	GT:AD:DP:GQ:PL	0/1:29,5:34:99:123,0,1203
EU153402.1	5791	.	G	A	127.64	.	AC=1;AF=0.500;AN=2;BaseQRankSum=0.814;DP=30;ExcessHet=0.0000;FS=8.538;MLEAC=1;MLEAF=0.500;MQ=59.59;MQRankSum=-2.147;QD=4.25;ReadPosRankSum=0.239;SOR=2.891	GT:AD:DP:GQ:PL	0/1:25,5:30:99:135,0,1035
EU153402.1	5804	.	T	G	232.64	.	AC=1;AF=0.500;AN=2;BaseQRankSum=-1.467;DP=25;ExcessHet=0.0000;FS=8.625;MLEAC=1;MLEAF=0.500;MQ=59.38;MQRankSum=-1.514;QD=9.31;ReadPosRankSum=-3.336;SOR=2.973	GT:AD:DP:GQ:PL	0/1:18,7:25:99:240,0,735
EU153402.1	5808	.	T	A	229.64	.	AC=1;AF=0.500;AN=2;BaseQRankSum=-1.514;DP=26;ExcessHet=0.0000;FS=8.368;MLEAC=1;MLEAF=0.500;MQ=59.41;MQRankSum=-1.561;QD=8.83;ReadPosRankSum=-3.178;SOR=2.833	GT:AD:DP:GQ:PL	0/1:19,7:26:99:237,0,777
EU153402.1	5809	.	G	GT	94.60	.	AC=1;AF=0.500;AN=2;BaseQRankSum=0.546;DP=26;ExcessHet=0.0000;FS=2.656;MLEAC=1;MLEAF=0.500;MQ=59.41;MQRankSum=0.533;QD=3.64;ReadPosRankSum=-2.114;SOR=1.656	GT:AD:DP:GQ:PL	0/1:22,4:26:99:102,0,912
EU153402.1	5813	.	C	CTG	187.60	.	AC=1;AF=0.500;AN=2;BaseQRankSum=-2.065;DP=29;ExcessHet=0.0000;FS=2.006;MLEAC=1;MLEAF=0.500;MQ=59.17;MQRankSum=-3.155;QD=7.50;ReadPosRankSum=-2.433;SOR=0.223	GT:AD:DP:GQ:PL	0/1:19,6:25:99:195,0,780
EU153402.1	5814	.	A	G	82.64	.	AC=1;AF=0.500;AN=2;BaseQRankSum=0.500;DP=30;ExcessHet=0.0000;FS=5.416;MLEAC=1;MLEAF=0.500;MQ=59.20;MQRankSum=0.761;QD=2.75;ReadPosRankSum=-2.183;SOR=2.165	GT:AD:DP:GQ:PL	0/1:26,4:30:90:90,0,1080
EU153402.1	5816	.	G	T	82.64	.	AC=1;AF=0.500;AN=2;BaseQRankSum=0.571;DP=30;ExcessHet=0.0000;FS=5.416;MLEAC=1;MLEAF=0.500;MQ=59.20;MQRankSum=0.761;QD=2.75;ReadPosRankSum=-1.684;SOR=2.165	GT:AD:DP:GQ:PL	0/1:26,4:30:90:90,0,1080
EU153402.1	5824	.	T	C	88.64	.	AC=1;AF=0.500;AN=2;BaseQRankSum=0.510;DP=31;ExcessHet=0.0000;FS=2.208;MLEAC=1;MLEAF=0.500;MQ=58.79;MQRankSum=-2.506;QD=3.17;ReadPosRankSum=-2.464;SOR=0.247	GT:AD:DP:GQ:PL	0/1:24,4:28:96:96,0,996
EU153402.1	5838	.	A	G	250.64	.	AC=1;AF=0.500;AN=2;BaseQRankSum=-0.038;DP=35;ExcessHet=0.0000;FS=3.876;MLEAC=1;MLEAF=0.500;MQ=58.93;MQRankSum=-2.467;QD=7.37;ReadPosRankSum=0.459;SOR=0.202	GT:AD:DP:GQ:PL	0/1:26,8:34:99:258,0,1068
EU153402.1	5839	.	C	T	115.64	.	AC=1;AF=0.500;AN=2;BaseQRankSum=-0.294;DP=36;ExcessHet=0.0000;FS=13.769;MLEAC=1;MLEAF=0.500;MQ=58.96;MQRankSum=-1.868;QD=3.40;ReadPosRankSum=-1.654;SOR=1.859	GT:AD:DP:GQ:PL	0/1:29,5:34:99:123,0,1203
EU153402.1	5840	.	A	G	319.64	.	AC=1;AF=0.500;AN=2;BaseQRankSum=-1.255;DP=36;ExcessHet=0.0000;FS=5.666;MLEAC=1;MLEAF=0.500;MQ=58.96;MQRankSum=-1.959;QD=9.40;ReadPosRankSum=-2.270;SOR=0.180	GT:AD:DP:GQ:PL	0/1:24,10:34:99:327,0,978
EU153402.1	5850	.	T	G	73.64	.	AC=1;AF=0.500;AN=2;BaseQRankSum=-0.504;DP=33;ExcessHet=0.0000;FS=9.031;MLEAC=1;MLEAF=0.500;MQ=58.87;MQRankSum=-2.189;QD=2.23;ReadPosRankSum=-1.397;SOR=1.441	GT:AD:DP:GQ:PL	0/1:29,4:33:81:81,0,1206
EU153402.1	5858	.	A	G	103.90	.	AC=1;AF=0.500;AN=2;BaseQRankSum=1.091;DP=36;ExcessHet=0.0000;FS=4.613;MLEAC=1;MLEAF=0.500;MQ=57.82;MQRankSum=-1.368;QD=3.15;ReadPosRankSum=-0.833;SOR=1.981	GT:AD:DP:GQ:PL	0/1:28,5:33:99:126,0,1161
EU153402.1	5863	.	G	T	129.83	.	AC=1;AF=0.500;AN=2;BaseQRankSum=-1.081;DP=41;ExcessHet=0.0000;FS=4.039;MLEAC=1;MLEAF=0.500;MQ=57.11;MQRankSum=-3.552;QD=3.42;ReadPosRankSum=-2.400;SOR=1.224	GT:AD:DP:GQ:PL	0/1:32,6:38:99:140,0,1326
EU153402.1	5868	.	C	T	442.64	.	AC=1;AF=0.500;AN=2;BaseQRankSum=0.210;DP=48;ExcessHet=0.0000;FS=1.298;MLEAC=1;MLEAF=0.500;MQ=57.09;MQRankSum=0.803;QD=9.84;ReadPosRankSum=-0.755;SOR=1.096	GT:AD:DP:GQ:PL	0/1:32,13:45:99:450,0,1305
EU153402.1	5873	.	C	T	181.52	.	AC=1;AF=0.500;AN=2;BaseQRankSum=-0.124;DP=45;ExcessHet=0.0000;FS=0.000;MLEAC=1;MLEAF=0.500;MQ=57.07;MQRankSum=-3.716;QD=4.32;ReadPosRankSum=-1.310;SOR=0.646	GT:AD:DP:GQ:PL	0/1:35,7:42:99:189,0,1449
EU153402.1	5882	.	A	AC	481.71	.	AC=1;AF=0.500;AN=2;BaseQRankSum=1.096;DP=46;ExcessHet=0.0000;FS=1.285;MLEAC=1;MLEAF=0.500;MQ=57.26;MQRankSum=-0.601;QD=11.20;ReadPosRankSum=0.084;SOR=1.059	GT:AD:DP:GQ:PL	0/1:29,14:43:99:501,0,1176
EU153402.1	5885	.	C	CT	169.60	.	AC=1;AF=0.500;AN=2;BaseQRankSum=-0.709;DP=46;ExcessHet=0.0000;FS=0.000;MLEAC=1;MLEAF=0.500;MQ=57.26;MQRankSum=-3.624;QD=3.69;ReadPosRankSum=-1.484;SOR=0.883	GT:AD:DP:GQ:PL	0/1:39,7:46:99:177,0,1617
EU153402.1	5887	.	G	A	76.64	.	AC=1;AF=0.500;AN=2;BaseQRankSum=1.176;DP=47;ExcessHet=0.0000;FS=0.000;MLEAC=1;MLEAF=0.500;MQ=57.32;MQRankSum=1.229;QD=1.63;ReadPosRankSum=1.501;SOR=1.022	GT:AD:DP:GQ:PL	0/1:42,5:47:84:84,0,1749
EU153402.1	5889	.	G	T	352.64	.	AC=1;AF=0.500;AN=2;BaseQRankSum=0.038;DP=47;ExcessHet=0.0000;FS=0.000;MLEAC=1;MLEAF=0.500;MQ=57.32;MQRankSum=0.671;QD=7.84;ReadPosRankSum=0.462;SOR=0.859	GT:AD:DP:GQ:PL	0/1:34,11:45:99:360,0,1395
EU153402.1	5890	.	G	A	397.64	.	AC=1;AF=0.500;AN=2;BaseQRankSum=0.203;DP=47;ExcessHet=0.0000;FS=1.319;MLEAC=1;MLEAF=0.500;MQ=57.32;MQRankSum=0.829;QD=8.84;ReadPosRankSum=0.783;SOR=0.982	GT:AD:DP:GQ:PL	0/1:33,12:45:99:405,0,1350
EU153402.1	5893	.	TTTTA	T	346.60	.	AC=1;AF=0.500;AN=2;BaseQRankSum=-0.096;DP=47;ExcessHet=0.0000;FS=0.000;MLEAC=1;MLEAF=0.500;MQ=57.32;MQRankSum=0.579;QD=7.37;ReadPosRankSum=0.792;SOR=0.859	GT:AD:DP:GQ:PL	0/1:36,11:47:99:354,0,1479
EU153402.1	5895	.	T	C	356.04	.	AC=1;AF=0.500;AN=2;BaseQRankSum=0.918;DP=47;ExcessHet=0.0000;FS=0.000;MLEAC=1;MLEAF=0.500;MQ=57.32;MQRankSum=-2.939;QD=9.89;ReadPosRankSum=2.045;SOR=0.703	GT:AD:DP:GQ:PL	0/1:17,19:36:99:747,0,657
EU153402.1	5901	.	A	G	858.64	.	AC=1;AF=0.500;AN=2;BaseQRankSum=0.409;DP=49;ExcessHet=0.0000;FS=2.693;MLEAC=1;MLEAF=0.500;MQ=57.43;MQRankSum=-2.162;QD=20.94;ReadPosRankSum=0.231;SOR=1.025	GT:AD:DP:GQ:PL	0/1:19,22:41:99:866,0,732
EU153402.1	5903	.	G	T	435.64	.	AC=1;AF=0.500;AN=2;BaseQRankSum=0.458;DP=48;ExcessHet=0.0000;FS=1.253;MLEAC=1;MLEAF=0.500;MQ=57.38;MQRankSum=0.753;QD=9.68;ReadPosRankSum=0.000;SOR=0.740	GT:AD:DP:GQ:PL	0/1:32,13:45:99:443,0,1305
EU153402.1	5912	.	C	T	976.64	.	AC=1;AF=0.500;AN=2;BaseQRankSum=1.132;DP=52;ExcessHet=0.0000;FS=0.000;MLEAC=1;MLEAF=0.500;MQ=57.59;MQRankSum=-1.568;QD=20.78;ReadPosRankSum=2.657;SOR=0.770	GT:AD:DP:GQ:PL	0/1:22,25:47:99:984,0,849
EU153402.1	5913	.	G	A	60.64	.	AC=1;AF=0.500;AN=2;BaseQRankSum=-0.180;DP=52;ExcessHet=0.0000;FS=0.000;MLEAC=1;MLEAF=0.500;MQ=57.59;MQRankSum=1.151;QD=1.17;ReadPosRankSum=-2.738;SOR=0.970	GT:AD:DP:GQ:PL	0/1:47,5:52:68:68,0,1958
EU153402.1	5915	.	A	C	1285.64	.	AC=1;AF=0.500;AN=2;BaseQRankSum=-0.591;DP=52;ExcessHet=0.0000;FS=4.224;MLEAC=1;MLEAF=0.500;MQ=57.59;MQRankSum=-1.371;QD=26.24;ReadPosRankSum=1.314;SOR=0.293	GT:AD:DP:GQ:PL	0/1:17,32:49:99:1293,0,618
EU153402.1	5920	.	T	C	1005.64	.	AC=1;AF=0.500;AN=2;BaseQRankSum=-0.055;DP=53;ExcessHet=0.0000;FS=7.826;MLEAC=1;MLEAF=0.500;MQ=57.63;MQRankSum=-2.701;QD=19.34;ReadPosRankSum=1.264;SOR=1.032	GT:AD:DP:GQ:PL	0/1:26,26:52:99:1013,0,1013
EU153402.1	5921	.	G	A	201.64	.	AC=1;AF=0.500;AN=2;BaseQRankSum=-1.266;DP=53;ExcessHet=0.0000;FS=3.409;MLEAC=1;MLEAF=0.500;MQ=57.63;MQRankSum=-3.428;QD=4.03;ReadPosRankSum=1.665;SOR=1.080	GT:AD:DP:GQ:PL	0/1:42,8:50:99:209,0,1739
EU153402.1	5926	.	T	C	39.64	.	AC=1;AF=0.500;AN=2;BaseQRankSum=-0.096;DP=59;ExcessHet=0.0000;FS=0.000;MLEAC=1;MLEAF=0.500;MQ=57.88;MQRankSum=1.062;QD=0.67;ReadPosRankSum=-2.616;SOR=1.022	GT:AD:DP:GQ:PL	0/1:54,5:59:47:47,0,2252
EU153402.1	5932	.	G	C	159.64	.	AC=1;AF=0.500;AN=2;BaseQRankSum=0.071;DP=64;ExcessHet=0.0000;FS=1.501;MLEAC=1;MLEAF=0.500;MQ=58.05;MQRankSum=1.301;QD=2.49;ReadPosRankSum=-2.685;SOR=1.138	GT:AD:DP:GQ:PL	0/1:56,8:64:99:167,0,2327
EU153402.1	5933	.	C	T	519.64	.	AC=1;AF=0.500;AN=2;BaseQRankSum=0.962;DP=64;ExcessHet=0.0000;FS=1.115;MLEAC=1;MLEAF=0.500;MQ=58.05;MQRankSum=0.601;QD=8.12;ReadPosRankSum=1.659;SOR=0.882	GT:AD:DP:GQ:PL	0/1:48,16:64:99:527,0,1966
EU153402.1	5937	.	C	A	33.64	.	AC=1;AF=0.500;AN=2;BaseQRankSum=1.052;DP=65;ExcessHet=0.0000;FS=4.406;MLEAC=1;MLEAF=0.500;MQ=58.08;MQRankSum=-1.662;QD=0.55;ReadPosRankSum=1.446;SOR=1.863	GT:AD:DP:GQ:PL	0/1:56,5:61:41:41,0,2336
EU153402.1	5940	.	GACTCCGAT	G	42.60	.	AC=1;AF=0.500;AN=2;BaseQRankSum=-2.772;DP=68;ExcessHet=0.0000;FS=0.000;MLEAC=1;MLEAF=0.500;MQ=58.16;MQRankSum=-4.811;QD=0.66;ReadPosRankSum=2.535;SOR=0.862	GT:AD:DP:GQ:PL	0/1:58,7:65:50:50,0,2415
EU153402.1	5945	.	C	A	1631.04	.	AC=1;AF=0.500;AN=2;BaseQRankSum=2.302;DP=67;ExcessHet=0.0000;FS=4.183;MLEAC=1;MLEAF=0.500;MQ=58.13;MQRankSum=-1.377;QD=25.89;ReadPosRankSum=0.817;SOR=0.600	GT:AD:DP:GQ:PL	0/1:16,47:63:99:1854,0,531
EU153402.1	5947	.	A	C	170.04	.	AC=1;AF=0.500;AN=2;BaseQRankSum=0.703;DP=66;ExcessHet=0.0000;FS=5.268;MLEAC=1;MLEAF=0.500;MQ=58.11;MQRankSum=1.026;QD=2.83;ReadPosRankSum=-1.016;SOR=1.332	GT:AD:DP:GQ:PL	0/1:51,9:60:99:225,0,2042
EU153402.1	5948	.	T	C	486.04	.	AC=1;AF=0.500;AN=2;BaseQRankSum=-0.043;DP=65;ExcessHet=0.0000;FS=0.000;MLEAC=1;MLEAF=0.500;MQ=58.08;MQRankSum=-0.391;QD=8.10;ReadPosRankSum=2.141;SOR=0.804	GT:AD:DP:GQ:PL	0/1:43,17:60:99:565,0,1688
EU153402.1	5949	.	A	T	255.64	.	AC=1;AF=0.500;AN=2;BaseQRankSum=1.729;DP=65;ExcessHet=0.0000;FS=7.534;MLEAC=1;MLEAF=0.500;MQ=58.08;MQRankSum=1.331;QD=4.12;ReadPosRankSum=-1.255;SOR=1.535	GT:AD:DP:GQ:PL	0/1:52,10:62:99:263,0,2153
EU153402.1	5951	.	GTTATTCCGTCTTCCTAACCC	G	81.60	.	AC=1;AF=0.500;AN=2;BaseQRankSum=0.940;DP=75;ExcessHet=0.0000;FS=1.481;MLEAC=1;MLEAF=0.500;MQ=58.34;MQRankSum=-4.871;QD=1.09;ReadPosRankSum=1.986;SOR=0.898	GT:AD:DP:GQ:PL	0/1:68,7:75:89:89,0,2834
EU153402.1	5952	.	T	C	179.91	.	AC=1;AF=0.500;AN=2;BaseQRankSum=-0.399;DP=61;ExcessHet=0.0000;FS=5.878;MLEAC=1;MLEAF=0.500;MQ=58.90;MQRankSum=-1.756;QD=3.16;ReadPosRankSum=1.376;SOR=1.851	GT:AD:DP:GQ:PL	0/1:49,8:57:99:188,0,2033
EU153402.1	5959	.	G	A	289.17	.	AC=1;AF=0.500;AN=2;BaseQRankSum=-0.386;DP=64;ExcessHet=0.0000;FS=7.433;MLEAC=1;MLEAF=0.500;MQ=58.95;MQRankSum=-1.289;QD=4.90;ReadPosRankSum=-0.578;SOR=1.756	GT:AD:DP:GQ:PL	0/1:48,11:59:99:297,0,1982
EU153402.1	5960	.	T	C	734.02	.	AC=1;AF=0.500;AN=2;BaseQRankSum=-0.622;DP=64;ExcessHet=0.0000;FS=0.000;MLEAC=1;MLEAF=0.500;MQ=58.95;MQRankSum=-0.129;QD=12.23;ReadPosRankSum=1.539;SOR=0.732	GT:AD:DP:GQ:PL	0/1:39,21:60:99:764,0,1574
EU153402.1	5966	.	T	C	258.45	.	AC=1;AF=0.500;AN=2;BaseQRankSum=1.991;DP=65;ExcessHet=0.0000;FS=5.133;MLEAC=1;MLEAF=0.500;MQ=58.97;MQRankSum=1.044;QD=4.24;ReadPosRankSum=1.379;SOR=1.595	GT:AD:DP:GQ:PL	0/1:51,10:61:99:266,0,2111
EU153402.1	5969	.	C	T	75.63	.	AC=1;AF=0.500;AN=2;BaseQRankSum=0.155;DP=67;ExcessHet=0.0000;FS=1.724;MLEAC=1;MLEAF=0.500;MQ=59.00;MQRankSum=-2.395;QD=1.22;ReadPosRankSum=0.268;SOR=1.329	GT:AD:DP:GQ:PL	0/1:56,6:62:83:83,0,2333
EU153402.1	5976	.	G	A	510.45	.	AC=1;AF=0.500;AN=2;BaseQRankSum=1.841;DP=71;ExcessHet=0.0000;FS=10.398;MLEAC=1;MLEAF=0.500;MQ=59.40;MQRankSum=-2.519;QD=7.62;ReadPosRankSum=2.531;SOR=1.523	GT:AD:DP:GQ:PL	0/1:51,16:67:99:518,0,2093
EU153402.1	5977	.	A	G	372.63	.	AC=1;AF=0.500;AN=2;BaseQRankSum=0.458;DP=72;ExcessHet=0.0000;FS=2.686;MLEAC=1;MLEAF=0.500;MQ=59.41;MQRankSum=0.719;QD=5.48;ReadPosRankSum=2.288;SOR=1.118	GT:AD:DP:GQ:PL	0/1:55,13:68:99:380,0,2270
EU153402.1	5980	.	A	T	2119.04	.	AC=1;AF=0.500;AN=2;BaseQRankSum=0.644;DP=77;ExcessHet=0.0000;FS=2.202;MLEAC=1;MLEAF=0.500;MQ=59.45;MQRankSum=-0.822;QD=29.03;ReadPosRankSum=-0.121;SOR=0.446	GT:AD:DP:GQ:PL	0/1:19,54:73:99:2210,0,635
EU153402.1	5981	.	CCA	C	906.55	.	AC=1;AF=0.500;AN=2;BaseQRankSum=0.796;DP=79;ExcessHet=0.0000;FS=6.718;MLEAC=1;MLEAF=0.500;MQ=59.46;MQRankSum=-1.890;QD=12.95;ReadPosRankSum=0.847;SOR=0.980	GT:AD:DP:GQ:PL	0/1:45,25:70:99:914,0,1794
EU153402.1	5983	.	A	*,G	87.04	.	AC=1,1;AF=0.500,0.500;AN=2;BaseQRankSum=0.302;DP=78;ExcessHet=0.0000;FS=0.951;MLEAC=1,1;MLEAF=0.500,0.500;MQ=59.45;MQRankSum=0.891;QD=1.15;ReadPosRankSum=-1.531;SOR=0.509	GT:AD:DP:GQ:PL	1/2:23,27,26:76:97:1280,97,970,174,0,1055
EU153402.1	5985	.	G	GTA	1165.60	.	AC=1;AF=0.500;AN=2;BaseQRankSum=0.811;DP=86;ExcessHet=0.0000;FS=3.432;MLEAC=1;MLEAF=0.500;MQ=59.50;MQRankSum=-0.707;QD=14.39;ReadPosRankSum=-0.300;SOR=0.950	GT:AD:DP:GQ:PL	0/1:49,32:81:99:1173,0,1936
EU153402.1	5990	.	C	G	873.64	.	AC=1;AF=0.500;AN=2;BaseQRankSum=1.502;DP=81;ExcessHet=0.0000;FS=2.030;MLEAC=1;MLEAF=0.500;MQ=58.54;MQRankSum=1.515;QD=10.79;ReadPosRankSum=0.924;SOR=1.067	GT:AD:DP:GQ:PL	0/1:56,25:81:99:881,0,2276
EU153402.1	5993	.	A	T	210.64	.	AC=1;AF=0.500;AN=2;BaseQRankSum=-1.398;DP=80;ExcessHet=0.0000;FS=0.000;MLEAC=1;MLEAF=0.500;MQ=58.52;MQRankSum=1.044;QD=2.74;ReadPosRankSum=1.212;SOR=0.770	GT:AD:DP:GQ:PL	0/1:67,10:77:99:218,0,2783
EU153402.1	5994	.	A	C	264.64	.	AC=1;AF=0.500;AN=2;BaseQRankSum=0.610;DP=77;ExcessHet=0.0000;FS=2.881;MLEAC=1;MLEAF=0.500;MQ=58.82;MQRankSum=-6.750;QD=3.58;ReadPosRankSum=-0.833;SOR=0.624	GT:AD:DP:GQ:PL	0/1:63,11:74:99:272,0,2612
EU153402.1	5998	.	C	G	216.64	.	AC=1;AF=0.500;AN=2;BaseQRankSum=-1.641;DP=75;ExcessHet=0.0000;FS=0.000;MLEAC=1;MLEAF=0.500;MQ=58.79;MQRankSum=0.791;QD=2.89;ReadPosRankSum=1.699;SOR=0.698	GT:AD:DP:GQ:PL	0/1:65,10:75:99:224,0,2699
EU153402.1	6001	.	C	T	531.64	.	AC=1;AF=0.500;AN=2;BaseQRankSum=1.223;DP=75;ExcessHet=0.0000;FS=0.000;MLEAC=1;MLEAF=0.500;MQ=58.57;MQRankSum=-4.593;QD=7.09;ReadPosRankSum=-1.988;SOR=0.675	GT:AD:DP:GQ:PL	0/1:58,17:75:99:539,0,2384
EU153402.1	6009	.	A	AG	306.60	.	AC=1;AF=0.500;AN=2;BaseQRankSum=0.263;DP=75;ExcessHet=0.0000;FS=4.589;MLEAC=1;MLEAF=0.500;MQ=58.11;MQRankSum=-5.324;QD=4.09;ReadPosRankSum=0.258;SOR=0.825	GT:AD:DP:GQ:PL	0/1:63,12:75:99:314,0,2609
EU153402.1	6010	.	C	G	1569.64	.	AC=1;AF=0.500;AN=2;BaseQRankSum=0.139;DP=74;ExcessHet=0.0000;FS=12.215;MLEAC=1;MLEAF=0.500;MQ=58.08;MQRankSum=1.163;QD=21.21;ReadPosRankSum=0.012;SOR=1.535	GT:AD:DP:GQ:PL	0/1:34,40:74:99:1577,0,1307
EU153402.1	6012	.	C	A	981.64	.	AC=1;AF=0.500;AN=2;BaseQRankSum=1.020;DP=72;ExcessHet=0.0000;FS=5.402;MLEAC=1;MLEAF=0.500;MQ=58.03;MQRankSum=-2.396;QD=16.36;ReadPosRankSum=-0.460;SOR=1.519	GT:AD:DP:GQ:PL	0/1:34,26:60:99:989,0,1349
EU153402.1	6024	.	G	A	984.64	.	AC=1;AF=0.500;AN=2;BaseQRankSum=1.287;DP=74;ExcessHet=0.0000;FS=6.396;MLEAC=1;MLEAF=0.500;MQ=57.98;MQRankSum=-0.321;QD=13.31;ReadPosRankSum=-0.520;SOR=1.241	GT:AD:DP:GQ:PL	0/1:47,27:74:99:992,0,1892
EU153402.1	6028	.	T	C	2148.64	.	AC=1;AF=0.500;AN=2;BaseQRankSum=-1.326;DP=76;ExcessHet=0.0000;FS=6.707;MLEAC=1;MLEAF=0.500;MQ=58.03;MQRankSum=-3.133;QD=28.27;ReadPosRankSum=0.776;SOR=0.748	GT:AD:DP:GQ:PL	0/1:23,53:76:99:2156,0,806
EU153402.1	6029	.	G	A	1602.64	.	AC=1;AF=0.500;AN=2;BaseQRankSum=-0.099;DP=75;ExcessHet=0.0000;FS=9.020;MLEAC=1;MLEAF=0.500;MQ=58.01;MQRankSum=-2.259;QD=25.44;ReadPosRankSum=-0.199;SOR=0.958	GT:AD:DP:GQ:PL	0/1:23,40:63:99:1610,0,845
EU153402.1	6031	.	G	A	1074.64	.	AC=1;AF=0.500;AN=2;BaseQRankSum=1.176;DP=74;ExcessHet=0.0000;FS=4.673;MLEAC=1;MLEAF=0.500;MQ=57.98;MQRankSum=-0.051;QD=14.52;ReadPosRankSum=-1.928;SOR=0.944	GT:AD:DP:GQ:PL	0/1:45,29:74:99:1082,0,1802
EU153402.1	6036	.	A	T	312.64	.	AC=1;AF=0.500;AN=2;BaseQRankSum=0.489;DP=73;ExcessHet=0.0000;FS=1.184;MLEAC=1;MLEAF=0.500;MQ=57.95;MQRankSum=-4.999;QD=4.28;ReadPosRankSum=1.835;SOR=0.904	GT:AD:DP:GQ:PL	0/1:61,12:73:99:320,0,2525
EU153402.1	6037	.	A	C	2019.64	.	AC=1;AF=0.500;AN=2;BaseQRankSum=-0.633;DP=74;ExcessHet=0.0000;FS=4.930;MLEAC=1;MLEAF=0.500;MQ=57.98;MQRankSum=-3.307;QD=27.29;ReadPosRankSum=0.483;SOR=0.443	GT:AD:DP:GQ:PL	0/1:24,50:74:99:2027,0,857
EU153402.1	6038	.	G	A	1479.64	.	AC=1;AF=0.500;AN=2;BaseQRankSum=-1.347;DP=74;ExcessHet=0.0000;FS=7.644;MLEAC=1;MLEAF=0.500;MQ=57.98;MQRankSum=0.632;QD=20.00;ReadPosRankSum=-0.779;SOR=0.652	GT:AD:DP:GQ:PL	0/1:36,38:74:99:1487,0,1397
EU153402.1	6040	.	G	A	219.64	.	AC=1;AF=0.500;AN=2;BaseQRankSum=-2.137;DP=74;ExcessHet=0.0000;FS=2.993;MLEAC=1;MLEAF=0.500;MQ=57.98;MQRankSum=1.198;QD=2.97;ReadPosRankSum=0.987;SOR=0.976	GT:AD:DP:GQ:PL	0/1:64,10:74:99:227,0,2657
EU153402.1	6041	.	C	A	1029.64	.	AC=1;AF=0.500;AN=2;BaseQRankSum=1.580;DP=74;ExcessHet=0.0000;FS=3.236;MLEAC=1;MLEAF=0.500;MQ=57.98;MQRankSum=-0.185;QD=13.91;ReadPosRankSum=-1.218;SOR=0.648	GT:AD:DP:GQ:PL	0/1:46,28:74:99:1037,0,1847
EU153402.1	6043	.	A	G	762.64	.	AC=1;AF=0.500;AN=2;BaseQRankSum=-0.869;DP=73;ExcessHet=0.0000;FS=0.969;MLEAC=1;MLEAF=0.500;MQ=57.95;MQRankSum=-3.131;QD=10.45;ReadPosRankSum=2.358;SOR=0.522	GT:AD:DP:GQ:PL	0/1:51,22:73:99:770,0,2075
EU153402.1	6044	.	T	C	312.64	.	AC=1;AF=0.500;AN=2;BaseQRankSum=0.925;DP=73;ExcessHet=0.0000;FS=1.184;MLEAC=1;MLEAF=0.500;MQ=57.95;MQRankSum=-4.999;QD=4.28;ReadPosRankSum=1.958;SOR=0.904	GT:AD:DP:GQ:PL	0/1:61,12:73:99:320,0,2525
EU153402.1	6045	.	C	A	987.64	.	AC=1;AF=0.500;AN=2;BaseQRankSum=1.743;DP=73;ExcessHet=0.0000;FS=2.023;MLEAC=1;MLEAF=0.500;MQ=57.95;MQRankSum=-0.272;QD=13.53;ReadPosRankSum=-0.821;SOR=0.561	GT:AD:DP:GQ:PL	0/1:46,27:73:99:995,0,1850
EU153402.1	6049	.	C	T	309.64	.	AC=1;AF=0.500;AN=2;BaseQRankSum=1.131;DP=74;ExcessHet=0.0000;FS=0.000;MLEAC=1;MLEAF=0.500;MQ=57.98;MQRankSum=-5.047;QD=4.18;ReadPosRankSum=2.076;SOR=0.869	GT:AD:DP:GQ:PL	0/1:62,12:74:99:317,0,2567
EU153402.1	6054	.	C	T	306.64	.	AC=1;AF=0.500;AN=2;BaseQRankSum=1.229;DP=75;ExcessHet=0.0000;FS=1.183;MLEAC=1;MLEAF=0.500;MQ=58.01;MQRankSum=-5.095;QD=4.09;ReadPosRankSum=2.135;SOR=0.907	GT:AD:DP:GQ:PL	0/1:63,12:75:99:314,0,2609
EU153402.1	6055	.	G	A	981.64	.	AC=1;AF=0.500;AN=2;BaseQRankSum=1.392;DP=75;ExcessHet=0.0000;FS=2.004;MLEAC=1;MLEAF=0.500;MQ=58.01;MQRankSum=-0.368;QD=13.09;ReadPosRankSum=-0.646;SOR=0.568	GT:AD:DP:GQ:PL	0/1:48,27:75:99:989,0,1934
EU153402.1	6063	.	A	T	939.64	.	AC=1;AF=0.500;AN=2;BaseQRankSum=2.377;DP=74;ExcessHet=0.0000;FS=1.984;MLEAC=1;MLEAF=0.500;MQ=57.98;MQRankSum=-0.459;QD=12.70;ReadPosRankSum=-0.121;SOR=0.481	GT:AD:DP:GQ:PL	0/1:48,26:74:99:947,0,1937
EU153402.1	6065	.	G	A	342.64	.	AC=1;AF=0.500;AN=2;BaseQRankSum=0.257;DP=73;ExcessHet=0.0000;FS=0.000;MLEAC=1;MLEAF=0.500;MQ=57.95;MQRankSum=-4.660;QD=5.44;ReadPosRankSum=1.409;SOR=0.715	GT:AD:DP:GQ:PL	0/1:51,12:63:99:350,0,2105
EU153402.1	6066	.	T	A	1932.64	.	AC=1;AF=0.500;AN=2;BaseQRankSum=1.554;DP=73;ExcessHet=0.0000;FS=4.891;MLEAC=1;MLEAF=0.500;MQ=57.95;MQRankSum=-3.451;QD=26.47;ReadPosRankSum=0.456;SOR=0.297	GT:AD:DP:GQ:PL	0/1:25,48:73:99:1940,0,905
EU153402.1	6067	.	G	A	312.64	.	AC=1;AF=0.500;AN=2;BaseQRankSum=-0.012;DP=73;ExcessHet=0.0000;FS=0.000;MLEAC=1;MLEAF=0.500;MQ=57.95;MQRankSum=-4.999;QD=4.28;ReadPosRankSum=1.164;SOR=0.830	GT:AD:DP:GQ:PL	0/1:61,12:73:99:320,0,2525
EU153402.1	6071	.	G	A	315.64	.	AC=1;AF=0.500;AN=2;BaseQRankSum=0.506;DP=72;ExcessHet=0.0000;FS=0.000;MLEAC=1;MLEAF=0.500;MQ=57.92;MQRankSum=-4.950;QD=4.38;ReadPosRankSum=0.737;SOR=0.864	GT:AD:DP:GQ:PL	0/1:60,12:72:99:323,0,2483
EU153402.1	6076	.	G	C	948.64	.	AC=1;AF=0.500;AN=2;BaseQRankSum=2.729;DP=71;ExcessHet=0.0000;FS=6.563;MLEAC=1;MLEAF=0.500;MQ=57.89;MQRankSum=-0.312;QD=13.36;ReadPosRankSum=0.585;SOR=0.540	GT:AD:DP:GQ:PL	0/1:45,26:71:99:956,0,1811
EU153402.1	6077	.	C	T	318.64	.	AC=1;AF=0.500;AN=2;BaseQRankSum=0.637;DP=71;ExcessHet=0.0000;FS=0.000;MLEAC=1;MLEAF=0.500;MQ=57.89;MQRankSum=-4.900;QD=4.49;ReadPosRankSum=0.223;SOR=0.752	GT:AD:DP:GQ:PL	0/1:59,12:71:99:326,0,2441
EU153402.1	6078	.	A	G	318.64	.	AC=1;AF=0.500;AN=2;BaseQRankSum=0.000;DP=71;ExcessHet=0.0000;FS=0.000;MLEAC=1;MLEAF=0.500;MQ=57.89;MQRankSum=-4.900;QD=4.49;ReadPosRankSum=0.092;SOR=0.752	GT:AD:DP:GQ:PL	0/1:59,12:71:99:326,0,2441
EU153402.1	6081	.	G	A	1848.64	.	AC=1;AF=0.500;AN=2;BaseQRankSum=1.788;DP=71;ExcessHet=0.0000;FS=6.767;MLEAC=1;MLEAF=0.500;MQ=57.89;MQRankSum=-3.537;QD=26.04;ReadPosRankSum=-0.046;SOR=0.223	GT:AD:DP:GQ:PL	0/1:25,46:71:99:1856,0,911
EU153402.1	6087	.	AAGAACTGGAATAG	A	873.60	.	AC=1;AF=0.500;AN=2;BaseQRankSum=2.465;DP=66;ExcessHet=0.0000;FS=9.166;MLEAC=1;MLEAF=0.500;MQ=57.73;MQRankSum=-0.348;QD=13.24;ReadPosRankSum=1.142;SOR=0.782	GT:AD:DP:GQ:PL	0/1:42,24:66:99:881,0,1691
EU153402.1	6102	.	G	A	39.64	.	AC=1;AF=0.500;AN=2;BaseQRankSum=-2.697;DP=59;ExcessHet=0.0000;FS=0.000;MLEAC=1;MLEAF=0.500;MQ=57.62;MQRankSum=1.296;QD=0.67;ReadPosRankSum=-1.919;SOR=0.768	GT:AD:DP:GQ:PL	0/1:54,5:59:47:47,0,2252
EU153402.1	6105	.	C	A	894.64	.	AC=1;AF=0.500;AN=2;BaseQRankSum=2.688;DP=59;ExcessHet=0.0000;FS=9.639;MLEAC=1;MLEAF=0.500;MQ=57.62;MQRankSum=-0.724;QD=15.16;ReadPosRankSum=1.629;SOR=0.767	GT:AD:DP:GQ:PL	0/1:35,24:59:99:902,0,1397
EU153402.1	6113	.	C	T	102.64	.	AC=1;AF=0.500;AN=2;BaseQRankSum=-0.220;DP=53;ExcessHet=0.0000;FS=0.000;MLEAC=1;MLEAF=0.500;MQ=57.77;MQRankSum=-3.011;QD=1.94;ReadPosRankSum=-1.550;SOR=0.446	GT:AD:DP:GQ:PL	0/1:47,6:53:99:110,0,1955
EU153402.1	6117	.	T	A	844.64	.	AC=1;AF=0.500;AN=2;BaseQRankSum=2.428;DP=52;ExcessHet=0.0000;FS=8.742;MLEAC=1;MLEAF=0.500;MQ=57.73;MQRankSum=-2.939;QD=18.36;ReadPosRankSum=0.279;SOR=0.466	GT:AD:DP:GQ:PL	0/1:24,22:46:99:852,0,942
EU153402.1	6119	.	T	A	835.64	.	AC=1;AF=0.500;AN=2;BaseQRankSum=2.604;DP=49;ExcessHet=0.0000;FS=10.441;MLEAC=1;MLEAF=0.500;MQ=57.80;MQRankSum=-1.656;QD=17.05;ReadPosRankSum=0.781;SOR=0.469	GT:AD:DP:GQ:PL	0/1:27,22:49:99:843,0,1068
EU153402.1	6122	.	G	A	73.64	.	AC=1;AF=0.500;AN=2;BaseQRankSum=-1.408;DP=48;ExcessHet=0.0000;FS=0.000;MLEAC=1;MLEAF=0.500;MQ=57.97;MQRankSum=-1.364;QD=1.53;ReadPosRankSum=-1.117;SOR=0.582	GT:AD:DP:GQ:PL	0/1:43,5:48:81:81,0,1791
EU153402.1	6126	.	ATACCATAGAC	A	670.60	.	AC=1;AF=0.500;AN=2;BaseQRankSum=2.969;DP=44;ExcessHet=0.0000;FS=2.800;MLEAC=1;MLEAF=0.500;MQ=57.78;MQRankSum=-2.372;QD=15.24;ReadPosRankSum=1.461;SOR=0.289	GT:AD:DP:GQ:PL	0/1:26,18:44:99:678,0,1038
EU153402.1	6141	.	T	A	853.64	.	AC=1;AF=0.500;AN=2;BaseQRankSum=2.462;DP=43;ExcessHet=0.0000;FS=2.649;MLEAC=1;MLEAF=0.500;MQ=57.59;MQRankSum=-3.212;QD=19.85;ReadPosRankSum=1.338;SOR=0.346	GT:AD:DP:GQ:PL	0/1:21,22:43:99:861,0,816
EU153402.1	6155	.	A	G	844.64	.	AC=1;AF=0.500;AN=2;BaseQRankSum=-0.676;DP=46;ExcessHet=0.0000;FS=0.000;MLEAC=1;MLEAF=0.500;MQ=57.79;MQRankSum=-3.180;QD=18.36;ReadPosRankSum=1.722;SOR=0.560	GT:AD:DP:GQ:PL	0/1:24,22:46:99:852,0,942
EU153402.1	6158	.	A	G	208.64	.	AC=1;AF=0.500;AN=2;BaseQRankSum=0.020;DP=48;ExcessHet=0.0000;FS=1.454;MLEAC=1;MLEAF=0.500;MQ=57.61;MQRankSum=1.386;QD=4.35;ReadPosRankSum=-2.558;SOR=0.446	GT:AD:DP:GQ:PL	0/1:40,8:48:99:216,0,1656
EU153402.1	6166	.	T	C	825.64	.	AC=1;AF=0.500;AN=2;BaseQRankSum=-0.234;DP=52;ExcessHet=0.0000;FS=1.083;MLEAC=1;MLEAF=0.500;MQ=57.61;MQRankSum=-2.802;QD=15.88;ReadPosRankSum=1.663;SOR=0.777	GT:AD:DP:GQ:PL	0/1:30,22:52:99:833,0,1188
EU153402.1	6167	.	G	A	906.64	.	AC=1;AF=0.500;AN=2;BaseQRankSum=-0.234;DP=55;ExcessHet=0.0000;FS=0.000;MLEAC=1;MLEAF=0.500;MQ=57.74;MQRankSum=-2.676;QD=16.48;ReadPosRankSum=1.613;SOR=0.634	GT:AD:DP:GQ:PL	0/1:31,24:55:99:914,0,1208
EU153402.1	6168	.	G	A	267.64	.	AC=1;AF=0.500;AN=2;BaseQRankSum=0.118;DP=58;ExcessHet=0.0000;FS=0.000;MLEAC=1;MLEAF=0.500;MQ=57.40;MQRankSum=0.320;QD=4.61;ReadPosRankSum=-0.997;SOR=0.693	GT:AD:DP:GQ:PL	0/1:48,10:58:99:275,0,1985
EU153402.1	6169	.	G	A	1154.64	.	AC=1;AF=0.500;AN=2;BaseQRankSum=-0.265;DP=64;ExcessHet=0.0000;FS=0.000;MLEAC=1;MLEAF=0.500;MQ=57.38;MQRankSum=-3.050;QD=18.04;ReadPosRankSum=1.284;SOR=0.697	GT:AD:DP:GQ:PL	0/1:33,31:64:99:1162,0,1269
EU153402.1	6172	.	G	A	234.64	.	AC=1;AF=0.500;AN=2;BaseQRankSum=0.321;DP=84;ExcessHet=0.0000;FS=0.000;MLEAC=1;MLEAF=0.500;MQ=57.51;MQRankSum=-0.203;QD=2.79;ReadPosRankSum=1.286;SOR=0.610	GT:AD:DP:GQ:PL	0/1:73,11:84:99:242,0,3032
EU153402.1	6174	.	A	G	1660.64	.	AC=1;AF=0.500;AN=2;BaseQRankSum=-1.557;DP=78;ExcessHet=0.0000;FS=0.874;MLEAC=1;MLEAF=0.500;MQ=57.42;MQRankSum=-2.587;QD=21.85;ReadPosRankSum=-1.608;SOR=0.845	GT:AD:DP:GQ:PL	0/1:33,43:76:99:1668,0,1232
EU153402.1	6185	.	T	A	255.64	.	AC=1;AF=0.500;AN=2;BaseQRankSum=-0.273;DP=122;ExcessHet=0.0000;FS=2.384;MLEAC=1;MLEAF=0.500;MQ=56.32;MQRankSum=-0.416;QD=2.10;ReadPosRankSum=1.867;SOR=0.416	GT:AD:DP:GQ:PL	0/1:108,14:122:99:263,0,4493
EU153402.1	6239	.	G	A	61.64	.	AC=1;AF=0.500;AN=2;BaseQRankSum=-2.650;DP=22;ExcessHet=0.0000;FS=0.000;MLEAC=1;MLEAF=0.500;MQ=56.56;MQRankSum=-3.983;QD=2.80;ReadPosRankSum=-2.062;SOR=1.270	GT:AD:DP:GQ:PL	0/1:19,3:22:69:69,0,789
EU153402.1	6246	.	C	T	136.64	.	AC=1;AF=0.500;AN=2;BaseQRankSum=-1.989;DP=27;ExcessHet=0.0000;FS=8.671;MLEAC=1;MLEAF=0.500;MQ=54.38;MQRankSum=-1.511;QD=5.06;ReadPosRankSum=-2.597;SOR=0.636	GT:AD:DP:GQ:PL	0/1:22,5:27:99:144,0,909
EU153402.1	6247	.	A	G	403.64	.	AC=1;AF=0.500;AN=2;BaseQRankSum=-2.732;DP=28;ExcessHet=0.0000;FS=3.886;MLEAC=1;MLEAF=0.500;MQ=54.13;MQRankSum=-4.320;QD=14.42;ReadPosRankSum=-2.739;SOR=0.160	GT:AD:DP:GQ:PL	0/1:17,11:28:99:411,0,681
EU153402.1	6259	.	T	C	187.64	.	AC=1;AF=0.500;AN=2;BaseQRankSum=-2.427;DP=40;ExcessHet=0.0000;FS=1.873;MLEAC=1;MLEAF=0.500;MQ=53.80;MQRankSum=-3.354;QD=4.69;ReadPosRankSum=-1.083;SOR=1.274	GT:AD:DP:GQ:PL	0/1:33,7:40:99:195,0,1365
EU153402.1	6262	.	GAAA	G	85.60	.	AC=1;AF=0.500;AN=2;BaseQRankSum=-0.124;DP=44;ExcessHet=0.0000;FS=2.199;MLEAC=1;MLEAF=0.500;MQ=54.27;MQRankSum=1.745;QD=1.95;ReadPosRankSum=-0.586;SOR=0.214	GT:AD:DP:GQ:PL	0/1:39,5:44:93:93,0,1623
EU153402.1	6279	.	C	T	253.64	.	AC=1;AF=0.500;AN=2;BaseQRankSum=-1.267;DP=48;ExcessHet=0.0000;FS=9.019;MLEAC=1;MLEAF=0.500;MQ=54.13;MQRankSum=-2.308;QD=5.28;ReadPosRankSum=0.277;SOR=2.595	GT:AD:DP:GQ:PL	0/1:39,9:48:99:261,0,1590
EU153402.1	6284	.	T	C	565.64	.	AC=1;AF=0.500;AN=2;BaseQRankSum=-1.067;DP=50;ExcessHet=0.0000;FS=4.612;MLEAC=1;MLEAF=0.500;MQ=54.38;MQRankSum=-1.303;QD=11.54;ReadPosRankSum=-0.088;SOR=1.569	GT:AD:DP:GQ:PL	0/1:33,16:49:99:573,0,1338
EU153402.1	6286	.	T	C	1143.64	.	AC=1;AF=0.500;AN=2;BaseQRankSum=-2.693;DP=51;ExcessHet=0.0000;FS=1.090;MLEAC=1;MLEAF=0.500;MQ=54.50;MQRankSum=-3.507;QD=22.42;ReadPosRankSum=-0.948;SOR=0.525	GT:AD:DP:GQ:PL	0/1:22,29:51:99:1151,0,836
EU153402.1	6287	.	G	T	1188.64	.	AC=1;AF=0.500;AN=2;BaseQRankSum=-2.584;DP=51;ExcessHet=0.0000;FS=0.000;MLEAC=1;MLEAF=0.500;MQ=54.50;MQRankSum=-3.824;QD=23.31;ReadPosRankSum=-0.462;SOR=0.633	GT:AD:DP:GQ:PL	0/1:21,30:51:99:1196,0,791
EU153402.1	6292	.	G	A	366.64	.	AC=1;AF=0.500;AN=2;BaseQRankSum=0.915;DP=56;ExcessHet=0.0000;FS=7.555;MLEAC=1;MLEAF=0.500;MQ=54.97;MQRankSum=-1.659;QD=6.67;ReadPosRankSum=0.574;SOR=2.102	GT:AD:DP:GQ:PL	0/1:43,12:55:99:374,0,1769
EU153402.1	6298	.	G	T	1395.64	.	AC=1;AF=0.500;AN=2;BaseQRankSum=-0.872;DP=57;ExcessHet=0.0000;FS=0.000;MLEAC=1;MLEAF=0.500;MQ=54.74;MQRankSum=-3.962;QD=24.48;ReadPosRankSum=1.082;SOR=0.573	GT:AD:DP:GQ:PL	0/1:22,35:57:99:1403,0,818
EU153402.1	6301	.	A	T	1440.64	.	AC=1;AF=0.500;AN=2;BaseQRankSum=-0.768;DP=59;ExcessHet=0.0000;FS=1.082;MLEAC=1;MLEAF=0.500;MQ=54.18;MQRankSum=-4.503;QD=25.27;ReadPosRankSum=1.651;SOR=0.512	GT:AD:DP:GQ:PL	0/1:21,36:57:99:1448,0,773
EU153402.1	6303	.	C	T	84.64	.	AC=1;AF=0.500;AN=2;BaseQRankSum=-0.192;DP=59;ExcessHet=0.0000;FS=1.795;MLEAC=1;MLEAF=0.500;MQ=54.18;MQRankSum=1.034;QD=1.43;ReadPosRankSum=1.673;SOR=0.283	GT:AD:DP:GQ:PL	0/1:53,6:59:92:92,0,2207
EU153402.1	6307	.	T	C	222.64	.	AC=1;AF=0.500;AN=2;BaseQRankSum=-1.867;DP=58;ExcessHet=0.0000;FS=5.555;MLEAC=1;MLEAF=0.500;MQ=54.08;MQRankSum=-1.060;QD=3.84;ReadPosRankSum=0.838;SOR=0.552	GT:AD:DP:GQ:PL	0/1:49,9:58:99:230,0,2030
EU153402.1	6309	.	C	G	141.64	.	AC=1;AF=0.500;AN=2;BaseQRankSum=-0.089;DP=59;ExcessHet=0.0000;FS=3.892;MLEAC=1;MLEAF=0.500;MQ=54.15;MQRankSum=0.629;QD=2.58;ReadPosRankSum=1.886;SOR=0.631	GT:AD:DP:GQ:PL	0/1:48,7:55:99:149,0,1994
EU153402.1	6310	.	A	C	802.64	.	AC=1;AF=0.500;AN=2;BaseQRankSum=-0.099;DP=59;ExcessHet=0.0000;FS=0.000;MLEAC=1;MLEAF=0.500;MQ=54.15;MQRankSum=-3.228;QD=17.84;ReadPosRankSum=3.114;SOR=0.864	GT:AD:DP:GQ:PL	0/1:24,21:45:99:810,0,945
EU153402.1	6317	.	A	T	183.64	.	AC=1;AF=0.500;AN=2;BaseQRankSum=-0.133;DP=56;ExcessHet=0.0000;FS=6.183;MLEAC=1;MLEAF=0.500;MQ=53.81;MQRankSum=0.268;QD=3.28;ReadPosRankSum=1.731;SOR=0.943	GT:AD:DP:GQ:PL	0/1:48,8:56:99:191,0,1991
EU153402.1	6322	.	G	A	231.64	.	AC=1;AF=0.500;AN=2;BaseQRankSum=-1.107;DP=55;ExcessHet=0.0000;FS=3.385;MLEAC=1;MLEAF=0.500;MQ=53.69;MQRankSum=-0.802;QD=4.21;ReadPosRankSum=1.256;SOR=0.588	GT:AD:DP:GQ:PL	0/1:46,9:55:99:239,0,1904
EU153402.1	6330	.	T	TATA	156.60	.	AC=1;AF=0.500;AN=2;BaseQRankSum=0.154;DP=52;ExcessHet=0.0000;FS=3.808;MLEAC=1;MLEAF=0.500;MQ=53.61;MQRankSum=0.962;QD=3.13;ReadPosRankSum=1.063;SOR=0.658	GT:AD:DP:GQ:PL	0/1:43,7:50:99:164,0,1784
EU153402.1	6332	.	C	CAACT	1156.60	.	AC=1;AF=0.500;AN=2;BaseQRankSum=1.940;DP=57;ExcessHet=0.0000;FS=2.611;MLEAC=1;MLEAF=0.500;MQ=53.89;MQRankSum=-3.823;QD=24.61;ReadPosRankSum=1.675;SOR=1.167	GT:AD:DP:GQ:PL	0/1:18,29:47:99:1164,0,669
EU153402.1	6340	.	A	G	345.64	.	AC=1;AF=0.500;AN=2;BaseQRankSum=1.709;DP=63;ExcessHet=0.0000;FS=12.825;MLEAC=1;MLEAF=0.500;MQ=54.15;MQRankSum=-1.095;QD=5.57;ReadPosRankSum=1.198;SOR=2.670	GT:AD:DP:GQ:PL	0/1:50,12:62:99:353,0,2049
EU153402.1	6342	.	G	C	496.64	.	AC=1;AF=0.500;AN=2;BaseQRankSum=-2.043;DP=64;ExcessHet=0.0000;FS=2.752;MLEAC=1;MLEAF=0.500;MQ=53.91;MQRankSum=2.132;QD=9.03;ReadPosRankSum=-1.324;SOR=0.321	GT:AD:DP:GQ:PL	0/1:40,15:55:99:504,0,1634
EU153402.1	6345	.	C	T	198.64	.	AC=1;AF=0.500;AN=2;BaseQRankSum=0.700;DP=69;ExcessHet=0.0000;FS=1.369;MLEAC=1;MLEAF=0.500;MQ=54.37;MQRankSum=-1.612;QD=3.01;ReadPosRankSum=2.369;SOR=0.814	GT:AD:DP:GQ:PL	0/1:57,9:66:99:206,0,2366
EU153402.1	6350	.	G	A	530.64	.	AC=1;AF=0.500;AN=2;BaseQRankSum=-1.195;DP=78;ExcessHet=0.0000;FS=0.000;MLEAC=1;MLEAF=0.500;MQ=55.36;MQRankSum=2.261;QD=7.17;ReadPosRankSum=-1.714;SOR=0.565	GT:AD:DP:GQ:PL	0/1:56,18:74:99:538,0,2283
EU153402.1	6354	.	A	C	285.64	.	AC=1;AF=0.500;AN=2;BaseQRankSum=1.236;DP=85;ExcessHet=0.0000;FS=12.102;MLEAC=1;MLEAF=0.500;MQ=55.27;MQRankSum=-1.698;QD=3.48;ReadPosRankSum=1.842;SOR=2.465	GT:AD:DP:GQ:PL	0/1:70,12:82:99:293,0,2903
EU153402.1	6359	.	T	G	123.64	.	AC=1;AF=0.500;AN=2;BaseQRankSum=0.516;DP=91;ExcessHet=0.0000;FS=3.018;MLEAC=1;MLEAF=0.500;MQ=55.50;MQRankSum=-1.927;QD=1.36;ReadPosRankSum=2.800;SOR=0.694	GT:AD:DP:GQ:PL	0/1:82,9:91:99:131,0,3416
EU153402.1	6363	.	C	T	432.64	.	AC=1;AF=0.500;AN=2;BaseQRankSum=1.973;DP=102;ExcessHet=0.0000;FS=7.609;MLEAC=1;MLEAF=0.500;MQ=56.07;MQRankSum=-2.633;QD=4.65;ReadPosRankSum=1.404;SOR=1.683	GT:AD:DP:GQ:PL	0/1:77,16:93:99:440,0,3184
EU153402.1	6364	.	A	T	564.64	.	AC=1;AF=0.500;AN=2;BaseQRankSum=2.269;DP=102;ExcessHet=0.0000;FS=2.429;MLEAC=1;MLEAF=0.500;MQ=56.07;MQRankSum=-1.441;QD=6.64;ReadPosRankSum=0.053;SOR=1.167	GT:AD:DP:GQ:PL	0/1:66,19:85:99:572,0,2603
EU153402.1	6367	.	G	A	33.64	.	AC=1;AF=0.500;AN=2;BaseQRankSum=0.468;DP=123;ExcessHet=0.0000;FS=1.358;MLEAC=1;MLEAF=0.500;MQ=56.09;MQRankSum=-2.281;QD=0.28;ReadPosRankSum=2.635;SOR=0.762	GT:AD:DP:GQ:PL	0/1:112,9:121:41:41,0,4658
EU153402.1	6374	.	GGA	G	69.60	.	AC=1;AF=0.500;AN=2;BaseQRankSum=2.063;DP=139;ExcessHet=0.0000;FS=9.495;MLEAC=1;MLEAF=0.500;MQ=56.44;MQRankSum=-2.650;QD=0.50;ReadPosRankSum=0.937;SOR=1.739	GT:AD:DP:GQ:PL	0/1:128,11:139:77:77,0,5342
EU153402.1	6377	.	G	A	4099.63	.	AC=1;AF=0.500;AN=2;BaseQRankSum=-0.408;DP=142;ExcessHet=0.0000;FS=8.075;MLEAC=1;MLEAF=0.500;MQ=56.51;MQRankSum=0.399;QD=30.14;ReadPosRankSum=-3.377;SOR=0.785	GT:AD:DP:GQ:PL	0/1:32,104:136:99:4107,0,1018
EU153402.1	6379	.	A	G	3108.64	.	AC=1;AF=0.500;AN=2;BaseQRankSum=1.250;DP=158;ExcessHet=0.0000;FS=0.657;MLEAC=1;MLEAF=0.500;MQ=56.37;MQRankSum=-1.711;QD=23.20;ReadPosRankSum=-1.903;SOR=0.767	GT:AD:DP:GQ:PL	0/1:51,83:134:99:3116,0,1845
EU153402.1	6389	.	A	G	923.64	.	AC=1;AF=0.500;AN=2;BaseQRankSum=-0.278;DP=178;ExcessHet=0.0000;FS=3.465;MLEAC=1;MLEAF=0.500;MQ=56.22;MQRankSum=0.468;QD=5.28;ReadPosRankSum=0.620;SOR=0.539	GT:AD:DP:GQ:PL	0/1:140,35:175:99:931,0,5542
EU153402.1	6394	.	A	G	165.64	.	AC=1;AF=0.500;AN=2;BaseQRankSum=-0.019;DP=96;ExcessHet=0.0000;FS=1.276;MLEAC=1;MLEAF=0.500;MQ=53.61;MQRankSum=-2.740;QD=1.80;ReadPosRankSum=1.702;SOR=0.963	GT:AD:DP:GQ:PL	0/1:82,10:92:99:173,0,3413
EU153402.1	6398	.	A	T	327.64	.	AC=1;AF=0.500;AN=2;BaseQRankSum=1.655;DP=87;ExcessHet=0.0000;FS=8.867;MLEAC=1;MLEAF=0.500;MQ=54.14;MQRankSum=1.075;QD=3.95;ReadPosRankSum=1.402;SOR=2.050	GT:AD:DP:GQ:PL	0/1:70,13:83:99:335,0,2900
EU153402.1	6405	.	C	CT	273.60	.	AC=1;AF=0.500;AN=2;BaseQRankSum=0.601;DP=77;ExcessHet=0.0000;FS=1.265;MLEAC=1;MLEAF=0.500;MQ=53.96;MQRankSum=0.164;QD=3.85;ReadPosRankSum=-0.739;SOR=0.758	GT:AD:DP:GQ:PL	0/1:60,11:71:99:281,0,2486
EU153402.1	6407	.	C	A	252.64	.	AC=1;AF=0.500;AN=2;BaseQRankSum=-0.617;DP=78;ExcessHet=0.0000;FS=0.000;MLEAC=1;MLEAF=0.500;MQ=54.04;MQRankSum=0.464;QD=3.24;ReadPosRankSum=-1.222;SOR=0.826	GT:AD:DP:GQ:PL	0/1:67,11:78:99:260,0,2780
EU153402.1	6410	.	A	G	797.64	.	AC=1;AF=0.500;AN=2;BaseQRankSum=-1.634;DP=72;ExcessHet=0.0000;FS=3.499;MLEAC=1;MLEAF=0.500;MQ=54.67;MQRankSum=0.342;QD=11.23;ReadPosRankSum=-2.571;SOR=0.805	GT:AD:DP:GQ:PL	0/1:48,23:71:99:805,0,1946
EU153402.1	6418	.	C	G	222.64	.	AC=1;AF=0.500;AN=2;BaseQRankSum=-0.353;DP=59;ExcessHet=0.0000;FS=3.277;MLEAC=1;MLEAF=0.500;MQ=54.69;MQRankSum=-3.273;QD=3.84;ReadPosRankSum=1.261;SOR=1.365	GT:AD:DP:GQ:PL	0/1:49,9:58:99:230,0,2030
EU153402.1	6420	.	A	T	1575.64	.	AC=1;AF=0.500;AN=2;BaseQRankSum=-2.223;DP=58;ExcessHet=0.0000;FS=8.098;MLEAC=1;MLEAF=0.500;MQ=54.91;MQRankSum=-3.743;QD=27.64;ReadPosRankSum=-1.735;SOR=0.654	GT:AD:DP:GQ:PL	0/1:18,39:57:99:1583,0,638
EU153402.1	6421	.	T	C	1449.64	.	AC=1;AF=0.500;AN=2;BaseQRankSum=-1.806;DP=55;ExcessHet=0.0000;FS=6.037;MLEAC=1;MLEAF=0.500;MQ=55.01;MQRankSum=-3.668;QD=26.85;ReadPosRankSum=-1.649;SOR=0.422	GT:AD:DP:GQ:PL	0/1:18,36:54:99:1457,0,647
EU153402.1	6438	.	GCA	G	280.60	.	AC=1;AF=0.500;AN=2;BaseQRankSum=-0.103;DP=40;ExcessHet=0.0000;FS=12.614;MLEAC=1;MLEAF=0.500;MQ=54.71;MQRankSum=-3.943;QD=7.19;ReadPosRankSum=1.403;SOR=2.011	GT:AD:DP:GQ:PL	0/1:30,9:39:99:288,0,1208
EU153402.1	6440	.	A	ATGT	168.01	.	AC=1;AF=0.500;AN=2;DP=39;ExcessHet=0.0000;FS=7.144;MLEAC=1;MLEAF=0.500;MQ=54.57;MQRankSum=-4.552;QD=6.72;ReadPosRankSum=1.504;SOR=1.483	GT:AD:DP:GQ:PL	0/1:17,8:25:99:265,0,653
EU153402.1	6443	.	CT	C	394.60	.	AC=1;AF=0.500;AN=2;BaseQRankSum=0.416;DP=41;ExcessHet=0.0000;FS=5.632;MLEAC=1;MLEAF=0.500;MQ=53.99;MQRankSum=-5.018;QD=12.73;ReadPosRankSum=0.232;SOR=1.112	GT:AD:DP:GQ:PL	0/1:20,11:31:99:402,0,782
EU153402.1	6447	.	T	C	798.04	.	AC=1;AF=0.500;AN=2;BaseQRankSum=-0.551;DP=40;ExcessHet=0.0000;FS=1.314;MLEAC=1;MLEAF=0.500;MQ=53.83;MQRankSum=-4.128;QD=21.00;ReadPosRankSum=-1.395;SOR=0.393	GT:AD:DP:GQ:PL	0/1:16,22:38:99:856,0,585
EU153402.1	6450	.	C	G	106.64	.	AC=1;AF=0.500;AN=2;BaseQRankSum=-0.634;DP=41;ExcessHet=0.0000;FS=4.233;MLEAC=1;MLEAF=0.500;MQ=53.99;MQRankSum=0.481;QD=2.88;ReadPosRankSum=-2.093;SOR=0.771	GT:AD:DP:GQ:PL	0/1:32,5:37:99:114,0,1329
EU153402.1	6466	.	T	G	235.64	.	AC=1;AF=0.500;AN=2;BaseQRankSum=-0.145;DP=44;ExcessHet=0.0000;FS=11.619;MLEAC=1;MLEAF=0.500;MQ=54.85;MQRankSum=-2.339;QD=5.36;ReadPosRankSum=-0.364;SOR=2.252	GT:AD:DP:GQ:PL	0/1:34,10:44:99:243,0,1373
EU153402.1	6471	.	T	A	358.64	.	AC=1;AF=0.500;AN=2;BaseQRankSum=-1.281;DP=49;ExcessHet=0.0000;FS=9.747;MLEAC=1;MLEAF=0.500;MQ=55.05;MQRankSum=-1.785;QD=7.47;ReadPosRankSum=-0.606;SOR=1.496	GT:AD:DP:GQ:PL	0/1:35,13:48:99:366,0,1400
EU153402.1	6476	.	C	T	312.64	.	AC=1;AF=0.500;AN=2;BaseQRankSum=0.493;DP=58;ExcessHet=0.0000;FS=2.971;MLEAC=1;MLEAF=0.500;MQ=54.13;MQRankSum=-3.572;QD=5.39;ReadPosRankSum=-0.083;SOR=1.207	GT:AD:DP:GQ:PL	0/1:47,11:58:99:320,0,1919
EU153402.1	6479	.	T	C	1293.64	.	AC=1;AF=0.500;AN=2;BaseQRankSum=0.131;DP=61;ExcessHet=0.0000;FS=2.139;MLEAC=1;MLEAF=0.500;MQ=53.54;MQRankSum=-3.288;QD=21.21;ReadPosRankSum=-2.807;SOR=0.777	GT:AD:DP:GQ:PL	0/1:28,33:61:99:1301,0,1076
EU153402.1	6496	.	T	C	2531.64	.	AC=1;AF=0.500;AN=2;BaseQRankSum=0.163;DP=89;ExcessHet=0.0000;FS=6.067;MLEAC=1;MLEAF=0.500;MQ=52.62;MQRankSum=-3.307;QD=28.45;ReadPosRankSum=-4.610;SOR=1.099	GT:AD:DP:GQ:PL	0/1:26,63:89:99:2539,0,902
EU153402.1	6497	.	C	T	461.64	.	AC=1;AF=0.500;AN=2;BaseQRankSum=-0.926;DP=91;ExcessHet=0.0000;FS=0.000;MLEAC=1;MLEAF=0.500;MQ=52.62;MQRankSum=-2.913;QD=5.13;ReadPosRankSum=-1.378;SOR=0.624	GT:AD:DP:GQ:PL	0/1:72,18:90:99:469,0,2900
EU153402.1	6498	.	A	G	1837.64	.	AC=1;AF=0.500;AN=2;BaseQRankSum=-0.350;DP=94;ExcessHet=0.0000;FS=5.229;MLEAC=1;MLEAF=0.500;MQ=52.70;MQRankSum=-4.508;QD=19.76;ReadPosRankSum=-1.332;SOR=1.237	GT:AD:DP:GQ:PL	0/1:45,48:93:99:1845,0,1746
EU153402.1	6501	.	G	A	282.64	.	AC=1;AF=0.500;AN=2;BaseQRankSum=0.496;DP=102;ExcessHet=0.0000;FS=0.000;MLEAC=1;MLEAF=0.500;MQ=52.81;MQRankSum=0.456;QD=2.88;ReadPosRankSum=-0.033;SOR=0.557	GT:AD:DP:GQ:PL	0/1:85,13:98:99:290,0,3529
EU153402.1	6504	.	T	C	726.64	.	AC=1;AF=0.500;AN=2;BaseQRankSum=3.061;DP=55;ExcessHet=0.0000;FS=1.075;MLEAC=1;MLEAF=0.500;MQ=57.96;MQRankSum=-0.742;QD=13.21;ReadPosRankSum=1.615;SOR=0.512	GT:AD:DP:GQ:PL	0/1:35,20:55:99:734,0,1396
EU153402.1	6505	.	G	A	96.64	.	AC=1;AF=0.500;AN=2;BaseQRankSum=1.482;DP=55;ExcessHet=0.0000;FS=1.636;MLEAC=1;MLEAF=0.500;MQ=57.96;MQRankSum=-1.453;QD=1.76;ReadPosRankSum=0.304;SOR=0.399	GT:AD:DP:GQ:PL	0/1:49,6:55:99:104,0,2039
EU153402.1	6511	.	T	C	222.64	.	AC=1;AF=0.500;AN=2;BaseQRankSum=1.308;DP=59;ExcessHet=0.0000;FS=1.438;MLEAC=1;MLEAF=0.500;MQ=57.80;MQRankSum=-2.741;QD=3.84;ReadPosRankSum=0.551;SOR=1.121	GT:AD:DP:GQ:PL	0/1:49,9:58:99:230,0,2030
EU153402.1	6519	.	A	G	249.64	.	AC=1;AF=0.500;AN=2;BaseQRankSum=1.034;DP=69;ExcessHet=0.0000;FS=17.651;MLEAC=1;MLEAF=0.500;MQ=57.42;MQRankSum=-2.208;QD=3.90;ReadPosRankSum=0.812;SOR=3.253	GT:AD:DP:GQ:PL	0/1:54,10:64:99:257,0,2237
EU153402.1	6520	.	A	C	1602.64	.	AC=1;AF=0.500;AN=2;BaseQRankSum=2.178;DP=67;ExcessHet=0.0000;FS=14.581;MLEAC=1;MLEAF=0.500;MQ=57.60;MQRankSum=-2.719;QD=25.44;ReadPosRankSum=1.144;SOR=1.269	GT:AD:DP:GQ:PL	0/1:23,40:63:99:1610,0,845
EU153402.1	6523	.	T	C	330.64	.	AC=1;AF=0.500;AN=2;BaseQRankSum=1.844;DP=69;ExcessHet=0.0000;FS=1.219;MLEAC=1;MLEAF=0.500;MQ=57.42;MQRankSum=1.596;QD=4.93;ReadPosRankSum=2.893;SOR=0.476	GT:AD:DP:GQ:PL	0/1:55,12:67:99:338,0,2260
EU153402.1	6528	.	C	T	933.64	.	AC=1;AF=0.500;AN=2;BaseQRankSum=0.813;DP=77;ExcessHet=0.0000;FS=4.873;MLEAC=1;MLEAF=0.500;MQ=56.39;MQRankSum=2.020;QD=12.28;ReadPosRankSum=0.626;SOR=0.286	GT:AD:DP:GQ:PL	0/1:50,26:76:99:941,0,2005
EU153402.1	6529	.	A	G	840.64	.	AC=1;AF=0.500;AN=2;BaseQRankSum=-1.046;DP=78;ExcessHet=0.0000;FS=8.547;MLEAC=1;MLEAF=0.500;MQ=56.44;MQRankSum=-2.955;QD=10.92;ReadPosRankSum=-2.666;SOR=1.789	GT:AD:DP:GQ:PL	0/1:51,26:77:99:848,0,2063
EU153402.1	6533	.	A	G	204.64	.	AC=1;AF=0.500;AN=2;BaseQRankSum=-1.445;DP=79;ExcessHet=0.0000;FS=0.000;MLEAC=1;MLEAF=0.500;MQ=56.47;MQRankSum=0.191;QD=2.59;ReadPosRankSum=-0.091;SOR=0.605	GT:AD:DP:GQ:PL	0/1:69,10:79:99:212,0,2867
EU153402.1	6541	.	C	CGTTCCGAGAGT	138.60	.	AC=1;AF=0.500;AN=2;BaseQRankSum=1.340;DP=86;ExcessHet=0.0000;FS=11.414;MLEAC=1;MLEAF=0.500;MQ=56.77;MQRankSum=1.617;QD=1.61;ReadPosRankSum=-3.451;SOR=1.204	GT:AD:DP:GQ:PL	0/1:77,9:86:99:146,0,3206
EU153402.1	6542	.	ACATAT	A	243.60	.	AC=1;AF=0.500;AN=2;BaseQRankSum=-0.479;DP=96;ExcessHet=0.0000;FS=15.540;MLEAC=1;MLEAF=0.500;MQ=56.62;MQRankSum=-2.498;QD=2.54;ReadPosRankSum=0.368;SOR=2.979	GT:AD:DP:GQ:PL	0/1:84,12:96:99:251,0,3491
EU153402.1	6544	.	A	G	734.04	.	AC=1;AF=0.500;AN=2;BaseQRankSum=0.098;DP=90;ExcessHet=0.0000;FS=8.044;MLEAC=1;MLEAF=0.500;MQ=56.81;MQRankSum=-3.210;QD=9.41;ReadPosRankSum=3.022;SOR=1.625	GT:AD:DP:GQ:PL	0/1:49,29:78:99:1070,0,1929
EU153402.1	6548	.	C	T	174.64	.	AC=1;AF=0.500;AN=2;BaseQRankSum=1.949;DP=96;ExcessHet=0.0000;FS=10.815;MLEAC=1;MLEAF=0.500;MQ=56.62;MQRankSum=1.787;QD=1.96;ReadPosRankSum=-0.972;SOR=1.469	GT:AD:DP:GQ:PL	0/1:79,10:89:99:182,0,3287
EU153402.1	6550	.	C	T	2513.64	.	AC=1;AF=0.500;AN=2;BaseQRankSum=-0.581;DP=101;ExcessHet=0.0000;FS=3.992;MLEAC=1;MLEAF=0.500;MQ=56.55;MQRankSum=-0.425;QD=24.89;ReadPosRankSum=-1.223;SOR=0.378	GT:AD:DP:GQ:PL	0/1:38,63:101:99:2521,0,1386
EU153402.1	6557	.	C	T	270.64	.	AC=1;AF=0.500;AN=2;BaseQRankSum=-1.705;DP=114;ExcessHet=0.0000;FS=4.149;MLEAC=1;MLEAF=0.500;MQ=56.92;MQRankSum=0.181;QD=2.65;ReadPosRankSum=0.744;SOR=1.306	GT:AD:DP:GQ:PL	0/1:89,13:102:99:278,0,3698
EU153402.1	6558	.	T	C	707.04	.	AC=1;AF=0.500;AN=2;BaseQRankSum=-1.515;DP=114;ExcessHet=0.0000;FS=13.005;MLEAC=1;MLEAF=0.500;MQ=56.92;MQRankSum=-1.820;QD=6.93;ReadPosRankSum=0.137;SOR=1.897	GT:AD:DP:GQ:PL	0/1:73,29:102:99:965,0,2978
EU153402.1	6559	.	G	A	1163.64	.	AC=1;AF=0.500;AN=2;BaseQRankSum=-0.147;DP=117;ExcessHet=0.0000;FS=14.386;MLEAC=1;MLEAF=0.500;MQ=56.84;MQRankSum=-3.539;QD=10.77;ReadPosRankSum=1.374;SOR=1.958	GT:AD:DP:GQ:PL	0/1:74,34:108:99:1171,0,3005
EU153402.1	6562	.	A	T	225.64	.	AC=1;AF=0.500;AN=2;BaseQRankSum=-2.308;DP=117;ExcessHet=0.0000;FS=2.533;MLEAC=1;MLEAF=0.500;MQ=56.84;MQRankSum=0.514;QD=1.93;ReadPosRankSum=1.007;SOR=1.103	GT:AD:DP:GQ:PL	0/1:104,13:117:99:233,0,4328
EU153402.1	6563	.	G	A	309.64	.	AC=1;AF=0.500;AN=2;BaseQRankSum=0.756;DP=119;ExcessHet=0.0000;FS=15.980;MLEAC=1;MLEAF=0.500;MQ=56.90;MQRankSum=-3.716;QD=2.60;ReadPosRankSum=1.609;SOR=2.696	GT:AD:DP:GQ:PL	0/1:104,15:119:99:317,0,4322
EU153402.1	6567	.	A	C	2365.64	.	AC=1;AF=0.500;AN=2;BaseQRankSum=1.772;DP=130;ExcessHet=0.0000;FS=4.658;MLEAC=1;MLEAF=0.500;MQ=56.44;MQRankSum=-3.653;QD=21.12;ReadPosRankSum=0.666;SOR=1.133	GT:AD:DP:GQ:PL	0/1:51,61:112:99:2373,0,1936
EU153402.1	6579	.	C	T	188.64	.	AC=1;AF=0.500;AN=2;BaseQRankSum=1.808;DP=51;ExcessHet=0.0000;FS=3.463;MLEAC=1;MLEAF=0.500;MQ=58.18;MQRankSum=-1.531;QD=3.70;ReadPosRankSum=-0.635;SOR=1.061	GT:AD:DP:GQ:PL	0/1:43,8:51:99:196,0,1781
EU153402.1	6585	.	G	A	237.64	.	AC=1;AF=0.500;AN=2;BaseQRankSum=-2.072;DP=54;ExcessHet=0.0000;FS=8.491;MLEAC=1;MLEAF=0.500;MQ=57.30;MQRankSum=1.288;QD=4.48;ReadPosRankSum=-1.742;SOR=2.056	GT:AD:DP:GQ:PL	0/1:44,9:53:99:245,0,1821
EU153402.1	6591	.	G	A	93.64	.	AC=1;AF=0.500;AN=2;BaseQRankSum=1.123;DP=56;ExcessHet=0.0000;FS=0.000;MLEAC=1;MLEAF=0.500;MQ=57.40;MQRankSum=0.991;QD=1.67;ReadPosRankSum=2.192;SOR=0.693	GT:AD:DP:GQ:PL	0/1:50,6:56:99:101,0,2081
EU153402.1	6594	.	T	C	90.64	.	AC=1;AF=0.500;AN=2;BaseQRankSum=1.228;DP=57;ExcessHet=0.0000;FS=0.000;MLEAC=1;MLEAF=0.500;MQ=57.44;MQRankSum=0.981;QD=1.59;ReadPosRankSum=2.539;SOR=0.656	GT:AD:DP:GQ:PL	0/1:51,6:57:98:98,0,2123
EU153402.1	6595	.	A	G	447.64	.	AC=1;AF=0.500;AN=2;BaseQRankSum=-0.550;DP=58;ExcessHet=0.0000;FS=4.464;MLEAC=1;MLEAF=0.500;MQ=57.49;MQRankSum=1.590;QD=7.72;ReadPosRankSum=-1.698;SOR=1.248	GT:AD:DP:GQ:PL	0/1:44,14:58:99:455,0,1805
EU153402.1	6602	.	G	GTT	559.60	.	AC=1;AF=0.500;AN=2;BaseQRankSum=-0.865;DP=58;ExcessHet=0.0000;FS=2.620;MLEAC=1;MLEAF=0.500;MQ=57.49;MQRankSum=1.618;QD=10.97;ReadPosRankSum=-1.910;SOR=0.790	GT:AD:DP:GQ:PL	0/1:35,16:51:99:567,0,1367
EU153402.1	6604	.	TGG	T	217.02	.	AC=1;AF=0.500;AN=2;BaseQRankSum=1.202;DP=57;ExcessHet=0.0000;FS=5.468;MLEAC=1;MLEAF=0.500;MQ=57.85;MQRankSum=-3.830;QD=4.17;ReadPosRankSum=1.113;SOR=1.309	GT:AD:DP:GQ:PL	0/1:43,9:52:99:249,0,1774
EU153402.1	6605	.	G	GT	50	.	AC=1;AF=0.500;AN=2;BaseQRankSum=-1.571;DP=57;ExcessHet=0.0000;FS=0.000;MLEAC=1;MLEAF=0.500;MQ=57.85;MQRankSum=0.000;QD=1.16;ReadPosRankSum=-1.403;SOR=0.738	GT:AD:DP:GQ:PL	0/1:27,16:43:99:537,0,1086
EU153402.1	6606	.	G	T	499.04	.	AC=1;AF=0.500;AN=2;BaseQRankSum=1.552;DP=57;ExcessHet=0.0000;FS=1.097;MLEAC=1;MLEAF=0.500;MQ=57.85;MQRankSum=1.721;QD=10.62;ReadPosRankSum=0.341;SOR=0.874	GT:AD:DP:GQ:PL	0/1:25,22:47:99:849,0,959
EU153402.1	6610	.	T	C	81.64	.	AC=1;AF=0.500;AN=2;BaseQRankSum=1.028;DP=62;ExcessHet=0.0000;FS=0.000;MLEAC=1;MLEAF=0.500;MQ=57.39;MQRankSum=0.726;QD=1.36;ReadPosRankSum=2.696;SOR=0.622	GT:AD:DP:GQ:PL	0/1:54,6:60:89:89,0,2249
EU153402.1	6611	.	T	C	144.64	.	AC=1;AF=0.500;AN=2;BaseQRankSum=1.029;DP=56;ExcessHet=0.0000;FS=0.000;MLEAC=1;MLEAF=0.500;MQ=57.81;MQRankSum=-0.624;QD=2.68;ReadPosRankSum=1.853;SOR=0.892	GT:AD:DP:GQ:PL	0/1:47,7:54:99:152,0,1952
EU153402.1	6612	.	TTG	T	129.60	.	AC=1;AF=0.500;AN=2;BaseQRankSum=1.105;DP=61;ExcessHet=0.0000;FS=0.000;MLEAC=1;MLEAF=0.500;MQ=57.34;MQRankSum=-0.686;QD=2.20;ReadPosRankSum=2.023;SOR=0.941	GT:AD:DP:GQ:PL	0/1:52,7:59:99:137,0,2162
EU153402.1	6614	.	G	T	401.07	.	AC=1;AF=0.500;AN=2;BaseQRankSum=0.253;DP=64;ExcessHet=0.0000;FS=1.172;MLEAC=1;MLEAF=0.500;MQ=57.36;MQRankSum=-1.788;QD=8.91;ReadPosRankSum=0.108;SOR=0.645	GT:AD:DP:GQ:PL	0/1:24,21:45:99:810,0,936
EU153402.1	6615	.	T	A	114.64	.	AC=1;AF=0.500;AN=2;BaseQRankSum=1.308;DP=64;ExcessHet=0.0000;FS=0.000;MLEAC=1;MLEAF=0.500;MQ=57.36;MQRankSum=1.012;QD=1.79;ReadPosRankSum=2.469;SOR=0.742	GT:AD:DP:GQ:PL	0/1:57,7:64:99:122,0,2364
EU153402.1	6616	.	A	AC	252.60	.	AC=1;AF=0.500;AN=2;BaseQRankSum=1.490;DP=63;ExcessHet=0.0000;FS=2.978;MLEAC=1;MLEAF=0.500;MQ=57.32;MQRankSum=-0.325;QD=4.01;ReadPosRankSum=1.708;SOR=1.223	GT:AD:DP:GQ:PL	0/1:53,10:63:99:260,0,2195
EU153402.1	6628	.	G	T	1458.64	.	AC=1;AF=0.500;AN=2;BaseQRankSum=0.206;DP=66;ExcessHet=0.0000;FS=4.974;MLEAC=1;MLEAF=0.500;MQ=57.19;MQRankSum=2.641;QD=22.10;ReadPosRankSum=1.360;SOR=0.289	GT:AD:DP:GQ:PL	0/1:29,37:66:99:1466,0,1106
EU153402.1	6635	.	T	A	170.04	.	AC=1;AF=0.500;AN=2;BaseQRankSum=1.096;DP=85;ExcessHet=0.0000;FS=4.781;MLEAC=1;MLEAF=0.500;MQ=55.98;MQRankSum=0.769;QD=2.15;ReadPosRankSum=1.076;SOR=1.469	GT:AD:DP:GQ:PL	0/1:69,10:79:99:212,0,2858
EU153402.1	6639	.	G	A	660.64	.	AC=1;AF=0.500;AN=2;BaseQRankSum=-1.260;DP=92;ExcessHet=0.0000;FS=8.607;MLEAC=1;MLEAF=0.500;MQ=55.54;MQRankSum=3.525;QD=7.18;ReadPosRankSum=0.193;SOR=0.731	GT:AD:DP:GQ:PL	0/1:71,21:92:99:668,0,2918
EU153402.1	6645	.	G	A	183.64	.	AC=1;AF=0.500;AN=2;BaseQRankSum=-0.012;DP=101;ExcessHet=0.0000;FS=4.614;MLEAC=1;MLEAF=0.500;MQ=56.19;MQRankSum=0.239;QD=1.82;ReadPosRankSum=0.696;SOR=1.452	GT:AD:DP:GQ:PL	0/1:90,11:101:99:191,0,3746
EU153402.1	6648	.	G	A	1049.64	.	AC=1;AF=0.500;AN=2;BaseQRankSum=-1.200;DP=99;ExcessHet=0.0000;FS=1.774;MLEAC=1;MLEAF=0.500;MQ=56.11;MQRankSum=1.087;QD=10.82;ReadPosRankSum=1.770;SOR=0.516	GT:AD:DP:GQ:PL	0/1:67,30:97:99:1057,0,2703
EU153402.1	6659	.	C	A	882.64	.	AC=1;AF=0.500;AN=2;BaseQRankSum=1.499;DP=104;ExcessHet=0.0000;FS=9.231;MLEAC=1;MLEAF=0.500;MQ=56.09;MQRankSum=3.597;QD=8.74;ReadPosRankSum=1.823;SOR=0.639	GT:AD:DP:GQ:PL	0/1:74,27:101:99:890,0,2965
EU153402.1	6665	.	A	G	165.64	.	AC=1;AF=0.500;AN=2;BaseQRankSum=-0.813;DP=107;ExcessHet=0.0000;FS=4.547;MLEAC=1;MLEAF=0.500;MQ=55.50;MQRankSum=0.458;QD=1.55;ReadPosRankSum=0.973;SOR=1.410	GT:AD:DP:GQ:PL	0/1:96,11:107:99:173,0,3998
EU153402.1	6674	.	T	G	83.64	.	AC=1;AF=0.500;AN=2;BaseQRankSum=1.036;DP=104;ExcessHet=0.0000;FS=3.212;MLEAC=1;MLEAF=0.500;MQ=55.71;MQRankSum=-4.228;QD=0.80;ReadPosRankSum=1.092;SOR=1.505	GT:AD:DP:GQ:PL	0/1:95,9:104:91:91,0,3954
EU153402.1	6686	.	A	G	612.64	.	AC=1;AF=0.500;AN=2;BaseQRankSum=0.907;DP=108;ExcessHet=0.0000;FS=3.314;MLEAC=1;MLEAF=0.500;MQ=53.94;MQRankSum=-2.155;QD=5.67;ReadPosRankSum=1.136;SOR=1.198	GT:AD:DP:GQ:PL	0/1:87,21:108:99:620,0,3590
EU153402.1	6687	.	A	G	969.64	.	AC=1;AF=0.500;AN=2;BaseQRankSum=1.835;DP=110;ExcessHet=0.0000;FS=17.482;MLEAC=1;MLEAF=0.500;MQ=54.05;MQRankSum=-4.234;QD=8.90;ReadPosRankSum=2.366;SOR=1.905	GT:AD:DP:GQ:PL	0/1:80,29:109:99:977,0,3271
EU153402.1	6692	.	G	T	276.64	.	AC=1;AF=0.500;AN=2;BaseQRankSum=1.250;DP=102;ExcessHet=0.0000;FS=2.531;MLEAC=1;MLEAF=0.500;MQ=53.63;MQRankSum=3.346;QD=2.77;ReadPosRankSum=0.835;SOR=0.649	GT:AD:DP:GQ:PL	0/1:87,13:100:99:284,0,3614
EU153402.1	6695	.	G	C	2597.64	.	AC=1;AF=0.500;AN=2;BaseQRankSum=1.472;DP=102;ExcessHet=0.0000;FS=0.000;MLEAC=1;MLEAF=0.500;MQ=53.81;MQRankSum=-4.015;QD=30.21;ReadPosRankSum=-1.901;SOR=0.634	GT:AD:DP:GQ:PL	0/1:20,66:86:99:2605,0,641
EU153402.1	6700	.	A	G	2597.64	.	AC=1;AF=0.500;AN=2;BaseQRankSum=-0.356;DP=98;ExcessHet=0.0000;FS=0.956;MLEAC=1;MLEAF=0.500;MQ=53.40;MQRankSum=-3.909;QD=30.21;ReadPosRankSum=-1.807;SOR=0.893	GT:AD:DP:GQ:PL	0/1:21,65:86:99:2605,0,686
EU153402.1	6706	.	A	C	198.64	.	AC=1;AF=0.500;AN=2;BaseQRankSum=1.405;DP=96;ExcessHet=0.0000;FS=2.727;MLEAC=1;MLEAF=0.500;MQ=53.34;MQRankSum=3.096;QD=2.07;ReadPosRankSum=0.547;SOR=0.674	GT:AD:DP:GQ:PL	0/1:85,11:96:99:206,0,3536
EU153402.1	6709	.	C	T	252.64	.	AC=1;AF=0.500;AN=2;BaseQRankSum=0.823;DP=96;ExcessHet=0.0000;FS=4.369;MLEAC=1;MLEAF=0.500;MQ=53.34;MQRankSum=2.488;QD=2.72;ReadPosRankSum=0.407;SOR=0.861	GT:AD:DP:GQ:PL	0/1:81,12:93:99:260,0,3365
EU153402.1	6718	.	T	C	765.64	.	AC=1;AF=0.500;AN=2;BaseQRankSum=-0.105;DP=91;ExcessHet=0.0000;FS=4.804;MLEAC=1;MLEAF=0.500;MQ=53.53;MQRankSum=-1.292;QD=8.80;ReadPosRankSum=-0.934;SOR=1.335	GT:AD:DP:GQ:PL	0/1:64,23:87:99:773,0,2579
EU153402.1	6719	.	G	A	690.64	.	AC=1;AF=0.500;AN=2;BaseQRankSum=0.448;DP=84;ExcessHet=0.0000;FS=0.966;MLEAC=1;MLEAF=0.500;MQ=53.81;MQRankSum=-1.617;QD=8.42;ReadPosRankSum=-1.557;SOR=0.859	GT:AD:DP:GQ:PL	0/1:61,21:82:99:698,0,2469
EU153402.1	6721	.	G	T	169.64	.	AC=1;AF=0.500;AN=2;BaseQRankSum=1.449;DP=78;ExcessHet=0.0000;FS=11.260;MLEAC=1;MLEAF=0.500;MQ=54.13;MQRankSum=1.747;QD=2.23;ReadPosRankSum=0.909;SOR=1.205	GT:AD:DP:GQ:PL	0/1:67,9:76:99:177,0,2751
EU153402.1	6722	.	G	T	1298.04	.	AC=1;AF=0.500;AN=2;BaseQRankSum=2.010;DP=76;ExcessHet=0.0000;FS=16.228;MLEAC=1;MLEAF=0.500;MQ=53.97;MQRankSum=-5.967;QD=18.03;ReadPosRankSum=-0.956;SOR=2.282	GT:AD:DP:GQ:PL	0/1:34,38:72:99:1441,0,1314
EU153402.1	6729	.	T	TGCC	164.60	.	AC=1;AF=0.500;AN=2;BaseQRankSum=0.194;DP=73;ExcessHet=0.0000;FS=16.582;MLEAC=1;MLEAF=0.500;MQ=54.09;MQRankSum=-4.711;QD=2.29;ReadPosRankSum=-1.128;SOR=4.065	GT:AD:DP:GQ:PL	0/1:63,9:72:99:172,0,2618
EU153402.1	6731	.	CTTG	C	538.60	.	AC=1;AF=0.500;AN=2;BaseQRankSum=1.117;DP=70;ExcessHet=0.0000;FS=16.897;MLEAC=1;MLEAF=0.500;MQ=54.51;MQRankSum=-6.199;QD=8.83;ReadPosRankSum=-0.236;SOR=2.566	GT:AD:DP:GQ:PL	0/1:44,17:61:99:546,0,1766
EU153402.1	6736	.	T	TTTGG	106.60	.	AC=1;AF=0.500;AN=2;BaseQRankSum=1.255;DP=66;ExcessHet=0.0000;FS=3.764;MLEAC=1;MLEAF=0.500;MQ=55.13;MQRankSum=2.104;QD=1.62;ReadPosRankSum=-1.615;SOR=0.657	GT:AD:DP:GQ:PL	0/1:59,7:66:99:114,0,2456
EU153402.1	6738	.	GC	G	106.60	.	AC=1;AF=0.500;AN=2;BaseQRankSum=1.022;DP=66;ExcessHet=0.0000;FS=3.764;MLEAC=1;MLEAF=0.500;MQ=55.13;MQRankSum=2.104;QD=1.62;ReadPosRankSum=-1.259;SOR=0.657	GT:AD:DP:GQ:PL	0/1:59,7:66:99:114,0,2456
EU153402.1	6739	.	CTG	C	70.94	.	AC=1;AF=0.500;AN=2;BaseQRankSum=-0.206;DP=64;ExcessHet=0.0000;FS=11.445;MLEAC=1;MLEAF=0.500;MQ=55.15;MQRankSum=-3.018;QD=1.22;ReadPosRankSum=-1.639;SOR=3.477	GT:AD:DP:GQ:PL	0/1:52,6:58:95:95,0,2165
EU153402.1	6743	.	A	ACG	39.60	.	AC=1;AF=0.500;AN=2;BaseQRankSum=0.893;DP=64;ExcessHet=0.0000;FS=12.179;MLEAC=1;MLEAF=0.500;MQ=54.93;MQRankSum=-3.859;QD=0.67;ReadPosRankSum=-0.988;SOR=3.472	GT:AD:DP:GQ:PL	0/1:54,5:59:47:47,0,2252
EU153402.1	6744	.	C	CAT	345.60	.	AC=1;AF=0.500;AN=2;BaseQRankSum=1.520;DP=64;ExcessHet=0.0000;FS=12.361;MLEAC=1;MLEAF=0.500;MQ=54.93;MQRankSum=-4.279;QD=5.57;ReadPosRankSum=-1.193;SOR=2.528	GT:AD:DP:GQ:PL	0/1:50,12:62:99:353,0,2063
EU153402.1	6752	.	T	A	692.04	.	AC=1;AF=0.500;AN=2;BaseQRankSum=2.369;DP=61;ExcessHet=0.0000;FS=15.562;MLEAC=1;MLEAF=0.500;MQ=54.83;MQRankSum=-4.657;QD=12.14;ReadPosRankSum=-1.284;SOR=2.042	GT:AD:DP:GQ:PL	0/1:37,20:57:99:728,0,1493
EU153402.1	6755	.	CACTCACACACA	C	246.60	.	AC=1;AF=0.500;AN=2;BaseQRankSum=1.375;DP=70;ExcessHet=0.0000;FS=18.572;MLEAC=1;MLEAF=0.500;MQ=55.36;MQRankSum=-4.895;QD=3.79;ReadPosRankSum=-0.325;SOR=3.247	GT:AD:DP:GQ:PL	0/1:55,10:65:99:254,0,2279
EU153402.1	6756	.	A	ACC	230.01	.	AC=1;AF=0.500;AN=2;BaseQRankSum=1.579;DP=62;ExcessHet=0.0000;FS=6.548;MLEAC=1;MLEAF=0.500;MQ=54.96;MQRankSum=-2.566;QD=5.48;ReadPosRankSum=-0.329;SOR=1.579	GT:AD:DP:GQ:PL	0/1:23,19:42:99:729,0,909
EU153402.1	6759	.	C	CCCCCCCACACACACAT	236.01	.	AC=1;AF=0.500;AN=2;BaseQRankSum=1.736;DP=68;ExcessHet=0.0000;FS=4.144;MLEAC=1;MLEAF=0.500;MQ=55.42;MQRankSum=-2.266;QD=5.02;ReadPosRankSum=-0.895;SOR=1.093	GT:AD:DP:GQ:PL	0/1:24,23:47:99:893,0,939
EU153402.1	6768	.	A	C	195.64	.	AC=1;AF=0.500;AN=2;BaseQRankSum=1.377;DP=68;ExcessHet=0.0000;FS=24.889;MLEAC=1;MLEAF=0.500;MQ=55.42;MQRankSum=-3.914;QD=2.92;ReadPosRankSum=0.325;SOR=4.614	GT:AD:DP:GQ:PL	0/1:58,9:67:99:203,0,2408
EU153402.1	6770	.	A	ATG	150.60	.	AC=1;AF=0.500;AN=2;BaseQRankSum=1.140;DP=67;ExcessHet=0.0000;FS=20.885;MLEAC=1;MLEAF=0.500;MQ=55.38;MQRankSum=-3.699;QD=2.25;ReadPosRankSum=0.240;SOR=4.342	GT:AD:DP:GQ:PL	0/1:59,8:67:99:158,0,2453
EU153402.1	6771	.	A	G	219.64	.	AC=1;AF=0.500;AN=2;BaseQRankSum=1.489;DP=67;ExcessHet=0.0000;FS=1.363;MLEAC=1;MLEAF=0.500;MQ=55.63;MQRankSum=-2.866;QD=3.72;ReadPosRankSum=-1.310;SOR=0.832	GT:AD:DP:GQ:PL	0/1:50,9:59:99:227,0,2072
EU153402.1	6774	.	A	G	99.64	.	AC=1;AF=0.500;AN=2;BaseQRankSum=1.371;DP=70;ExcessHet=0.0000;FS=19.500;MLEAC=1;MLEAF=0.500;MQ=55.85;MQRankSum=-4.163;QD=1.44;ReadPosRankSum=1.128;SOR=4.170	GT:AD:DP:GQ:PL	0/1:62,7:69:99:107,0,2582
EU153402.1	6779	.	G	A	240.64	.	AC=1;AF=0.500;AN=2;BaseQRankSum=1.612;DP=68;ExcessHet=0.0000;FS=30.448;MLEAC=1;MLEAF=0.500;MQ=55.73;MQRankSum=-5.448;QD=3.59;ReadPosRankSum=0.599;SOR=4.800	GT:AD:DP:GQ:PL	0/1:57,10:67:99:248,0,2363
EU153402.1	6784	.	ATAAT	A	60.60	.	AC=1;AF=0.500;AN=2;BaseQRankSum=1.115;DP=70;ExcessHet=0.0000;FS=16.095;MLEAC=1;MLEAF=0.500;MQ=55.60;MQRankSum=-3.750;QD=0.90;ReadPosRankSum=1.302;SOR=3.907	GT:AD:DP:GQ:PL	0/1:61,6:67:68:68,0,2543
EU153402.1	6789	.	G	GGGCT	78.60	.	AC=1;AF=0.500;AN=2;BaseQRankSum=1.254;DP=67;ExcessHet=0.0000;FS=21.684;MLEAC=1;MLEAF=0.500;MQ=55.66;MQRankSum=-4.030;QD=1.29;ReadPosRankSum=1.277;SOR=3.901	GT:AD:DP:GQ:PL	0/1:55,6:61:86:86,0,2291
EU153402.1	6802	.	T	C	75.64	.	AC=1;AF=0.500;AN=2;BaseQRankSum=1.092;DP=63;ExcessHet=0.0000;FS=21.120;MLEAC=1;MLEAF=0.500;MQ=55.91;MQRankSum=-4.421;QD=1.22;ReadPosRankSum=0.887;SOR=3.902	GT:AD:DP:GQ:PL	0/1:56,6:62:83:83,0,2333
EU153402.1	6805	.	C	T	1563.63	.	AC=1;AF=0.500;AN=2;BaseQRankSum=1.678;DP=65;ExcessHet=0.0000;FS=3.596;MLEAC=1;MLEAF=0.500;MQ=55.92;MQRankSum=-2.665;QD=25.63;ReadPosRankSum=1.109;SOR=0.854	GT:AD:DP:GQ:PL	0/1:22,39:61:99:1571,0,786
EU153402.1	6806	.	G	A	30.64	.	AC=1;AF=0.500;AN=2;BaseQRankSum=0.865;DP=64;ExcessHet=0.0000;FS=17.363;MLEAC=1;MLEAF=0.500;MQ=55.85;MQRankSum=-3.957;QD=0.49;ReadPosRankSum=0.495;SOR=3.598	GT:AD:DP:GQ:PL	0/1:57,5:62:38:38,0,2378
EU153402.1	6809	.	C	T	78.64	.	AC=1;AF=0.500;AN=2;BaseQRankSum=0.868;DP=62;ExcessHet=0.0000;FS=19.709;MLEAC=1;MLEAF=0.500;MQ=55.71;MQRankSum=-4.247;QD=1.29;ReadPosRankSum=0.073;SOR=3.904	GT:AD:DP:GQ:PL	0/1:55,6:61:86:86,0,2291
EU153402.1	6810	.	A	G	168.64	.	AC=1;AF=0.500;AN=2;BaseQRankSum=1.102;DP=62;ExcessHet=0.0000;FS=27.017;MLEAC=1;MLEAF=0.500;MQ=55.71;MQRankSum=-3.999;QD=2.76;ReadPosRankSum=-0.834;SOR=4.401	GT:AD:DP:GQ:PL	0/1:53,8:61:99:176,0,2201
EU153402.1	6815	.	T	C	1737.64	.	AC=1;AF=0.500;AN=2;BaseQRankSum=1.656;DP=63;ExcessHet=0.0000;FS=0.000;MLEAC=1;MLEAF=0.500;MQ=55.72;MQRankSum=-2.492;QD=27.58;ReadPosRankSum=0.428;SOR=0.739	GT:AD:DP:GQ:PL	0/1:20,43:63:99:1745,0,710
EU153402.1	6816	.	G	A	1470.64	.	AC=1;AF=0.500;AN=2;BaseQRankSum=0.685;DP=63;ExcessHet=0.0000;FS=9.224;MLEAC=1;MLEAF=0.500;MQ=55.72;MQRankSum=-0.252;QD=23.72;ReadPosRankSum=0.639;SOR=0.881	GT:AD:DP:GQ:PL	0/1:25,37:62:99:1478,0,938
EU153402.1	6826	.	T	C	36.64	.	AC=1;AF=0.500;AN=2;BaseQRankSum=1.190;DP=60;ExcessHet=0.0000;FS=12.824;MLEAC=1;MLEAF=0.500;MQ=56.03;MQRankSum=-3.643;QD=0.61;ReadPosRankSum=-1.198;SOR=3.603	GT:AD:DP:GQ:PL	0/1:55,5:60:44:44,0,2294
EU153402.1	6828	.	C	T	1746.64	.	AC=1;AF=0.500;AN=2;BaseQRankSum=1.812;DP=61;ExcessHet=0.0000;FS=0.000;MLEAC=1;MLEAF=0.500;MQ=55.81;MQRankSum=-3.773;QD=29.11;ReadPosRankSum=-0.067;SOR=0.643	GT:AD:DP:GQ:PL	0/1:17,43:60:99:1754,0,584
EU153402.1	6838	.	C	T	1515.64	.	AC=1;AF=0.500;AN=2;BaseQRankSum=0.451;DP=63;ExcessHet=0.0000;FS=5.213;MLEAC=1;MLEAF=0.500;MQ=55.38;MQRankSum=-0.775;QD=24.45;ReadPosRankSum=0.736;SOR=0.478	GT:AD:DP:GQ:PL	0/1:24,38:62:99:1523,0,893
EU153402.1	6839	.	G	A	111.64	.	AC=1;AF=0.500;AN=2;BaseQRankSum=1.216;DP=65;ExcessHet=0.0000;FS=19.391;MLEAC=1;MLEAF=0.500;MQ=55.80;MQRankSum=-3.325;QD=1.72;ReadPosRankSum=-1.584;SOR=4.171	GT:AD:DP:GQ:PL	0/1:58,7:65:99:119,0,2413
EU153402.1	6840	.	G	T	1461.64	.	AC=1;AF=0.500;AN=2;BaseQRankSum=0.770;DP=65;ExcessHet=0.0000;FS=4.986;MLEAC=1;MLEAF=0.500;MQ=55.80;MQRankSum=-0.659;QD=22.49;ReadPosRankSum=1.316;SOR=0.591	GT:AD:DP:GQ:PL	0/1:28,37:65:99:1469,0,1064
EU153402.1	6845	.	C	T	1545.64	.	AC=1;AF=0.500;AN=2;BaseQRankSum=0.677;DP=67;ExcessHet=0.0000;FS=0.000;MLEAC=1;MLEAF=0.500;MQ=55.73;MQRankSum=-1.363;QD=23.07;ReadPosRankSum=2.231;SOR=0.743	GT:AD:DP:GQ:PL	0/1:28,39:67:99:1553,0,1058
EU153402.1	6854	.	C	T	1374.64	.	AC=1;AF=0.500;AN=2;BaseQRankSum=0.991;DP=65;ExcessHet=0.0000;FS=2.043;MLEAC=1;MLEAF=0.500;MQ=55.06;MQRankSum=0.269;QD=21.48;ReadPosRankSum=2.285;SOR=0.584	GT:AD:DP:GQ:PL	0/1:29,35:64:99:1382,0,1112
EU153402.1	6855	.	G	T	33.64	.	AC=1;AF=0.500;AN=2;BaseQRankSum=0.858;DP=65;ExcessHet=0.0000;FS=7.574;MLEAC=1;MLEAF=0.500;MQ=55.06;MQRankSum=-3.772;QD=0.55;ReadPosRankSum=-2.058;SOR=1.926	GT:AD:DP:GQ:PL	0/1:56,5:61:41:41,0,2336
EU153402.1	6857	.	T	C	1914.64	.	AC=1;AF=0.500;AN=2;BaseQRankSum=1.255;DP=64;ExcessHet=0.0000;FS=5.894;MLEAC=1;MLEAF=0.500;MQ=55.19;MQRankSum=-3.667;QD=29.92;ReadPosRankSum=-0.318;SOR=0.613	GT:AD:DP:GQ:PL	0/1:17,47:64:99:1922,0,572
EU153402.1	6863	.	T	G	1482.64	.	AC=1;AF=0.500;AN=2;BaseQRankSum=0.959;DP=65;ExcessHet=0.0000;FS=2.326;MLEAC=1;MLEAF=0.500;MQ=54.92;MQRankSum=1.124;QD=25.56;ReadPosRankSum=0.552;SOR=0.669	GT:AD:DP:GQ:PL	0/1:21,37:58:99:1490,0,771
EU153402.1	6872	.	A	C	2349.64	.	AC=1;AF=0.500;AN=2;BaseQRankSum=1.261;DP=69;ExcessHet=0.0000;FS=6.612;MLEAC=1;MLEAF=0.500;MQ=55.49;MQRankSum=-2.830;QD=34.05;ReadPosRankSum=-2.478;SOR=0.538	GT:AD:DP:GQ:PL	0/1:12,57:69:99:2357,0,331
EU153402.1	6874	.	C	T	54.64	.	AC=1;AF=0.500;AN=2;BaseQRankSum=1.264;DP=69;ExcessHet=0.0000;FS=3.683;MLEAC=1;MLEAF=0.500;MQ=55.49;MQRankSum=1.163;QD=0.79;ReadPosRankSum=-1.999;SOR=1.283	GT:AD:DP:GQ:PL	0/1:63,6:69:62:62,0,2626
EU153402.1	6878	.	T	C	1558.64	.	AC=1;AF=0.500;AN=2;BaseQRankSum=0.168;DP=71;ExcessHet=0.0000;FS=1.992;MLEAC=1;MLEAF=0.500;MQ=55.90;MQRankSum=1.171;QD=21.95;ReadPosRankSum=0.684;SOR=0.434	GT:AD:DP:GQ:PL	0/1:31,40:71:99:1566,0,1161
EU153402.1	6893	.	T	A	1567.64	.	AC=1;AF=0.500;AN=2;BaseQRankSum=0.261;DP=85;ExcessHet=0.0000;FS=0.000;MLEAC=1;MLEAF=0.500;MQ=55.54;MQRankSum=-1.448;QD=22.72;ReadPosRankSum=0.038;SOR=0.699	GT:AD:DP:GQ:PL	0/1:28,41:69:99:1575,0,1052
EU153402.1	6910	.	C	T	2230.64	.	AC=1;AF=0.500;AN=2;BaseQRankSum=2.030;DP=83;ExcessHet=0.0000;FS=2.006;MLEAC=1;MLEAF=0.500;MQ=56.03;MQRankSum=-3.555;QD=28.24;ReadPosRankSum=0.264;SOR=0.678	GT:AD:DP:GQ:PL	0/1:24,55:79:99:2238,0,841
EU153402.1	6912	.	T	C	2051.04	.	AC=1;AF=0.500;AN=2;BaseQRankSum=0.672;DP=84;ExcessHet=0.0000;FS=0.868;MLEAC=1;MLEAF=0.500;MQ=56.08;MQRankSum=-1.036;QD=24.42;ReadPosRankSum=-1.040;SOR=0.766	GT:AD:DP:GQ:PL	0/1:31,53:84:99:2100,0,1142
EU153402.1	6913	.	G	A	417.64	.	AC=1;AF=0.500;AN=2;BaseQRankSum=2.157;DP=83;ExcessHet=0.0000;FS=5.701;MLEAC=1;MLEAF=0.500;MQ=56.03;MQRankSum=-5.175;QD=5.03;ReadPosRankSum=0.620;SOR=1.473	GT:AD:DP:GQ:PL	0/1:68,15:83:99:425,0,2778
EU153402.1	6919	.	A	G	141.64	.	AC=1;AF=0.500;AN=2;BaseQRankSum=1.956;DP=86;ExcessHet=0.0000;FS=5.040;MLEAC=1;MLEAF=0.500;MQ=56.50;MQRankSum=-3.526;QD=1.67;ReadPosRankSum=0.872;SOR=1.355	GT:AD:DP:GQ:PL	0/1:76,9:85:99:149,0,3164
EU153402.1	6927	.	T	C	2223.64	.	AC=1;AF=0.500;AN=2;BaseQRankSum=2.066;DP=81;ExcessHet=0.0000;FS=0.000;MLEAC=1;MLEAF=0.500;MQ=56.47;MQRankSum=-3.469;QD=27.45;ReadPosRankSum=1.771;SOR=0.802	GT:AD:DP:GQ:PL	0/1:26,55:81:99:2231,0,926
EU153402.1	6934	.	CACCA	C	186.60	.	AC=1;AF=0.500;AN=2;BaseQRankSum=1.351;DP=85;ExcessHet=0.0000;FS=1.327;MLEAC=1;MLEAF=0.500;MQ=56.48;MQRankSum=-4.482;QD=2.20;ReadPosRankSum=0.424;SOR=0.409	GT:AD:DP:GQ:PL	0/1:75,10:85:99:194,0,3119
EU153402.1	6935	.	A	G	104.04	.	AC=1;AF=0.500;AN=2;BaseQRankSum=-0.060;DP=82;ExcessHet=0.0000;FS=2.936;MLEAC=1;MLEAF=0.500;MQ=56.62;MQRankSum=-2.128;QD=1.43;ReadPosRankSum=0.703;SOR=1.307	GT:AD:DP:GQ:PL	0/1:62,11:73:99:275,0,2570
EU153402.1	6936	.	C	T	1658.04	.	AC=1;AF=0.500;AN=2;BaseQRankSum=1.010;DP=82;ExcessHet=0.0000;FS=2.063;MLEAC=1;MLEAF=0.500;MQ=56.62;MQRankSum=-2.824;QD=22.71;ReadPosRankSum=1.538;SOR=0.995	GT:AD:DP:GQ:PL	0/1:25,48:73:99:1940,0,905
EU153402.1	6938	.	A	AGT	189.60	.	AC=1;AF=0.500;AN=2;DP=84;ExcessHet=0.0000;FS=1.338;MLEAC=1;MLEAF=0.500;MQ=56.43;MQRankSum=-4.448;QD=2.26;ReadPosRankSum=0.639;SOR=0.388	GT:AD:DP:GQ:PL	0/1:74,10:84:99:197,0,3077
EU153402.1	6944	.	C	A	189.64	.	AC=1;AF=0.500;AN=2;BaseQRankSum=-0.868;DP=84;ExcessHet=0.0000;FS=1.338;MLEAC=1;MLEAF=0.500;MQ=56.45;MQRankSum=-4.487;QD=2.26;ReadPosRankSum=-0.445;SOR=0.388	GT:AD:DP:GQ:PL	0/1:74,10:84:99:197,0,3077
EU153402.1	6946	.	A	AG	150.60	.	AC=1;AF=0.500;AN=2;BaseQRankSum=-0.131;DP=83;ExcessHet=0.0000;FS=5.203;MLEAC=1;MLEAF=0.500;MQ=56.40;MQRankSum=-2.885;QD=1.84;ReadPosRankSum=1.744;SOR=1.597	GT:AD:DP:GQ:PL	0/1:73,9:82:99:158,0,3038
EU153402.1	6947	.	A	G	2085.64	.	AC=1;AF=0.500;AN=2;BaseQRankSum=0.834;DP=83;ExcessHet=0.0000;FS=4.434;MLEAC=1;MLEAF=0.500;MQ=56.40;MQRankSum=-0.799;QD=25.43;ReadPosRankSum=-1.181;SOR=0.357	GT:AD:DP:GQ:PL	0/1:30,52:82:99:2093,0,1103
EU153402.1	6950	.	GT	G	228.60	.	AC=1;AF=0.500;AN=2;BaseQRankSum=-1.304;DP=87;ExcessHet=0.0000;FS=0.000;MLEAC=1;MLEAF=0.500;MQ=56.57;MQRankSum=-2.384;QD=2.66;ReadPosRankSum=1.511;SOR=0.831	GT:AD:DP:GQ:PL	0/1:75,11:86:99:236,0,3116
EU153402.1	6951	.	T	G	1406.04	.	AC=1;AF=0.500;AN=2;BaseQRankSum=0.015;DP=87;ExcessHet=0.0000;FS=2.293;MLEAC=1;MLEAF=0.500;MQ=56.57;MQRankSum=-1.904;QD=21.30;ReadPosRankSum=-0.643;SOR=0.393	GT:AD:DP:GQ:PL	0/1:21,45:66:99:1806,0,746
EU153402.1	6956	.	T	A	1602.64	.	AC=1;AF=0.500;AN=2;BaseQRankSum=1.655;DP=93;ExcessHet=0.0000;FS=0.000;MLEAC=1;MLEAF=0.500;MQ=56.73;MQRankSum=1.953;QD=17.23;ReadPosRankSum=-0.116;SOR=0.702	GT:AD:DP:GQ:PL	0/1:51,42:93:99:1610,0,2015
EU153402.1	6958	.	C	T	231.64	.	AC=1;AF=0.500;AN=2;BaseQRankSum=-0.494;DP=106;ExcessHet=0.0000;FS=0.000;MLEAC=1;MLEAF=0.500;MQ=56.62;MQRankSum=-1.859;QD=2.32;ReadPosRankSum=1.027;SOR=0.582	GT:AD:DP:GQ:PL	0/1:88,12:100:99:239,0,3643
EU153402.1	6959	.	A	G	2230.64	.	AC=1;AF=0.500;AN=2;BaseQRankSum=1.502;DP=108;ExcessHet=0.0000;FS=4.947;MLEAC=1;MLEAF=0.500;MQ=56.68;MQRankSum=1.804;QD=21.87;ReadPosRankSum=0.554;SOR=0.372	GT:AD:DP:GQ:PL	0/1:45,57:102:99:2238,0,1702
EU153402.1	6962	.	C	A	1548.64	.	AC=1;AF=0.500;AN=2;BaseQRankSum=0.935;DP=111;ExcessHet=0.0000;FS=1.613;MLEAC=1;MLEAF=0.500;MQ=56.75;MQRankSum=3.409;QD=13.95;ReadPosRankSum=0.209;SOR=0.502	GT:AD:DP:GQ:PL	0/1:69,42:111:99:1556,0,2771
EU153402.1	6970	.	T	G	167.64	.	AC=1;AF=0.500;AN=2;BaseQRankSum=1.232;DP=122;ExcessHet=0.0000;FS=0.000;MLEAC=1;MLEAF=0.500;MQ=57.07;MQRankSum=-4.295;QD=1.39;ReadPosRankSum=-0.851;SOR=0.602	GT:AD:DP:GQ:PL	0/1:109,12:121:99:175,0,4510
EU153402.1	6981	.	T	C	195.64	.	AC=1;AF=0.500;AN=2;BaseQRankSum=-0.126;DP=127;ExcessHet=0.0000;FS=0.000;MLEAC=1;MLEAF=0.500;MQ=57.33;MQRankSum=-2.533;QD=1.54;ReadPosRankSum=2.043;SOR=0.790	GT:AD:DP:GQ:PL	0/1:114,13:127:99:203,0,4705
EU153402.1	6982	.	G	C	1638.64	.	AC=1;AF=0.500;AN=2;BaseQRankSum=1.783;DP=126;ExcessHet=0.0000;FS=8.653;MLEAC=1;MLEAF=0.500;MQ=57.31;MQRankSum=4.702;QD=13.01;ReadPosRankSum=1.329;SOR=0.368	GT:AD:DP:GQ:PL	0/1:81,45:126:99:1646,0,3266
EU153402.1	6983	.	G	A	1596.64	.	AC=1;AF=0.500;AN=2;BaseQRankSum=2.410;DP=126;ExcessHet=0.0000;FS=7.306;MLEAC=1;MLEAF=0.500;MQ=57.31;MQRankSum=4.654;QD=12.77;ReadPosRankSum=1.614;SOR=0.304	GT:AD:DP:GQ:PL	0/1:81,44:125:99:1604,0,3269
EU153402.1	6996	.	A	G	154.64	.	AC=1;AF=0.500;AN=2;BaseQRankSum=0.000;DP=119;ExcessHet=0.0000;FS=1.166;MLEAC=1;MLEAF=0.500;MQ=57.10;MQRankSum=-3.093;QD=1.30;ReadPosRankSum=0.137;SOR=0.482	GT:AD:DP:GQ:PL	0/1:107,12:119:99:162,0,4457
EU153402.1	6998	.	C	A	151.64	.	AC=1;AF=0.500;AN=2;BaseQRankSum=0.882;DP=120;ExcessHet=0.0000;FS=1.156;MLEAC=1;MLEAF=0.500;MQ=56.98;MQRankSum=-2.974;QD=1.26;ReadPosRankSum=0.708;SOR=0.498	GT:AD:DP:GQ:PL	0/1:108,12:120:99:159,0,4499
EU153402.1	6999	.	A	C	4004.64	.	AC=1;AF=0.500;AN=2;BaseQRankSum=2.406;DP=120;ExcessHet=0.0000;FS=6.269;MLEAC=1;MLEAF=0.500;MQ=56.98;MQRankSum=-2.814;QD=33.37;ReadPosRankSum=-1.709;SOR=0.257	GT:AD:DP:GQ:PL	0/1:22,98:120:99:4012,0,629
EU153402.1	7004	.	T	G	257.64	.	AC=1;AF=0.500;AN=2;BaseQRankSum=1.114;DP=120;ExcessHet=0.0000;FS=0.000;MLEAC=1;MLEAF=0.500;MQ=57.03;MQRankSum=-5.186;QD=2.18;ReadPosRankSum=-3.235;SOR=0.841	GT:AD:DP:GQ:PL	0/1:104,14:118:99:265,0,4325
EU153402.1	7006	.	G	C	225.64	.	AC=1;AF=0.500;AN=2;BaseQRankSum=-1.259;DP=117;ExcessHet=0.0000;FS=2.494;MLEAC=1;MLEAF=0.500;MQ=57.01;MQRankSum=-2.722;QD=1.93;ReadPosRankSum=0.076;SOR=1.127	GT:AD:DP:GQ:PL	0/1:104,13:117:99:233,0,4328
EU153402.1	7010	.	C	G	3595.64	.	AC=1;AF=0.500;AN=2;BaseQRankSum=2.863;DP=117;ExcessHet=0.0000;FS=6.033;MLEAC=1;MLEAF=0.500;MQ=56.69;MQRankSum=-2.786;QD=32.10;ReadPosRankSum=-0.098;SOR=0.496	GT:AD:DP:GQ:PL	0/1:24,88:112:99:3603,0,726
EU153402.1	7017	.	G	A	66.64	.	AC=1;AF=0.500;AN=2;BaseQRankSum=0.060;DP=95;ExcessHet=0.0000;FS=5.692;MLEAC=1;MLEAF=0.500;MQ=57.47;MQRankSum=-1.707;QD=0.70;ReadPosRankSum=-1.388;SOR=1.856	GT:AD:DP:GQ:PL	0/1:87,8:95:74:74,0,3629
EU153402.1	7020	.	G	A	918.64	.	AC=1;AF=0.500;AN=2;BaseQRankSum=0.999;DP=96;ExcessHet=0.0000;FS=0.000;MLEAC=1;MLEAF=0.500;MQ=57.67;MQRankSum=-2.049;QD=9.57;ReadPosRankSum=3.050;SOR=0.739	GT:AD:DP:GQ:PL	0/1:69,27:96:99:926,0,2816
EU153402.1	7021	.	C	T	918.64	.	AC=1;AF=0.500;AN=2;BaseQRankSum=1.152;DP=96;ExcessHet=0.0000;FS=0.000;MLEAC=1;MLEAF=0.500;MQ=57.67;MQRankSum=-2.049;QD=9.57;ReadPosRankSum=2.983;SOR=0.739	GT:AD:DP:GQ:PL	0/1:69,27:96:99:926,0,2816
EU153402.1	7022	.	A	T	69.64	.	AC=1;AF=0.500;AN=2;BaseQRankSum=0.114;DP=94;ExcessHet=0.0000;FS=5.730;MLEAC=1;MLEAF=0.500;MQ=57.62;MQRankSum=-1.827;QD=0.74;ReadPosRankSum=-1.953;SOR=1.837	GT:AD:DP:GQ:PL	0/1:86,8:94:77:77,0,3587
EU153402.1	7027	.	C	T	390.64	.	AC=1;AF=0.500;AN=2;BaseQRankSum=-0.424;DP=96;ExcessHet=0.0000;FS=2.401;MLEAC=1;MLEAF=0.500;MQ=57.56;MQRankSum=-0.628;QD=4.25;ReadPosRankSum=2.012;SOR=1.096	GT:AD:DP:GQ:PL	0/1:77,15:92:99:398,0,3188
EU153402.1	7033	.	A	G	2763.64	.	AC=1;AF=0.500;AN=2;BaseQRankSum=0.300;DP=97;ExcessHet=0.0000;FS=0.849;MLEAC=1;MLEAF=0.500;MQ=57.44;MQRankSum=-2.450;QD=28.79;ReadPosRankSum=-0.477;SOR=0.880	GT:AD:DP:GQ:PL	0/1:28,68:96:99:2771,0,971
EU153402.1	7036	.	A	G	2769.64	.	AC=1;AF=0.500;AN=2;BaseQRankSum=0.172;DP=94;ExcessHet=0.0000;FS=0.000;MLEAC=1;MLEAF=0.500;MQ=57.42;MQRankSum=-3.252;QD=29.46;ReadPosRankSum=-0.766;SOR=0.752	GT:AD:DP:GQ:PL	0/1:26,68:94:99:2777,0,887
EU153402.1	7038	.	C	A	2187.64	.	AC=1;AF=0.500;AN=2;BaseQRankSum=-0.241;DP=93;ExcessHet=0.0000;FS=0.000;MLEAC=1;MLEAF=0.500;MQ=57.39;MQRankSum=-4.380;QD=23.52;ReadPosRankSum=0.625;SOR=0.729	GT:AD:DP:GQ:PL	0/1:38,55:93:99:2195,0,1430
EU153402.1	7044	.	T	C	2901.64	.	AC=1;AF=0.500;AN=2;BaseQRankSum=0.069;DP=95;ExcessHet=0.0000;FS=0.000;MLEAC=1;MLEAF=0.500;MQ=57.28;MQRankSum=-3.226;QD=30.54;ReadPosRankSum=-1.436;SOR=0.721	GT:AD:DP:GQ:PL	0/1:24,71:95:99:2909,0,794
EU153402.1	7049	.	T	C	1164.64	.	AC=1;AF=0.500;AN=2;BaseQRankSum=1.724;DP=92;ExcessHet=0.0000;FS=0.000;MLEAC=1;MLEAF=0.500;MQ=57.26;MQRankSum=-2.958;QD=13.09;ReadPosRankSum=-0.890;SOR=0.642	GT:AD:DP:GQ:PL	0/1:57,32:89:99:1172,0,2297
EU153402.1	7053	.	T	TGG	856.60	.	AC=1;AF=0.500;AN=2;BaseQRankSum=0.567;DP=94;ExcessHet=0.0000;FS=1.901;MLEAC=1;MLEAF=0.500;MQ=57.20;MQRankSum=-3.103;QD=9.21;ReadPosRankSum=-0.343;SOR=0.951	GT:AD:DP:GQ:PL	0/1:67,26:93:99:864,0,2728
EU153402.1	7054	.	CAT	C	1007.60	.	AC=1;AF=0.500;AN=2;BaseQRankSum=1.121;DP=95;ExcessHet=0.0000;FS=2.117;MLEAC=1;MLEAF=0.500;MQ=57.23;MQRankSum=-4.622;QD=14.60;ReadPosRankSum=-0.697;SOR=1.023	GT:AD:DP:GQ:PL	0/1:41,28:69:99:1015,0,1638
EU153402.1	7055	.	A	G,*	786.04	.	AC=1,1;AF=0.500,0.500;AN=2;BaseQRankSum=-0.511;DP=94;ExcessHet=0.0000;FS=0.899;MLEAC=1,1;MLEAF=0.500,0.500;MQ=57.20;MQRankSum=-3.194;QD=8.45;ReadPosRankSum=-1.414;SOR=0.864	GT:AD:DP:GQ:PL	1/2:24,43,26:93:64:1862,64,936,796,0,1720
EU153402.1	7058	.	T	G	850.64	.	AC=1;AF=0.500;AN=2;BaseQRankSum=1.027;DP=95;ExcessHet=0.0000;FS=0.882;MLEAC=1;MLEAF=0.500;MQ=57.15;MQRankSum=-3.035;QD=8.95;ReadPosRankSum=-0.694;SOR=0.890	GT:AD:DP:GQ:PL	0/1:69,26:95:99:858,0,2812
EU153402.1	7060	.	A	G	2940.64	.	AC=1;AF=0.500;AN=2;BaseQRankSum=0.426;DP=97;ExcessHet=0.0000;FS=0.000;MLEAC=1;MLEAF=0.500;MQ=57.04;MQRankSum=-3.434;QD=30.32;ReadPosRankSum=-0.715;SOR=0.743	GT:AD:DP:GQ:PL	0/1:25,72:97:99:2948,0,833
EU153402.1	7064	.	C	T	642.64	.	AC=1;AF=0.500;AN=2;BaseQRankSum=-1.507;DP=98;ExcessHet=0.0000;FS=0.000;MLEAC=1;MLEAF=0.500;MQ=57.04;MQRankSum=-1.975;QD=6.56;ReadPosRankSum=0.677;SOR=0.727	GT:AD:DP:GQ:PL	0/1:77,21:98:99:650,0,3150
EU153402.1	7068	.	A	G	42.64	.	AC=1;AF=0.500;AN=2;BaseQRankSum=-0.626;DP=103;ExcessHet=0.0000;FS=1.387;MLEAC=1;MLEAF=0.500;MQ=57.11;MQRankSum=-0.645;QD=0.41;ReadPosRankSum=-0.529;SOR=0.459	GT:AD:DP:GQ:PL	0/1:95,8:103:50:50,0,3965
EU153402.1	7076	.	C	T	612.64	.	AC=1;AF=0.500;AN=2;BaseQRankSum=-2.408;DP=101;ExcessHet=0.0000;FS=0.926;MLEAC=1;MLEAF=0.500;MQ=57.11;MQRankSum=-2.316;QD=6.07;ReadPosRankSum=0.260;SOR=0.547	GT:AD:DP:GQ:PL	0/1:80,21:101:99:620,0,3275
EU153402.1	7077	.	T	G,A	2091.10	.	AC=1,1;AF=0.500,0.500;AN=2;BaseQRankSum=-2.142;DP=102;ExcessHet=0.0000;FS=0.000;MLEAC=1,1;MLEAF=0.500,0.500;MQ=57.14;MQRankSum=-3.619;QD=20.50;ReadPosRankSum=-0.946;SOR=0.649	GT:AD:DP:GQ:PL	1/2:25,44,33:102:99:2108,313,1227,798,0,1748
EU153402.1	7078	.	T	C	45.64	.	AC=1;AF=0.500;AN=2;BaseQRankSum=1.214;DP=102;ExcessHet=0.0000;FS=0.000;MLEAC=1;MLEAF=0.500;MQ=57.14;MQRankSum=0.317;QD=0.45;ReadPosRankSum=0.566;SOR=0.909	GT:AD:DP:GQ:PL	0/1:94,8:102:53:53,0,3923
EU153402.1	7080	.	C	A	1827.64	.	AC=1;AF=0.500;AN=2;BaseQRankSum=-1.290;DP=108;ExcessHet=0.0000;FS=3.557;MLEAC=1;MLEAF=0.500;MQ=57.35;MQRankSum=1.073;QD=16.92;ReadPosRankSum=0.239;SOR=0.438	GT:AD:DP:GQ:PL	0/1:60,48:108:99:1835,0,2375
EU153402.1	7082	.	C	G	879.64	.	AC=1;AF=0.500;AN=2;BaseQRankSum=-0.552;DP=109;ExcessHet=0.0000;FS=0.000;MLEAC=1;MLEAF=0.500;MQ=57.35;MQRankSum=-5.028;QD=8.07;ReadPosRankSum=-1.272;SOR=0.756	GT:AD:DP:GQ:PL	0/1:82,27:109:99:887,0,3362
EU153402.1	7083	.	A	G	879.64	.	AC=1;AF=0.500;AN=2;BaseQRankSum=-0.527;DP=109;ExcessHet=0.0000;FS=0.000;MLEAC=1;MLEAF=0.500;MQ=57.35;MQRankSum=-5.028;QD=8.07;ReadPosRankSum=-1.420;SOR=0.756	GT:AD:DP:GQ:PL	0/1:82,27:109:99:887,0,3362
EU153402.1	7088	.	T	C,G	2424.10	.	AC=1,1;AF=0.500,0.500;AN=2;BaseQRankSum=-2.290;DP=112;ExcessHet=0.0000;FS=0.855;MLEAC=1,1;MLEAF=0.500,0.500;MQ=57.50;MQRankSum=-3.444;QD=21.64;ReadPosRankSum=-0.907;SOR=0.545	GT:AD:DP:GQ:PL	1/2:26,59,27:112:42:2441,42,956,1386,0,2396
EU153402.1	7089	.	G	T	867.64	.	AC=1;AF=0.500;AN=2;BaseQRankSum=-1.278;DP=113;ExcessHet=0.0000;FS=0.000;MLEAC=1;MLEAF=0.500;MQ=57.52;MQRankSum=-5.382;QD=7.68;ReadPosRankSum=-1.130;SOR=0.721	GT:AD:DP:GQ:PL	0/1:86,27:113:99:875,0,3530
EU153402.1	7096	.	T	G	684.64	.	AC=1;AF=0.500;AN=2;BaseQRankSum=-0.582;DP=114;ExcessHet=0.0000;FS=1.954;MLEAC=1;MLEAF=0.500;MQ=57.65;MQRankSum=-6.511;QD=6.01;ReadPosRankSum=-0.369;SOR=0.974	GT:AD:DP:GQ:PL	0/1:91,23:114:99:692,0,3752
EU153402.1	7101	.	C	T	354.64	.	AC=1;AF=0.500;AN=2;BaseQRankSum=0.868;DP=119;ExcessHet=0.0000;FS=3.748;MLEAC=1;MLEAF=0.500;MQ=57.75;MQRankSum=1.195;QD=2.98;ReadPosRankSum=-1.051;SOR=1.233	GT:AD:DP:GQ:PL	0/1:103,16:119:99:362,0,4277
EU153402.1	7104	.	G	C	1158.64	.	AC=1;AF=0.500;AN=2;BaseQRankSum=-1.263;DP=122;ExcessHet=0.0000;FS=11.961;MLEAC=1;MLEAF=0.500;MQ=57.81;MQRankSum=3.719;QD=9.58;ReadPosRankSum=1.068;SOR=0.630	GT:AD:DP:GQ:PL	0/1:87,34:121:99:1166,0,3550
EU153402.1	7110	.	T	G	3729.64	.	AC=1;AF=0.500;AN=2;BaseQRankSum=-1.316;DP=119;ExcessHet=0.0000;FS=0.000;MLEAC=1;MLEAF=0.500;MQ=57.81;MQRankSum=-3.299;QD=31.34;ReadPosRankSum=1.493;SOR=0.752	GT:AD:DP:GQ:PL	0/1:28,91:119:99:3737,0,902
EU153402.1	7114	.	C	A	492.64	.	AC=1;AF=0.500;AN=2;BaseQRankSum=1.342;DP=118;ExcessHet=0.0000;FS=2.048;MLEAC=1;MLEAF=0.500;MQ=58.01;MQRankSum=-7.490;QD=4.17;ReadPosRankSum=0.497;SOR=0.945	GT:AD:DP:GQ:PL	0/1:99,19:118:99:500,0,4100
EU153402.1	7115	.	A	G	1305.64	.	AC=1;AF=0.500;AN=2;BaseQRankSum=-1.744;DP=120;ExcessHet=0.0000;FS=10.248;MLEAC=1;MLEAF=0.500;MQ=58.06;MQRankSum=3.420;QD=12.80;ReadPosRankSum=1.384;SOR=0.427	GT:AD:DP:GQ:PL	0/1:66,36:102:99:1313,0,2663
EU153402.1	7116	.	T	G	2203.04	.	AC=1;AF=0.500;AN=2;BaseQRankSum=-1.050;DP=118;ExcessHet=0.0000;FS=0.818;MLEAC=1;MLEAF=0.500;MQ=58.03;MQRankSum=-3.027;QD=22.03;ReadPosRankSum=2.322;SOR=0.598	GT:AD:DP:GQ:PL	0/1:30,70:100:99:2849,0,1049
EU153402.1	7120	.	G	C	402.64	.	AC=1;AF=0.500;AN=2;BaseQRankSum=0.492;DP=118;ExcessHet=0.0000;FS=2.161;MLEAC=1;MLEAF=0.500;MQ=58.03;MQRankSum=-7.746;QD=3.41;ReadPosRankSum=1.614;SOR=0.969	GT:AD:DP:GQ:PL	0/1:101,17:118:99:410,0,4190
EU153402.1	7122	.	G	GC	408.60	.	AC=1;AF=0.500;AN=2;BaseQRankSum=-0.333;DP=116;ExcessHet=0.0000;FS=0.000;MLEAC=1;MLEAF=0.500;MQ=58.12;MQRankSum=-2.665;QD=3.52;ReadPosRankSum=0.445;SOR=0.633	GT:AD:DP:GQ:PL	0/1:99,17:116:99:416,0,4106
EU153402.1	7123	.	A	AGG	405.60	.	AC=1;AF=0.500;AN=2;BaseQRankSum=-0.148;DP=117;ExcessHet=0.0000;FS=0.000;MLEAC=1;MLEAF=0.500;MQ=58.14;MQRankSum=-2.693;QD=3.47;ReadPosRankSum=0.352;SOR=0.656	GT:AD:DP:GQ:PL	0/1:100,17:117:99:413,0,4148
EU153402.1	7125	.	A	ACTGGGGG	360.60	.	AC=1;AF=0.500;AN=2;BaseQRankSum=-0.507;DP=117;ExcessHet=0.0000;FS=0.000;MLEAC=1;MLEAF=0.500;MQ=58.26;MQRankSum=-2.328;QD=3.08;ReadPosRankSum=0.097;SOR=0.775	GT:AD:DP:GQ:PL	0/1:101,16:117:99:368,0,4193
EU153402.1	7128	.	GATC	G	1401.60	.	AC=1;AF=0.500;AN=2;BaseQRankSum=-0.591;DP=115;ExcessHet=0.0000;FS=11.540;MLEAC=1;MLEAF=0.500;MQ=58.41;MQRankSum=3.798;QD=12.19;ReadPosRankSum=-0.096;SOR=0.302	GT:AD:DP:GQ:PL	0/1:76,39:115:99:1409,0,3074
EU153402.1	7135	.	A	G	1092.64	.	AC=1;AF=0.500;AN=2;BaseQRankSum=1.248;DP=113;ExcessHet=0.0000;FS=8.624;MLEAC=1;MLEAF=0.500;MQ=58.38;MQRankSum=-4.911;QD=9.67;ReadPosRankSum=1.761;SOR=1.553	GT:AD:DP:GQ:PL	0/1:81,32:113:99:1100,0,3305
EU153402.1	7138	.	A	G	420.64	.	AC=1;AF=0.500;AN=2;BaseQRankSum=0.564;DP=112;ExcessHet=0.0000;FS=3.723;MLEAC=1;MLEAF=0.500;MQ=58.36;MQRankSum=0.977;QD=3.76;ReadPosRankSum=0.714;SOR=1.257	GT:AD:DP:GQ:PL	0/1:95,17:112:99:428,0,3938
EU153402.1	7139	.	A	C	2967.64	.	AC=1;AF=0.500;AN=2;BaseQRankSum=1.296;DP=114;ExcessHet=0.0000;FS=1.790;MLEAC=1;MLEAF=0.500;MQ=58.39;MQRankSum=-2.758;QD=28.81;ReadPosRankSum=1.605;SOR=0.501	GT:AD:DP:GQ:PL	0/1:30,73:103:99:2975,0,1040
EU153402.1	7140	.	T	C	3348.64	.	AC=1;AF=0.500;AN=2;BaseQRankSum=1.510;DP=111;ExcessHet=0.0000;FS=1.776;MLEAC=1;MLEAF=0.500;MQ=58.35;MQRankSum=-3.156;QD=30.17;ReadPosRankSum=1.738;SOR=0.497	GT:AD:DP:GQ:PL	0/1:29,82:111:99:3356,0,971
EU153402.1	7145	.	T	C	3429.64	.	AC=1;AF=0.500;AN=2;BaseQRankSum=3.145;DP=114;ExcessHet=0.0000;FS=1.759;MLEAC=1;MLEAF=0.500;MQ=58.39;MQRankSum=-3.163;QD=30.08;ReadPosRankSum=1.820;SOR=0.489	GT:AD:DP:GQ:PL	0/1:30,84:114:99:3437,0,1007
EU153402.1	7147	.	TG	T	509.60	.	AC=1;AF=0.500;AN=2;BaseQRankSum=0.063;DP=113;ExcessHet=0.0000;FS=8.790;MLEAC=1;MLEAF=0.500;MQ=58.61;MQRankSum=0.467;QD=4.55;ReadPosRankSum=0.463;SOR=1.732	GT:AD:DP:GQ:PL	0/1:93,19:112:99:517,0,3848
EU153402.1	7150	.	GGGC	G	183.60	.	AC=1;AF=0.500;AN=2;BaseQRankSum=0.828;DP=117;ExcessHet=0.0000;FS=2.595;MLEAC=1;MLEAF=0.500;MQ=58.66;MQRankSum=-7.023;QD=1.58;ReadPosRankSum=2.038;SOR=1.117	GT:AD:DP:GQ:PL	0/1:104,12:116:99:191,0,4330
EU153402.1	7153	.	C	CAT	183.60	.	AC=1;AF=0.500;AN=2;DP=116;ExcessHet=0.0000;FS=2.595;MLEAC=1;MLEAF=0.500;MQ=58.79;MQRankSum=-7.023;QD=1.58;ReadPosRankSum=2.042;SOR=1.117	GT:AD:DP:GQ:PL	0/1:104,12:116:99:191,0,4330
EU153402.1	7162	.	G	A	45.64	.	AC=1;AF=0.500;AN=2;BaseQRankSum=0.427;DP=117;ExcessHet=0.0000;FS=0.000;MLEAC=1;MLEAF=0.500;MQ=59.00;MQRankSum=-5.162;QD=0.39;ReadPosRankSum=-1.026;SOR=0.657	GT:AD:DP:GQ:PL	0/1:108,9:117:53:53,0,4508
EU153402.1	7165	.	T	C	48.64	.	AC=1;AF=0.500;AN=2;BaseQRankSum=0.458;DP=116;ExcessHet=0.0000;FS=0.000;MLEAC=1;MLEAF=0.500;MQ=58.99;MQRankSum=-5.134;QD=0.42;ReadPosRankSum=-1.326;SOR=0.710	GT:AD:DP:GQ:PL	0/1:107,9:116:56:56,0,4466
EU153402.1	7169	.	C	T	1623.64	.	AC=1;AF=0.500;AN=2;BaseQRankSum=2.058;DP=116;ExcessHet=0.0000;FS=16.784;MLEAC=1;MLEAF=0.500;MQ=58.99;MQRankSum=3.696;QD=14.00;ReadPosRankSum=-0.705;SOR=0.854	GT:AD:DP:GQ:PL	0/1:72,44:116:99:1631,0,2891
EU153402.1	7172	.	G	T	1650.64	.	AC=1;AF=0.500;AN=2;BaseQRankSum=1.597;DP=116;ExcessHet=0.0000;FS=15.251;MLEAC=1;MLEAF=0.500;MQ=58.99;MQRankSum=3.057;QD=15.43;ReadPosRankSum=-0.864;SOR=0.860	GT:AD:DP:GQ:PL	0/1:63,44:107:99:1658,0,2513
EU153402.1	7175	.	A	G	324.64	.	AC=1;AF=0.500;AN=2;BaseQRankSum=0.220;DP=114;ExcessHet=0.0000;FS=7.745;MLEAC=1;MLEAF=0.500;MQ=59.09;MQRankSum=1.790;QD=2.85;ReadPosRankSum=2.157;SOR=1.745	GT:AD:DP:GQ:PL	0/1:99,15:114:99:332,0,4112
EU153402.1	7177	.	G	C	1806.64	.	AC=1;AF=0.500;AN=2;BaseQRankSum=1.715;DP=112;ExcessHet=0.0000;FS=7.134;MLEAC=1;MLEAF=0.500;MQ=59.07;MQRankSum=2.988;QD=21.25;ReadPosRankSum=0.069;SOR=0.768	GT:AD:DP:GQ:PL	0/1:39,46:85:99:1814,0,1499
EU153402.1	7180	.	A	G	2049.64	.	AC=1;AF=0.500;AN=2;BaseQRankSum=1.274;DP=111;ExcessHet=0.0000;FS=3.844;MLEAC=1;MLEAF=0.500;MQ=59.12;MQRankSum=1.862;QD=21.80;ReadPosRankSum=-0.571;SOR=0.552	GT:AD:DP:GQ:PL	0/1:42,52:94:99:2057,0,1607
EU153402.1	7181	.	C	A	71.64	.	AC=1;AF=0.500;AN=2;BaseQRankSum=0.597;DP=113;ExcessHet=0.0000;FS=0.000;MLEAC=1;MLEAF=0.500;MQ=59.14;MQRankSum=-7.481;QD=0.65;ReadPosRankSum=-0.307;SOR=0.867	GT:AD:DP:GQ:PL	0/1:101,10:111:79:79,0,4211
EU153402.1	7182	.	T	TG	3168.60	.	AC=1;AF=0.500;AN=2;BaseQRankSum=1.752;DP=111;ExcessHet=0.0000;FS=0.000;MLEAC=1;MLEAF=0.500;MQ=59.27;MQRankSum=-2.156;QD=28.55;ReadPosRankSum=-1.001;SOR=0.722	GT:AD:DP:GQ:PL	0/1:33,78:111:99:3176,0,1150
EU153402.1	7185	.	C	T	105.64	.	AC=1;AF=0.500;AN=2;BaseQRankSum=-0.289;DP=112;ExcessHet=0.0000;FS=1.232;MLEAC=1;MLEAF=0.500;MQ=59.37;MQRankSum=-8.119;QD=0.94;ReadPosRankSum=-1.011;SOR=0.892	GT:AD:DP:GQ:PL	0/1:102,10:112:99:113,0,4230
EU153402.1	7186	.	A	G	111.64	.	AC=1;AF=0.500;AN=2;BaseQRankSum=-0.096;DP=110;ExcessHet=0.0000;FS=1.231;MLEAC=1;MLEAF=0.500;MQ=59.42;MQRankSum=-8.445;QD=1.01;ReadPosRankSum=-1.119;SOR=0.888	GT:AD:DP:GQ:PL	0/1:100,10:110:99:119,0,4146
EU153402.1	7191	.	G	C	105.64	.	AC=1;AF=0.500;AN=2;BaseQRankSum=0.176;DP=113;ExcessHet=0.0000;FS=0.000;MLEAC=1;MLEAF=0.500;MQ=59.44;MQRankSum=-8.526;QD=0.94;ReadPosRankSum=-0.986;SOR=0.803	GT:AD:DP:GQ:PL	0/1:102,10:112:99:113,0,4230
EU153402.1	7216	.	C	T	57.64	.	AC=1;AF=0.500;AN=2;BaseQRankSum=0.045;DP=113;ExcessHet=0.0000;FS=1.371;MLEAC=1;MLEAF=0.500;MQ=59.85;MQRankSum=0.691;QD=0.51;ReadPosRankSum=2.018;SOR=1.074	GT:AD:DP:GQ:PL	0/1:104,9:113:65:65,0,4220
EU153402.1	7220	.	A	C	2306.64	.	AC=1;AF=0.500;AN=2;BaseQRankSum=1.602;DP=111;ExcessHet=0.0000;FS=3.618;MLEAC=1;MLEAF=0.500;MQ=59.89;MQRankSum=-1.786;QD=21.56;ReadPosRankSum=0.402;SOR=0.418	GT:AD:DP:GQ:PL	0/1:47,60:107:99:2314,0,1746
EU153402.1	7232	.	C	T	63.64	.	AC=1;AF=0.500;AN=2;BaseQRankSum=0.788;DP=126;ExcessHet=0.0000;FS=2.924;MLEAC=1;MLEAF=0.500;MQ=59.95;MQRankSum=0.438;QD=0.51;ReadPosRankSum=2.619;SOR=1.347	GT:AD:DP:GQ:PL	0/1:116,10:126:71:71,0,4820
EU153402.1	7233	.	C	T	75.64	.	AC=1;AF=0.500;AN=2;BaseQRankSum=0.751;DP=122;ExcessHet=0.0000;FS=2.927;MLEAC=1;MLEAF=0.500;MQ=59.98;MQRankSum=0.329;QD=0.62;ReadPosRankSum=2.735;SOR=1.339	GT:AD:DP:GQ:PL	0/1:112,10:122:83:83,0,4673
EU153402.1	7240	.	C	T	1782.64	.	AC=1;AF=0.500;AN=2;BaseQRankSum=0.976;DP=149;ExcessHet=0.0000;FS=2.176;MLEAC=1;MLEAF=0.500;MQ=60.00;MQRankSum=0.000;QD=11.96;ReadPosRankSum=2.362;SOR=0.528	GT:AD:DP:GQ:PL	0/1:99,50:149:99:1790,0,3986
EU153402.1	7246	.	GC	G	1857.60	.	AC=1;AF=0.500;AN=2;BaseQRankSum=0.952;DP=168;ExcessHet=0.0000;FS=1.326;MLEAC=1;MLEAF=0.500;MQ=60.00;MQRankSum=0.000;QD=11.91;ReadPosRankSum=2.906;SOR=0.643	GT:AD:DP:GQ:PL	0/1:103,53:156:99:1865,0,4165
EU153402.1	7259	.	G	C	4901.64	.	AC=1;AF=0.500;AN=2;BaseQRankSum=1.010;DP=210;ExcessHet=0.0000;FS=3.165;MLEAC=1;MLEAF=0.500;MQ=60.00;MQRankSum=0.000;QD=23.57;ReadPosRankSum=-6.193;SOR=0.602	GT:AD:DP:GQ:PL	0/1:85,123:208:99:4909,0,3158
EU153402.1	7270	.	C	T	5399.64	.	AC=1;AF=0.500;AN=2;BaseQRankSum=-0.062;DP=237;ExcessHet=0.0000;FS=3.673;MLEAC=1;MLEAF=0.500;MQ=59.97;MQRankSum=1.169;QD=22.78;ReadPosRankSum=-5.941;SOR=0.485	GT:AD:DP:GQ:PL	0/1:101,136:237:99:5407,0,3811
EU153402.1	7273	.	G	A	6230.64	.	AC=1;AF=0.500;AN=2;BaseQRankSum=0.765;DP=246;ExcessHet=0.0000;FS=1.594;MLEAC=1;MLEAF=0.500;MQ=59.97;MQRankSum=1.321;QD=25.43;ReadPosRankSum=-6.085;SOR=0.595	GT:AD:DP:GQ:PL	0/1:90,155:245:99:6238,0,3312
EU153402.1	7276	.	A	G	9261.64	.	AC=1;AF=0.500;AN=2;BaseQRankSum=1.176;DP=254;ExcessHet=0.0000;FS=3.538;MLEAC=1;MLEAF=0.500;MQ=59.97;MQRankSum=-0.361;QD=29.94;ReadPosRankSum=-2.810;SOR=0.741	GT:AD:DP:GQ:PL	0/1:31,223:254:99:9269,0,610
EU153402.1	7280	.	T	C	1174.64	.	AC=1;AF=0.500;AN=2;BaseQRankSum=0.249;DP=265;ExcessHet=0.0000;FS=6.068;MLEAC=1;MLEAF=0.500;MQ=59.97;MQRankSum=0.456;QD=4.43;ReadPosRankSum=3.660;SOR=1.192	GT:AD:DP:GQ:PL	0/1:221,44:265:99:1182,0,9147
EU153402.1	7300	.	C	G	8662.64	.	AC=1;AF=0.500;AN=2;BaseQRankSum=2.001;DP=321;ExcessHet=0.0000;FS=5.440;MLEAC=1;MLEAF=0.500;MQ=59.98;MQRankSum=1.431;QD=26.99;ReadPosRankSum=-0.189;SOR=0.700	GT:AD:DP:GQ:PL	0/1:106,215:321:99:8670,0,3804
EU153402.1	7304	.	T	G	1092.64	.	AC=1;AF=0.500;AN=2;BaseQRankSum=-1.161;DP=337;ExcessHet=0.0000;FS=5.602;MLEAC=1;MLEAF=0.500;MQ=59.98;MQRankSum=0.411;QD=3.24;ReadPosRankSum=0.034;SOR=0.984	GT:AD:DP:GQ:PL	0/1:290,47:337:99:1100,0,12035
EU153402.1	7311	.	A	G	24636.06	.	AC=2;AF=1.00;AN=2;BaseQRankSum=-0.172;DP=607;ExcessHet=0.0000;FS=3.120;MLEAC=2;MLEAF=1.00;MQ=59.86;MQRankSum=-0.635;QD=28.53;ReadPosRankSum=0.622;SOR=0.462	GT:AD:DP:GQ:PL	1/1:29,577:606:99:24650,530,0
EU153402.1	7316	.	C	T	18911.64	.	AC=1;AF=0.500;AN=2;BaseQRankSum=-1.366;DP=602;ExcessHet=0.0000;FS=0.638;MLEAC=1;MLEAF=0.500;MQ=59.89;MQRankSum=5.036;QD=31.73;ReadPosRankSum=-0.742;SOR=0.709	GT:AD:DP:GQ:PL	0/1:130,466:596:99:18919,0,4054
EU153402.1	7328	.	C	G	24376.06	.	AC=2;AF=1.00;AN=2;BaseQRankSum=1.419;DP=598;ExcessHet=0.0000;FS=3.137;MLEAC=2;MLEAF=1.00;MQ=60.00;MQRankSum=-0.380;QD=26.13;ReadPosRankSum=1.095;SOR=0.497	GT:AD:DP:GQ:PL	1/1:28,570:598:99:24390,540,0
EU153402.1	7338	.	T	G	20911.06	.	AC=2;AF=1.00;AN=2;BaseQRankSum=1.899;DP=568;ExcessHet=0.0000;FS=2.499;MLEAC=2;MLEAF=1.00;MQ=60.00;MQRankSum=0.000;QD=30.82;ReadPosRankSum=2.447;SOR=0.471	GT:AD:DP:GQ:PL	1/1:35,500:535:36:20925,36,0
EU153402.1	7353	.	C	A	17987.64	.	AC=1;AF=0.500;AN=2;BaseQRankSum=0.483;DP=489;ExcessHet=0.0000;FS=0.853;MLEAC=1;MLEAF=0.500;MQ=60.00;MQRankSum=0.000;QD=29.61;ReadPosRankSum=4.845;SOR=0.543	GT:AD:DP:GQ:PL	0/1:55,434:489:99:17995,0,1003
EU153402.1	7355	.	T	A	15424.64	.	AC=1;AF=0.500;AN=2;BaseQRankSum=1.410;DP=481;ExcessHet=0.0000;FS=0.000;MLEAC=1;MLEAF=0.500;MQ=60.00;MQRankSum=0.000;QD=32.34;ReadPosRankSum=4.205;SOR=0.650	GT:AD:DP:GQ:PL	0/1:78,399:477:99:15432,0,2075
EU153402.1	7374	.	A	G	16213.06	.	AC=2;AF=1.00;AN=2;BaseQRankSum=-0.730;DP=398;ExcessHet=0.0000;FS=7.944;MLEAC=2;MLEAF=1.00;MQ=60.00;MQRankSum=0.000;QD=28.47;ReadPosRankSum=0.741;SOR=0.234	GT:AD:DP:GQ:PL	1/1:19,379:398:99:16227,370,0
EU153402.1	7392	.	T	C	12766.06	.	AC=2;AF=1.00;AN=2;BaseQRankSum=-1.664;DP=318;ExcessHet=0.0000;FS=0.944;MLEAC=2;MLEAF=1.00;MQ=60.00;MQRankSum=0.000;QD=31.46;ReadPosRankSum=0.003;SOR=0.541	GT:AD:DP:GQ:PL	1/1:17,301:318:99:12780,192,0
EU153402.1	7399	.	C	G	10879.64	.	AC=1;AF=0.500;AN=2;BaseQRankSum=0.354;DP=287;ExcessHet=0.0000;FS=3.914;MLEAC=1;MLEAF=0.500;MQ=60.00;MQRankSum=0.000;QD=33.61;ReadPosRankSum=-0.387;SOR=0.673	GT:AD:DP:GQ:PL	0/1:25,262:287:99:10887,0,262
EU153402.1	7400	.	G	A	10927.06	.	AC=2;AF=1.00;AN=2;BaseQRankSum=-1.030;DP=280;ExcessHet=0.0000;FS=2.034;MLEAC=2;MLEAF=1.00;MQ=60.00;MQRankSum=0.000;QD=29.52;ReadPosRankSum=-0.414;SOR=0.486	GT:AD:DP:GQ:PL	1/1:17,261:278:72:10941,72,0
EU153402.1	7409	.	T	C	9701.64	.	AC=1;AF=0.500;AN=2;BaseQRankSum=-0.576;DP=252;ExcessHet=0.0000;FS=2.030;MLEAC=1;MLEAF=0.500;MQ=60.00;MQRankSum=0.000;QD=31.11;ReadPosRankSum=-0.462;SOR=0.454	GT:AD:DP:GQ:PL	0/1:18,233:251:34:9709,0,34
EU153402.1	7414	.	C	T	8413.64	.	AC=1;AF=0.500;AN=2;BaseQRankSum=-0.397;DP=224;ExcessHet=0.0000;FS=0.864;MLEAC=1;MLEAF=0.500;MQ=60.00;MQRankSum=0.000;QD=34.21;ReadPosRankSum=-0.409;SOR=0.550	GT:AD:DP:GQ:PL	0/1:21,203:224:99:8421,0,271
EU153402.1	7425	.	T	C	4642.64	.	AC=1;AF=0.500;AN=2;BaseQRankSum=1.594;DP=199;ExcessHet=0.0000;FS=14.645;MLEAC=1;MLEAF=0.500;MQ=60.00;MQRankSum=0.000;QD=23.69;ReadPosRankSum=-1.804;SOR=1.109	GT:AD:DP:GQ:PL	0/1:68,128:196:99:4650,0,2181
EU153402.1	7446	.	C	T	22479.34	.	AC=1;AF=0.500;AN=2;BaseQRankSum=-2.373;DP=622;ExcessHet=0.0000;FS=1.860;MLEAC=1;MLEAF=0.500;MQ=59.71;MQRankSum=9.315;QD=35.69;ReadPosRankSum=-0.765;SOR=0.505	GT:AD:DP:GQ:PL	0/1:70,543:613:99:22487,0,1285
EU153402.1	7466	.	C	A,T	23807.10	.	AC=1,1;AF=0.500,0.500;AN=2;BaseQRankSum=-1.961;DP=613;ExcessHet=0.0000;FS=1.658;MLEAC=1,1;MLEAF=0.500,0.500;MQ=59.71;MQRankSum=-0.731;QD=26.13;ReadPosRankSum=0.097;SOR=0.343	GT:AD:DP:GQ:PL	1/2:22,531,54:607:99:23824,1362,669,21157,0,21853
EU153402.1	7473	.	T	C	25321.06	.	AC=2;AF=1.00;AN=2;BaseQRankSum=-0.588;DP=607;ExcessHet=0.0000;FS=1.657;MLEAC=2;MLEAF=1.00;MQ=59.71;MQRankSum=-0.731;QD=31.07;ReadPosRankSum=-0.284;SOR=0.312	GT:AD:DP:GQ:PL	1/1:22,585:607:99:25335,837,0
EU153402.1	7476	.	T	C	954.64	.	AC=1;AF=0.500;AN=2;BaseQRankSum=2.593;DP=601;ExcessHet=0.0000;FS=0.000;MLEAC=1;MLEAF=0.500;MQ=59.70;MQRankSum=-10.931;QD=1.62;ReadPosRankSum=0.040;SOR=0.688	GT:AD:DP:GQ:PL	0/1:526,63:589:99:962,0,20138
EU153402.1	7479	.	ACCC	A	21031.60	.	AC=1;AF=0.500;AN=2;BaseQRankSum=-2.889;DP=605;ExcessHet=0.0000;FS=0.830;MLEAC=1;MLEAF=0.500;MQ=59.70;MQRankSum=10.279;QD=30.69;ReadPosRankSum=0.294;SOR=0.621	GT:AD:DP:GQ:PL	0/1:69,509:578:99:21039,0,1364
EU153402.1	7488	.	C	T	23203.64	.	AC=1;AF=0.500;AN=2;BaseQRankSum=-0.024;DP=601;ExcessHet=0.0000;FS=1.060;MLEAC=1;MLEAF=0.500;MQ=59.70;MQRankSum=-1.074;QD=30.82;ReadPosRankSum=-1.805;SOR=0.525	GT:AD:DP:GQ:PL	0/1:45,556:601:99:23211,0,208
EU153402.1	7495	.	C	G	22843.64	.	AC=1;AF=0.500;AN=2;BaseQRankSum=-0.738;DP=594;ExcessHet=0.0000;FS=2.252;MLEAC=1;MLEAF=0.500;MQ=59.70;MQRankSum=-1.094;QD=36.65;ReadPosRankSum=-1.151;SOR=0.437	GT:AD:DP:GQ:PL	0/1:46,548:594:99:22851,0,282
EU153402.1	7519	.	T	C	22834.06	.	AC=2;AF=1.00;AN=2;BaseQRankSum=-0.996;DP=578;ExcessHet=0.0000;FS=3.015;MLEAC=2;MLEAF=1.00;MQ=59.77;MQRankSum=13.087;QD=30.02;ReadPosRankSum=-1.753;SOR=0.357	GT:AD:DP:GQ:PL	1/1:29,544:573:99:22848,420,0
EU153402.1	7547	.	G	T	17977.03	.	AC=2;AF=1.00;AN=2;BaseQRankSum=0.670;DP=537;ExcessHet=0.0000;FS=0.000;MLEAC=2;MLEAF=1.00;MQ=59.87;MQRankSum=0.000;QD=27.82;ReadPosRankSum=0.698;SOR=0.706	GT:AD:DP:GQ:PL	1/1:34,470:504:23:17991,23,0
EU153402.1	7557	.	C	CCCG	285.60	.	AC=1;AF=0.500;AN=2;BaseQRankSum=-1.853;DP=509;ExcessHet=0.0000;FS=0.000;MLEAC=1;MLEAF=0.500;MQ=59.83;MQRankSum=0.323;QD=0.59;ReadPosRankSum=-0.974;SOR=0.689	GT:AD:DP:GQ:PL	0/1:441,44:485:99:293,0,16820
EU153402.1	7562	.	C	T,CCTGT	18767.06	.	AC=1,1;AF=0.500,0.500;AN=2;BaseQRankSum=1.058;DP=485;ExcessHet=0.0000;FS=1.668;MLEAC=1,1;MLEAF=0.500,0.500;MQ=59.82;MQRankSum=1.960;QD=31.34;ReadPosRankSum=2.412;SOR=0.611	GT:AD:DP:GQ:PL	1/2:15,49,421:485:99:18784,15829,15967,1292,0,581
EU153402.1	7612	.	T	C	9998.06	.	AC=2;AF=1.00;AN=2;BaseQRankSum=-1.149;DP=275;ExcessHet=0.0000;FS=0.000;MLEAC=2;MLEAF=1.00;MQ=60.00;MQRankSum=0.000;QD=31.05;ReadPosRankSum=0.910;SOR=0.725	GT:AD:DP:GQ:PL	1/1:18,254:272:39:10012,39,0
EU153402.1	7647	.	T	C	22378.06	.	AC=2;AF=1.00;AN=2;BaseQRankSum=-2.030;DP=560;ExcessHet=0.0000;FS=1.430;MLEAC=2;MLEAF=1.00;MQ=59.90;MQRankSum=-0.629;QD=26.11;ReadPosRankSum=-0.103;SOR=0.514	GT:AD:DP:GQ:PL	1/1:23,525:548:99:22392,658,0
EU153402.1	7648	.	C	T	20226.64	.	AC=1;AF=0.500;AN=2;BaseQRankSum=-1.061;DP=559;ExcessHet=0.0000;FS=3.377;MLEAC=1;MLEAF=0.500;MQ=59.90;MQRankSum=9.627;QD=30.66;ReadPosRankSum=-1.146;SOR=0.511	GT:AD:DP:GQ:PL	0/1:49,497:546:99:20234,0,518
EU153402.1	7675	.	G	T	20293.64	.	AC=1;AF=0.500;AN=2;BaseQRankSum=1.558;DP=565;ExcessHet=0.0000;FS=0.000;MLEAC=1;MLEAF=0.500;MQ=59.93;MQRankSum=7.658;QD=32.00;ReadPosRankSum=-0.903;SOR=0.777	GT:AD:DP:GQ:PL	0/1:68,492:560:99:20301,0,1363
EU153402.1	7685	.	G	A	22665.06	.	AC=2;AF=1.00;AN=2;BaseQRankSum=-1.174;DP=568;ExcessHet=0.0000;FS=0.000;MLEAC=2;MLEAF=1.00;MQ=59.93;MQRankSum=-0.647;QD=25.55;ReadPosRankSum=-1.058;SOR=0.658	GT:AD:DP:GQ:PL	1/1:32,536:568:99:22679,270,0
EU153402.1	7695	.	A	C	21898.64	.	AC=1;AF=0.500;AN=2;BaseQRankSum=-1.094;DP=587;ExcessHet=0.0000;FS=0.000;MLEAC=1;MLEAF=0.500;MQ=59.93;MQRankSum=7.876;QD=33.12;ReadPosRankSum=-0.696;SOR=0.760	GT:AD:DP:GQ:PL	0/1:60,526:586:99:21906,0,936
EU153402.1	7696	.	A	G	22405.64	.	AC=1;AF=0.500;AN=2;BaseQRankSum=-1.597;DP=582;ExcessHet=0.0000;FS=0.000;MLEAC=1;MLEAF=0.500;MQ=59.93;MQRankSum=7.757;QD=29.94;ReadPosRankSum=-0.168;SOR=0.801	GT:AD:DP:GQ:PL	0/1:45,537:582:99:22413,0,273
EU153402.1	7698	.	A	C	20918.64	.	AC=1;AF=0.500;AN=2;BaseQRankSum=-0.603;DP=576;ExcessHet=0.0000;FS=0.000;MLEAC=1;MLEAF=0.500;MQ=59.93;MQRankSum=6.976;QD=29.92;ReadPosRankSum=0.585;SOR=0.811	GT:AD:DP:GQ:PL	0/1:72,504:576:99:20926,0,1506
EU153402.1	7709	.	C	A	23555.06	.	AC=2;AF=1.00;AN=2;BaseQRankSum=-2.136;DP=595;ExcessHet=0.0000;FS=0.000;MLEAC=2;MLEAF=1.00;MQ=59.94;MQRankSum=-0.550;QD=31.06;ReadPosRankSum=-0.707;SOR=0.619	GT:AD:DP:GQ:PL	1/1:28,553:581:99:23569,490,0
EU153402.1	7723	.	C	A	21197.64	.	AC=1;AF=0.500;AN=2;BaseQRankSum=0.147;DP=565;ExcessHet=0.0000;FS=0.000;MLEAC=1;MLEAF=0.500;MQ=59.95;MQRankSum=-0.624;QD=32.42;ReadPosRankSum=1.986;SOR=0.740	GT:AD:DP:GQ:PL	0/1:50,511:561:99:21205,0,561
EU153402.1	7742	.	C	T	22531.06	.	AC=2;AF=1.00;AN=2;BaseQRankSum=0.508;DP=559;ExcessHet=0.0000;FS=0.000;MLEAC=2;MLEAF=1.00;MQ=59.96;MQRankSum=-0.521;QD=28.47;ReadPosRankSum=-0.198;SOR=0.680	GT:AD:DP:GQ:PL	1/1:29,530:559:99:22545,378,0
EU153402.1	7745	.	C	T	22486.06	.	AC=2;AF=1.00;AN=2;BaseQRankSum=0.496;DP=560;ExcessHet=0.0000;FS=0.000;MLEAC=2;MLEAF=1.00;MQ=59.97;MQRankSum=-0.473;QD=30.30;ReadPosRankSum=-0.182;SOR=0.625	GT:AD:DP:GQ:PL	1/1:30,530:560:99:22500,336,0
EU153402.1	7752	.	AG	A	21291.03	.	AC=2;AF=1.00;AN=2;BaseQRankSum=-0.297;DP=559;ExcessHet=0.0000;FS=1.119;MLEAC=2;MLEAF=1.00;MQ=59.97;MQRankSum=3.524;QD=30.76;ReadPosRankSum=-0.005;SOR=0.789	GT:AD:DP:GQ:PL	1/1:36,517:553:45:21305,45,0
EU153402.1	7764	.	A	G	22171.06	.	AC=2;AF=1.00;AN=2;BaseQRankSum=0.581;DP=555;ExcessHet=0.0000;FS=1.223;MLEAC=2;MLEAF=1.00;MQ=59.98;MQRankSum=-0.339;QD=27.20;ReadPosRankSum=0.980;SOR=0.867	GT:AD:DP:GQ:PL	1/1:31,524:555:99:22185,276,0
EU153402.1	7769	.	G	A	21429.06	.	AC=2;AF=1.00;AN=2;BaseQRankSum=1.009;DP=542;ExcessHet=0.0000;FS=1.223;MLEAC=2;MLEAF=1.00;MQ=59.98;MQRankSum=-0.349;QD=30.88;ReadPosRankSum=1.162;SOR=0.937	GT:AD:DP:GQ:PL	1/1:32,510:542:99:21443,191,0
EU153402.1	7771	.	C	G	21290.06	.	AC=2;AF=1.00;AN=2;BaseQRankSum=1.071;DP=538;ExcessHet=0.0000;FS=1.215;MLEAC=2;MLEAF=1.00;MQ=59.98;MQRankSum=-0.345;QD=27.70;ReadPosRankSum=1.088;SOR=0.883	GT:AD:DP:GQ:PL	1/1:31,506:537:99:21304,222,0
EU153402.1	7810	.	A	G	21142.06	.	AC=2;AF=1.00;AN=2;BaseQRankSum=1.318;DP=535;ExcessHet=0.0000;FS=0.000;MLEAC=2;MLEAF=1.00;MQ=59.79;MQRankSum=-0.908;QD=28.57;ReadPosRankSum=0.260;SOR=0.669	GT:AD:DP:GQ:PL	1/1:29,502:531:99:21156,299,0
EU153402.1	7812	.	C	A	20106.64	.	AC=1;AF=0.500;AN=2;BaseQRankSum=0.365;DP=538;ExcessHet=0.0000;FS=2.450;MLEAC=1;MLEAF=0.500;MQ=59.76;MQRankSum=1.979;QD=28.19;ReadPosRankSum=1.127;SOR=0.362	GT:AD:DP:GQ:PL	0/1:36,487:523:40:20114,0,40
EU153402.1	7822	.	G	T	20185.64	.	AC=1;AF=0.500;AN=2;BaseQRankSum=-0.669;DP=529;ExcessHet=0.0000;FS=3.615;MLEAC=1;MLEAF=0.500;MQ=59.74;MQRankSum=2.999;QD=32.65;ReadPosRankSum=0.339;SOR=0.464	GT:AD:DP:GQ:PL	0/1:44,485:529:99:20193,0,388
EU153402.1	7826	.	A	G	21271.06	.	AC=2;AF=1.00;AN=2;BaseQRankSum=-0.692;DP=527;ExcessHet=0.0000;FS=0.000;MLEAC=2;MLEAF=1.00;MQ=59.69;MQRankSum=-1.084;QD=29.80;ReadPosRankSum=-1.294;SOR=0.635	GT:AD:DP:GQ:PL	1/1:27,500:527:99:21285,371,0
EU153402.1	7832	.	T	C	15398.64	.	AC=1;AF=0.500;AN=2;BaseQRankSum=-0.847;DP=530;ExcessHet=0.0000;FS=9.569;MLEAC=1;MLEAF=0.500;MQ=59.45;MQRankSum=5.585;QD=30.02;ReadPosRankSum=0.269;SOR=0.515	GT:AD:DP:GQ:PL	0/1:104,409:513:99:15406,0,2908
EU153402.1	7838	.	C	T	18026.04	.	AC=1;AF=0.500;AN=2;BaseQRankSum=-1.705;DP=524;ExcessHet=0.0000;FS=12.023;MLEAC=1;MLEAF=0.500;MQ=59.40;MQRankSum=9.147;QD=34.80;ReadPosRankSum=0.122;SOR=0.344	GT:AD:DP:GQ:PL	0/1:54,464:518:99:19219,0,870
EU153402.1	7839	.	C	G	17962.04	.	AC=1;AF=0.500;AN=2;BaseQRankSum=-1.118;DP=523;ExcessHet=0.0000;FS=10.140;MLEAC=1;MLEAF=0.500;MQ=59.40;MQRankSum=9.125;QD=34.68;ReadPosRankSum=-0.033;SOR=0.330	GT:AD:DP:GQ:PL	0/1:54,464:518:99:19300,0,870
EU153402.1	7847	.	T	C	21856.06	.	AC=2;AF=1.00;AN=2;BaseQRankSum=-0.699;DP=536;ExcessHet=0.0000;FS=0.000;MLEAC=2;MLEAF=1.00;MQ=59.15;MQRankSum=-1.410;QD=32.09;ReadPosRankSum=-1.082;SOR=0.634	GT:AD:DP:GQ:PL	1/1:25,511:536:99:21870,488,0
EU153402.1	7866	.	A	C	19637.64	.	AC=1;AF=0.500;AN=2;BaseQRankSum=-1.487;DP=526;ExcessHet=0.0000;FS=13.297;MLEAC=1;MLEAF=0.500;MQ=59.05;MQRankSum=7.929;QD=33.10;ReadPosRankSum=-2.497;SOR=0.454	GT:AD:DP:GQ:PL	0/1:50,474:524:99:19645,0,661
EU153402.1	7872	.	G	A	17546.64	.	AC=1;AF=0.500;AN=2;BaseQRankSum=-0.568;DP=520;ExcessHet=0.0000;FS=10.956;MLEAC=1;MLEAF=0.500;MQ=59.04;MQRankSum=7.228;QD=34.27;ReadPosRankSum=-2.579;SOR=0.524	GT:AD:DP:GQ:PL	0/1:64,448:512:99:17554,0,1340
EU153402.1	7879	.	G	T	18134.64	.	AC=1;AF=0.500;AN=2;BaseQRankSum=0.109;DP=504;ExcessHet=0.0000;FS=10.991;MLEAC=1;MLEAF=0.500;MQ=59.01;MQRankSum=7.214;QD=26.65;ReadPosRankSum=-2.677;SOR=0.547	GT:AD:DP:GQ:PL	0/1:63,438:501:99:18142,0,1327
EU153402.1	7886	.	A	G	200.64	.	AC=1;AF=0.500;AN=2;BaseQRankSum=-2.477;DP=499;ExcessHet=0.0000;FS=23.939;MLEAC=1;MLEAF=0.500;MQ=59.02;MQRankSum=-9.610;QD=0.40;ReadPosRankSum=3.808;SOR=3.130	GT:AD:DP:GQ:PL	0/1:461,38:499:99:208,0,19243
EU153402.1	7895	.	G	T	19202.06	.	AC=2;AF=1.00;AN=2;BaseQRankSum=-1.579;DP=495;ExcessHet=0.0000;FS=3.302;MLEAC=2;MLEAF=1.00;MQ=59.02;MQRankSum=-1.297;QD=26.85;ReadPosRankSum=0.894;SOR=0.286	GT:AD:DP:GQ:PL	1/1:20,447:467:99:19216,506,0
EU153402.1	7906	.	TG	T	17129.60	.	AC=1;AF=0.500;AN=2;BaseQRankSum=2.756;DP=503;ExcessHet=0.0000;FS=4.781;MLEAC=1;MLEAF=0.500;MQ=59.03;MQRankSum=5.930;QD=34.40;ReadPosRankSum=-0.736;SOR=0.819	GT:AD:DP:GQ:PL	0/1:80,418:498:99:17137,0,2101
EU153402.1	7909	.	A	G	686.64	.	AC=1;AF=0.500;AN=2;BaseQRankSum=-2.300;DP=502;ExcessHet=0.0000;FS=18.399;MLEAC=1;MLEAF=0.500;MQ=59.03;MQRankSum=-9.008;QD=1.37;ReadPosRankSum=3.072;SOR=2.023	GT:AD:DP:GQ:PL	0/1:453,49:502:99:694,0,18874
EU153402.1	7911	.	A	T	17884.64	.	AC=1;AF=0.500;AN=2;BaseQRankSum=2.066;DP=509;ExcessHet=0.0000;FS=3.757;MLEAC=1;MLEAF=0.500;MQ=59.04;MQRankSum=6.342;QD=32.61;ReadPosRankSum=-1.107;SOR=0.786	GT:AD:DP:GQ:PL	0/1:76,433:509:99:17892,0,1888
EU153402.1	7914	.	T	A	17984.64	.	AC=1;AF=0.500;AN=2;BaseQRankSum=1.900;DP=511;ExcessHet=0.0000;FS=3.684;MLEAC=1;MLEAF=0.500;MQ=59.05;MQRankSum=6.284;QD=28.79;ReadPosRankSum=-1.700;SOR=0.859	GT:AD:DP:GQ:PL	0/1:77,434:511:99:17992,0,1927
EU153402.1	7918	.	A	C	18899.64	.	AC=1;AF=0.500;AN=2;BaseQRankSum=1.849;DP=521;ExcessHet=0.0000;FS=7.222;MLEAC=1;MLEAF=0.500;MQ=59.07;MQRankSum=7.311;QD=33.68;ReadPosRankSum=-1.957;SOR=0.844	GT:AD:DP:GQ:PL	0/1:66,455:521:99:18907,0,1402
EU153402.1	7926	.	T	G	296.64	.	AC=1;AF=0.500;AN=2;BaseQRankSum=0.010;DP=512;ExcessHet=0.0000;FS=2.295;MLEAC=1;MLEAF=0.500;MQ=59.71;MQRankSum=0.442;QD=0.58;ReadPosRankSum=0.819;SOR=1.123	GT:AD:DP:GQ:PL	0/1:471,41:512:99:304,0,19603
EU153402.1	7929	.	GC	G	142.60	.	AC=1;AF=0.500;AN=2;BaseQRankSum=0.231;DP=506;ExcessHet=0.0000;FS=0.000;MLEAC=1;MLEAF=0.500;MQ=59.70;MQRankSum=-1.656;QD=0.29;ReadPosRankSum=-1.857;SOR=0.542	GT:AD:DP:GQ:PL	0/1:453,36:489:99:150,0,18909
EU153402.1	7930	.	C	T	15114.04	.	AC=1;AF=0.500;AN=2;BaseQRankSum=2.400;DP=505;ExcessHet=0.0000;FS=5.801;MLEAC=1;MLEAF=0.500;MQ=59.70;MQRankSum=-0.911;QD=32.23;ReadPosRankSum=1.325;SOR=0.309	GT:AD:DP:GQ:PL	0/1:56,413:469:99:17149,0,1108
EU153402.1	7940	.	AC	A	18146.01	.	AC=2;AF=1.00;AN=2;BaseQRankSum=1.811;DP=509;ExcessHet=0.0000;FS=6.337;MLEAC=1;MLEAF=0.500;MQ=59.76;MQRankSum=-1.025;QD=29.56;ReadPosRankSum=0.659;SOR=0.204	GT:AD:DP:GQ:PL	1/1:16,450:466:99:19445,683,0
EU153402.1	7945	.	C	T	15848.04	.	AC=1;AF=0.500;AN=2;BaseQRankSum=-0.575;DP=515;ExcessHet=0.0000;FS=3.987;MLEAC=1;MLEAF=0.500;MQ=59.76;MQRankSum=-2.067;QD=33.29;ReadPosRankSum=-0.532;SOR=0.388	GT:AD:DP:GQ:PL	0/1:58,418:476:99:17116,0,1178
EU153402.1	7959	.	T	G	159.64	.	AC=1;AF=0.500;AN=2;BaseQRankSum=0.957;DP=20;ExcessHet=0.0000;FS=2.445;MLEAC=1;MLEAF=0.500;MQ=60.00;MQRankSum=0.000;QD=8.40;ReadPosRankSum=-0.093;SOR=0.180	GT:AD:DP:GQ:PL	0/1:14,5:19:99:167,0,529
EU153402.1	8002	.	A	C	2636.64	.	AC=1;AF=0.500;AN=2;BaseQRankSum=-2.111;DP=79;ExcessHet=0.0000;FS=11.251;MLEAC=1;MLEAF=0.500;MQ=60.00;MQRankSum=0.000;QD=33.80;ReadPosRankSum=-4.580;SOR=0.105	GT:AD:DP:GQ:PL	0/1:14,64:78:99:2644,0,393
EU153402.1	8024	.	G	T	3732.64	.	AC=1;AF=0.500;AN=2;BaseQRankSum=-2.297;DP=135;ExcessHet=0.0000;FS=7.122;MLEAC=1;MLEAF=0.500;MQ=58.75;MQRankSum=4.606;QD=27.65;ReadPosRankSum=-3.343;SOR=0.775	GT:AD:DP:GQ:PL	0/1:42,93:135:99:3740,0,1481
EU153402.1	8043	.	T	A	4340.64	.	AC=1;AF=0.500;AN=2;BaseQRankSum=-2.311;DP=162;ExcessHet=0.0000;FS=13.995;MLEAC=1;MLEAF=0.500;MQ=58.18;MQRankSum=5.828;QD=26.96;ReadPosRankSum=0.989;SOR=0.777	GT:AD:DP:GQ:PL	0/1:49,112:161:99:4348,0,1693
EU153402.1	8066	.	C	T	116.64	.	AC=1;AF=0.500;AN=2;BaseQRankSum=-0.224;DP=246;ExcessHet=0.0000;FS=0.000;MLEAC=1;MLEAF=0.500;MQ=54.22;MQRankSum=2.777;QD=0.48;ReadPosRankSum=1.808;SOR=0.598	GT:AD:DP:GQ:PL	0/1:224,19:243:99:124,0,9308
EU153402.1	8067	.	A	G	107.64	.	AC=1;AF=0.500;AN=2;BaseQRankSum=-0.573;DP=248;ExcessHet=0.0000;FS=0.000;MLEAC=1;MLEAF=0.500;MQ=54.27;MQRankSum=2.753;QD=0.44;ReadPosRankSum=1.922;SOR=0.608	GT:AD:DP:GQ:PL	0/1:227,19:246:99:115,0,9434
EU153402.1	8113	.	A	G	14355.06	.	AC=2;AF=1.00;AN=2;BaseQRankSum=-1.404;DP=338;ExcessHet=0.0000;FS=5.463;MLEAC=2;MLEAF=1.00;MQ=59.32;MQRankSum=-0.519;QD=26.28;ReadPosRankSum=-0.017;SOR=0.916	GT:AD:DP:GQ:PL	1/1:8,329:337:99:14369,654,0
EU153402.1	8132	.	T	A	15940.06	.	AC=2;AF=1.00;AN=2;BaseQRankSum=-0.896;DP=394;ExcessHet=0.0000;FS=3.674;MLEAC=2;MLEAF=1.00;MQ=57.99;MQRankSum=4.590;QD=29.64;ReadPosRankSum=-1.373;SOR=1.006	GT:AD:DP:GQ:PL	1/1:15,374:389:99:15954,577,0
EU153402.1	8142	.	G	A	13400.64	.	AC=1;AF=0.500;AN=2;BaseQRankSum=-3.112;DP=406;ExcessHet=0.0000;FS=0.000;MLEAC=1;MLEAF=0.500;MQ=57.42;MQRankSum=14.325;QD=33.33;ReadPosRankSum=1.012;SOR=0.739	GT:AD:DP:GQ:PL	0/1:76,326:402:99:13408,0,1848
EU153402.1	8149	.	T	C	10788.64	.	AC=1;AF=0.500;AN=2;BaseQRankSum=-2.326;DP=404;ExcessHet=0.0000;FS=4.397;MLEAC=1;MLEAF=0.500;MQ=56.68;MQRankSum=13.398;QD=26.97;ReadPosRankSum=1.585;SOR=0.502	GT:AD:DP:GQ:PL	0/1:112,288:400:99:10796,0,3570
EU153402.1	8189	.	A	G	10816.64	.	AC=1;AF=0.500;AN=2;BaseQRankSum=0.787;DP=319;ExcessHet=0.0000;FS=2.978;MLEAC=1;MLEAF=0.500;MQ=58.97;MQRankSum=7.970;QD=23.58;ReadPosRankSum=2.602;SOR=0.471	GT:AD:DP:GQ:PL	0/1:43,265:308:99:10824,0,893
EU153402.1	8220	.	C	A	10963.64	.	AC=1;AF=0.500;AN=2;BaseQRankSum=-3.988;DP=398;ExcessHet=0.0000;FS=37.342;MLEAC=1;MLEAF=0.500;MQ=58.47;MQRankSum=9.615;QD=27.90;ReadPosRankSum=-3.376;SOR=0.834	GT:AD:DP:GQ:PL	0/1:120,273:393:99:10971,0,4197
EU153402.1	8222	.	AT	A	597.60	.	AC=1;AF=0.500;AN=2;BaseQRankSum=1.930;DP=405;ExcessHet=0.0000;FS=46.887;MLEAC=1;MLEAF=0.500;MQ=58.50;MQRankSum=-19.031;QD=1.51;ReadPosRankSum=5.042;SOR=2.647	GT:AD:DP:GQ:PL	0/1:357,40:397:99:605,0,14870
EU153402.1	8230	.	ACAGC	A	585.60	.	AC=1;AF=0.500;AN=2;BaseQRankSum=1.665;DP=401;ExcessHet=0.0000;FS=22.864;MLEAC=1;MLEAF=0.500;MQ=58.48;MQRankSum=-19.129;QD=1.46;ReadPosRankSum=5.014;SOR=2.656	GT:AD:DP:GQ:PL	0/1:361,40:401:99:593,0,15038
EU153402.1	8233	.	G	*,A	13501.04	.	AC=1,1;AF=0.500,0.500;AN=2;BaseQRankSum=-0.544;DP=392;ExcessHet=0.0000;FS=9.497;MLEAC=1,1;MLEAF=0.500,0.500;MQ=58.45;MQRankSum=-1.271;QD=34.53;ReadPosRankSum=2.008;SOR=0.160	GT:AD:DP:GQ:PL	1/2:15,40,336:391:99:15142,13511,14063,1079,0,662
EU153402.1	8241	.	A	ATC	621.60	.	AC=1;AF=0.500;AN=2;BaseQRankSum=2.260;DP=389;ExcessHet=0.0000;FS=37.374;MLEAC=1;MLEAF=0.500;MQ=58.31;MQRankSum=-18.189;QD=1.60;ReadPosRankSum=4.944;SOR=2.665	GT:AD:DP:GQ:PL	0/1:349,40:389:99:629,0,14534
EU153402.1	8242	.	A	C	12051.64	.	AC=1;AF=0.500;AN=2;BaseQRankSum=-1.799;DP=389;ExcessHet=0.0000;FS=28.720;MLEAC=1;MLEAF=0.500;MQ=58.35;MQRankSum=11.385;QD=30.98;ReadPosRankSum=-2.960;SOR=0.350	GT:AD:DP:GQ:PL	0/1:95,294:389:99:12059,0,3104
EU153402.1	8245	.	AAAAG	A	510.60	.	AC=1;AF=0.500;AN=2;BaseQRankSum=0.657;DP=400;ExcessHet=0.0000;FS=30.100;MLEAC=1;MLEAF=0.500;MQ=58.47;MQRankSum=-18.245;QD=1.29;ReadPosRankSum=4.494;SOR=2.493	GT:AD:DP:GQ:PL	0/1:358,38:396:99:518,0,14918
EU153402.1	8250	.	A	T	1320.64	.	AC=1;AF=0.500;AN=2;BaseQRankSum=2.404;DP=393;ExcessHet=0.0000;FS=25.181;MLEAC=1;MLEAF=0.500;MQ=58.42;MQRankSum=-14.314;QD=3.61;ReadPosRankSum=3.480;SOR=1.959	GT:AD:DP:GQ:PL	0/1:312,54:366:99:1328,0,12938
EU153402.1	8251	.	A	AAG	11403.01	.	AC=1;AF=0.500;AN=2;BaseQRankSum=-1.253;DP=397;ExcessHet=0.0000;FS=32.490;MLEAC=1;MLEAF=0.500;MQ=58.43;MQRankSum=12.114;QD=30.90;ReadPosRankSum=-2.474;SOR=0.217	GT:AD:DP:GQ:PL	0/1:80,289:369:99:11839,0,2462
EU153402.1	8255	.	G	GAAAAGA	7621.60	.	AC=1;AF=0.500;AN=2;BaseQRankSum=-1.499;DP=407;ExcessHet=0.0000;FS=11.275;MLEAC=1;MLEAF=0.500;MQ=58.52;MQRankSum=7.868;QD=22.96;ReadPosRankSum=-1.697;SOR=0.303	GT:AD:DP:GQ:PL	0/1:95,237:332:99:7629,0,3264
EU153402.1	8257	.	A	T	426.64	.	AC=1;AF=0.500;AN=2;BaseQRankSum=0.512;DP=409;ExcessHet=0.0000;FS=13.967;MLEAC=1;MLEAF=0.500;MQ=58.52;MQRankSum=-18.327;QD=1.04;ReadPosRankSum=3.127;SOR=2.070	GT:AD:DP:GQ:PL	0/1:372,37:409:99:434,0,15502
EU153402.1	8261	.	AT	A	498.60	.	AC=1;AF=0.500;AN=2;BaseQRankSum=0.101;DP=402;ExcessHet=0.0000;FS=16.823;MLEAC=1;MLEAF=0.500;MQ=58.50;MQRankSum=-17.762;QD=1.30;ReadPosRankSum=2.490;SOR=1.941	GT:AD:DP:GQ:PL	0/1:348,37:385:99:506,0,14494
EU153402.1	8264	.	A	C	462.64	.	AC=1;AF=0.500;AN=2;BaseQRankSum=-0.058;DP=406;ExcessHet=0.0000;FS=16.634;MLEAC=1;MLEAF=0.500;MQ=58.53;MQRankSum=-18.283;QD=1.17;ReadPosRankSum=2.124;SOR=1.862	GT:AD:DP:GQ:PL	0/1:360,37:397:99:470,0,15005
EU153402.1	8276	.	G	A	3825.64	.	AC=1;AF=0.500;AN=2;BaseQRankSum=-0.106;DP=429;ExcessHet=0.0000;FS=0.000;MLEAC=1;MLEAF=0.500;MQ=58.80;MQRankSum=-9.333;QD=8.96;ReadPosRankSum=0.037;SOR=0.704	GT:AD:DP:GQ:PL	0/1:306,121:427:99:3833,0,12312
EU153402.1	8285	.	T	C	12768.64	.	AC=1;AF=0.500;AN=2;BaseQRankSum=0.406;DP=442;ExcessHet=0.0000;FS=2.970;MLEAC=1;MLEAF=0.500;MQ=58.99;MQRankSum=9.056;QD=29.35;ReadPosRankSum=-1.012;SOR=0.479	GT:AD:DP:GQ:PL	0/1:116,319:435:99:12776,0,3714
EU153402.1	8286	.	G	A	78.64	.	AC=1;AF=0.500;AN=2;BaseQRankSum=1.368;DP=440;ExcessHet=0.0000;FS=1.106;MLEAC=1;MLEAF=0.500;MQ=59.03;MQRankSum=1.544;QD=0.18;ReadPosRankSum=0.007;SOR=0.389	GT:AD:DP:GQ:PL	0/1:398,33:431:86:86,0,16164
EU153402.1	8287	.	A	G	867.64	.	AC=1;AF=0.500;AN=2;BaseQRankSum=0.513;DP=442;ExcessHet=0.0000;FS=0.900;MLEAC=1;MLEAF=0.500;MQ=59.03;MQRankSum=-15.159;QD=1.96;ReadPosRankSum=0.994;SOR=0.942	GT:AD:DP:GQ:PL	0/1:393,49:442:99:875,0,16355
EU153402.1	8298	.	G	A	14777.64	.	AC=1;AF=0.500;AN=2;BaseQRankSum=-0.663;DP=450;ExcessHet=0.0000;FS=4.441;MLEAC=1;MLEAF=0.500;MQ=59.16;MQRankSum=10.055;QD=32.84;ReadPosRankSum=0.327;SOR=0.438	GT:AD:DP:GQ:PL	0/1:90,360:450:99:14785,0,2675
EU153402.1	8314	.	T	G	13870.64	.	AC=1;AF=0.500;AN=2;BaseQRankSum=0.064;DP=473;ExcessHet=0.0000;FS=1.324;MLEAC=1;MLEAF=0.500;MQ=59.45;MQRankSum=7.063;QD=29.77;ReadPosRankSum=-0.409;SOR=0.573	GT:AD:DP:GQ:PL	0/1:116,350:466:99:13878,0,3801
EU153402.1	8325	.	G	A	16168.64	.	AC=1;AF=0.500;AN=2;BaseQRankSum=1.339;DP=474;ExcessHet=0.0000;FS=0.718;MLEAC=1;MLEAF=0.500;MQ=59.77;MQRankSum=5.867;QD=34.11;ReadPosRankSum=0.639;SOR=0.585	GT:AD:DP:GQ:PL	0/1:81,393:474:99:16176,0,2218
EU153402.1	8340	.	T	C	19315.06	.	AC=2;AF=1.00;AN=2;BaseQRankSum=1.032;DP=492;ExcessHet=0.0000;FS=0.000;MLEAC=2;MLEAF=1.00;MQ=59.89;MQRankSum=-0.471;QD=28.88;ReadPosRankSum=1.244;SOR=0.696	GT:AD:DP:GQ:PL	1/1:26,463:489:99:19329,302,0
EU153402.1	8385	.	T	A	19245.64	.	AC=1;AF=0.500;AN=2;BaseQRankSum=-0.586;DP=529;ExcessHet=0.0000;FS=0.000;MLEAC=1;MLEAF=0.500;MQ=60.00;MQRankSum=0.000;QD=31.07;ReadPosRankSum=0.851;SOR=0.634	GT:AD:DP:GQ:PL	0/1:61,467:528:99:19253,0,1156
EU153402.1	8422	.	A	C	15989.64	.	AC=1;AF=0.500;AN=2;BaseQRankSum=0.507;DP=515;ExcessHet=0.0000;FS=0.769;MLEAC=1;MLEAF=0.500;MQ=60.00;MQRankSum=0.000;QD=32.43;ReadPosRankSum=0.466;SOR=0.819	GT:AD:DP:GQ:PL	0/1:70,423:493:99:15997,0,1473
EU153402.1	8425	.	A	G	18928.64	.	AC=1;AF=0.500;AN=2;BaseQRankSum=-1.036;DP=512;ExcessHet=0.0000;FS=0.000;MLEAC=1;MLEAF=0.500;MQ=60.00;MQRankSum=0.000;QD=29.28;ReadPosRankSum=-0.046;SOR=0.687	GT:AD:DP:GQ:PL	0/1:56,456:512:99:18936,0,979
EU153402.1	8448	.	A	T	21464.06	.	AC=2;AF=1.00;AN=2;BaseQRankSum=0.131;DP=520;ExcessHet=0.0000;FS=0.000;MLEAC=2;MLEAF=1.00;MQ=60.00;MQRankSum=0.000;QD=26.35;ReadPosRankSum=-0.001;SOR=0.571	GT:AD:DP:GQ:PL	1/1:20,499:519:99:21478,661,0
EU153402.1	8451	.	A	G	21367.06	.	AC=2;AF=1.00;AN=2;BaseQRankSum=0.170;DP=522;ExcessHet=0.0000;FS=0.000;MLEAC=2;MLEAF=1.00;MQ=60.00;MQRankSum=0.000;QD=31.77;ReadPosRankSum=0.116;SOR=0.403	GT:AD:DP:GQ:PL	1/1:23,498:521:99:21381,595,0
EU153402.1	8461	.	A	G	18697.64	.	AC=1;AF=0.500;AN=2;BaseQRankSum=2.299;DP=533;ExcessHet=0.0000;FS=0.000;MLEAC=1;MLEAF=0.500;MQ=60.00;MQRankSum=0.000;QD=30.93;ReadPosRankSum=0.996;SOR=0.684	GT:AD:DP:GQ:PL	0/1:66,458:524:99:18705,0,1191
EU153402.1	8515	.	A	G	15269.06	.	AC=2;AF=1.00;AN=2;BaseQRankSum=-1.003;DP=444;ExcessHet=0.0000;FS=6.327;MLEAC=2;MLEAF=1.00;MQ=60.00;MQRankSum=0.000;QD=31.23;ReadPosRankSum=0.880;SOR=0.254	GT:AD:DP:GQ:PL	1/1:26,393:419:99:15283,285,0
EU153402.1	8536	.	C	T	16135.64	.	AC=1;AF=0.500;AN=2;BaseQRankSum=0.144;DP=433;ExcessHet=0.0000;FS=4.912;MLEAC=1;MLEAF=0.500;MQ=60.00;MQRankSum=0.000;QD=29.25;ReadPosRankSum=0.486;SOR=0.256	GT:AD:DP:GQ:PL	0/1:40,391:431:99:16143,0,362
EU153402.1	8599	.	C	T	16355.64	.	AC=1;AF=0.500;AN=2;BaseQRankSum=-1.428;DP=437;ExcessHet=0.0000;FS=0.000;MLEAC=1;MLEAF=0.500;MQ=59.92;MQRankSum=9.642;QD=27.98;ReadPosRankSum=-0.974;SOR=0.750	GT:AD:DP:GQ:PL	0/1:35,400:435:99:16363,0,266
EU153402.1	8602	.	C	T	13458.64	.	AC=1;AF=0.500;AN=2;BaseQRankSum=0.718;DP=442;ExcessHet=0.0000;FS=2.472;MLEAC=1;MLEAF=0.500;MQ=59.92;MQRankSum=6.432;QD=31.15;ReadPosRankSum=-1.140;SOR=0.717	GT:AD:DP:GQ:PL	0/1:71,361:432:99:13466,0,1691
EU153402.1	8622	.	A	G	17376.05	.	AC=2;AF=1.00;AN=2;BaseQRankSum=-0.546;DP=454;ExcessHet=0.0000;FS=0.000;MLEAC=2;MLEAF=1.00;MQ=59.92;MQRankSum=0.000;QD=33.98;ReadPosRankSum=-0.239;SOR=0.603	GT:AD:DP:GQ:PL	1/1:16,419:435:99:18110,589,0
EU153402.1	8630	.	CAGTT	C	313.60	.	AC=1;AF=0.500;AN=2;BaseQRankSum=2.539;DP=459;ExcessHet=0.0000;FS=0.000;MLEAC=1;MLEAF=0.500;MQ=59.92;MQRankSum=0.000;QD=0.74;ReadPosRankSum=-0.358;SOR=0.716	GT:AD:DP:GQ:PL	0/1:380,45:425:99:321,0,15716
EU153402.1	8641	.	G	T	17601.06	.	AC=2;AF=1.00;AN=2;BaseQRankSum=-0.097;DP=449;ExcessHet=0.0000;FS=1.655;MLEAC=2;MLEAF=1.00;MQ=59.92;MQRankSum=0.000;QD=24.51;ReadPosRankSum=-1.432;SOR=0.354	GT:AD:DP:GQ:PL	1/1:16,409:425:99:17615,559,0
EU153402.1	8642	.	A	T	17031.64	.	AC=1;AF=0.500;AN=2;BaseQRankSum=-1.393;DP=448;ExcessHet=0.0000;FS=0.000;MLEAC=1;MLEAF=0.500;MQ=59.92;MQRankSum=9.635;QD=34.23;ReadPosRankSum=-2.409;SOR=0.516	GT:AD:DP:GQ:PL	0/1:36,411:447:99:17039,0,275
EU153402.1	8681	.	T	G	19291.06	.	AC=2;AF=1.00;AN=2;BaseQRankSum=0.649;DP=457;ExcessHet=0.0000;FS=0.000;MLEAC=2;MLEAF=1.00;MQ=59.92;MQRankSum=-0.502;QD=28.12;ReadPosRankSum=1.127;SOR=0.310	GT:AD:DP:GQ:PL	1/1:14,443:457:99:19305,746,0
EU153402.1	8710	.	A	T	17857.06	.	AC=2;AF=1.00;AN=2;BaseQRankSum=-1.315;DP=476;ExcessHet=0.0000;FS=0.000;MLEAC=2;MLEAF=1.00;MQ=59.92;MQRankSum=11.852;QD=33.27;ReadPosRankSum=-0.221;SOR=0.711	GT:AD:DP:GQ:PL	1/1:25,432:457:99:17871,249,0
EU153402.1	8712	.	T	A	17846.05	.	AC=2;AF=1.00;AN=2;BaseQRankSum=-1.479;DP=472;ExcessHet=0.0000;FS=0.000;MLEAC=2;MLEAF=1.00;MQ=59.92;MQRankSum=11.770;QD=27.97;ReadPosRankSum=-0.145;SOR=0.694	GT:AD:DP:GQ:PL	1/1:25,447:472:99:18989,296,0
EU153402.1	8730	.	T	G	19716.06	.	AC=2;AF=1.00;AN=2;BaseQRankSum=0.573;DP=460;ExcessHet=0.0000;FS=0.000;MLEAC=2;MLEAF=1.00;MQ=59.94;MQRankSum=-0.345;QD=33.91;ReadPosRankSum=0.102;SOR=0.593	GT:AD:DP:GQ:PL	1/1:11,449:460:99:19730,910,0
EU153402.1	8758	.	A	G	20359.06	.	AC=2;AF=1.00;AN=2;BaseQRankSum=3.283;DP=491;ExcessHet=0.0000;FS=0.000;MLEAC=2;MLEAF=1.00;MQ=60.00;MQRankSum=-0.153;QD=29.13;ReadPosRankSum=1.938;SOR=0.649	GT:AD:DP:GQ:PL	1/1:13,471:484:99:20373,872,0
EU153402.1	8761	.	T	G	18488.05	.	AC=2;AF=1.00;AN=2;BaseQRankSum=0.538;DP=493;ExcessHet=0.0000;FS=1.396;MLEAC=2;MLEAF=1.00;MQ=60.00;MQRankSum=-0.200;QD=28.73;ReadPosRankSum=-0.044;SOR=0.465	GT:AD:DP:GQ:PL	1/1:20,452:472:99:18670,523,0
EU153402.1	8780	.	A	C	18338.06	.	AC=2;AF=1.00;AN=2;BaseQRankSum=0.299;DP=470;ExcessHet=0.0000;FS=0.000;MLEAC=2;MLEAF=1.00;MQ=60.00;MQRankSum=-0.205;QD=34.37;ReadPosRankSum=1.707;SOR=0.732	GT:AD:DP:GQ:PL	1/1:20,429:449:99:18352,452,0
EU153402.1	8782	.	A	G	13840.64	.	AC=1;AF=0.500;AN=2;BaseQRankSum=0.227;DP=470;ExcessHet=0.0000;FS=0.000;MLEAC=1;MLEAF=0.500;MQ=60.00;MQRankSum=-0.508;QD=30.42;ReadPosRankSum=0.146;SOR=0.701	GT:AD:DP:GQ:PL	0/1:95,360:455:99:13848,0,2681
EU153402.1	8787	.	T	TCA	18056.60	.	AC=1;AF=0.500;AN=2;BaseQRankSum=-0.292;DP=470;ExcessHet=0.0000;FS=5.709;MLEAC=1;MLEAF=0.500;MQ=60.00;MQRankSum=-0.280;QD=30.69;ReadPosRankSum=0.586;SOR=0.555	GT:AD:DP:GQ:PL	0/1:36,434:470:99:18064,0,205
EU153402.1	8788	.	GGA	G	18056.60	.	AC=1;AF=0.500;AN=2;BaseQRankSum=0.045;DP=474;ExcessHet=0.0000;FS=5.709;MLEAC=1;MLEAF=0.500;MQ=60.00;MQRankSum=-0.280;QD=26.37;ReadPosRankSum=0.628;SOR=0.555	GT:AD:DP:GQ:PL	0/1:36,434:470:99:18064,0,205
EU153402.1	8806	.	A	C	19777.05	.	AC=2;AF=1.00;AN=2;BaseQRankSum=-0.261;DP=474;ExcessHet=0.0000;FS=0.000;MLEAC=2;MLEAF=1.00;MQ=60.00;MQRankSum=-0.156;QD=28.91;ReadPosRankSum=-1.235;SOR=0.840	GT:AD:DP:GQ:PL	1/1:13,456:469:99:19935,827,0
EU153402.1	8814	.	C	T	19591.05	.	AC=2;AF=1.00;AN=2;BaseQRankSum=-0.552;DP=466;ExcessHet=0.0000;FS=1.827;MLEAC=2;MLEAF=1.00;MQ=60.00;MQRankSum=-0.157;QD=29.21;ReadPosRankSum=-1.347;SOR=0.880	GT:AD:DP:GQ:PL	1/1:13,450:463:99:19665,809,0
EU153402.1	8828	.	T	C	19606.06	.	AC=2;AF=1.00;AN=2;BaseQRankSum=-0.778;DP=462;ExcessHet=0.0000;FS=1.817;MLEAC=2;MLEAF=1.00;MQ=60.00;MQRankSum=-0.157;QD=33.31;ReadPosRankSum=-1.905;SOR=0.703	GT:AD:DP:GQ:PL	1/1:13,449:462:99:19620,806,0
EU153402.1	8835	.	A	G	18735.06	.	AC=2;AF=1.00;AN=2;BaseQRankSum=-0.529;DP=470;ExcessHet=0.0000;FS=2.869;MLEAC=2;MLEAF=1.00;MQ=60.00;MQRankSum=-0.228;QD=25.45;ReadPosRankSum=-0.961;SOR=0.800	GT:AD:DP:GQ:PL	1/1:25,443:468:99:18749,284,0
EU153402.1	8838	.	G	T	18661.06	.	AC=2;AF=1.00;AN=2;BaseQRankSum=-0.516;DP=463;ExcessHet=0.0000;FS=5.161;MLEAC=2;MLEAF=1.00;MQ=60.00;MQRankSum=-0.224;QD=25.77;ReadPosRankSum=-2.010;SOR=0.669	GT:AD:DP:GQ:PL	1/1:24,439:463:99:18675,314,0
EU153402.1	8853	.	GCT	G	16183.60	.	AC=1;AF=0.500;AN=2;BaseQRankSum=-0.860;DP=449;ExcessHet=0.0000;FS=2.063;MLEAC=1;MLEAF=0.500;MQ=60.00;MQRankSum=-0.302;QD=29.88;ReadPosRankSum=0.580;SOR=0.769	GT:AD:DP:GQ:PL	0/1:38,395:433:99:16191,0,391
EU153402.1	8858	.	T	TCC	16980.60	.	AC=1;AF=0.500;AN=2;BaseQRankSum=-1.308;DP=453;ExcessHet=0.0000;FS=0.967;MLEAC=1;MLEAF=0.500;MQ=60.00;MQRankSum=-0.299;QD=30.84;ReadPosRankSum=0.772;SOR=0.760	GT:AD:DP:GQ:PL	0/1:38,408:446:99:16988,0,368
EU153402.1	8873	.	G	T	18705.06	.	AC=2;AF=1.00;AN=2;BaseQRankSum=-2.333;DP=460;ExcessHet=0.0000;FS=1.285;MLEAC=2;MLEAF=1.00;MQ=60.00;MQRankSum=-0.214;QD=29.89;ReadPosRankSum=1.577;SOR=0.605	GT:AD:DP:GQ:PL	1/1:22,438:460:99:18719,415,0
EU153402.1	8881	.	T	C	20738.06	.	AC=2;AF=1.00;AN=2;BaseQRankSum=0.433;DP=524;ExcessHet=0.0000;FS=0.000;MLEAC=2;MLEAF=1.00;MQ=60.00;MQRankSum=-0.226;QD=30.38;ReadPosRankSum=1.687;SOR=0.653	GT:AD:DP:GQ:PL	1/1:27,491:518:99:20752,410,0
EU153402.1	8933	.	G	A	19751.06	.	AC=2;AF=1.00;AN=2;BaseQRankSum=-0.888;DP=489;ExcessHet=0.0000;FS=1.517;MLEAC=2;MLEAF=1.00;MQ=60.00;MQRankSum=0.000;QD=29.01;ReadPosRankSum=-0.604;SOR=0.805	GT:AD:DP:GQ:PL	1/1:19,464:483:99:19765,602,0
EU153402.1	8955	.	A	C	20236.06	.	AC=2;AF=1.00;AN=2;BaseQRankSum=1.022;DP=496;ExcessHet=0.0000;FS=3.203;MLEAC=2;MLEAF=1.00;MQ=60.00;MQRankSum=0.000;QD=27.19;ReadPosRankSum=-0.307;SOR=0.568	GT:AD:DP:GQ:PL	1/1:23,473:496:99:20250,458,0
EU153402.1	8966	.	A	G	19651.06	.	AC=2;AF=1.00;AN=2;BaseQRankSum=-1.740;DP=485;ExcessHet=0.0000;FS=1.321;MLEAC=2;MLEAF=1.00;MQ=60.00;MQRankSum=0.000;QD=33.81;ReadPosRankSum=-0.159;SOR=0.600	GT:AD:DP:GQ:PL	1/1:24,461:485:99:19665,380,0
EU153402.1	8969	.	G	A	19561.06	.	AC=2;AF=1.00;AN=2;BaseQRankSum=-2.094;DP=481;ExcessHet=0.0000;FS=1.297;MLEAC=2;MLEAF=1.00;MQ=60.00;MQRankSum=0.000;QD=29.49;ReadPosRankSum=-0.001;SOR=0.580	GT:AD:DP:GQ:PL	1/1:23,458:481:99:19575,413,0
EU153402.1	8979	.	C	G	19014.06	.	AC=2;AF=1.00;AN=2;BaseQRankSum=-1.938;DP=465;ExcessHet=0.0000;FS=3.120;MLEAC=2;MLEAF=1.00;MQ=60.00;MQRankSum=0.000;QD=32.16;ReadPosRankSum=-1.128;SOR=0.569	GT:AD:DP:GQ:PL	1/1:21,444:465:99:19028,455,0
EU153402.1	8985	.	A	AC	18871.03	.	AC=2;AF=1.00;AN=2;BaseQRankSum=-1.941;DP=466;ExcessHet=0.0000;FS=3.068;MLEAC=2;MLEAF=1.00;MQ=60.00;MQRankSum=0.000;QD=28.53;ReadPosRankSum=-1.659;SOR=0.466	GT:AD:DP:GQ:PL	1/1:20,440:460:99:18885,486,0
EU153402.1	8986	.	A	ATAC	19381.03	.	AC=2;AF=1.00;AN=2;BaseQRankSum=-1.405;DP=465;ExcessHet=0.0000;FS=4.452;MLEAC=2;MLEAF=1.00;MQ=60.00;MQRankSum=0.000;QD=30.25;ReadPosRankSum=0.111;SOR=0.376	GT:AD:DP:GQ:PL	1/1:12,443:455:99:19395,830,0
EU153402.1	9000	.	G	C	18571.06	.	AC=2;AF=1.00;AN=2;BaseQRankSum=0.085;DP=447;ExcessHet=0.0000;FS=4.334;MLEAC=2;MLEAF=1.00;MQ=60.00;MQRankSum=0.000;QD=35.37;ReadPosRankSum=0.775;SOR=0.268	GT:AD:DP:GQ:PL	1/1:13,430:443:99:18585,748,0
EU153402.1	9028	.	C	T	16107.06	.	AC=2;AF=1.00;AN=2;BaseQRankSum=1.873;DP=448;ExcessHet=0.0000;FS=1.157;MLEAC=2;MLEAF=1.00;MQ=60.00;MQRankSum=0.000;QD=27.31;ReadPosRankSum=3.789;SOR=0.537	GT:AD:DP:GQ:PL	1/1:25,409:434:99:16121,200,0
EU153402.1	9029	.	C	A	18317.06	.	AC=2;AF=1.00;AN=2;BaseQRankSum=1.321;DP=445;ExcessHet=0.0000;FS=1.430;MLEAC=2;MLEAF=1.00;MQ=60.00;MQRankSum=0.000;QD=28.05;ReadPosRankSum=1.774;SOR=0.625	GT:AD:DP:GQ:PL	1/1:17,424:441:99:18331,583,0
EU153402.1	9048	.	C	G	19477.06	.	AC=2;AF=1.00;AN=2;BaseQRankSum=1.045;DP=484;ExcessHet=0.0000;FS=2.716;MLEAC=2;MLEAF=1.00;MQ=60.00;MQRankSum=0.000;QD=32.24;ReadPosRankSum=2.087;SOR=0.491	GT:AD:DP:GQ:PL	1/1:26,458:484:99:19491,364,0
EU153402.1	9063	.	T	G	204.64	.	AC=1;AF=0.500;AN=2;BaseQRankSum=-1.287;DP=503;ExcessHet=0.0000;FS=5.434;MLEAC=1;MLEAF=0.500;MQ=60.00;MQRankSum=0.000;QD=0.41;ReadPosRankSum=-2.683;SOR=1.362	GT:AD:DP:GQ:PL	0/1:460,39:499:99:212,0,19106
EU153402.1	9066	.	C	T	17523.64	.	AC=1;AF=0.500;AN=2;BaseQRankSum=0.201;DP=507;ExcessHet=0.0000;FS=6.401;MLEAC=1;MLEAF=0.500;MQ=60.00;MQRankSum=0.000;QD=33.13;ReadPosRankSum=0.967;SOR=0.381	GT:AD:DP:GQ:PL	0/1:75,424:499:99:17531,0,1873
EU153402.1	9067	.	A	G	17613.64	.	AC=1;AF=0.500;AN=2;BaseQRankSum=0.285;DP=502;ExcessHet=0.0000;FS=6.416;MLEAC=1;MLEAF=0.500;MQ=60.00;MQRankSum=0.000;QD=29.82;ReadPosRankSum=0.658;SOR=0.395	GT:AD:DP:GQ:PL	0/1:75,426:501:99:17621,0,1867
EU153402.1	9068	.	C	T	17826.64	.	AC=1;AF=0.500;AN=2;BaseQRankSum=0.811;DP=505;ExcessHet=0.0000;FS=6.394;MLEAC=1;MLEAF=0.500;MQ=60.00;MQRankSum=0.000;QD=31.27;ReadPosRankSum=1.154;SOR=0.397	GT:AD:DP:GQ:PL	0/1:74,431:505:99:17834,0,1810
EU153402.1	9081	.	G	A	1606.64	.	AC=1;AF=0.500;AN=2;BaseQRankSum=-2.571;DP=514;ExcessHet=0.0000;FS=2.501;MLEAC=1;MLEAF=0.500;MQ=60.00;MQRankSum=0.000;QD=3.19;ReadPosRankSum=-0.114;SOR=0.753	GT:AD:DP:GQ:PL	0/1:421,83:504:99:1614,0,16087
EU153402.1	9088	.	T	G	15961.64	.	AC=1;AF=0.500;AN=2;BaseQRankSum=-1.982;DP=507;ExcessHet=0.0000;FS=3.116;MLEAC=1;MLEAF=0.500;MQ=60.00;MQRankSum=0.000;QD=31.99;ReadPosRankSum=0.606;SOR=0.460	GT:AD:DP:GQ:PL	0/1:103,396:499:99:15969,0,3135
EU153402.1	9108	.	T	A	2086.64	.	AC=1;AF=0.500;AN=2;BaseQRankSum=1.341;DP=518;ExcessHet=0.0000;FS=3.569;MLEAC=1;MLEAF=0.500;MQ=60.00;MQRankSum=0.000;QD=4.05;ReadPosRankSum=1.008;SOR=1.100	GT:AD:DP:GQ:PL	0/1:432,83:515:99:2094,0,17809
EU153402.1	9120	.	C	A	293.64	.	AC=1;AF=0.500;AN=2;BaseQRankSum=0.919;DP=125;ExcessHet=0.0000;FS=1.047;MLEAC=1;MLEAF=0.500;MQ=60.00;MQRankSum=0.000;QD=2.37;ReadPosRankSum=-0.789;SOR=0.742	GT:AD:DP:GQ:PL	0/1:109,15:124:99:301,0,4309
EU153402.1	9124	.	A	G	476.64	.	AC=1;AF=0.500;AN=2;BaseQRankSum=1.368;DP=126;ExcessHet=0.0000;FS=0.000;MLEAC=1;MLEAF=0.500;MQ=59.83;MQRankSum=0.450;QD=3.88;ReadPosRankSum=-0.102;SOR=0.793	GT:AD:DP:GQ:PL	0/1:104,19:123:99:484,0,4248
EU153402.1	9146	.	A	C	4820.64	.	AC=1;AF=0.500;AN=2;BaseQRankSum=-1.296;DP=131;ExcessHet=0.0000;FS=0.000;MLEAC=1;MLEAF=0.500;MQ=59.38;MQRankSum=-0.599;QD=30.81;ReadPosRankSum=-0.879;SOR=0.639	GT:AD:DP:GQ:PL	0/1:11,120:131:37:4828,0,37
EU153402.1	9147	.	A	G	120.64	.	AC=1;AF=0.500;AN=2;BaseQRankSum=-0.988;DP=131;ExcessHet=0.0000;FS=2.605;MLEAC=1;MLEAF=0.500;MQ=59.38;MQRankSum=-1.075;QD=0.93;ReadPosRankSum=1.208;SOR=0.934	GT:AD:DP:GQ:PL	0/1:118,12:130:99:128,0,4755
EU153402.1	9150	.	T	C	1349.64	.	AC=1;AF=0.500;AN=2;BaseQRankSum=2.541;DP=127;ExcessHet=0.0000;FS=6.016;MLEAC=1;MLEAF=0.500;MQ=59.36;MQRankSum=1.380;QD=10.88;ReadPosRankSum=2.212;SOR=0.830	GT:AD:DP:GQ:PL	0/1:85,39:124:99:1357,0,3333
EU153402.1	9155	.	G	GAT	480.60	.	AC=1;AF=0.500;AN=2;BaseQRankSum=0.730;DP=122;ExcessHet=0.0000;FS=0.000;MLEAC=1;MLEAF=0.500;MQ=59.33;MQRankSum=0.881;QD=3.94;ReadPosRankSum=0.435;SOR=0.776	GT:AD:DP:GQ:PL	0/1:103,19:122:99:488,0,4268
EU153402.1	9157	.	GGC	G	486.60	.	AC=1;AF=0.500;AN=2;BaseQRankSum=0.215;DP=120;ExcessHet=0.0000;FS=0.938;MLEAC=1;MLEAF=0.500;MQ=59.32;MQRankSum=0.890;QD=4.06;ReadPosRankSum=0.563;SOR=0.742	GT:AD:DP:GQ:PL	0/1:101,19:120:99:494,0,4184
EU153402.1	9164	.	G	A	144.64	.	AC=1;AF=0.500;AN=2;BaseQRankSum=-1.030;DP=114;ExcessHet=0.0000;FS=2.769;MLEAC=1;MLEAF=0.500;MQ=59.29;MQRankSum=-1.024;QD=1.27;ReadPosRankSum=-0.020;SOR=1.259	GT:AD:DP:GQ:PL	0/1:103,11:114:99:152,0,4291
EU153402.1	9167	.	T	G	3518.64	.	AC=1;AF=0.500;AN=2;BaseQRankSum=-0.611;DP=111;ExcessHet=0.0000;FS=2.989;MLEAC=1;MLEAF=0.500;MQ=59.11;MQRankSum=0.943;QD=31.70;ReadPosRankSum=1.467;SOR=0.610	GT:AD:DP:GQ:PL	0/1:25,86:111:99:3526,0,791
EU153402.1	9175	.	C	G	3762.64	.	AC=1;AF=0.500;AN=2;BaseQRankSum=-0.074;DP=108;ExcessHet=0.0000;FS=1.007;MLEAC=1;MLEAF=0.500;MQ=58.93;MQRankSum=1.179;QD=34.84;ReadPosRankSum=2.784;SOR=0.718	GT:AD:DP:GQ:PL	0/1:17,91:108:99:3770,0,419
EU153402.1	9176	.	A	G	3720.64	.	AC=1;AF=0.500;AN=2;BaseQRankSum=0.676;DP=107;ExcessHet=0.0000;FS=1.012;MLEAC=1;MLEAF=0.500;MQ=58.92;MQRankSum=1.165;QD=34.77;ReadPosRankSum=3.144;SOR=0.746	GT:AD:DP:GQ:PL	0/1:17,90:107:99:3728,0,422
EU153402.1	9184	.	T	A	1332.06	.	AC=1;AF=0.500;AN=2;BaseQRankSum=1.515;DP=100;ExcessHet=0.0000;FS=0.000;MLEAC=1;MLEAF=0.500;MQ=58.79;MQRankSum=1.802;QD=19.88;ReadPosRankSum=0.690;SOR=0.638	GT:AD:DP:GQ:PL	0/1:33,34:67:99:1328,0,1262
EU153402.1	9185	.	G	A	369.64	.	AC=1;AF=0.500;AN=2;BaseQRankSum=-0.233;DP=99;ExcessHet=0.0000;FS=3.831;MLEAC=1;MLEAF=0.500;MQ=58.77;MQRankSum=1.164;QD=3.73;ReadPosRankSum=2.191;SOR=1.055	GT:AD:DP:GQ:PL	0/1:84,15:99:99:377,0,3461
EU153402.1	9186	.	A	G	777.64	.	AC=1;AF=0.500;AN=2;BaseQRankSum=0.824;DP=98;ExcessHet=0.0000;FS=0.890;MLEAC=1;MLEAF=0.500;MQ=58.94;MQRankSum=-1.531;QD=7.94;ReadPosRankSum=2.852;SOR=0.816	GT:AD:DP:GQ:PL	0/1:74,24:98:99:785,0,3035
EU153402.1	9187	.	T	C	1254.64	.	AC=1;AF=0.500;AN=2;BaseQRankSum=1.417;DP=98;ExcessHet=0.0000;FS=0.000;MLEAC=1;MLEAF=0.500;MQ=58.94;MQRankSum=1.391;QD=14.10;ReadPosRankSum=-0.692;SOR=0.659	GT:AD:DP:GQ:PL	0/1:55,34:89:99:1262,0,2207
EU153402.1	9199	.	GGGTAGAAAAA	G	86.60	.	AC=1;AF=0.500;AN=2;BaseQRankSum=-0.603;DP=187;ExcessHet=0.0000;FS=7.974;MLEAC=1;MLEAF=0.500;MQ=49.46;MQRankSum=3.511;QD=0.49;ReadPosRankSum=1.639;SOR=1.197	GT:AD:DP:GQ:PL	0/1:164,14:178:94:94,0,6844
EU153402.1	9203	.	A	G	1412.04	.	AC=1;AF=0.500;AN=2;BaseQRankSum=-0.362;DP=115;ExcessHet=0.0000;FS=6.444;MLEAC=1;MLEAF=0.500;MQ=55.02;MQRankSum=4.050;QD=14.12;ReadPosRankSum=-2.015;SOR=0.307	GT:AD:DP:GQ:PL	0/1:54,46:100:99:1769,0,1956
EU153402.1	9207	.	AAAC	A	175.04	.	AC=1;AF=0.500;AN=2;BaseQRankSum=-1.029;DP=179;ExcessHet=0.0000;FS=3.082;MLEAC=1;MLEAF=0.500;MQ=48.93;MQRankSum=4.707;QD=1.10;ReadPosRankSum=-1.438;SOR=0.873	GT:AD:DP:GQ:PL	0/1:136,23:159:99:557,0,5067
EU153402.1	9246	.	A	G	255.64	.	AC=1;AF=0.500;AN=2;BaseQRankSum=1.205;DP=122;ExcessHet=0.0000;FS=5.843;MLEAC=1;MLEAF=0.500;MQ=52.69;MQRankSum=3.536;QD=2.10;ReadPosRankSum=-1.467;SOR=1.260	GT:AD:DP:GQ:PL	0/1:108,14:122:99:263,0,4493
EU153402.1	9249	.	A	AC	279.60	.	AC=1;AF=0.500;AN=2;BaseQRankSum=-2.134;DP=99;ExcessHet=0.0000;FS=2.457;MLEAC=1;MLEAF=0.500;MQ=54.10;MQRankSum=2.877;QD=2.82;ReadPosRankSum=-0.166;SOR=1.056	GT:AD:DP:GQ:PL	0/1:86,13:99:99:287,0,3539
EU153402.1	9253	.	C	T	416.64	.	AC=1;AF=0.500;AN=2;BaseQRankSum=-0.506;DP=67;ExcessHet=0.0000;FS=1.174;MLEAC=1;MLEAF=0.500;MQ=57.43;MQRankSum=1.652;QD=6.22;ReadPosRankSum=-1.546;SOR=0.980	GT:AD:DP:GQ:PL	0/1:53,14:67:99:424,0,2183
EU153402.1	9254	.	C	T	1052.64	.	AC=1;AF=0.500;AN=2;BaseQRankSum=0.911;DP=65;ExcessHet=0.0000;FS=0.972;MLEAC=1;MLEAF=0.500;MQ=57.68;MQRankSum=-1.551;QD=16.19;ReadPosRankSum=-0.696;SOR=0.512	GT:AD:DP:GQ:PL	0/1:37,28:65:99:1060,0,1458
EU153402.1	9271	.	TC	T	350.60	.	AC=1;AF=0.500;AN=2;BaseQRankSum=-0.214;DP=74;ExcessHet=0.0000;FS=1.224;MLEAC=1;MLEAF=0.500;MQ=57.87;MQRankSum=1.717;QD=5.01;ReadPosRankSum=-0.936;SOR=0.968	GT:AD:DP:GQ:PL	0/1:57,13:70:99:358,0,2339
EU153402.1	9273	.	T	G	138.64	.	AC=1;AF=0.500;AN=2;BaseQRankSum=0.414;DP=73;ExcessHet=0.0000;FS=0.000;MLEAC=1;MLEAF=0.500;MQ=57.84;MQRankSum=-0.627;QD=1.95;ReadPosRankSum=0.097;SOR=0.572	GT:AD:DP:GQ:PL	0/1:63,8:71:99:146,0,2605
EU153402.1	9275	.	G	T	270.64	.	AC=1;AF=0.500;AN=2;BaseQRankSum=1.003;DP=74;ExcessHet=0.0000;FS=5.082;MLEAC=1;MLEAF=0.500;MQ=57.87;MQRankSum=-2.870;QD=3.76;ReadPosRankSum=0.461;SOR=0.500	GT:AD:DP:GQ:PL	0/1:61,11:72:99:278,0,2490
EU153402.1	9276	.	C	T	116.64	.	AC=1;AF=0.500;AN=2;BaseQRankSum=-0.826;DP=74;ExcessHet=0.0000;FS=1.540;MLEAC=1;MLEAF=0.500;MQ=57.87;MQRankSum=-0.376;QD=1.64;ReadPosRankSum=-0.194;SOR=1.140	GT:AD:DP:GQ:PL	0/1:63,8:71:99:124,0,2600
EU153402.1	9278	.	C	T	132.64	.	AC=1;AF=0.500;AN=2;BaseQRankSum=0.856;DP=73;ExcessHet=0.0000;FS=1.535;MLEAC=1;MLEAF=0.500;MQ=57.70;MQRankSum=-0.781;QD=1.82;ReadPosRankSum=-1.745;SOR=1.247	GT:AD:DP:GQ:PL	0/1:65,8:73:99:140,0,2704
EU153402.1	9281	.	C	T	144.64	.	AC=1;AF=0.500;AN=2;BaseQRankSum=0.863;DP=69;ExcessHet=0.0000;FS=3.302;MLEAC=1;MLEAF=0.500;MQ=57.56;MQRankSum=-0.701;QD=2.10;ReadPosRankSum=-1.829;SOR=1.305	GT:AD:DP:GQ:PL	0/1:61,8:69:99:152,0,2536
EU153402.1	9317	.	G	T	114.64	.	AC=1;AF=0.500;AN=2;BaseQRankSum=-0.510;DP=47;ExcessHet=0.0000;FS=4.693;MLEAC=1;MLEAF=0.500;MQ=55.44;MQRankSum=1.184;QD=4.98;ReadPosRankSum=0.037;SOR=1.981	GT:AD:DP:GQ:PL	0/1:18,5:23:99:122,0,603
EU153402.1	9377	.	C	T	902.64	.	AC=1;AF=0.500;AN=2;BaseQRankSum=0.282;DP=154;ExcessHet=0.0000;FS=3.617;MLEAC=1;MLEAF=0.500;MQ=49.12;MQRankSum=1.889;QD=6.06;ReadPosRankSum=-0.053;SOR=1.080	GT:AD:DP:GQ:PL	0/1:115,34:149:99:910,0,4384
EU153402.1	9378	.	G	A	149.64	.	AC=1;AF=0.500;AN=2;BaseQRankSum=-2.925;DP=157;ExcessHet=0.0000;FS=4.936;MLEAC=1;MLEAF=0.500;MQ=48.87;MQRankSum=-0.675;QD=0.96;ReadPosRankSum=-0.003;SOR=1.320	GT:AD:DP:GQ:PL	0/1:138,18:156:99:157,0,5378
EU153402.1	9384	.	A	G	6329.64	.	AC=1;AF=0.500;AN=2;BaseQRankSum=1.554;DP=179;ExcessHet=0.0000;FS=11.581;MLEAC=1;MLEAF=0.500;MQ=48.52;MQRankSum=-3.141;QD=29.67;ReadPosRankSum=-1.610;SOR=1.027	GT:AD:DP:GQ:PL	0/1:23,155:178:99:6337,0,396
EU153402.1	9404	.	C	A	43.64	.	AC=1;AF=0.500;AN=2;BaseQRankSum=-1.742;DP=245;ExcessHet=0.0000;FS=8.329;MLEAC=1;MLEAF=0.500;MQ=46.85;MQRankSum=-1.779;QD=0.19;ReadPosRankSum=-2.008;SOR=1.653	GT:AD:DP:GQ:PL	0/1:213,20:233:51:51,0,8442
EU153402.1	9412	.	T	C	11813.64	.	AC=1;AF=0.500;AN=2;BaseQRankSum=0.169;DP=321;ExcessHet=0.0000;FS=24.890;MLEAC=1;MLEAF=0.500;MQ=45.64;MQRankSum=-1.473;QD=28.88;ReadPosRankSum=-2.346;SOR=2.018	GT:AD:DP:GQ:PL	0/1:31,287:318:99:11821,0,340
EU153402.1	9424	.	G	C	1628.64	.	AC=1;AF=0.500;AN=2;BaseQRankSum=1.220;DP=63;ExcessHet=0.0000;FS=2.278;MLEAC=1;MLEAF=0.500;MQ=48.59;MQRankSum=-5.757;QD=25.85;ReadPosRankSum=0.174;SOR=1.111	GT:AD:DP:GQ:PL	0/1:22,41:63:99:1636,0,780
EU153402.1	9430	.	T	C	96.64	.	AC=1;AF=0.500;AN=2;BaseQRankSum=-0.554;DP=59;ExcessHet=0.0000;FS=3.917;MLEAC=1;MLEAF=0.500;MQ=46.37;MQRankSum=-0.442;QD=1.73;ReadPosRankSum=-0.399;SOR=0.621	GT:AD:DP:GQ:PL	0/1:49,7:56:99:104,0,2003
EU153402.1	9448	.	T	A	2166.64	.	AC=1;AF=0.500;AN=2;BaseQRankSum=-1.628;DP=70;ExcessHet=0.0000;FS=0.000;MLEAC=1;MLEAF=0.500;MQ=44.67;MQRankSum=-5.252;QD=30.95;ReadPosRankSum=-1.013;SOR=0.616	GT:AD:DP:GQ:PL	0/1:16,54:70:99:2174,0,505
EU153402.1	9452	.	T	C	297.64	.	AC=1;AF=0.500;AN=2;BaseQRankSum=-1.184;DP=71;ExcessHet=0.0000;FS=4.103;MLEAC=1;MLEAF=0.500;MQ=44.10;MQRankSum=-3.171;QD=4.25;ReadPosRankSum=-1.832;SOR=1.010	GT:AD:DP:GQ:PL	0/1:55,15:70:99:305,0,2214
EU153402.1	9455	.	T	C	617.64	.	AC=1;AF=0.500;AN=2;BaseQRankSum=0.446;DP=75;ExcessHet=0.0000;FS=3.661;MLEAC=1;MLEAF=0.500;MQ=42.79;MQRankSum=0.721;QD=8.70;ReadPosRankSum=1.528;SOR=1.059	GT:AD:DP:GQ:PL	0/1:51,20:71:99:625,0,1920
EU153402.1	9457	.	C	T	98.64	.	AC=1;AF=0.500;AN=2;BaseQRankSum=-0.309;DP=80;ExcessHet=0.0000;FS=5.708;MLEAC=1;MLEAF=0.500;MQ=41.73;MQRankSum=-0.951;QD=1.23;ReadPosRankSum=0.366;SOR=1.863	GT:AD:DP:GQ:PL	0/1:72,8:80:99:106,0,2954
EU153402.1	9458	.	G	A	52.64	.	AC=1;AF=0.500;AN=2;BaseQRankSum=0.889;DP=80;ExcessHet=0.0000;FS=6.144;MLEAC=1;MLEAF=0.500;MQ=41.73;MQRankSum=-0.434;QD=0.67;ReadPosRankSum=-0.186;SOR=1.536	GT:AD:DP:GQ:PL	0/1:72,7:79:60:60,0,2975
EU153402.1	9464	.	T	C	1119.64	.	AC=1;AF=0.500;AN=2;BaseQRankSum=0.078;DP=103;ExcessHet=0.0000;FS=12.629;MLEAC=1;MLEAF=0.500;MQ=39.47;MQRankSum=0.980;QD=11.31;ReadPosRankSum=0.359;SOR=0.749	GT:AD:DP:GQ:PL	0/1:66,33:99:99:1127,0,2134
EU153402.1	9472	.	C	T	372.64	.	AC=1;AF=0.500;AN=2;BaseQRankSum=-0.235;DP=129;ExcessHet=0.0000;FS=7.322;MLEAC=1;MLEAF=0.500;MQ=37.56;MQRankSum=1.632;QD=2.98;ReadPosRankSum=1.940;SOR=0.839	GT:AD:DP:GQ:PL	0/1:108,17:125:99:380,0,4244
EU153402.1	9477	.	C	T	317.64	.	AC=1;AF=0.500;AN=2;BaseQRankSum=1.002;DP=146;ExcessHet=0.0000;FS=16.409;MLEAC=1;MLEAF=0.500;MQ=36.79;MQRankSum=-5.061;QD=2.25;ReadPosRankSum=-0.677;SOR=2.280	GT:AD:DP:GQ:PL	0/1:117,24:141:99:325,0,4344
EU153402.1	9478	.	G	A	480.64	.	AC=1;AF=0.500;AN=2;BaseQRankSum=-0.030;DP=154;ExcessHet=0.0000;FS=10.182;MLEAC=1;MLEAF=0.500;MQ=36.64;MQRankSum=0.015;QD=3.48;ReadPosRankSum=-1.150;SOR=1.885	GT:AD:DP:GQ:PL	0/1:116,22:138:99:488,0,4168
EU153402.1	9479	.	C	T	435.64	.	AC=1;AF=0.500;AN=2;BaseQRankSum=1.102;DP=161;ExcessHet=0.0000;FS=4.498;MLEAC=1;MLEAF=0.500;MQ=36.42;MQRankSum=-1.091;QD=3.11;ReadPosRankSum=-0.476;SOR=1.264	GT:AD:DP:GQ:PL	0/1:117,23:140:99:443,0,4379
EU153402.1	9504	.	A	G	766.64	.	AC=1;AF=0.500;AN=2;BaseQRankSum=-2.692;DP=325;ExcessHet=0.0000;FS=46.940;MLEAC=1;MLEAF=0.500;MQ=37.64;MQRankSum=-0.169;QD=2.51;ReadPosRankSum=1.475;SOR=0.051	GT:AD:DP:GQ:PL	0/1:262,44:306:99:774,0,8645
EU153402.1	9633	.	A	T	9748.05	.	AC=2;AF=1.00;AN=2;BaseQRankSum=1.516;DP=255;ExcessHet=0.0000;FS=1.096;MLEAC=2;MLEAF=1.00;MQ=60.00;MQRankSum=0.000;QD=32.75;ReadPosRankSum=-2.713;SOR=0.491	GT:AD:DP:GQ:PL	1/1:13,235:248:99:9990,162,0
EU153402.1	9644	.	C	T	10852.64	.	AC=1;AF=0.500;AN=2;BaseQRankSum=0.629;DP=296;ExcessHet=0.0000;FS=0.000;MLEAC=1;MLEAF=0.500;MQ=60.00;MQRankSum=0.000;QD=31.48;ReadPosRankSum=-1.174;SOR=0.726	GT:AD:DP:GQ:PL	0/1:24,267:291:99:10860,0,204
EU153402.1	9650	.	A	G	12351.06	.	AC=2;AF=1.00;AN=2;BaseQRankSum=2.039;DP=315;ExcessHet=0.0000;FS=0.986;MLEAC=2;MLEAF=1.00;MQ=60.00;MQRankSum=0.000;QD=31.52;ReadPosRankSum=0.362;SOR=0.513	GT:AD:DP:GQ:PL	1/1:16,293:309:99:12365,210,0
EU153402.1	9669	.	G	C	146.64	.	AC=1;AF=0.500;AN=2;BaseQRankSum=1.606;DP=363;ExcessHet=0.0000;FS=0.727;MLEAC=1;MLEAF=0.500;MQ=60.00;MQRankSum=0.000;QD=0.41;ReadPosRankSum=-0.577;SOR=0.589	GT:AD:DP:GQ:PL	0/1:329,29:358:99:154,0,13130
EU153402.1	9681	.	C	T	15752.06	.	AC=2;AF=1.00;AN=2;BaseQRankSum=-1.061;DP=405;ExcessHet=0.0000;FS=2.229;MLEAC=2;MLEAF=1.00;MQ=60.00;MQRankSum=0.000;QD=26.13;ReadPosRankSum=2.162;SOR=0.871	GT:AD:DP:GQ:PL	1/1:15,383:398:99:15766,530,0
EU153402.1	9691	.	T	G	17840.06	.	AC=2;AF=1.00;AN=2;BaseQRankSum=-1.136;DP=440;ExcessHet=0.0000;FS=0.000;MLEAC=2;MLEAF=1.00;MQ=60.00;MQRankSum=0.000;QD=31.40;ReadPosRankSum=1.119;SOR=0.866	GT:AD:DP:GQ:PL	1/1:15,416:431:99:17854,631,0
EU153402.1	9716	.	C	T	436.64	.	AC=1;AF=0.500;AN=2;BaseQRankSum=0.359;DP=508;ExcessHet=0.0000;FS=0.000;MLEAC=1;MLEAF=0.500;MQ=60.00;MQRankSum=0.000;QD=0.88;ReadPosRankSum=-0.135;SOR=0.552	GT:AD:DP:GQ:PL	0/1:450,45:495:99:444,0,17658
EU153402.1	9717	.	A	G	20315.06	.	AC=2;AF=1.00;AN=2;BaseQRankSum=-1.684;DP=511;ExcessHet=0.0000;FS=1.800;MLEAC=2;MLEAF=1.00;MQ=60.00;MQRankSum=0.000;QD=31.84;ReadPosRankSum=-1.387;SOR=0.756	GT:AD:DP:GQ:PL	1/1:16,491:507:99:20329,814,0
EU153402.1	9750	.	C	A	22838.06	.	AC=2;AF=1.00;AN=2;BaseQRankSum=-0.751;DP=545;ExcessHet=0.0000;FS=1.772;MLEAC=2;MLEAF=1.00;MQ=60.00;MQRankSum=0.000;QD=25.19;ReadPosRankSum=-1.743;SOR=0.694	GT:AD:DP:GQ:PL	1/1:16,529:545:99:22852,920,0
EU153402.1	9763	.	G	A	18393.64	.	AC=1;AF=0.500;AN=2;BaseQRankSum=0.859;DP=531;ExcessHet=0.0000;FS=0.000;MLEAC=1;MLEAF=0.500;MQ=60.00;MQRankSum=0.000;QD=34.70;ReadPosRankSum=1.584;SOR=0.625	GT:AD:DP:GQ:PL	0/1:81,449:530:99:18401,0,2050
EU153402.1	9765	.	G	A	22039.06	.	AC=2;AF=1.00;AN=2;BaseQRankSum=0.586;DP=531;ExcessHet=0.0000;FS=0.000;MLEAC=2;MLEAF=1.00;MQ=60.00;MQRankSum=0.000;QD=31.90;ReadPosRankSum=0.941;SOR=0.664	GT:AD:DP:GQ:PL	1/1:20,511:531:99:22053,698,0
EU153402.1	9773	.	T	A	50.64	.	AC=1;AF=0.500;AN=2;BaseQRankSum=0.157;DP=534;ExcessHet=0.0000;FS=0.000;MLEAC=1;MLEAF=0.500;MQ=60.00;MQRankSum=0.000;QD=0.09;ReadPosRankSum=-0.317;SOR=0.675	GT:AD:DP:GQ:PL	0/1:497,37:534:58:58,0,20694
EU153402.1	9775	.	T	C	15209.64	.	AC=1;AF=0.500;AN=2;BaseQRankSum=-0.571;DP=531;ExcessHet=0.0000;FS=0.633;MLEAC=1;MLEAF=0.500;MQ=60.00;MQRankSum=0.000;QD=29.25;ReadPosRankSum=1.448;SOR=0.823	GT:AD:DP:GQ:PL	0/1:118,402:520:99:15217,0,3685
EU153402.1	9820	.	T	G	2123.64	.	AC=1;AF=0.500;AN=2;BaseQRankSum=0.770;DP=519;ExcessHet=0.0000;FS=0.000;MLEAC=1;MLEAF=0.500;MQ=60.00;MQRankSum=0.000;QD=4.10;ReadPosRankSum=3.083;SOR=0.775	GT:AD:DP:GQ:PL	0/1:436,82:518:99:2131,0,17767
EU153402.1	9838	.	G	C	14891.64	.	AC=1;AF=0.500;AN=2;BaseQRankSum=-1.709;DP=511;ExcessHet=0.0000;FS=0.000;MLEAC=1;MLEAF=0.500;MQ=60.00;MQRankSum=0.000;QD=29.84;ReadPosRankSum=-2.546;SOR=0.641	GT:AD:DP:GQ:PL	0/1:101,398:499:99:14899,0,2981
EU153402.1	9840	.	G	T	1518.64	.	AC=1;AF=0.500;AN=2;BaseQRankSum=1.113;DP=516;ExcessHet=0.0000;FS=0.000;MLEAC=1;MLEAF=0.500;MQ=60.00;MQRankSum=0.000;QD=3.11;ReadPosRankSum=1.625;SOR=0.689	GT:AD:DP:GQ:PL	0/1:421,67:488:99:1526,0,17269
EU153402.1	9905	.	T	C	9920.64	.	AC=1;AF=0.500;AN=2;BaseQRankSum=1.205;DP=382;ExcessHet=0.0000;FS=0.000;MLEAC=1;MLEAF=0.500;MQ=59.95;MQRankSum=1.704;QD=27.18;ReadPosRankSum=2.316;SOR=0.710	GT:AD:DP:GQ:PL	0/1:94,271:365:99:9928,0,3004
EU153402.1	9906	.	G	T	359.64	.	AC=1;AF=0.500;AN=2;BaseQRankSum=-2.039;DP=377;ExcessHet=0.0000;FS=5.542;MLEAC=1;MLEAF=0.500;MQ=59.95;MQRankSum=0.324;QD=0.95;ReadPosRankSum=-1.516;SOR=0.801	GT:AD:DP:GQ:PL	0/1:343,34:377:99:367,0,14156
EU153402.1	9907	.	A	G	913.64	.	AC=1;AF=0.500;AN=2;BaseQRankSum=-2.278;DP=376;ExcessHet=0.0000;FS=1.253;MLEAC=1;MLEAF=0.500;MQ=59.95;MQRankSum=-2.633;QD=2.54;ReadPosRankSum=-1.547;SOR=0.556	GT:AD:DP:GQ:PL	0/1:314,46:360:99:921,0,12968
EU153402.1	9914	.	G	A	1729.64	.	AC=1;AF=0.500;AN=2;BaseQRankSum=-1.326;DP=351;ExcessHet=0.0000;FS=1.085;MLEAC=1;MLEAF=0.500;MQ=59.95;MQRankSum=-2.121;QD=5.04;ReadPosRankSum=-1.675;SOR=0.598	GT:AD:DP:GQ:PL	0/1:281,62:343:99:1737,0,11570
EU153402.1	9947	.	G	T	7160.64	.	AC=1;AF=0.500;AN=2;BaseQRankSum=-0.440;DP=244;ExcessHet=0.0000;FS=1.224;MLEAC=1;MLEAF=0.500;MQ=60.00;MQRankSum=0.000;QD=31.13;ReadPosRankSum=-1.375;SOR=0.575	GT:AD:DP:GQ:PL	0/1:53,177:230:99:7168,0,1682
EU153402.1	9953	.	T	C	5479.64	.	AC=1;AF=0.500;AN=2;BaseQRankSum=-0.401;DP=223;ExcessHet=0.0000;FS=2.514;MLEAC=1;MLEAF=0.500;MQ=60.00;MQRankSum=0.000;QD=25.25;ReadPosRankSum=-1.108;SOR=0.589	GT:AD:DP:GQ:PL	0/1:67,150:217:99:5487,0,2324
EU153402.1	9954	.	G	T	545.64	.	AC=1;AF=0.500;AN=2;BaseQRankSum=1.531;DP=220;ExcessHet=0.0000;FS=3.830;MLEAC=1;MLEAF=0.500;MQ=60.00;MQRankSum=0.000;QD=2.48;ReadPosRankSum=1.578;SOR=1.094	GT:AD:DP:GQ:PL	0/1:193,27:220:99:553,0,8023
EU153402.1	9964	.	A	T	5669.64	.	AC=1;AF=0.500;AN=2;BaseQRankSum=0.155;DP=192;ExcessHet=0.0000;FS=2.005;MLEAC=1;MLEAF=0.500;MQ=60.00;MQRankSum=0.000;QD=29.53;ReadPosRankSum=-1.692;SOR=0.539	GT:AD:DP:GQ:PL	0/1:53,139:192:99:5677,0,1787
EU153402.1	9968	.	G	C	936.64	.	AC=1;AF=0.500;AN=2;BaseQRankSum=1.021;DP=181;ExcessHet=0.0000;FS=1.521;MLEAC=1;MLEAF=0.500;MQ=60.00;MQRankSum=0.000;QD=5.17;ReadPosRankSum=1.561;SOR=0.533	GT:AD:DP:GQ:PL	0/1:147,34:181:99:944,0,6050
EU153402.1	9980	.	C	T	302.64	.	AC=1;AF=0.500;AN=2;BaseQRankSum=1.594;DP=151;ExcessHet=0.0000;FS=0.976;MLEAC=1;MLEAF=0.500;MQ=60.00;MQRankSum=0.000;QD=2.00;ReadPosRankSum=2.862;SOR=0.879	GT:AD:DP:GQ:PL	0/1:134,17:151:99:310,0,5575
EU153402.1	10007	.	G	C	10556.64	.	AC=1;AF=0.500;AN=2;BaseQRankSum=0.548;DP=338;ExcessHet=0.0000;FS=2.961;MLEAC=1;MLEAF=0.500;MQ=59.93;MQRankSum=1.911;QD=31.70;ReadPosRankSum=0.245;SOR=0.705	GT:AD:DP:GQ:PL	0/1:72,261:333:99:10564,0,1952
EU153402.1	10010	.	G	A	7243.64	.	AC=1;AF=0.500;AN=2;BaseQRankSum=-0.078;DP=337;ExcessHet=0.0000;FS=8.609;MLEAC=1;MLEAF=0.500;MQ=59.93;MQRankSum=1.299;QD=22.22;ReadPosRankSum=0.115;SOR=0.836	GT:AD:DP:GQ:PL	0/1:122,204:326:99:7251,0,4105
EU153402.1	10026	.	A	G	11910.06	.	AC=2;AF=1.00;AN=2;BaseQRankSum=-1.203;DP=323;ExcessHet=0.0000;FS=15.455;MLEAC=2;MLEAF=1.00;MQ=59.80;MQRankSum=-0.433;QD=24.35;ReadPosRankSum=-2.125;SOR=0.529	GT:AD:DP:GQ:PL	1/1:18,287:305:99:11924,109,0
EU153402.1	10038	.	CTAAT	C	10818.60	.	AC=1;AF=0.500;AN=2;BaseQRankSum=-1.327;DP=310;ExcessHet=0.0000;FS=10.374;MLEAC=1;MLEAF=0.500;MQ=59.80;MQRankSum=4.390;QD=32.14;ReadPosRankSum=-2.549;SOR=0.614	GT:AD:DP:GQ:PL	0/1:41,261:302:99:10826,0,936
EU153402.1	10043	.	T	G	166.64	.	AC=1;AF=0.500;AN=2;BaseQRankSum=1.442;DP=303;ExcessHet=0.0000;FS=0.797;MLEAC=1;MLEAF=0.500;MQ=59.79;MQRankSum=-4.804;QD=0.55;ReadPosRankSum=3.690;SOR=0.566	GT:AD:DP:GQ:PL	0/1:277,24:301:99:174,0,11548
EU153402.1	10047	.	T	A	9273.64	.	AC=1;AF=0.500;AN=2;BaseQRankSum=-0.383;DP=306;ExcessHet=0.0000;FS=3.380;MLEAC=1;MLEAF=0.500;MQ=59.79;MQRankSum=3.640;QD=30.81;ReadPosRankSum=-0.818;SOR=0.823	GT:AD:DP:GQ:PL	0/1:56,245:301:99:9281,0,1493
EU153402.1	10064	.	A	C	9279.04	.	AC=1;AF=0.500;AN=2;BaseQRankSum=-2.014;DP=308;ExcessHet=0.0000;FS=11.972;MLEAC=1;MLEAF=0.500;MQ=58.89;MQRankSum=7.656;QD=34.49;ReadPosRankSum=1.717;SOR=0.321	GT:AD:DP:GQ:PL	0/1:33,236:269:99:9374,0,575
EU153402.1	10069	.	AT	A	7079.04	.	AC=1;AF=0.500;AN=2;BaseQRankSum=-1.025;DP=316;ExcessHet=0.0000;FS=10.441;MLEAC=1;MLEAF=0.500;MQ=58.92;MQRankSum=7.885;QD=28.32;ReadPosRankSum=0.281;SOR=0.532	GT:AD:DP:GQ:PL	0/1:42,208:250:99:7888,0,955
EU153402.1	10073	.	AAAAATAAAT	A	354.60	.	AC=1;AF=0.500;AN=2;BaseQRankSum=0.772;DP=306;ExcessHet=0.0000;FS=4.847;MLEAC=1;MLEAF=0.500;MQ=58.89;MQRankSum=1.894;QD=1.30;ReadPosRankSum=0.365;SOR=0.996	GT:AD:DP:GQ:PL	0/1:227,46:273:99:362,0,8139
EU153402.1	10131	.	A	C	10126.64	.	AC=1;AF=0.500;AN=2;BaseQRankSum=0.370;DP=386;ExcessHet=0.0000;FS=7.128;MLEAC=1;MLEAF=0.500;MQ=59.89;MQRankSum=2.868;QD=27.22;ReadPosRankSum=1.428;SOR=0.416	GT:AD:DP:GQ:PL	0/1:100,272:372:99:10134,0,3005
EU153402.1	10139	.	T	C	15306.64	.	AC=1;AF=0.500;AN=2;BaseQRankSum=-0.705;DP=399;ExcessHet=0.0000;FS=5.640;MLEAC=1;MLEAF=0.500;MQ=59.90;MQRankSum=4.942;QD=31.39;ReadPosRankSum=-0.937;SOR=0.375	GT:AD:DP:GQ:PL	0/1:32,367:399:99:15314,0,239
EU153402.1	10140	.	G	A	15781.06	.	AC=2;AF=1.00;AN=2;BaseQRankSum=1.886;DP=406;ExcessHet=0.0000;FS=0.000;MLEAC=2;MLEAF=1.00;MQ=59.90;MQRankSum=4.425;QD=28.71;ReadPosRankSum=-0.988;SOR=0.624	GT:AD:DP:GQ:PL	1/1:19,370:389:99:15795,316,0
EU153402.1	10149	.	A	C	15639.64	.	AC=1;AF=0.500;AN=2;BaseQRankSum=-0.675;DP=420;ExcessHet=0.0000;FS=0.898;MLEAC=1;MLEAF=0.500;MQ=59.90;MQRankSum=5.871;QD=34.23;ReadPosRankSum=-0.580;SOR=0.465	GT:AD:DP:GQ:PL	0/1:44,376:420:99:15647,0,699
EU153402.1	10166	.	G	A	18841.06	.	AC=2;AF=1.00;AN=2;BaseQRankSum=1.201;DP=455;ExcessHet=0.0000;FS=3.286;MLEAC=2;MLEAF=1.00;MQ=59.94;MQRankSum=-0.346;QD=34.05;ReadPosRankSum=0.839;SOR=0.369	GT:AD:DP:GQ:PL	1/1:18,437:455:99:18855,560,0
EU153402.1	10210	.	C	T	22890.06	.	AC=2;AF=1.00;AN=2;BaseQRankSum=-2.523;DP=546;ExcessHet=0.0000;FS=1.608;MLEAC=2;MLEAF=1.00;MQ=60.00;MQRankSum=-0.174;QD=36.14;ReadPosRankSum=-0.708;SOR=0.340	GT:AD:DP:GQ:PL	1/1:18,528:546:99:22904,834,0
EU153402.1	10222	.	C	T	611.64	.	AC=1;AF=0.500;AN=2;BaseQRankSum=-1.111;DP=568;ExcessHet=0.0000;FS=0.944;MLEAC=1;MLEAF=0.500;MQ=60.00;MQRankSum=0.000;QD=1.08;ReadPosRankSum=-0.137;SOR=0.499	GT:AD:DP:GQ:PL	0/1:514,52:566:99:619,0,21359
EU153402.1	10223	.	A	G	23700.06	.	AC=2;AF=1.00;AN=2;BaseQRankSum=-2.503;DP=565;ExcessHet=0.0000;FS=4.154;MLEAC=2;MLEAF=1.00;MQ=60.00;MQRankSum=0.000;QD=27.91;ReadPosRankSum=-1.119;SOR=0.270	GT:AD:DP:GQ:PL	1/1:17,545:562:99:23714,927,0
EU153402.1	10228	.	T	G	306.64	.	AC=1;AF=0.500;AN=2;BaseQRankSum=-1.971;DP=582;ExcessHet=0.0000;FS=0.943;MLEAC=1;MLEAF=0.500;MQ=60.00;MQRankSum=0.000;QD=0.54;ReadPosRankSum=-1.022;SOR=0.566	GT:AD:DP:GQ:PL	0/1:509,54:563:99:314,0,19299
EU153402.1	10229	.	C	T	19718.64	.	AC=1;AF=0.500;AN=2;BaseQRankSum=-0.022;DP=581;ExcessHet=0.0000;FS=0.000;MLEAC=1;MLEAF=0.500;MQ=60.00;MQRankSum=0.000;QD=34.84;ReadPosRankSum=-0.497;SOR=0.754	GT:AD:DP:GQ:PL	0/1:84,482:566:99:19726,0,2019
EU153402.1	10279	.	T	C	21718.06	.	AC=2;AF=1.00;AN=2;BaseQRankSum=1.481;DP=587;ExcessHet=0.0000;FS=1.208;MLEAC=2;MLEAF=1.00;MQ=60.00;MQRankSum=0.000;QD=35.08;ReadPosRankSum=-0.164;SOR=0.490	GT:AD:DP:GQ:PL	1/1:33,532:565:99:21732,322,0
EU153402.1	10284	.	A	G	164.64	.	AC=1;AF=0.500;AN=2;BaseQRankSum=-1.991;DP=587;ExcessHet=0.0000;FS=3.674;MLEAC=1;MLEAF=0.500;MQ=60.00;MQRankSum=0.000;QD=0.28;ReadPosRankSum=-0.288;SOR=1.270	GT:AD:DP:GQ:PL	0/1:533,45:578:99:172,0,22127
EU153402.1	10289	.	T	C	19223.04	.	AC=1;AF=0.500;AN=2;BaseQRankSum=1.683;DP=582;ExcessHet=0.0000;FS=3.845;MLEAC=1;MLEAF=0.500;MQ=60.00;MQRankSum=0.000;QD=34.39;ReadPosRankSum=-0.258;SOR=0.387	GT:AD:DP:GQ:PL	0/1:79,480:559:99:19598,0,1809
EU153402.1	10294	.	A	T,G	20580.10	.	AC=1,1;AF=0.500,0.500;AN=2;BaseQRankSum=1.729;DP=573;ExcessHet=0.0000;FS=1.199;MLEAC=1,1;MLEAF=0.500,0.500;MQ=60.00;MQRankSum=0.000;QD=29.37;ReadPosRankSum=-0.615;SOR=0.466	GT:AD:DP:GQ:PL	1/2:35,487,42:564:99:20597,294,298,18939,0,20282
EU153402.1	10306	.	A	T	21248.64	.	AC=1;AF=0.500;AN=2;BaseQRankSum=0.737;DP=592;ExcessHet=0.0000;FS=0.000;MLEAC=1;MLEAF=0.500;MQ=60.00;MQRankSum=0.000;QD=34.39;ReadPosRankSum=-1.004;SOR=0.653	GT:AD:DP:GQ:PL	0/1:78,513:591:99:21256,0,1731
EU153402.1	10319	.	T	G	24556.06	.	AC=2;AF=1.00;AN=2;BaseQRankSum=-0.142;DP=597;ExcessHet=0.0000;FS=0.000;MLEAC=2;MLEAF=1.00;MQ=60.00;MQRankSum=0.000;QD=34.03;ReadPosRankSum=-1.196;SOR=0.471	GT:AD:DP:GQ:PL	1/1:24,570:594:99:24570,708,0
EU153402.1	10334	.	T	G	21797.64	.	AC=1;AF=0.500;AN=2;BaseQRankSum=-0.885;DP=604;ExcessHet=0.0000;FS=0.000;MLEAC=1;MLEAF=0.500;MQ=60.00;MQRankSum=0.000;QD=29.00;ReadPosRankSum=-3.636;SOR=0.742	GT:AD:DP:GQ:PL	0/1:79,525:604:99:21805,0,1737
EU153402.1	10335	.	T	G	24826.06	.	AC=2;AF=1.00;AN=2;BaseQRankSum=-0.713;DP=610;ExcessHet=0.0000;FS=0.000;MLEAC=2;MLEAF=1.00;MQ=60.00;MQRankSum=0.000;QD=31.92;ReadPosRankSum=-2.410;SOR=0.578	GT:AD:DP:GQ:PL	1/1:29,581:610:99:24840,531,0
EU153402.1	10343	.	G	A	22506.64	.	AC=1;AF=0.500;AN=2;BaseQRankSum=-0.596;DP=623;ExcessHet=0.0000;FS=0.000;MLEAC=1;MLEAF=0.500;MQ=60.00;MQRankSum=0.000;QD=28.16;ReadPosRankSum=-3.987;SOR=0.702	GT:AD:DP:GQ:PL	0/1:81,542:623:99:22514,0,1770
EU153402.1	10357	.	A	G	25456.06	.	AC=2;AF=1.00;AN=2;BaseQRankSum=-1.382;DP=614;ExcessHet=0.0000;FS=0.000;MLEAC=2;MLEAF=1.00;MQ=60.00;MQRankSum=0.000;QD=30.87;ReadPosRankSum=-0.624;SOR=0.480	GT:AD:DP:GQ:PL	1/1:24,590:614:99:25470,768,0
EU153402.1	10363	.	T	C	553.64	.	AC=1;AF=0.500;AN=2;BaseQRankSum=-0.093;DP=593;ExcessHet=0.0000;FS=0.000;MLEAC=1;MLEAF=0.500;MQ=60.00;MQRankSum=0.000;QD=0.94;ReadPosRankSum=0.529;SOR=0.605	GT:AD:DP:GQ:PL	0/1:539,52:591:99:561,0,22380
EU153402.1	10365	.	T	G	20695.64	.	AC=1;AF=0.500;AN=2;BaseQRankSum=-0.708;DP=587;ExcessHet=0.0000;FS=2.606;MLEAC=1;MLEAF=0.500;MQ=60.00;MQRankSum=0.000;QD=30.40;ReadPosRankSum=-1.565;SOR=0.729	GT:AD:DP:GQ:PL	0/1:86,501:587:99:20703,0,2103
EU153402.1	10371	.	C	T	20335.64	.	AC=1;AF=0.500;AN=2;BaseQRankSum=0.031;DP=561;ExcessHet=0.0000;FS=0.000;MLEAC=1;MLEAF=0.500;MQ=60.00;MQRankSum=0.000;QD=32.76;ReadPosRankSum=0.014;SOR=0.716	GT:AD:DP:GQ:PL	0/1:63,489:552:99:20343,0,1173
EU153402.1	10372	.	C	T	19645.64	.	AC=1;AF=0.500;AN=2;BaseQRankSum=0.251;DP=557;ExcessHet=0.0000;FS=0.752;MLEAC=1;MLEAF=0.500;MQ=60.00;MQRankSum=0.000;QD=31.11;ReadPosRankSum=0.055;SOR=0.759	GT:AD:DP:GQ:PL	0/1:83,474:557:99:19653,0,2058
EU153402.1	10378	.	T	A	19240.64	.	AC=1;AF=0.500;AN=2;BaseQRankSum=0.799;DP=542;ExcessHet=0.0000;FS=0.000;MLEAC=1;MLEAF=0.500;MQ=60.00;MQRankSum=0.000;QD=30.72;ReadPosRankSum=1.969;SOR=0.654	GT:AD:DP:GQ:PL	0/1:78,464:542:99:19248,0,1878
EU153402.1	10381	.	CA	C	18551.60	.	AC=1;AF=0.500;AN=2;BaseQRankSum=1.235;DP=532;ExcessHet=0.0000;FS=0.730;MLEAC=1;MLEAF=0.500;MQ=60.00;MQRankSum=0.000;QD=34.87;ReadPosRankSum=2.007;SOR=0.745	GT:AD:DP:GQ:PL	0/1:84,448:532:99:18559,0,2179
EU153402.1	10406	.	C	A	221.64	.	AC=1;AF=0.500;AN=2;BaseQRankSum=-0.289;DP=421;ExcessHet=0.0000;FS=6.892;MLEAC=1;MLEAF=0.500;MQ=60.00;MQRankSum=0.000;QD=0.53;ReadPosRankSum=1.326;SOR=1.306	GT:AD:DP:GQ:PL	0/1:381,36:417:99:229,0,15397
EU153402.1	10411	.	C	T	15703.06	.	AC=2;AF=1.00;AN=2;BaseQRankSum=0.760;DP=403;ExcessHet=0.0000;FS=2.839;MLEAC=2;MLEAF=1.00;MQ=60.00;MQRankSum=0.000;QD=29.12;ReadPosRankSum=2.398;SOR=0.424	GT:AD:DP:GQ:PL	1/1:23,375:398:99:15717,164,0
EU153402.1	10422	.	A	G	11832.64	.	AC=1;AF=0.500;AN=2;BaseQRankSum=0.286;DP=358;ExcessHet=0.0000;FS=5.068;MLEAC=1;MLEAF=0.500;MQ=60.00;MQRankSum=0.000;QD=33.24;ReadPosRankSum=2.856;SOR=0.441	GT:AD:DP:GQ:PL	0/1:56,300:356:99:11840,0,1367
EU153402.1	10429	.	C	T	11867.64	.	AC=1;AF=0.500;AN=2;BaseQRankSum=-1.002;DP=327;ExcessHet=0.0000;FS=2.105;MLEAC=1;MLEAF=0.500;MQ=60.00;MQRankSum=0.000;QD=25.90;ReadPosRankSum=1.091;SOR=0.510	GT:AD:DP:GQ:PL	0/1:41,286:327:99:11875,0,860
EU153402.1	10439	.	T	C	10777.64	.	AC=1;AF=0.500;AN=2;BaseQRankSum=-0.010;DP=303;ExcessHet=0.0000;FS=7.318;MLEAC=1;MLEAF=0.500;MQ=60.00;MQRankSum=0.000;QD=29.35;ReadPosRankSum=0.564;SOR=0.328	GT:AD:DP:GQ:PL	0/1:43,260:303:99:10785,0,1001
EU153402.1	10453	.	C	A	278.64	.	AC=1;AF=0.500;AN=2;BaseQRankSum=-0.506;DP=253;ExcessHet=0.0000;FS=1.691;MLEAC=1;MLEAF=0.500;MQ=60.00;MQRankSum=0.000;QD=1.14;ReadPosRankSum=-0.731;SOR=0.923	GT:AD:DP:GQ:PL	0/1:219,26:245:99:286,0,8466
EU153402.1	10468	.	AG	A	17522.60	.	AC=1;AF=0.500;AN=2;BaseQRankSum=-0.762;DP=540;ExcessHet=0.0000;FS=0.813;MLEAC=1;MLEAF=0.500;MQ=59.93;MQRankSum=2.879;QD=33.50;ReadPosRankSum=-0.026;SOR=0.597	GT:AD:DP:GQ:PL	0/1:64,459:523:99:17530,0,1251
EU153402.1	10499	.	A	C	17341.64	.	AC=1;AF=0.500;AN=2;BaseQRankSum=-2.133;DP=471;ExcessHet=0.0000;FS=1.993;MLEAC=1;MLEAF=0.500;MQ=59.92;MQRankSum=0.000;QD=33.01;ReadPosRankSum=-0.586;SOR=0.481	GT:AD:DP:GQ:PL	0/1:48,418:466:99:17349,0,757
EU153402.1	10501	.	G	A	16646.64	.	AC=1;AF=0.500;AN=2;BaseQRankSum=-1.904;DP=473;ExcessHet=0.0000;FS=2.000;MLEAC=1;MLEAF=0.500;MQ=59.92;MQRankSum=-0.329;QD=28.42;ReadPosRankSum=-0.523;SOR=0.477	GT:AD:DP:GQ:PL	0/1:45,402:447:99:16654,0,678
EU153402.1	10504	.	A	G	15830.64	.	AC=1;AF=0.500;AN=2;BaseQRankSum=-0.997;DP=475;ExcessHet=0.0000;FS=0.000;MLEAC=1;MLEAF=0.500;MQ=59.92;MQRankSum=3.724;QD=33.68;ReadPosRankSum=1.281;SOR=0.774	GT:AD:DP:GQ:PL	0/1:84,386:470:99:15838,0,2365
EU153402.1	10511	.	C	T	15633.64	.	AC=1;AF=0.500;AN=2;BaseQRankSum=1.330;DP=464;ExcessHet=0.0000;FS=0.000;MLEAC=1;MLEAF=0.500;MQ=59.92;MQRankSum=3.835;QD=34.13;ReadPosRankSum=1.450;SOR=0.722	GT:AD:DP:GQ:PL	0/1:78,380:458:99:15641,0,2131
EU153402.1	10521	.	A	G	16700.64	.	AC=1;AF=0.500;AN=2;BaseQRankSum=1.441;DP=459;ExcessHet=0.0000;FS=0.000;MLEAC=1;MLEAF=0.500;MQ=59.92;MQRankSum=4.614;QD=26.72;ReadPosRankSum=2.054;SOR=0.682	GT:AD:DP:GQ:PL	0/1:57,402:459:99:16708,0,1183
EU153402.1	10530	.	T	A	16304.64	.	AC=1;AF=0.500;AN=2;BaseQRankSum=0.911;DP=445;ExcessHet=0.0000;FS=0.000;MLEAC=1;MLEAF=0.500;MQ=59.92;MQRankSum=3.129;QD=29.96;ReadPosRankSum=2.261;SOR=0.633	GT:AD:DP:GQ:PL	0/1:47,393:440:99:16312,0,790
EU153402.1	10536	.	C	T	15262.04	.	AC=1;AF=0.500;AN=2;BaseQRankSum=2.053;DP=437;ExcessHet=0.0000;FS=1.030;MLEAC=1;MLEAF=0.500;MQ=59.92;MQRankSum=0.000;QD=29.23;ReadPosRankSum=0.807;SOR=0.531	GT:AD:DP:GQ:PL	0/1:33,383:416:99:15983,0,233
EU153402.1	10537	.	A	G	15220.04	.	AC=1;AF=0.500;AN=2;BaseQRankSum=1.680;DP=434;ExcessHet=0.0000;FS=1.031;MLEAC=1;MLEAF=0.500;MQ=59.92;MQRankSum=0.000;QD=29.29;ReadPosRankSum=1.676;SOR=0.512	GT:AD:DP:GQ:PL	0/1:31,382:413:99:15947,0,152
EU153402.1	10543	.	TATCA	T	15027.04	.	AC=1;AF=0.500;AN=2;BaseQRankSum=1.706;DP=436;ExcessHet=0.0000;FS=0.000;MLEAC=1;MLEAF=0.500;MQ=59.92;MQRankSum=3.931;QD=36.05;ReadPosRankSum=1.837;SOR=0.789	GT:AD:DP:GQ:PL	0/1:48,381:429:99:15816,0,868
EU153402.1	10547	.	A	AGCTG	14904.60	.	AC=1;AF=0.500;AN=2;BaseQRankSum=-2.332;DP=407;ExcessHet=0.0000;FS=3.628;MLEAC=1;MLEAF=0.500;MQ=59.91;MQRankSum=0.000;QD=25.87;ReadPosRankSum=1.103;SOR=0.416	GT:AD:DP:GQ:PL	0/1:28,358:386:98:14912,0,98
EU153402.1	10563	.	T	C	4889.64	.	AC=1;AF=0.500;AN=2;BaseQRankSum=0.858;DP=407;ExcessHet=0.0000;FS=3.939;MLEAC=1;MLEAF=0.500;MQ=59.91;MQRankSum=1.316;QD=12.44;ReadPosRankSum=-0.012;SOR=0.726	GT:AD:DP:GQ:PL	0/1:250,143:393:99:4897,0,9485
EU153402.1	10572	.	C	A	14109.64	.	AC=1;AF=0.500;AN=2;BaseQRankSum=0.417;DP=390;ExcessHet=0.0000;FS=0.000;MLEAC=1;MLEAF=0.500;MQ=59.91;MQRankSum=5.245;QD=27.61;ReadPosRankSum=-2.956;SOR=0.708	GT:AD:DP:GQ:PL	0/1:38,346:384:99:14117,0,555
EU153402.1	10582	.	T	C	15241.06	.	AC=2;AF=1.00;AN=2;BaseQRankSum=1.101;DP=385;ExcessHet=0.0000;FS=1.756;MLEAC=2;MLEAF=1.00;MQ=59.91;MQRankSum=2.024;QD=28.54;ReadPosRankSum=-0.796;SOR=0.808	GT:AD:DP:GQ:PL	1/1:23,362:385:99:15255,124,0
EU153402.1	10607	.	C	T	14589.64	.	AC=1;AF=0.500;AN=2;BaseQRankSum=-0.527;DP=383;ExcessHet=0.0000;FS=1.440;MLEAC=1;MLEAF=0.500;MQ=59.90;MQRankSum=3.587;QD=26.99;ReadPosRankSum=-2.488;SOR=0.563	GT:AD:DP:GQ:PL	0/1:33,350:383:99:14597,0,332
EU153402.1	10618	.	T	C	12667.04	.	AC=1;AF=0.500;AN=2;BaseQRankSum=-1.172;DP=396;ExcessHet=0.0000;FS=9.872;MLEAC=1;MLEAF=0.500;MQ=59.94;MQRankSum=2.783;QD=33.51;ReadPosRankSum=-1.811;SOR=0.285	GT:AD:DP:GQ:PL	0/1:43,335:378:99:12742,0,723
EU153402.1	10620	.	T	G	14121.32	.	AC=2;AF=1.00;AN=2;BaseQRankSum=-0.234;DP=398;ExcessHet=0.0000;FS=0.794;MLEAC=1;MLEAF=0.500;MQ=59.94;MQRankSum=-0.263;QD=37.10;ReadPosRankSum=-0.702;SOR=0.578	GT:AD:DP:GQ:PL	1/1:24,343:367:27:14128,27,0
EU153402.1	10628	.	C	G	15916.06	.	AC=2;AF=1.00;AN=2;BaseQRankSum=0.758;DP=398;ExcessHet=0.0000;FS=0.828;MLEAC=2;MLEAF=1.00;MQ=60.00;MQRankSum=0.000;QD=25.02;ReadPosRankSum=1.148;SOR=0.884	GT:AD:DP:GQ:PL	1/1:22,376:398:99:15930,208,0
EU153402.1	10630	.	T	C	14868.64	.	AC=1;AF=0.500;AN=2;BaseQRankSum=1.610;DP=395;ExcessHet=0.0000;FS=2.150;MLEAC=1;MLEAF=0.500;MQ=60.00;MQRankSum=0.000;QD=33.83;ReadPosRankSum=0.785;SOR=0.516	GT:AD:DP:GQ:PL	0/1:38,357:395:99:14876,0,521
EU153402.1	10652	.	G	A	15746.64	.	AC=1;AF=0.500;AN=2;BaseQRankSum=2.999;DP=429;ExcessHet=0.0000;FS=1.930;MLEAC=1;MLEAF=0.500;MQ=60.00;MQRankSum=0.000;QD=32.69;ReadPosRankSum=2.789;SOR=0.496	GT:AD:DP:GQ:PL	0/1:44,383:427:99:15754,0,659
EU153402.1	10664	.	T	C	17825.64	.	AC=1;AF=0.500;AN=2;BaseQRankSum=0.422;DP=459;ExcessHet=0.0000;FS=0.000;MLEAC=1;MLEAF=0.500;MQ=60.00;MQRankSum=0.000;QD=32.10;ReadPosRankSum=1.640;SOR=0.655	GT:AD:DP:GQ:PL	0/1:32,427:459:58:17833,0,58
EU153402.1	10679	.	A	T	54.64	.	AC=1;AF=0.500;AN=2;BaseQRankSum=-1.118;DP=482;ExcessHet=0.0000;FS=0.000;MLEAC=1;MLEAF=0.500;MQ=60.00;MQRankSum=0.000;QD=0.11;ReadPosRankSum=0.794;SOR=0.702	GT:AD:DP:GQ:PL	0/1:447,34:481:62:62,0,18603
EU153402.1	10685	.	G	A	19286.64	.	AC=1;AF=0.500;AN=2;BaseQRankSum=-0.419;DP=497;ExcessHet=0.0000;FS=0.000;MLEAC=1;MLEAF=0.500;MQ=60.00;MQRankSum=0.000;QD=28.36;ReadPosRankSum=0.562;SOR=0.753	GT:AD:DP:GQ:PL	0/1:35,462:497:79:19294,0,79
EU153402.1	10688	.	C	G	20261.06	.	AC=2;AF=1.00;AN=2;BaseQRankSum=0.389;DP=501;ExcessHet=0.0000;FS=0.000;MLEAC=2;MLEAF=1.00;MQ=60.00;MQRankSum=0.000;QD=22.43;ReadPosRankSum=-0.591;SOR=0.514	GT:AD:DP:GQ:PL	1/1:19,470:489:99:20275,617,0
EU153402.1	10699	.	A	G	20559.06	.	AC=2;AF=1.00;AN=2;BaseQRankSum=-0.063;DP=521;ExcessHet=0.0000;FS=6.623;MLEAC=2;MLEAF=1.00;MQ=60.00;MQRankSum=0.000;QD=32.88;ReadPosRankSum=-1.726;SOR=0.187	GT:AD:DP:GQ:PL	1/1:31,490:521:99:20573,173,0
EU153402.1	10703	.	G	A	20431.06	.	AC=2;AF=1.00;AN=2;BaseQRankSum=-0.827;DP=524;ExcessHet=0.0000;FS=6.574;MLEAC=2;MLEAF=1.00;MQ=60.00;MQRankSum=0.000;QD=32.45;ReadPosRankSum=-1.512;SOR=0.189	GT:AD:DP:GQ:PL	1/1:31,488:519:99:20445,167,0
EU153402.1	10724	.	C	A	21267.06	.	AC=2;AF=1.00;AN=2;BaseQRankSum=-0.757;DP=525;ExcessHet=0.0000;FS=0.000;MLEAC=2;MLEAF=1.00;MQ=60.00;MQRankSum=0.000;QD=33.54;ReadPosRankSum=0.648;SOR=0.457	GT:AD:DP:GQ:PL	1/1:26,498:524:99:21281,449,0
EU153402.1	10748	.	G	T	17839.64	.	AC=1;AF=0.500;AN=2;BaseQRankSum=1.076;DP=482;ExcessHet=0.0000;FS=0.857;MLEAC=1;MLEAF=0.500;MQ=60.00;MQRankSum=0.000;QD=28.72;ReadPosRankSum=0.823;SOR=0.682	GT:AD:DP:GQ:PL	0/1:53,429:482:99:17847,0,934
EU153402.1	10763	.	A	T	18898.06	.	AC=2;AF=1.00;AN=2;BaseQRankSum=0.828;DP=473;ExcessHet=0.0000;FS=0.000;MLEAC=2;MLEAF=1.00;MQ=59.98;MQRankSum=-0.232;QD=34.01;ReadPosRankSum=1.708;SOR=0.565	GT:AD:DP:GQ:PL	1/1:26,447:473:99:18912,254,0
EU153402.1	10769	.	C	G	18431.06	.	AC=2;AF=1.00;AN=2;BaseQRankSum=-0.971;DP=469;ExcessHet=0.0000;FS=1.163;MLEAC=2;MLEAF=1.00;MQ=59.98;MQRankSum=-0.239;QD=28.34;ReadPosRankSum=1.532;SOR=0.671	GT:AD:DP:GQ:PL	1/1:27,439:466:99:18445,188,0
EU153402.1	10795	.	T	C	17698.06	.	AC=2;AF=1.00;AN=2;BaseQRankSum=1.825;DP=493;ExcessHet=0.0000;FS=1.285;MLEAC=2;MLEAF=1.00;MQ=59.98;MQRankSum=-0.220;QD=29.68;ReadPosRankSum=-1.083;SOR=0.602	GT:AD:DP:GQ:PL	1/1:24,454:478:99:17712,357,0
EU153402.1	10844	.	T	C	19471.06	.	AC=2;AF=1.00;AN=2;BaseQRankSum=-0.175;DP=475;ExcessHet=0.0000;FS=1.404;MLEAC=2;MLEAF=1.00;MQ=60.00;MQRankSum=0.000;QD=30.60;ReadPosRankSum=-0.866;SOR=0.534	GT:AD:DP:GQ:PL	1/1:21,454:475:99:19485,485,0
EU153402.1	10849	.	G	C	19291.06	.	AC=2;AF=1.00;AN=2;BaseQRankSum=-0.325;DP=471;ExcessHet=0.0000;FS=1.404;MLEAC=2;MLEAF=1.00;MQ=60.00;MQRankSum=0.000;QD=29.21;ReadPosRankSum=-0.354;SOR=0.534	GT:AD:DP:GQ:PL	1/1:21,450:471:99:19305,473,0
EU153402.1	10854	.	C	T	19021.06	.	AC=2;AF=1.00;AN=2;BaseQRankSum=-0.230;DP=465;ExcessHet=0.0000;FS=1.404;MLEAC=2;MLEAF=1.00;MQ=60.00;MQRankSum=0.000;QD=29.91;ReadPosRankSum=0.506;SOR=0.528	GT:AD:DP:GQ:PL	1/1:21,444:465:99:19035,455,0
EU153402.1	10858	.	C	T	7690.64	.	AC=1;AF=0.500;AN=2;BaseQRankSum=1.146;DP=466;ExcessHet=0.0000;FS=0.000;MLEAC=1;MLEAF=0.500;MQ=60.00;MQRankSum=0.000;QD=17.24;ReadPosRankSum=1.349;SOR=0.710	GT:AD:DP:GQ:PL	0/1:222,224:446:99:7698,0,7595
EU153402.1	10876	.	G	A	19336.06	.	AC=2;AF=1.00;AN=2;BaseQRankSum=-0.890;DP=470;ExcessHet=0.0000;FS=3.499;MLEAC=2;MLEAF=1.00;MQ=60.00;MQRankSum=0.000;QD=28.47;ReadPosRankSum=1.533;SOR=0.305	GT:AD:DP:GQ:PL	1/1:20,450:470:99:19350,515,0
EU153402.1	10880	.	C	G	19156.06	.	AC=2;AF=1.00;AN=2;BaseQRankSum=0.150;DP=466;ExcessHet=0.0000;FS=1.407;MLEAC=2;MLEAF=1.00;MQ=60.00;MQRankSum=0.000;QD=34.10;ReadPosRankSum=2.506;SOR=0.320	GT:AD:DP:GQ:PL	1/1:20,446:466:99:19170,503,0
EU153402.1	10890	.	T	C	19111.06	.	AC=2;AF=1.00;AN=2;BaseQRankSum=0.504;DP=463;ExcessHet=0.0000;FS=3.493;MLEAC=2;MLEAF=1.00;MQ=60.00;MQRankSum=0.000;QD=28.72;ReadPosRankSum=2.033;SOR=0.246	GT:AD:DP:GQ:PL	1/1:19,444:463:99:19125,539,0
EU153402.1	10896	.	C	T	19606.06	.	AC=2;AF=1.00;AN=2;BaseQRankSum=0.486;DP=470;ExcessHet=0.0000;FS=1.652;MLEAC=2;MLEAF=1.00;MQ=60.00;MQRankSum=0.000;QD=31.45;ReadPosRankSum=1.696;SOR=0.314	GT:AD:DP:GQ:PL	1/1:17,453:470:99:19620,650,0
EU153402.1	10899	.	A	G	19786.06	.	AC=2;AF=1.00;AN=2;BaseQRankSum=0.717;DP=474;ExcessHet=0.0000;FS=1.648;MLEAC=2;MLEAF=1.00;MQ=60.00;MQRankSum=0.000;QD=31.39;ReadPosRankSum=1.689;SOR=0.328	GT:AD:DP:GQ:PL	1/1:17,457:474:99:19800,662,0
EU153402.1	10904	.	T	G	19471.06	.	AC=2;AF=1.00;AN=2;BaseQRankSum=0.564;DP=469;ExcessHet=0.0000;FS=3.493;MLEAC=2;MLEAF=1.00;MQ=60.00;MQRankSum=0.000;QD=26.18;ReadPosRankSum=1.697;SOR=0.280	GT:AD:DP:GQ:PL	1/1:18,451:469:99:19485,602,0
EU153402.1	10905	.	C	T	19426.06	.	AC=2;AF=1.00;AN=2;BaseQRankSum=0.435;DP=468;ExcessHet=0.0000;FS=3.504;MLEAC=2;MLEAF=1.00;MQ=60.00;MQRankSum=0.000;QD=28.30;ReadPosRankSum=1.707;SOR=0.271	GT:AD:DP:GQ:PL	1/1:18,450:468:99:19440,599,0
EU153402.1	10912	.	A	G	19426.06	.	AC=2;AF=1.00;AN=2;BaseQRankSum=-0.420;DP=464;ExcessHet=0.0000;FS=1.652;MLEAC=2;MLEAF=1.00;MQ=60.00;MQRankSum=0.000;QD=31.08;ReadPosRankSum=0.847;SOR=0.242	GT:AD:DP:GQ:PL	1/1:16,448:464:99:19440,677,0
EU153402.1	10935	.	GA	G	19741.03	.	AC=2;AF=1.00;AN=2;BaseQRankSum=-0.522;DP=471;ExcessHet=0.0000;FS=1.642;MLEAC=2;MLEAF=1.00;MQ=60.00;MQRankSum=0.000;QD=30.75;ReadPosRankSum=-0.548;SOR=0.391	GT:AD:DP:GQ:PL	1/1:16,455:471:99:19755,698,0
[truncated: 3,144,359 more chars]
