# Supplementary material for: Whole-genome sequencing of CRFK and PG-4 cells to infer the phenotype of the original donor cats
Source: Companion Anim Health Genet. 2026 Mar 6;13:1. doi: 10.1186/s40575-026-00150-9 (PMC12980914; doi:10.1186/s40575-026-00150-9)
Supplement: Supplementary file 4 — Supplementary Material 4: Table S3 [file 40575_2026_150_MOESM4_ESM.zip › Table_S3c.vcf]

##fileformat=VCFv4.2
##FILTER=<ID=LowQual,Description="Low quality">
##FORMAT=<ID=AD,Number=R,Type=Integer,Description="Allelic depths for the ref and alt alleles in the order listed">
##FORMAT=<ID=DP,Number=1,Type=Integer,Description="Approximate read depth (reads with MQ=255 or with bad mates are filtered)">
##FORMAT=<ID=GQ,Number=1,Type=Integer,Description="Genotype Quality">
##FORMAT=<ID=GT,Number=1,Type=String,Description="Genotype">
##FORMAT=<ID=PL,Number=G,Type=Integer,Description="Normalized, Phred-scaled likelihoods for genotypes as defined in the VCF specification">
##GATKCommandLine=<ID=HaplotypeCaller,CommandLine="HaplotypeCaller  --native-pair-hmm-threads 10 --output CRFK_MHC_2_raw_variants.vcf --input CRFK_MHC_2_dedup.bam --reference MHC_2.fa  --emit-ref-confidence NONE --gvcf-gq-bands 1 --gvcf-gq-bands 2 --gvcf-gq-bands 3 --gvcf-gq-bands 4 --gvcf-gq-bands 5 --gvcf-gq-bands 6 --gvcf-gq-bands 7 --gvcf-gq-bands 8 --gvcf-gq-bands 9 --gvcf-gq-bands 10 --gvcf-gq-bands 11 --gvcf-gq-bands 12 --gvcf-gq-bands 13 --gvcf-gq-bands 14 --gvcf-gq-bands 15 --gvcf-gq-bands 16 --gvcf-gq-bands 17 --gvcf-gq-bands 18 --gvcf-gq-bands 19 --gvcf-gq-bands 20 --gvcf-gq-bands 21 --gvcf-gq-bands 22 --gvcf-gq-bands 23 --gvcf-gq-bands 24 --gvcf-gq-bands 25 --gvcf-gq-bands 26 --gvcf-gq-bands 27 --gvcf-gq-bands 28 --gvcf-gq-bands 29 --gvcf-gq-bands 30 --gvcf-gq-bands 31 --gvcf-gq-bands 32 --gvcf-gq-bands 33 --gvcf-gq-bands 34 --gvcf-gq-bands 35 --gvcf-gq-bands 36 --gvcf-gq-bands 37 --gvcf-gq-bands 38 --gvcf-gq-bands 39 --gvcf-gq-bands 40 --gvcf-gq-bands 41 --gvcf-gq-bands 42 --gvcf-gq-bands 43 --gvcf-gq-bands 44 --gvcf-gq-bands 45 --gvcf-gq-bands 46 --gvcf-gq-bands 47 --gvcf-gq-bands 48 --gvcf-gq-bands 49 --gvcf-gq-bands 50 --gvcf-gq-bands 51 --gvcf-gq-bands 52 --gvcf-gq-bands 53 --gvcf-gq-bands 54 --gvcf-gq-bands 55 --gvcf-gq-bands 56 --gvcf-gq-bands 57 --gvcf-gq-bands 58 --gvcf-gq-bands 59 --gvcf-gq-bands 60 --gvcf-gq-bands 70 --gvcf-gq-bands 80 --gvcf-gq-bands 90 --gvcf-gq-bands 99 --indel-size-to-eliminate-in-ref-model 10 --use-alleles-trigger false --disable-optimizations false --just-determine-active-regions false --dont-genotype false --max-mnp-distance 0 --dont-trim-active-regions false --max-disc-ar-extension 25 --max-gga-ar-extension 300 --padding-around-indels 150 --padding-around-snps 20 --kmer-size 10 --kmer-size 25 --dont-increase-kmer-sizes-for-cycles false --allow-non-unique-kmers-in-ref false --num-pruning-samples 1 --recover-dangling-heads false --do-not-recover-dangling-branches false --min-dangling-branch-length 4 --consensus false --max-num-haplotypes-in-population 128 --error-correct-kmers false --min-pruning 2 --debug-graph-transformations false --kmer-length-for-read-error-correction 25 --min-observations-for-kmer-to-be-solid 20 --likelihood-calculation-engine PairHMM --base-quality-score-threshold 18 --pair-hmm-gap-continuation-penalty 10 --pair-hmm-implementation FASTEST_AVAILABLE --pcr-indel-model CONSERVATIVE --phred-scaled-global-read-mismapping-rate 45 --native-pair-hmm-use-double-precision false --debug false --use-filtered-reads-for-annotations false --bam-writer-type CALLED_HAPLOTYPES --dont-use-soft-clipped-bases false --capture-assembly-failure-bam false --error-correct-reads false --do-not-run-physical-phasing false --min-base-quality-score 10 --smith-waterman JAVA --use-new-qual-calculator false --annotate-with-num-discovered-alleles false --heterozygosity 0.001 --indel-heterozygosity 1.25E-4 --heterozygosity-stdev 0.01 --standard-min-confidence-threshold-for-calling 10.0 --max-alternate-alleles 6 --max-genotype-count 1024 --sample-ploidy 2 --num-reference-samples-if-no-call 0 --genotyping-mode DISCOVERY --genotype-filtered-alleles false --contamination-fraction-to-filter 0.0 --output-mode EMIT_VARIANTS_ONLY --all-site-pls false --min-assembly-region-size 50 --max-assembly-region-size 300 --assembly-region-padding 100 --max-reads-per-alignment-start 50 --active-probability-threshold 0.002 --max-prob-propagation-distance 50 --interval-set-rule UNION --interval-padding 0 --interval-exclusion-padding 0 --interval-merging-rule ALL --read-validation-stringency SILENT --seconds-between-progress-updates 10.0 --disable-sequence-dictionary-validation false --create-output-bam-index true --create-output-bam-md5 false --create-output-variant-index true --create-output-variant-md5 false --lenient false --add-output-sam-program-record true --add-output-vcf-command-line true --cloud-prefetch-buffer 40 --cloud-index-prefetch-buffer -1 --disable-bam-index-caching false --sites-only-vcf-output false --help false --version false --showHidden false --verbosity INFO --QUIET false --use-jdk-deflater false --use-jdk-inflater false --gcs-max-retries 20 --disable-tool-default-read-filters false --minimum-mapping-quality 20 --disable-tool-default-annotations false --enable-all-annotations false",Version=4.0.5.1,Date="2025/12/28 16:44:00 JST">
##INFO=<ID=AC,Number=A,Type=Integer,Description="Allele count in genotypes, for each ALT allele, in the same order as listed">
##INFO=<ID=AF,Number=A,Type=Float,Description="Allele Frequency, for each ALT allele, in the same order as listed">
##INFO=<ID=AN,Number=1,Type=Integer,Description="Total number of alleles in called genotypes">
##INFO=<ID=BaseQRankSum,Number=1,Type=Float,Description="Z-score from Wilcoxon rank sum test of Alt Vs. Ref base qualities">
##INFO=<ID=ClippingRankSum,Number=1,Type=Float,Description="Z-score From Wilcoxon rank sum test of Alt vs. Ref number of hard clipped bases">
##INFO=<ID=DP,Number=1,Type=Integer,Description="Approximate read depth; some reads may have been filtered">
##INFO=<ID=DS,Number=0,Type=Flag,Description="Were any of the samples downsampled?">
##INFO=<ID=ExcessHet,Number=1,Type=Float,Description="Phred-scaled p-value for exact test of excess heterozygosity">
##INFO=<ID=FS,Number=1,Type=Float,Description="Phred-scaled p-value using Fisher's exact test to detect strand bias">
##INFO=<ID=InbreedingCoeff,Number=1,Type=Float,Description="Inbreeding coefficient as estimated from the genotype likelihoods per-sample when compared against the Hardy-Weinberg expectation">
##INFO=<ID=MLEAC,Number=A,Type=Integer,Description="Maximum likelihood expectation (MLE) for the allele counts (not necessarily the same as the AC), for each ALT allele, in the same order as listed">
##INFO=<ID=MLEAF,Number=A,Type=Float,Description="Maximum likelihood expectation (MLE) for the allele frequency (not necessarily the same as the AF), for each ALT allele, in the same order as listed">
##INFO=<ID=MQ,Number=1,Type=Float,Description="RMS Mapping Quality">
##INFO=<ID=MQRankSum,Number=1,Type=Float,Description="Z-score From Wilcoxon rank sum test of Alt vs. Ref read mapping qualities">
##INFO=<ID=QD,Number=1,Type=Float,Description="Variant Confidence/Quality by Depth">
##INFO=<ID=RAW_MQ,Number=1,Type=Float,Description="Raw data for RMS Mapping Quality">
##INFO=<ID=ReadPosRankSum,Number=1,Type=Float,Description="Z-score from Wilcoxon rank sum test of Alt vs. Ref read position bias">
##INFO=<ID=SOR,Number=1,Type=Float,Description="Symmetric Odds Ratio of 2x2 contingency table to detect strand bias">
##contig=<ID=EU153401.1,length=2973765>
##source=HaplotypeCaller
#CHROM	POS	ID	REF	ALT	QUAL	FILTER	INFO	FORMAT	sample1
EU153401.1	111	.	G	C	254.77	.	AC=1;AF=0.500;AN=2;BaseQRankSum=0.000;ClippingRankSum=0.000;DP=35;ExcessHet=3.0103;FS=4.043;MLEAC=1;MLEAF=0.500;MQ=47.43;MQRankSum=3.049;QD=10.19;ReadPosRankSum=1.724;SOR=0.193	GT:AD:DP:GQ:PL	0/1:17,8:25:99:283,0,593
EU153401.1	293	.	T	TA	100.73	.	AC=1;AF=0.500;AN=2;BaseQRankSum=-1.169;ClippingRankSum=0.000;DP=108;ExcessHet=3.0103;FS=2.632;MLEAC=1;MLEAF=0.500;MQ=38.04;MQRankSum=2.429;QD=7.20;ReadPosRankSum=2.450;SOR=1.802	GT:AD:DP:GQ:PL	0/1:7,7:14:99:138,0,125
EU153401.1	325	.	G	A	79.77	.	AC=1;AF=0.500;AN=2;BaseQRankSum=1.050;ClippingRankSum=0.000;DP=14;ExcessHet=3.0103;FS=6.421;MLEAC=1;MLEAF=0.500;MQ=51.60;MQRankSum=1.352;QD=6.14;ReadPosRankSum=2.034;SOR=2.910	GT:AD:DP:GQ:PL	0/1:9,4:13:99:108,0,273
EU153401.1	394	.	A	G	297.77	.	AC=1;AF=0.500;AN=2;BaseQRankSum=-1.555;ClippingRankSum=0.000;DP=56;ExcessHet=3.0103;FS=0.000;MLEAC=1;MLEAF=0.500;MQ=35.25;MQRankSum=-1.806;QD=11.91;ReadPosRankSum=-0.359;SOR=0.963	GT:AD:DP:GQ:PL	0/1:11,14:25:99:326,0,360
EU153401.1	448	.	C	CTG	361.73	.	AC=1;AF=0.500;AN=2;BaseQRankSum=-1.846;ClippingRankSum=0.000;DP=69;ExcessHet=3.0103;FS=0.000;MLEAC=1;MLEAF=0.500;MQ=38.22;MQRankSum=-1.234;QD=8.22;ReadPosRankSum=0.954;SOR=0.680	GT:AD:DP:GQ:PL	0/1:35,9:44:99:399,0,1374
EU153401.1	484	.	T	C	2310.73	.	AC=1;AF=0.500;AN=2;BaseQRankSum=-0.061;ClippingRankSum=0.000;DP=174;ExcessHet=3.0103;FS=5.063;MLEAC=1;MLEAF=0.500;MQ=34.30;MQRankSum=-1.770;QD=14.35;ReadPosRankSum=4.706;SOR=0.343	GT:AD:DP:GQ:PL	0/1:85,76:161:99:2348,0,2508
EU153401.1	781	.	CTATATATATATA	C	385.73	.	AC=1;AF=0.500;AN=2;BaseQRankSum=2.288;ClippingRankSum=0.000;DP=31;ExcessHet=3.0103;FS=4.084;MLEAC=1;MLEAF=0.500;MQ=48.80;MQRankSum=3.858;QD=16.07;ReadPosRankSum=3.104;SOR=0.165	GT:AD:DP:GQ:PL	0/1:13,11:24:99:423,0,492
EU153401.1	823	.	AG	A	180.73	.	AC=1;AF=0.500;AN=2;BaseQRankSum=-0.495;ClippingRankSum=0.000;DP=24;ExcessHet=3.0103;FS=4.558;MLEAC=1;MLEAF=0.500;MQ=49.17;MQRankSum=-2.545;QD=8.22;ReadPosRankSum=-3.224;SOR=1.946	GT:AD:DP:GQ:PL	0/1:15,7:22:99:218,0,493
EU153401.1	879	.	T	G	522.77	.	AC=2;AF=1.00;AN=2;DP=14;ExcessHet=3.0103;FS=0.000;MLEAC=2;MLEAF=1.00;MQ=60.00;QD=27.64;SOR=1.329	GT:AD:DP:GQ:PL	1/1:0,14:14:42:551,42,0
EU153401.1	1104	.	G	A	524.77	.	AC=1;AF=0.500;AN=2;BaseQRankSum=1.772;ClippingRankSum=0.000;DP=25;ExcessHet=3.0103;FS=0.000;MLEAC=1;MLEAF=0.500;MQ=59.50;MQRankSum=0.000;QD=21.87;ReadPosRankSum=0.524;SOR=0.976	GT:AD:DP:GQ:PL	0/1:10,14:24:99:553,0,335
EU153401.1	1276	.	G	A	387.77	.	AC=1;AF=0.500;AN=2;BaseQRankSum=-1.559;ClippingRankSum=0.000;DP=27;ExcessHet=3.0103;FS=1.527;MLEAC=1;MLEAF=0.500;MQ=60.00;MQRankSum=0.000;QD=14.36;ReadPosRankSum=-0.570;SOR=0.943	GT:AD:DP:GQ:PL	0/1:15,12:27:99:416,0,590
EU153401.1	1459	.	A	G	624.77	.	AC=1;AF=0.500;AN=2;BaseQRankSum=1.455;ClippingRankSum=0.000;DP=29;ExcessHet=3.0103;FS=19.521;MLEAC=1;MLEAF=0.500;MQ=55.79;MQRankSum=0.235;QD=24.03;ReadPosRankSum=0.867;SOR=1.557	GT:AD:DP:GQ:PL	0/1:9,17:26:99:653,0,296
EU153401.1	1498	.	C	T	100.77	.	AC=1;AF=0.500;AN=2;BaseQRankSum=0.745;ClippingRankSum=0.000;DP=72;ExcessHet=3.0103;FS=8.794;MLEAC=1;MLEAF=0.500;MQ=45.40;MQRankSum=-2.713;QD=1.40;ReadPosRankSum=3.244;SOR=2.382	GT:AD:DP:GQ:PL	0/1:64,8:72:99:129,0,2373
EU153401.1	1512	.	CAG	C	166.73	.	AC=1;AF=0.500;AN=2;BaseQRankSum=1.109;ClippingRankSum=0.000;DP=38;ExcessHet=3.0103;FS=4.052;MLEAC=1;MLEAF=0.500;MQ=47.43;MQRankSum=-3.330;QD=4.39;ReadPosRankSum=0.868;SOR=1.911	GT:AD:DP:GQ:PL	0/1:30,8:38:99:204,0,1615
EU153401.1	1522	.	T	A	178.77	.	AC=1;AF=0.500;AN=2;BaseQRankSum=0.832;ClippingRankSum=0.000;DP=31;ExcessHet=3.0103;FS=11.155;MLEAC=1;MLEAF=0.500;MQ=50.66;MQRankSum=-4.137;QD=5.77;ReadPosRankSum=0.024;SOR=3.258	GT:AD:DP:GQ:PL	0/1:24,7:31:99:207,0,1290
EU153401.1	1523	.	C	T	184.77	.	AC=1;AF=0.500;AN=2;BaseQRankSum=0.952;ClippingRankSum=0.000;DP=34;ExcessHet=3.0103;FS=11.067;MLEAC=1;MLEAF=0.500;MQ=49.80;MQRankSum=-3.526;QD=5.43;ReadPosRankSum=0.475;SOR=3.215	GT:AD:DP:GQ:PL	0/1:27,7:34:99:213,0,1206
EU153401.1	1531	.	T	G	184.77	.	AC=1;AF=0.500;AN=2;BaseQRankSum=0.939;ClippingRankSum=0.000;DP=26;ExcessHet=3.0103;FS=19.878;MLEAC=1;MLEAF=0.500;MQ=50.94;MQRankSum=-3.589;QD=7.11;ReadPosRankSum=-3.037;SOR=4.168	GT:AD:DP:GQ:PL	0/1:19,7:26:99:213,0,1202
EU153401.1	1809	.	A	G	346.77	.	AC=1;AF=0.500;AN=2;BaseQRankSum=0.930;ClippingRankSum=0.000;DP=24;ExcessHet=3.0103;FS=1.685;MLEAC=1;MLEAF=0.500;MQ=60.00;MQRankSum=0.000;QD=14.45;ReadPosRankSum=0.500;SOR=1.230	GT:AD:DP:GQ:PL	0/1:14,10:24:99:375,0,535
EU153401.1	2364	.	A	G	481.77	.	AC=1;AF=0.500;AN=2;BaseQRankSum=2.268;ClippingRankSum=0.000;DP=25;ExcessHet=3.0103;FS=6.455;MLEAC=1;MLEAF=0.500;MQ=60.00;MQRankSum=0.000;QD=19.27;ReadPosRankSum=2.268;SOR=0.383	GT:AD:DP:GQ:PL	0/1:12,13:25:99:510,0,836
EU153401.1	2365	.	T	C	481.77	.	AC=1;AF=0.500;AN=2;BaseQRankSum=2.268;ClippingRankSum=0.000;DP=25;ExcessHet=3.0103;FS=6.455;MLEAC=1;MLEAF=0.500;MQ=60.00;MQRankSum=0.000;QD=19.27;ReadPosRankSum=2.497;SOR=0.383	GT:AD:DP:GQ:PL	0/1:12,13:25:99:510,0,836
EU153401.1	2569	.	T	C	520.77	.	AC=1;AF=0.500;AN=2;BaseQRankSum=-1.038;ClippingRankSum=0.000;DP=26;ExcessHet=3.0103;FS=0.000;MLEAC=1;MLEAF=0.500;MQ=60.00;MQRankSum=0.000;QD=20.03;ReadPosRankSum=-0.115;SOR=0.941	GT:AD:DP:GQ:PL	0/1:10,16:26:99:549,0,353
EU153401.1	2579	.	A	G	1098.77	.	AC=2;AF=1.00;AN=2;DP=26;ExcessHet=3.0103;FS=0.000;MLEAC=2;MLEAF=1.00;MQ=60.00;QD=30.95;SOR=0.846	GT:AD:DP:GQ:PL	1/1:0,26:26:78:1127,78,0
EU153401.1	3912	.	A	T	263.77	.	AC=1;AF=0.500;AN=2;BaseQRankSum=-0.533;ClippingRankSum=0.000;DP=102;ExcessHet=3.0103;FS=6.702;MLEAC=1;MLEAF=0.500;MQ=39.52;MQRankSum=1.902;QD=2.59;ReadPosRankSum=4.026;SOR=0.198	GT:AD:DP:GQ:PL	0/1:88,14:102:99:292,0,3063
EU153401.1	3923	.	G	GTTTA	156.73	.	AC=1;AF=0.500;AN=2;BaseQRankSum=1.003;ClippingRankSum=0.000;DP=77;ExcessHet=3.0103;FS=7.255;MLEAC=1;MLEAF=0.500;MQ=41.54;MQRankSum=1.548;QD=2.04;ReadPosRankSum=1.570;SOR=0.166	GT:AD:DP:GQ:PL	0/1:65,12:77:99:194,0,2923
EU153401.1	3929	.	G	T	94.77	.	AC=1;AF=0.500;AN=2;BaseQRankSum=1.241;ClippingRankSum=0.000;DP=56;ExcessHet=3.0103;FS=1.747;MLEAC=1;MLEAF=0.500;MQ=45.62;MQRankSum=-0.783;QD=1.69;ReadPosRankSum=-1.667;SOR=0.283	GT:AD:DP:GQ:PL	0/1:49,7:56:99:123,0,1737
EU153401.1	4053	.	T	C	569.77	.	AC=1;AF=0.500;AN=2;BaseQRankSum=-1.446;ClippingRankSum=0.000;DP=94;ExcessHet=3.0103;FS=2.950;MLEAC=1;MLEAF=0.500;MQ=37.40;MQRankSum=2.411;QD=8.02;ReadPosRankSum=4.388;SOR=0.310	GT:AD:DP:GQ:PL	0/1:48,23:71:99:598,0,1380
EU153401.1	4084	.	C	T	543.77	.	AC=1;AF=0.500;AN=2;BaseQRankSum=-1.244;ClippingRankSum=0.000;DP=123;ExcessHet=3.0103;FS=0.997;MLEAC=1;MLEAF=0.500;MQ=32.19;MQRankSum=1.535;QD=4.57;ReadPosRankSum=2.767;SOR=0.537	GT:AD:DP:GQ:PL	0/1:91,28:119:99:572,0,2701
EU153401.1	4216	.	G	A	206.77	.	AC=1;AF=0.500;AN=2;BaseQRankSum=0.676;ClippingRankSum=0.000;DP=29;ExcessHet=3.0103;FS=0.000;MLEAC=1;MLEAF=0.500;MQ=44.44;MQRankSum=0.736;QD=15.91;ReadPosRankSum=0.276;SOR=0.859	GT:AD:DP:GQ:PL	0/1:6,7:13:99:235,0,159
EU153401.1	4318	.	CTG	C	55.73	.	AC=1;AF=0.500;AN=2;BaseQRankSum=1.474;ClippingRankSum=0.000;DP=355;ExcessHet=3.0103;FS=6.736;MLEAC=1;MLEAF=0.500;MQ=40.42;MQRankSum=1.955;QD=1.74;ReadPosRankSum=1.722;SOR=0.066	GT:AD:DP:GQ:PL	0/1:24,8:32:93:93,0,424
EU153401.1	4589	.	T	A	118.77	.	AC=1;AF=0.500;AN=2;BaseQRankSum=-2.995;ClippingRankSum=0.000;DP=107;ExcessHet=3.0103;FS=0.000;MLEAC=1;MLEAF=0.500;MQ=36.93;MQRankSum=2.267;QD=2.33;ReadPosRankSum=0.845;SOR=0.693	GT:AD:DP:GQ:PL	0/1:42,9:51:99:147,0,1340
EU153401.1	4685	.	T	TC	12.01	.	AC=1;AF=0.500;AN=2;BaseQRankSum=1.147;ClippingRankSum=0.000;DP=42;ExcessHet=3.0103;FS=0.000;MLEAC=1;MLEAF=0.500;MQ=46.54;MQRankSum=-2.352;QD=0.43;ReadPosRankSum=-0.428;SOR=0.330	GT:AD:DP:GQ:PL	0/1:24,4:28:49:49,0,978
EU153401.1	4686	.	T	TGTGGTC	13.91	.	AC=1;AF=0.500;AN=2;BaseQRankSum=0.769;ClippingRankSum=0.000;DP=26;ExcessHet=3.0103;FS=3.067;MLEAC=1;MLEAF=0.500;MQ=53.05;MQRankSum=-2.101;QD=0.63;ReadPosRankSum=0.516;SOR=1.981	GT:AD:DP:GQ:PL	0/1:20,2:22:51:51,0,976
EU153401.1	4691	.	C	CGAGCAGAGCCCAA	28.74	.	AC=1;AF=0.500;AN=2;BaseQRankSum=0.887;ClippingRankSum=0.000;DP=26;ExcessHet=3.0103;FS=3.136;MLEAC=1;MLEAF=0.500;MQ=54.78;MQRankSum=-3.246;QD=1.37;ReadPosRankSum=-0.550;SOR=2.133	GT:AD:DP:GQ:PL	0/1:19,2:21:66:66,0,831
EU153401.1	4693	.	GT	G	28.74	.	AC=1;AF=0.500;AN=2;BaseQRankSum=-0.191;ClippingRankSum=0.000;DP=28;ExcessHet=3.0103;FS=6.397;MLEAC=1;MLEAF=0.500;MQ=54.35;MQRankSum=-3.660;QD=1.25;ReadPosRankSum=-1.158;SOR=2.833	GT:AD:DP:GQ:PL	0/1:20,3:23:66:66,0,831
EU153401.1	4702	.	T	C	40.77	.	AC=1;AF=0.500;AN=2;BaseQRankSum=0.691;ClippingRankSum=0.000;DP=27;ExcessHet=3.0103;FS=6.410;MLEAC=1;MLEAF=0.500;MQ=54.32;MQRankSum=-4.374;QD=1.94;ReadPosRankSum=-1.616;SOR=2.833	GT:AD:DP:GQ:PL	0/1:18,3:21:69:69,0,789
EU153401.1	4705	.	ACT	A	28.74	.	AC=1;AF=0.500;AN=2;BaseQRankSum=0.691;ClippingRankSum=0.000;DP=27;ExcessHet=3.0103;FS=6.690;MLEAC=1;MLEAF=0.500;MQ=53.28;MQRankSum=-3.445;QD=1.37;ReadPosRankSum=-1.913;SOR=2.814	GT:AD:DP:GQ:PL	0/1:18,3:21:66:66,0,831
EU153401.1	4710	.	C	CAT	28.74	.	AC=1;AF=0.500;AN=2;BaseQRankSum=0.780;ClippingRankSum=0.000;DP=29;ExcessHet=3.0103;FS=6.628;MLEAC=1;MLEAF=0.500;MQ=53.10;MQRankSum=-3.098;QD=1.25;SOR=2.815	GT:AD:DP:GQ:PL	0/1:20,3:23:66:66,0,829
EU153401.1	4750	.	G	A	392.77	.	AC=1;AF=0.500;AN=2;BaseQRankSum=-1.854;ClippingRankSum=0.000;DP=102;ExcessHet=3.0103;FS=34.496;MLEAC=1;MLEAF=0.500;MQ=44.08;MQRankSum=2.469;QD=6.14;ReadPosRankSum=2.901;SOR=0.221	GT:AD:DP:GQ:PL	0/1:47,17:64:99:421,0,1660
EU153401.1	4823	.	C	T	285.77	.	AC=1;AF=0.500;AN=2;BaseQRankSum=0.167;ClippingRankSum=0.000;DP=112;ExcessHet=3.0103;FS=0.000;MLEAC=1;MLEAF=0.500;MQ=43.62;MQRankSum=0.000;QD=15.88;ReadPosRankSum=0.799;SOR=0.758	GT:AD:DP:GQ:PL	0/1:9,9:18:99:314,0,309
EU153401.1	4864	.	A	T	33.77	.	AC=1;AF=0.500;AN=2;BaseQRankSum=0.648;ClippingRankSum=0.000;DP=83;ExcessHet=3.0103;FS=9.170;MLEAC=1;MLEAF=0.500;MQ=47.49;MQRankSum=-2.723;QD=1.16;ReadPosRankSum=-2.149;SOR=3.116	GT:AD:DP:GQ:PL	0/1:25,4:29:62:62,0,931
EU153401.1	5243	.	A	C	777.77	.	AC=2;AF=1.00;AN=2;DP=18;ExcessHet=3.0103;FS=0.000;MLEAC=2;MLEAF=1.00;MQ=60.00;QD=23.51;SOR=1.179	GT:AD:DP:GQ:PL	1/1:0,18:18:54:806,54,0
EU153401.1	6043	.	A	G	348.77	.	AC=1;AF=0.500;AN=2;BaseQRankSum=-0.215;ClippingRankSum=0.000;DP=25;ExcessHet=3.0103;FS=13.132;MLEAC=1;MLEAF=0.500;MQ=60.00;MQRankSum=0.000;QD=13.95;ReadPosRankSum=-0.043;SOR=0.982	GT:AD:DP:GQ:PL	0/1:14,11:25:99:377,0,511
EU153401.1	6372	.	C	T	497.77	.	AC=2;AF=1.00;AN=2;DP=13;ExcessHet=3.0103;FS=0.000;MLEAC=2;MLEAF=1.00;MQ=60.00;QD=26.00;SOR=1.179	GT:AD:DP:GQ:PL	1/1:0,13:13:39:526,39,0
EU153401.1	6554	.	G	C	284.77	.	AC=1;AF=0.500;AN=2;BaseQRankSum=0.000;ClippingRankSum=0.000;DP=15;ExcessHet=3.0103;FS=13.919;MLEAC=1;MLEAF=0.500;MQ=60.00;MQRankSum=0.000;QD=18.98;ReadPosRankSum=-1.111;SOR=1.709	GT:AD:DP:GQ:PL	0/1:7,8:15:99:313,0,268
EU153401.1	6947	.	GC	G	265.52	.	AC=2;AF=1.00;AN=2;BaseQRankSum=-0.385;ClippingRankSum=0.000;DP=13;ExcessHet=3.0103;FS=0.000;MLEAC=2;MLEAF=1.00;MQ=60.00;MQRankSum=0.000;QD=22.13;ReadPosRankSum=0.000;SOR=0.477	GT:AD:DP:GQ:PL	1/1:1,11:12:7:302,7,0
EU153401.1	7103	.	G	A	21.80	.	AC=1;AF=0.500;AN=2;BaseQRankSum=0.000;ClippingRankSum=0.000;DP=13;ExcessHet=3.0103;FS=3.358;MLEAC=1;MLEAF=0.500;MQ=60.00;MQRankSum=0.000;QD=1.68;ReadPosRankSum=-0.801;SOR=2.276	GT:AD:DP:GQ:PL	0/1:11,2:13:50:50,0,453
EU153401.1	7117	.	G	A	60.77	.	AC=1;AF=0.500;AN=2;BaseQRankSum=0.856;ClippingRankSum=0.000;DP=15;ExcessHet=3.0103;FS=6.990;MLEAC=1;MLEAF=0.500;MQ=60.00;MQRankSum=0.000;QD=4.05;ReadPosRankSum=-0.381;SOR=2.807	GT:AD:DP:GQ:PL	0/1:12,3:15:89:89,0,452
EU153401.1	7858	.	A	C	851.77	.	AC=2;AF=1.00;AN=2;DP=20;ExcessHet=3.0103;FS=0.000;MLEAC=2;MLEAF=1.00;MQ=59.38;QD=29.78;SOR=1.292	GT:AD:DP:GQ:PL	1/1:0,19:19:60:880,60,0
EU153401.1	7859	.	G	A	851.77	.	AC=2;AF=1.00;AN=2;DP=21;ExcessHet=3.0103;FS=0.000;MLEAC=2;MLEAF=1.00;MQ=59.41;QD=29.88;SOR=1.402	GT:AD:DP:GQ:PL	1/1:0,20:20:60:880,60,0
EU153401.1	7922	.	T	C	757.77	.	AC=2;AF=1.00;AN=2;DP=27;ExcessHet=3.0103;FS=0.000;MLEAC=2;MLEAF=1.00;MQ=54.84;QD=30.23;SOR=1.179	GT:AD:DP:GQ:PL	1/1:0,18:18:54:786,54,0
EU153401.1	7975	.	C	T	153.77	.	AC=1;AF=0.500;AN=2;BaseQRankSum=0.849;ClippingRankSum=0.000;DP=23;ExcessHet=3.0103;FS=5.756;MLEAC=1;MLEAF=0.500;MQ=53.89;MQRankSum=0.000;QD=10.98;ReadPosRankSum=0.064;SOR=1.884	GT:AD:DP:GQ:PL	0/1:9,5:14:99:182,0,321
EU153401.1	8004	.	TTCATCTCATC	T	487.73	.	AC=1;AF=0.500;AN=2;BaseQRankSum=-1.479;ClippingRankSum=0.000;DP=47;ExcessHet=3.0103;FS=17.458;MLEAC=1;MLEAF=0.500;MQ=48.81;MQRankSum=3.101;QD=17.42;ReadPosRankSum=1.869;SOR=0.512	GT:AD:DP:GQ:PL	0/1:14,14:28:99:525,0,547
EU153401.1	8006	.	C	CT	27.74	.	AC=1;AF=0.500;AN=2;BaseQRankSum=0.851;ClippingRankSum=0.000;DP=44;ExcessHet=3.0103;FS=5.561;MLEAC=1;MLEAF=0.500;MQ=48.43;MQRankSum=0.644;QD=0.73;ReadPosRankSum=-0.168;SOR=2.409	GT:AD:DP:GQ:PL	0/1:34,4:38:65:65,0,1369
EU153401.1	8008	.	T	TTTTTAAATGA	28.74	.	AC=1;AF=0.500;AN=2;BaseQRankSum=0.851;ClippingRankSum=0.000;DP=41;ExcessHet=3.0103;FS=5.561;MLEAC=1;MLEAF=0.500;MQ=48.99;MQRankSum=0.644;QD=0.76;ReadPosRankSum=-0.239;SOR=2.409	GT:AD:DP:GQ:PL	0/1:34,4:38:66:66,0,1368
EU153401.1	8011	.	C	CCTGTTAATACTGCCAGGAGAGGCAAGGAAGTGCCAGTGATTTTTAA	52.73	.	AC=1;AF=0.500;AN=2;BaseQRankSum=1.011;ClippingRankSum=0.000;DP=30;ExcessHet=3.0103;FS=9.170;MLEAC=1;MLEAF=0.500;MQ=51.70;MQRankSum=0.181;QD=1.82;ReadPosRankSum=-2.257;SOR=3.116	GT:AD:DP:GQ:PL	0/1:25,4:29:90:90,0,1080
EU153401.1	8014	.	C	CAA	56.73	.	AC=1;AF=0.500;AN=2;BaseQRankSum=1.061;ClippingRankSum=0.000;DP=30;ExcessHet=3.0103;FS=9.748;MLEAC=1;MLEAF=0.500;MQ=51.70;MQRankSum=-0.122;QD=1.96;ReadPosRankSum=-3.118;SOR=3.252	GT:AD:DP:GQ:PL	0/1:25,4:29:94:94,0,999
EU153401.1	8016	.	C	CAGCTAAAATTATTTAGGAGGTAAAATAATAAAGCCAATTAATTAATTTAATTAGCTGCT	52.73	.	AC=1;AF=0.500;AN=2;BaseQRankSum=0.880;ClippingRankSum=0.000;DP=30;ExcessHet=3.0103;FS=8.870;MLEAC=1;MLEAF=0.500;MQ=51.70;MQRankSum=0.106;QD=1.76;ReadPosRankSum=-2.866;SOR=2.985	GT:AD:DP:GQ:PL	0/1:26,4:30:90:90,0,1080
EU153401.1	8138	.	G	A	455.73	.	AC=1;AF=0.500;AN=2;BaseQRankSum=1.599;ClippingRankSum=0.000;DP=67;ExcessHet=3.0103;FS=0.000;MLEAC=1;MLEAF=0.500;MQ=46.76;MQRankSum=-4.109;QD=10.13;ReadPosRankSum=-0.054;SOR=0.530	GT:AD:DP:GQ:PL	0/1:31,14:45:99:493,0,1302
EU153401.1	8140	.	T	C	480.73	.	AC=1;AF=0.500;AN=2;BaseQRankSum=0.620;ClippingRankSum=0.000;DP=82;ExcessHet=3.0103;FS=1.202;MLEAC=1;MLEAF=0.500;MQ=44.27;MQRankSum=-3.220;QD=10.23;ReadPosRankSum=0.087;SOR=0.483	GT:AD:DP:GQ:PL	0/1:32,15:47:99:518,0,1427
EU153401.1	8142	.	C	CA	202.73	.	AC=1;AF=0.500;AN=2;BaseQRankSum=0.125;ClippingRankSum=0.000;DP=67;ExcessHet=3.0103;FS=0.000;MLEAC=1;MLEAF=0.500;MQ=46.76;MQRankSum=-4.501;QD=4.61;ReadPosRankSum=-0.366;SOR=0.973	GT:AD:DP:GQ:PL	0/1:36,8:44:99:240,0,1558
EU153401.1	8144	.	C	T	73.73	.	AC=1;AF=0.500;AN=2;BaseQRankSum=0.956;ClippingRankSum=0.000;DP=68;ExcessHet=3.0103;FS=1.711;MLEAC=1;MLEAF=0.500;MQ=45.99;MQRankSum=-0.362;QD=1.42;ReadPosRankSum=0.385;SOR=1.209	GT:AD:DP:GQ:PL	0/1:46,6:52:99:111,0,2106
EU153401.1	8175	.	A	G	235.77	.	AC=1;AF=0.500;AN=2;BaseQRankSum=1.962;ClippingRankSum=0.000;DP=128;ExcessHet=3.0103;FS=14.899;MLEAC=1;MLEAF=0.500;MQ=37.82;MQRankSum=-2.817;QD=2.03;ReadPosRankSum=-2.500;SOR=2.676	GT:AD:DP:GQ:PL	0/1:96,20:116:99:264,0,3495
EU153401.1	8193	.	G	A	432.77	.	AC=1;AF=0.500;AN=2;BaseQRankSum=-3.154;ClippingRankSum=0.000;DP=82;ExcessHet=3.0103;FS=12.442;MLEAC=1;MLEAF=0.500;MQ=41.96;MQRankSum=3.064;QD=6.27;ReadPosRankSum=3.150;SOR=0.091	GT:AD:DP:GQ:PL	0/1:53,16:69:99:461,0,1814
EU153401.1	8199	.	C	T	54.77	.	AC=1;AF=0.500;AN=2;BaseQRankSum=1.193;ClippingRankSum=0.000;DP=56;ExcessHet=3.0103;FS=1.830;MLEAC=1;MLEAF=0.500;MQ=44.56;MQRankSum=-2.177;QD=1.14;ReadPosRankSum=-1.496;SOR=1.349	GT:AD:DP:GQ:PL	0/1:41,7:48:83:83,0,1916
EU153401.1	8552	.	C	T	293.77	.	AC=1;AF=0.500;AN=2;BaseQRankSum=0.072;ClippingRankSum=0.000;DP=17;ExcessHet=3.0103;FS=2.158;MLEAC=1;MLEAF=0.500;MQ=58.01;MQRankSum=0.000;QD=19.58;ReadPosRankSum=-0.365;SOR=0.925	GT:AD:DP:GQ:PL	0/1:5,10:15:99:322,0,139
EU153401.1	8983	.	T	TCCGGAAGGGTGG	39.73	.	AC=1;AF=0.500;AN=2;BaseQRankSum=1.209;ClippingRankSum=0.000;DP=18;ExcessHet=3.0103;FS=0.000;MLEAC=1;MLEAF=0.500;MQ=57.90;MQRankSum=-4.031;QD=2.21;ReadPosRankSum=-1.838;SOR=1.329	GT:AD:DP:GQ:PL	0/1:15,3:18:77:77,0,1753
EU153401.1	8985	.	C	CAGAAAAGGTGTAAAACCGAGTGCCCCGGGAGGGTAGAACGGGGGGTGGTGTGGGCAGCGCGTTGTGTGCAGAAGATTGTCAGACACGGAGATCTAAGAAAAAAAAAGG	40.73	.	AC=1;AF=0.500;AN=2;BaseQRankSum=1.162;ClippingRankSum=0.000;DP=19;ExcessHet=3.0103;FS=2.754;MLEAC=1;MLEAF=0.500;MQ=58.01;MQRankSum=-4.154;QD=2.14;ReadPosRankSum=-2.183;SOR=1.609	GT:AD:DP:GQ:PL	0/1:16,3:19:78:78,0,1752
EU153401.1	9162	.	A	G	745.77	.	AC=2;AF=1.00;AN=2;DP=20;ExcessHet=3.0103;FS=0.000;MLEAC=2;MLEAF=1.00;MQ=60.00;QD=29.34;SOR=1.127	GT:AD:DP:GQ:PL	1/1:0,20:20:60:774,60,0
EU153401.1	9504	.	A	C	33.77	.	AC=1;AF=0.500;AN=2;BaseQRankSum=-3.399;ClippingRankSum=0.000;DP=36;ExcessHet=3.0103;FS=0.000;MLEAC=1;MLEAF=0.500;MQ=49.24;MQRankSum=-2.438;QD=0.99;ReadPosRankSum=-1.025;SOR=0.941	GT:AD:DP:GQ:PL	0/1:29,5:34:62:62,0,1085
EU153401.1	9544	.	T	A	91.77	.	AC=1;AF=0.500;AN=2;BaseQRankSum=1.168;ClippingRankSum=0.000;DP=38;ExcessHet=3.0103;FS=4.477;MLEAC=1;MLEAF=0.500;MQ=47.58;MQRankSum=-1.991;QD=2.41;ReadPosRankSum=-2.097;SOR=0.160	GT:AD:DP:GQ:PL	0/1:32,6:38:99:120,0,1590
EU153401.1	9545	.	A	G	100.77	.	AC=1;AF=0.500;AN=2;BaseQRankSum=1.330;ClippingRankSum=0.000;DP=40;ExcessHet=3.0103;FS=1.901;MLEAC=1;MLEAF=0.500;MQ=48.28;MQRankSum=-2.110;QD=2.52;ReadPosRankSum=-1.870;SOR=0.223	GT:AD:DP:GQ:PL	0/1:34,6:40:99:129,0,1486
EU153401.1	9562	.	G	A	163.77	.	AC=1;AF=0.500;AN=2;BaseQRankSum=1.642;ClippingRankSum=0.000;DP=27;ExcessHet=3.0103;FS=4.151;MLEAC=1;MLEAF=0.500;MQ=53.48;MQRankSum=-3.103;QD=6.07;ReadPosRankSum=-0.088;SOR=1.215	GT:AD:DP:GQ:PL	0/1:21,6:27:99:192,0,1489
EU153401.1	9563	.	G	T	172.77	.	AC=1;AF=0.500;AN=2;BaseQRankSum=1.746;ClippingRankSum=0.000;DP=25;ExcessHet=3.0103;FS=4.559;MLEAC=1;MLEAF=0.500;MQ=54.10;MQRankSum=-3.524;QD=6.91;ReadPosRankSum=-0.255;SOR=1.149	GT:AD:DP:GQ:PL	0/1:19,6:25:99:201,0,1363
EU153401.1	9570	.	T	C	121.77	.	AC=1;AF=0.500;AN=2;BaseQRankSum=1.307;ClippingRankSum=0.000;DP=25;ExcessHet=3.0103;FS=8.475;MLEAC=1;MLEAF=0.500;MQ=53.42;MQRankSum=-2.850;QD=5.07;ReadPosRankSum=0.356;SOR=1.891	GT:AD:DP:GQ:PL	0/1:19,5:24:99:150,0,914
EU153401.1	9571	.	G	A	124.77	.	AC=1;AF=0.500;AN=2;BaseQRankSum=1.155;ClippingRankSum=0.000;DP=25;ExcessHet=3.0103;FS=8.475;MLEAC=1;MLEAF=0.500;MQ=53.42;MQRankSum=-2.850;QD=5.20;ReadPosRankSum=0.356;SOR=1.891	GT:AD:DP:GQ:PL	0/1:19,5:24:99:153,0,872
EU153401.1	9575	.	C	G	22.79	.	AC=1;AF=0.500;AN=2;DP=26;ExcessHet=3.0103;FS=0.000;MLEAC=1;MLEAF=0.500;MQ=54.81;QD=0.95;SOR=0.551	GT:AD:DP:GQ:PL	0/1:24,0:24:51:51,0,1130
EU153401.1	9576	.	T	TTC	181.73	.	AC=1;AF=0.500;AN=2;DP=26;ExcessHet=3.0103;FS=0.000;MLEAC=1;MLEAF=0.500;MQ=54.81;QD=7.27;SOR=0.622	GT:AD:DP:GQ:PL	0/1:25,0:25:99:219,0,1118
EU153401.1	9581	.	C	T	106.77	.	AC=1;AF=0.500;AN=2;BaseQRankSum=-0.855;ClippingRankSum=0.000;DP=31;ExcessHet=3.0103;FS=4.821;MLEAC=1;MLEAF=0.500;MQ=48.88;MQRankSum=-1.570;QD=3.56;ReadPosRankSum=1.841;SOR=1.930	GT:AD:DP:GQ:PL	0/1:25,5:30:99:135,0,1124
EU153401.1	9584	.	A	G	106.77	.	AC=1;AF=0.500;AN=2;BaseQRankSum=0.708;ClippingRankSum=0.000;DP=32;ExcessHet=3.0103;FS=4.821;MLEAC=1;MLEAF=0.500;MQ=48.62;MQRankSum=-1.570;QD=3.56;ReadPosRankSum=2.064;SOR=1.930	GT:AD:DP:GQ:PL	0/1:25,5:30:99:135,0,1124
EU153401.1	9591	.	G	A	13.95	.	AC=1;AF=0.500;AN=2;BaseQRankSum=0.447;ClippingRankSum=0.000;DP=43;ExcessHet=3.0103;FS=4.087;MLEAC=1;MLEAF=0.500;MQ=45.96;MQRankSum=-1.159;QD=0.34;ReadPosRankSum=1.739;SOR=1.477	GT:AD:DP:GQ:PL	0/1:40,1:41:42:42,0,1841
EU153401.1	9595	.	T	C	84.77	.	AC=1;AF=0.500;AN=2;BaseQRankSum=0.889;ClippingRankSum=0.000;DP=52;ExcessHet=3.0103;FS=1.957;MLEAC=1;MLEAF=0.500;MQ=45.28;MQRankSum=-0.841;QD=1.70;ReadPosRankSum=3.166;SOR=1.355	GT:AD:DP:GQ:PL	0/1:45,5:50:99:113,0,2003
EU153401.1	9597	.	C	T	48.77	.	AC=1;AF=0.500;AN=2;BaseQRankSum=0.722;ClippingRankSum=0.000;DP=52;ExcessHet=3.0103;FS=0.000;MLEAC=1;MLEAF=0.500;MQ=44.73;MQRankSum=-3.128;QD=0.98;ReadPosRankSum=-1.582;SOR=0.452	GT:AD:DP:GQ:PL	0/1:45,5:50:77:77,0,2254
EU153401.1	9598	.	G	A	439.77	.	AC=1;AF=0.500;AN=2;BaseQRankSum=1.292;ClippingRankSum=0.000;DP=53;ExcessHet=3.0103;FS=2.796;MLEAC=1;MLEAF=0.500;MQ=45.07;MQRankSum=-3.362;QD=8.62;ReadPosRankSum=-0.745;SOR=0.346	GT:AD:DP:GQ:PL	0/1:37,14:51:99:468,0,1878
EU153401.1	9610	.	A	G	787.77	.	AC=1;AF=0.500;AN=2;BaseQRankSum=0.026;ClippingRankSum=0.000;DP=90;ExcessHet=3.0103;FS=0.000;MLEAC=1;MLEAF=0.500;MQ=42.50;MQRankSum=-3.320;QD=9.16;ReadPosRankSum=2.389;SOR=0.770	GT:AD:DP:GQ:PL	0/1:58,28:86:99:816,0,2233
EU153401.1	9693	.	TA	T	194.79	.	AC=1;AF=0.500;AN=2;BaseQRankSum=-1.895;ClippingRankSum=0.000;DP=38;ExcessHet=3.0103;FS=10.386;MLEAC=1;MLEAF=0.500;MQ=51.09;MQRankSum=3.978;QD=6.49;ReadPosRankSum=1.309;SOR=0.024	GT:AD:DP:GQ:PL	0/1:20,10:30:99:213,0,337
EU153401.1	9935	.	C	T	248.77	.	AC=1;AF=0.500;AN=2;BaseQRankSum=-0.640;ClippingRankSum=0.000;DP=35;ExcessHet=3.0103;FS=2.077;MLEAC=1;MLEAF=0.500;MQ=52.69;MQRankSum=0.000;QD=13.82;ReadPosRankSum=0.674;SOR=0.184	GT:AD:DP:GQ:PL	0/1:9,9:18:99:277,0,309
EU153401.1	10090	.	T	C	1702.77	.	AC=1;AF=0.500;AN=2;BaseQRankSum=2.052;ClippingRankSum=0.000;DP=208;ExcessHet=3.0103;FS=2.129;MLEAC=1;MLEAF=0.500;MQ=39.97;MQRankSum=-6.286;QD=11.66;ReadPosRankSum=0.904;SOR=0.914	GT:AD:DP:GQ:PL	0/1:88,58:146:99:1731,0,2777
EU153401.1	10094	.	A	G	77.77	.	AC=1;AF=0.500;AN=2;BaseQRankSum=-3.175;ClippingRankSum=0.000;DP=204;ExcessHet=3.0103;FS=8.459;MLEAC=1;MLEAF=0.500;MQ=40.43;MQRankSum=4.391;QD=0.54;ReadPosRankSum=3.221;SOR=1.530	GT:AD:DP:GQ:PL	0/1:132,13:145:99:106,0,5162
EU153401.1	10108	.	A	T	379.77	.	AC=1;AF=0.500;AN=2;BaseQRankSum=1.740;ClippingRankSum=0.000;DP=113;ExcessHet=3.0103;FS=3.851;MLEAC=1;MLEAF=0.500;MQ=43.11;MQRankSum=-3.421;QD=5.35;ReadPosRankSum=-0.466;SOR=0.698	GT:AD:DP:GQ:PL	0/1:53,18:71:99:408,0,2445
EU153401.1	10120	.	A	G	753.77	.	AC=1;AF=0.500;AN=2;BaseQRankSum=-1.072;ClippingRankSum=0.000;DP=79;ExcessHet=3.0103;FS=19.565;MLEAC=1;MLEAF=0.500;MQ=48.38;MQRankSum=1.243;QD=14.78;ReadPosRankSum=-0.198;SOR=0.673	GT:AD:DP:GQ:PL	0/1:27,24:51:99:782,0,1457
EU153401.1	10128	.	C	T	37.77	.	AC=1;AF=0.500;AN=2;BaseQRankSum=0.489;ClippingRankSum=0.000;DP=71;ExcessHet=3.0103;FS=8.494;MLEAC=1;MLEAF=0.500;MQ=49.58;MQRankSum=-2.640;QD=0.86;ReadPosRankSum=0.111;SOR=2.948	GT:AD:DP:GQ:PL	0/1:39,5:44:66:66,0,1857
EU153401.1	10129	.	A	G	166.77	.	AC=1;AF=0.500;AN=2;BaseQRankSum=0.937;ClippingRankSum=0.000;DP=71;ExcessHet=3.0103;FS=0.000;MLEAC=1;MLEAF=0.500;MQ=49.58;MQRankSum=-2.945;QD=3.55;ReadPosRankSum=-0.765;SOR=0.756	GT:AD:DP:GQ:PL	0/1:39,8:47:99:195,0,1806
EU153401.1	10136	.	A	C	130.77	.	AC=1;AF=0.500;AN=2;BaseQRankSum=-0.253;ClippingRankSum=0.000;DP=68;ExcessHet=3.0103;FS=7.049;MLEAC=1;MLEAF=0.500;MQ=49.98;MQRankSum=-2.414;QD=3.11;ReadPosRankSum=0.773;SOR=2.303	GT:AD:DP:GQ:PL	0/1:36,6:42:99:159,0,1744
EU153401.1	10144	.	C	T	121.73	.	AC=1;AF=0.500;AN=2;BaseQRankSum=1.655;ClippingRankSum=0.000;DP=54;ExcessHet=3.0103;FS=3.998;MLEAC=1;MLEAF=0.500;MQ=52.40;MQRankSum=-5.013;QD=3.69;ReadPosRankSum=0.855;SOR=1.235	GT:AD:DP:GQ:PL	0/1:27,6:33:99:159,0,1440
EU153401.1	10145	.	C	A	43.77	.	AC=1;AF=0.500;AN=2;BaseQRankSum=1.200;ClippingRankSum=0.000;DP=53;ExcessHet=3.0103;FS=9.887;MLEAC=1;MLEAF=0.500;MQ=52.25;MQRankSum=-3.378;QD=1.29;ReadPosRankSum=0.941;SOR=3.243	GT:AD:DP:GQ:PL	0/1:30,4:34:72:72,0,1515
EU153401.1	10147	.	T	C	46.73	.	AC=1;AF=0.500;AN=2;BaseQRankSum=1.282;ClippingRankSum=0.000;DP=52;ExcessHet=3.0103;FS=9.688;MLEAC=1;MLEAF=0.500;MQ=52.09;MQRankSum=-3.893;QD=1.51;ReadPosRankSum=0.796;SOR=3.253	GT:AD:DP:GQ:PL	0/1:27,4:31:84:84,0,1347
EU153401.1	10197	.	A	T	29.77	.	AC=1;AF=0.500;AN=2;BaseQRankSum=0.472;ClippingRankSum=0.000;DP=32;ExcessHet=3.0103;FS=8.939;MLEAC=1;MLEAF=0.500;MQ=53.08;MQRankSum=-2.660;QD=0.93;ReadPosRankSum=-1.970;SOR=3.003	GT:AD:DP:GQ:PL	0/1:28,4:32:58:58,0,1431
EU153401.1	10807	.	A	G	784.77	.	AC=2;AF=1.00;AN=2;DP=19;ExcessHet=3.0103;FS=0.000;MLEAC=2;MLEAF=1.00;MQ=60.00;QD=34.90;SOR=1.022	GT:AD:DP:GQ:PL	1/1:0,19:19:57:813,57,0
EU153401.1	10857	.	C	T	601.77	.	AC=2;AF=1.00;AN=2;DP=14;ExcessHet=3.0103;FS=0.000;MLEAC=2;MLEAF=1.00;MQ=60.00;QD=31.20;SOR=0.693	GT:AD:DP:GQ:PL	1/1:0,14:14:42:630,42,0
EU153401.1	10858	.	A	G	601.77	.	AC=2;AF=1.00;AN=2;DP=14;ExcessHet=3.0103;FS=0.000;MLEAC=2;MLEAF=1.00;MQ=60.00;QD=26.29;SOR=0.693	GT:AD:DP:GQ:PL	1/1:0,14:14:42:630,42,0
EU153401.1	10989	.	C	CT	508.73	.	AC=2;AF=1.00;AN=2;DP=24;ExcessHet=3.0103;FS=0.000;MLEAC=2;MLEAF=1.00;MQ=54.38;QD=31.97;SOR=1.765	GT:AD:DP:GQ:PL	1/1:0,14:14:42:546,42,0
EU153401.1	11013	.	T	C	156.77	.	AC=1;AF=0.500;AN=2;BaseQRankSum=0.917;ClippingRankSum=0.000;DP=23;ExcessHet=3.0103;FS=0.000;MLEAC=1;MLEAF=0.500;MQ=54.12;MQRankSum=0.000;QD=12.06;ReadPosRankSum=-0.146;SOR=1.329	GT:AD:DP:GQ:PL	0/1:8,5:13:99:185,0,279
EU153401.1	11565	.	G	A	66.77	.	AC=1;AF=0.500;AN=2;BaseQRankSum=0.000;ClippingRankSum=0.000;DP=15;ExcessHet=3.0103;FS=0.000;MLEAC=1;MLEAF=0.500;MQ=58.37;MQRankSum=0.000;QD=5.14;ReadPosRankSum=0.941;SOR=1.179	GT:AD:DP:GQ:PL	0/1:10,3:13:95:95,0,409
EU153401.1	11816	.	C	T	875.77	.	AC=2;AF=1.00;AN=2;DP=23;ExcessHet=3.0103;FS=0.000;MLEAC=2;MLEAF=1.00;MQ=60.00;QD=31.47;SOR=1.179	GT:AD:DP:GQ:PL	1/1:0,23:23:69:904,69,0
EU153401.1	12173	.	T	A	795.77	.	AC=1;AF=0.500;AN=2;BaseQRankSum=-0.814;ClippingRankSum=0.000;DP=30;ExcessHet=3.0103;FS=15.413;MLEAC=1;MLEAF=0.500;MQ=51.47;MQRankSum=3.744;QD=26.53;ReadPosRankSum=4.161;SOR=0.017	GT:AD:DP:GQ:PL	0/1:8,22:30:99:824,0,191
EU153401.1	12179	.	C	T	159.77	.	AC=1;AF=0.500;AN=2;BaseQRankSum=0.539;ClippingRankSum=0.000;DP=32;ExcessHet=3.0103;FS=0.000;MLEAC=1;MLEAF=0.500;MQ=49.71;MQRankSum=-0.322;QD=4.99;ReadPosRankSum=-1.556;SOR=0.412	GT:AD:DP:GQ:PL	0/1:29,3:32:99:188,0,1106
EU153401.1	12196	.	TC	T	414.73	.	AC=1;AF=0.500;AN=2;BaseQRankSum=1.037;ClippingRankSum=0.000;DP=64;ExcessHet=3.0103;FS=1.295;MLEAC=1;MLEAF=0.500;MQ=43.04;MQRankSum=-2.514;QD=6.48;ReadPosRankSum=-1.108;SOR=0.921	GT:AD:DP:GQ:PL	0/1:48,16:64:99:452,0,1771
EU153401.1	13404	.	T	G	876.77	.	AC=2;AF=1.00;AN=2;DP=22;ExcessHet=3.0103;FS=0.000;MLEAC=2;MLEAF=1.00;MQ=60.00;QD=26.55;SOR=0.874	GT:AD:DP:GQ:PL	1/1:0,22:22:66:905,66,0
EU153401.1	13992	.	T	TCA	821.73	.	AC=2;AF=1.00;AN=2;DP=20;ExcessHet=3.0103;FS=0.000;MLEAC=2;MLEAF=1.00;MQ=60.00;QD=30.95;SOR=0.892	GT:AD:DP:GQ:PL	1/1:0,20:20:59:859,59,0
EU153401.1	14823	.	A	G	432.77	.	AC=1;AF=0.500;AN=2;BaseQRankSum=1.060;ClippingRankSum=0.000;DP=62;ExcessHet=3.0103;FS=5.358;MLEAC=1;MLEAF=0.500;MQ=43.15;MQRankSum=-1.495;QD=6.98;ReadPosRankSum=1.156;SOR=0.193	GT:AD:DP:GQ:PL	0/1:46,16:62:99:461,0,1643
EU153401.1	14894	.	GAGA	G	277.77	.	AC=2;AF=1.00;AN=2;DP=7;ExcessHet=3.0103;FS=0.000;MLEAC=2;MLEAF=1.00;MQ=60.00;QD=29.78;SOR=0.941	GT:AD:DP:GQ:PL	1/1:0,7:7:21:315,21,0
EU153401.1	15154	.	G	C	430.77	.	AC=1;AF=0.500;AN=2;BaseQRankSum=0.177;ClippingRankSum=0.000;DP=18;ExcessHet=3.0103;FS=2.933;MLEAC=1;MLEAF=0.500;MQ=55.94;MQRankSum=3.972;QD=26.92;ReadPosRankSum=1.892;SOR=0.132	GT:AD:DP:GQ:PL	0/1:3,13:16:71:459,0,71
EU153401.1	15511	.	A	G	789.77	.	AC=1;AF=0.500;AN=2;BaseQRankSum=1.339;ClippingRankSum=0.000;DP=158;ExcessHet=3.0103;FS=13.335;MLEAC=1;MLEAF=0.500;MQ=35.97;MQRankSum=-1.596;QD=5.16;ReadPosRankSum=1.301;SOR=1.457	GT:AD:DP:GQ:PL	0/1:112,41:153:99:818,0,4194
EU153401.1	15604	.	T	C	168.77	.	AC=1;AF=0.500;AN=2;BaseQRankSum=-0.400;ClippingRankSum=0.000;DP=69;ExcessHet=3.0103;FS=0.000;MLEAC=1;MLEAF=0.500;MQ=43.56;MQRankSum=-1.555;QD=3.18;ReadPosRankSum=-0.417;SOR=0.467	GT:AD:DP:GQ:PL	0/1:44,9:53:99:197,0,2030
EU153401.1	15609	.	G	A	106.77	.	AC=1;AF=0.500;AN=2;BaseQRankSum=0.694;ClippingRankSum=0.000;DP=45;ExcessHet=3.0103;FS=4.781;MLEAC=1;MLEAF=0.500;MQ=48.82;MQRankSum=-3.222;QD=3.44;ReadPosRankSum=-1.722;SOR=1.946	GT:AD:DP:GQ:PL	0/1:26,5:31:99:135,0,1754
EU153401.1	15618	.	A	AT	50.73	.	AC=1;AF=0.500;AN=2;BaseQRankSum=0.000;ClippingRankSum=0.000;DP=39;ExcessHet=3.0103;FS=11.420;MLEAC=1;MLEAF=0.500;MQ=50.48;MQRankSum=-3.440;QD=1.95;ReadPosRankSum=-1.211;SOR=1.414	GT:AD:DP:GQ:PL	0/1:22,4:26:88:88,0,1369
EU153401.1	15845	.	G	C	1017.77	.	AC=1;AF=0.500;AN=2;BaseQRankSum=-1.772;ClippingRankSum=0.000;DP=41;ExcessHet=3.0103;FS=3.403;MLEAC=1;MLEAF=0.500;MQ=40.54;MQRankSum=1.392;QD=25.44;ReadPosRankSum=0.406;SOR=1.536	GT:AD:DP:GQ:PL	0/1:10,30:40:99:1046,0,256
EU153401.1	15861	.	C	A	2184.77	.	AC=2;AF=1.00;AN=2;BaseQRankSum=2.697;ClippingRankSum=0.000;DP=50;ExcessHet=3.0103;FS=3.100;MLEAC=2;MLEAF=1.00;MQ=39.08;MQRankSum=-0.440;QD=29.12;ReadPosRankSum=1.309;SOR=0.353	GT:AD:DP:GQ:PL	1/1:1,48:49:99:2213,149,0
EU153401.1	15877	.	T	G	241.77	.	AC=1;AF=0.500;AN=2;BaseQRankSum=0.898;ClippingRankSum=0.000;DP=94;ExcessHet=3.0103;FS=4.478;MLEAC=1;MLEAF=0.500;MQ=36.93;MQRankSum=0.540;QD=2.63;ReadPosRankSum=-2.104;SOR=1.520	GT:AD:DP:GQ:PL	0/1:79,13:92:99:270,0,2926
EU153401.1	15896	.	G	A	497.77	.	AC=1;AF=0.500;AN=2;BaseQRankSum=1.719;ClippingRankSum=0.000;DP=127;ExcessHet=3.0103;FS=6.511;MLEAC=1;MLEAF=0.500;MQ=37.09;MQRankSum=-2.008;QD=4.08;ReadPosRankSum=-0.911;SOR=1.537	GT:AD:DP:GQ:PL	0/1:99,23:122:99:526,0,3518
EU153401.1	15916	.	A	G	175.77	.	AC=1;AF=0.500;AN=2;BaseQRankSum=0.616;ClippingRankSum=0.000;DP=152;ExcessHet=3.0103;FS=0.000;MLEAC=1;MLEAF=0.500;MQ=37.92;MQRankSum=-0.646;QD=1.16;ReadPosRankSum=0.451;SOR=0.690	GT:AD:DP:GQ:PL	0/1:134,17:151:99:204,0,4883
EU153401.1	15967	.	C	T	135.77	.	AC=1;AF=0.500;AN=2;BaseQRankSum=1.674;ClippingRankSum=0.000;DP=121;ExcessHet=3.0103;FS=9.422;MLEAC=1;MLEAF=0.500;MQ=37.57;MQRankSum=3.370;QD=1.16;ReadPosRankSum=1.703;SOR=0.710	GT:AD:DP:GQ:PL	0/1:105,12:117:99:164,0,3869
EU153401.1	15997	.	C	A	689.73	.	AC=1;AF=0.500;AN=2;BaseQRankSum=3.131;ClippingRankSum=0.000;DP=87;ExcessHet=3.0103;FS=15.481;MLEAC=1;MLEAF=0.500;MQ=39.53;MQRankSum=1.803;QD=8.84;ReadPosRankSum=-0.610;SOR=0.091	GT:AD:DP:GQ:PL	0/1:49,29:78:99:727,0,1167
EU153401.1	16060	.	C	T	55.77	.	AC=1;AF=0.500;AN=2;BaseQRankSum=0.993;ClippingRankSum=0.000;DP=20;ExcessHet=3.0103;FS=0.000;MLEAC=1;MLEAF=0.500;MQ=49.90;MQRankSum=-3.111;QD=3.49;ReadPosRankSum=-1.573;SOR=0.693	GT:AD:DP:GQ:PL	0/1:13,3:16:84:84,0,585
EU153401.1	16069	.	C	G	491.77	.	AC=1;AF=0.500;AN=2;BaseQRankSum=-0.903;ClippingRankSum=0.000;DP=21;ExcessHet=3.0103;FS=2.304;MLEAC=1;MLEAF=0.500;MQ=50.43;MQRankSum=3.699;QD=27.32;ReadPosRankSum=0.117;SOR=0.223	GT:AD:DP:GQ:PL	0/1:4,14:18:88:520,0,88
EU153401.1	16073	.	T	TTC	37.73	.	AC=1;AF=0.500;AN=2;BaseQRankSum=-0.304;ClippingRankSum=0.000;DP=23;ExcessHet=3.0103;FS=0.000;MLEAC=1;MLEAF=0.500;MQ=50.26;MQRankSum=-3.264;QD=1.89;ReadPosRankSum=0.757;SOR=1.038	GT:AD:DP:GQ:PL	0/1:17,3:20:75:75,0,711
EU153401.1	16078	.	C	A	40.77	.	AC=1;AF=0.500;AN=2;BaseQRankSum=0.866;ClippingRankSum=0.000;DP=39;ExcessHet=3.0103;FS=0.000;MLEAC=1;MLEAF=0.500;MQ=44.67;MQRankSum=-3.244;QD=1.10;ReadPosRankSum=-0.312;SOR=0.737	GT:AD:DP:GQ:PL	0/1:33,4:37:69:69,0,1365
EU153401.1	16136	.	A	G	10.17	.	AC=1;AF=0.500;AN=2;BaseQRankSum=1.335;ClippingRankSum=0.000;DP=34;ExcessHet=3.0103;FS=0.000;MLEAC=1;MLEAF=0.500;MQ=50.25;MQRankSum=-3.152;QD=0.39;ReadPosRankSum=-0.562;SOR=0.693	GT:AD:DP:GQ:PL	0/1:23,3:26:47:47,0,848
EU153401.1	16182	.	A	C	31.77	.	AC=1;AF=0.500;AN=2;BaseQRankSum=1.293;ClippingRankSum=0.000;DP=44;ExcessHet=3.0103;FS=6.021;MLEAC=1;MLEAF=0.500;MQ=47.31;MQRankSum=-4.813;QD=1.27;ReadPosRankSum=-1.458;SOR=2.522	GT:AD:DP:GQ:PL	0/1:22,3:25:60:60,0,915
EU153401.1	16184	.	G	A	31.77	.	AC=1;AF=0.500;AN=2;BaseQRankSum=1.293;ClippingRankSum=0.000;DP=45;ExcessHet=3.0103;FS=6.021;MLEAC=1;MLEAF=0.500;MQ=47.35;MQRankSum=-4.813;QD=1.27;ReadPosRankSum=-1.457;SOR=2.522	GT:AD:DP:GQ:PL	0/1:22,3:25:60:60,0,915
EU153401.1	16202	.	A	AGTTTC	19.78	.	AC=1;AF=0.500;AN=2;BaseQRankSum=0.879;ClippingRankSum=0.000;DP=47;ExcessHet=3.0103;FS=2.840;MLEAC=1;MLEAF=0.500;MQ=46.52;MQRankSum=-3.814;QD=0.79;ReadPosRankSum=-1.811;SOR=1.609	GT:AD:DP:GQ:PL	0/1:23,2:25:57:57,0,957
EU153401.1	16248	.	AC	A	11.08	.	AC=1;AF=0.500;AN=2;BaseQRankSum=0.756;ClippingRankSum=0.000;DP=30;ExcessHet=3.0103;FS=3.023;MLEAC=1;MLEAF=0.500;MQ=55.60;MQRankSum=-3.669;QD=0.41;ReadPosRankSum=-1.527;SOR=1.911	GT:AD:DP:GQ:PL	0/1:25,2:27:48:48,0,1323
EU153401.1	16253	.	C	T	16.86	.	AC=1;AF=0.500;AN=2;BaseQRankSum=0.947;ClippingRankSum=0.000;DP=32;ExcessHet=3.0103;FS=6.235;MLEAC=1;MLEAF=0.500;MQ=54.67;MQRankSum=-3.544;QD=0.56;ReadPosRankSum=-2.351;SOR=2.704	GT:AD:DP:GQ:PL	0/1:27,3:30:45:45,0,1365
EU153401.1	16254	.	A	G	100.77	.	AC=1;AF=0.500;AN=2;BaseQRankSum=1.100;ClippingRankSum=0.000;DP=32;ExcessHet=3.0103;FS=9.472;MLEAC=1;MLEAF=0.500;MQ=54.67;MQRankSum=-3.827;QD=3.36;ReadPosRankSum=-2.533;SOR=3.258	GT:AD:DP:GQ:PL	0/1:26,4:30:99:129,0,1478
EU153401.1	16259	.	A	G	124.77	.	AC=1;AF=0.500;AN=2;BaseQRankSum=1.240;ClippingRankSum=0.000;DP=37;ExcessHet=3.0103;FS=12.134;MLEAC=1;MLEAF=0.500;MQ=54.19;MQRankSum=-4.530;QD=3.56;ReadPosRankSum=-2.409;SOR=3.786	GT:AD:DP:GQ:PL	0/1:29,6:35:99:153,0,2024
EU153401.1	16266	.	A	AGAGT	64.73	.	AC=1;AF=0.500;AN=2;BaseQRankSum=1.025;ClippingRankSum=0.000;DP=42;ExcessHet=3.0103;FS=13.134;MLEAC=1;MLEAF=0.500;MQ=51.72;MQRankSum=-3.217;QD=1.62;ReadPosRankSum=-0.635;SOR=3.603	GT:AD:DP:GQ:PL	0/1:35,5:40:99:102,0,2207
EU153401.1	16268	.	CCTCT	C	58.73	.	AC=1;AF=0.500;AN=2;BaseQRankSum=1.098;ClippingRankSum=0.000;DP=43;ExcessHet=3.0103;FS=13.202;MLEAC=1;MLEAF=0.500;MQ=51.35;MQRankSum=-3.116;QD=1.43;ReadPosRankSum=-0.259;SOR=3.602	GT:AD:DP:GQ:PL	0/1:36,5:41:96:96,0,2612
EU153401.1	16273	.	A	G	115.77	.	AC=1;AF=0.500;AN=2;BaseQRankSum=1.429;ClippingRankSum=0.000;DP=42;ExcessHet=3.0103;FS=16.735;MLEAC=1;MLEAF=0.500;MQ=50.99;MQRankSum=-3.028;QD=2.89;ReadPosRankSum=0.076;SOR=3.905	GT:AD:DP:GQ:PL	0/1:34,6:40:99:144,0,2525
EU153401.1	16287	.	A	T	208.73	.	AC=1;AF=0.500;AN=2;BaseQRankSum=-0.194;ClippingRankSum=0.000;DP=36;ExcessHet=3.0103;FS=0.000;MLEAC=1;MLEAF=0.500;MQ=51.03;MQRankSum=-4.354;QD=5.96;ReadPosRankSum=-0.850;SOR=0.733	GT:AD:DP:GQ:PL	0/1:26,9:35:99:246,0,2567
EU153401.1	16289	.	C	T	159.73	.	AC=1;AF=0.500;AN=2;BaseQRankSum=0.799;ClippingRankSum=0.000;DP=36;ExcessHet=3.0103;FS=7.100;MLEAC=1;MLEAF=0.500;MQ=51.03;MQRankSum=-3.964;QD=4.84;ReadPosRankSum=0.243;SOR=2.584	GT:AD:DP:GQ:PL	0/1:26,7:33:99:197,0,2009
EU153401.1	16293	.	A	G	85.77	.	AC=1;AF=0.500;AN=2;BaseQRankSum=0.634;ClippingRankSum=0.000;DP=36;ExcessHet=3.0103;FS=12.781;MLEAC=1;MLEAF=0.500;MQ=51.89;MQRankSum=-2.980;QD=2.38;ReadPosRankSum=0.939;SOR=3.608	GT:AD:DP:GQ:PL	0/1:31,5:36:99:114,0,2790
EU153401.1	16297	.	G	A	82.77	.	AC=1;AF=0.500;AN=2;BaseQRankSum=0.853;ClippingRankSum=0.000;DP=38;ExcessHet=3.0103;FS=12.768;MLEAC=1;MLEAF=0.500;MQ=51.66;MQRankSum=-2.896;QD=2.18;ReadPosRankSum=1.297;SOR=3.608	GT:AD:DP:GQ:PL	0/1:33,5:38:99:111,0,3304
EU153401.1	16320	.	T	C	178.77	.	AC=1;AF=0.500;AN=2;BaseQRankSum=1.457;ClippingRankSum=0.000;DP=37;ExcessHet=3.0103;FS=6.982;MLEAC=1;MLEAF=0.500;MQ=52.96;MQRankSum=-4.215;QD=4.97;ReadPosRankSum=1.440;SOR=2.465	GT:AD:DP:GQ:PL	0/1:29,7:36:99:207,0,6184
EU153401.1	16324	.	A	G	127.77	.	AC=1;AF=0.500;AN=2;BaseQRankSum=1.358;ClippingRankSum=0.000;DP=35;ExcessHet=3.0103;FS=12.134;MLEAC=1;MLEAF=0.500;MQ=52.53;MQRankSum=-3.569;QD=3.65;ReadPosRankSum=2.170;SOR=3.786	GT:AD:DP:GQ:PL	0/1:29,6:35:99:156,0,7056
EU153401.1	16332	.	C	T	136.77	.	AC=1;AF=0.500;AN=2;BaseQRankSum=1.358;ClippingRankSum=0.000;DP=35;ExcessHet=3.0103;FS=11.907;MLEAC=1;MLEAF=0.500;MQ=52.53;MQRankSum=-3.569;QD=3.91;ReadPosRankSum=1.967;SOR=3.533	GT:AD:DP:GQ:PL	0/1:29,6:35:99:165,0,6930
EU153401.1	16342	.	T	TC	121.73	.	AC=1;AF=0.500;AN=2;BaseQRankSum=1.358;ClippingRankSum=0.000;DP=35;ExcessHet=3.0103;FS=11.309;MLEAC=1;MLEAF=0.500;MQ=53.20;MQRankSum=-3.724;QD=3.48;ReadPosRankSum=1.634;SOR=3.279	GT:AD:DP:GQ:PL	0/1:29,6:35:99:159,0,8700
EU153401.1	16344	.	GA	G	34.73	.	AC=1;AF=0.500;AN=2;BaseQRankSum=1.153;ClippingRankSum=0.000;DP=39;ExcessHet=3.0103;FS=5.620;MLEAC=1;MLEAF=0.500;MQ=51.78;MQRankSum=-2.501;QD=0.96;ReadPosRankSum=1.226;SOR=2.584	GT:AD:DP:GQ:PL	0/1:32,4:36:72:72,0,9537
EU153401.1	16362	.	T	C	76.77	.	AC=1;AF=0.500;AN=2;BaseQRankSum=0.820;ClippingRankSum=0.000;DP=40;ExcessHet=3.0103;FS=2.000;MLEAC=1;MLEAF=0.500;MQ=52.33;MQRankSum=-2.402;QD=1.92;ReadPosRankSum=0.216;SOR=1.532	GT:AD:DP:GQ:PL	0/1:35,5:40:99:105,0,12007
EU153401.1	16374	.	C	A	421.77	.	AC=1;AF=0.500;AN=2;BaseQRankSum=1.457;ClippingRankSum=0.000;DP=45;ExcessHet=3.0103;FS=17.669;MLEAC=1;MLEAF=0.500;MQ=51.34;MQRankSum=-4.950;QD=9.81;ReadPosRankSum=-0.334;SOR=3.493	GT:AD:DP:GQ:PL	0/1:31,12:43:99:450,0,13587
EU153401.1	16375	.	C	G	367.73	.	AC=1;AF=0.500;AN=2;BaseQRankSum=2.275;ClippingRankSum=0.000;DP=45;ExcessHet=3.0103;FS=15.172;MLEAC=1;MLEAF=0.500;MQ=51.34;MQRankSum=-5.009;QD=8.76;ReadPosRankSum=-0.250;SOR=3.325	GT:AD:DP:GQ:PL	0/1:31,11:42:99:405,0,15110
EU153401.1	16378	.	G	A	409.73	.	AC=1;AF=0.500;AN=2;BaseQRankSum=2.277;ClippingRankSum=0.000;DP=47;ExcessHet=3.0103;FS=7.401;MLEAC=1;MLEAF=0.500;MQ=51.91;MQRankSum=-5.175;QD=9.11;ReadPosRankSum=-1.217;SOR=2.147	GT:AD:DP:GQ:PL	0/1:32,13:45:99:447,0,15487
EU153401.1	16383	.	A	T	283.77	.	AC=1;AF=0.500;AN=2;BaseQRankSum=1.994;ClippingRankSum=0.000;DP=48;ExcessHet=3.0103;FS=3.114;MLEAC=1;MLEAF=0.500;MQ=52.09;MQRankSum=-4.062;QD=6.17;ReadPosRankSum=-1.430;SOR=1.287	GT:AD:DP:GQ:PL	0/1:36,10:46:99:312,0,16324
EU153401.1	16396	.	C	T	426.77	.	AC=1;AF=0.500;AN=2;BaseQRankSum=1.220;ClippingRankSum=0.000;DP=46;ExcessHet=3.0103;FS=7.212;MLEAC=1;MLEAF=0.500;MQ=51.37;MQRankSum=-5.284;QD=10.16;ReadPosRankSum=-1.892;SOR=1.543	GT:AD:DP:GQ:PL	0/1:29,13:42:99:455,0,16677
EU153401.1	16398	.	C	G	280.73	.	AC=1;AF=0.500;AN=2;BaseQRankSum=1.257;ClippingRankSum=0.000;DP=46;ExcessHet=3.0103;FS=0.000;MLEAC=1;MLEAF=0.500;MQ=51.92;MQRankSum=-3.884;QD=6.68;ReadPosRankSum=-2.332;SOR=0.847	GT:AD:DP:GQ:PL	0/1:33,9:42:99:318,0,17395
EU153401.1	16403	.	C	A	460.73	.	AC=1;AF=0.500;AN=2;BaseQRankSum=0.782;ClippingRankSum=0.000;DP=45;ExcessHet=3.0103;FS=0.000;MLEAC=1;MLEAF=0.500;MQ=51.69;MQRankSum=-4.553;QD=11.52;ReadPosRankSum=-1.968;SOR=0.806	GT:AD:DP:GQ:PL	0/1:29,11:40:99:498,0,17138
EU153401.1	16404	.	A	T	340.73	.	AC=1;AF=0.500;AN=2;BaseQRankSum=1.441;ClippingRankSum=0.000;DP=45;ExcessHet=3.0103;FS=3.297;MLEAC=1;MLEAF=0.500;MQ=51.69;MQRankSum=-5.029;QD=8.97;ReadPosRankSum=-1.985;SOR=0.934	GT:AD:DP:GQ:PL	0/1:28,10:38:99:378,0,16216
EU153401.1	16406	.	G	T	517.77	.	AC=1;AF=0.500;AN=2;BaseQRankSum=1.353;ClippingRankSum=0.000;DP=47;ExcessHet=3.0103;FS=12.385;MLEAC=1;MLEAF=0.500;MQ=50.75;MQRankSum=-5.462;QD=12.33;ReadPosRankSum=-2.223;SOR=1.834	GT:AD:DP:GQ:PL	0/1:27,15:42:99:546,0,16204
EU153401.1	16407	.	G	A	199.77	.	AC=1;AF=0.500;AN=2;BaseQRankSum=0.976;ClippingRankSum=0.000;DP=46;ExcessHet=3.0103;FS=1.571;MLEAC=1;MLEAF=0.500;MQ=50.96;MQRankSum=-2.741;QD=4.87;ReadPosRankSum=-1.520;SOR=0.860	GT:AD:DP:GQ:PL	0/1:34,7:41:99:228,0,17922
EU153401.1	16408	.	G	A	67.77	.	AC=1;AF=0.500;AN=2;BaseQRankSum=0.706;ClippingRankSum=0.000;DP=46;ExcessHet=3.0103;FS=13.202;MLEAC=1;MLEAF=0.500;MQ=50.96;MQRankSum=-3.356;QD=1.65;ReadPosRankSum=0.358;SOR=3.602	GT:AD:DP:GQ:PL	0/1:36,5:41:96:96,0,17896
EU153401.1	16411	.	A	T	79.77	.	AC=1;AF=0.500;AN=2;BaseQRankSum=0.614;ClippingRankSum=0.000;DP=43;ExcessHet=3.0103;FS=4.688;MLEAC=1;MLEAF=0.500;MQ=51.11;MQRankSum=-2.175;QD=2.10;ReadPosRankSum=-0.504;SOR=1.940	GT:AD:DP:GQ:PL	0/1:33,5:38:99:108,0,17377
EU153401.1	16414	.	G	T	172.77	.	AC=1;AF=0.500;AN=2;BaseQRankSum=0.543;ClippingRankSum=0.000;DP=44;ExcessHet=3.0103;FS=0.000;MLEAC=1;MLEAF=0.500;MQ=50.88;MQRankSum=-3.095;QD=4.55;ReadPosRankSum=-1.721;SOR=0.895	GT:AD:DP:GQ:PL	0/1:31,7:38:99:201,0,17245
EU153401.1	16417	.	G	A	211.77	.	AC=1;AF=0.500;AN=2;BaseQRankSum=0.761;ClippingRankSum=0.000;DP=46;ExcessHet=3.0103;FS=24.402;MLEAC=1;MLEAF=0.500;MQ=50.89;MQRankSum=-4.462;QD=5.29;ReadPosRankSum=-1.541;SOR=4.400	GT:AD:DP:GQ:PL	0/1:32,8:40:99:240,0,17747
EU153401.1	16418	.	A	G	76.77	.	AC=1;AF=0.500;AN=2;BaseQRankSum=0.454;ClippingRankSum=0.000;DP=46;ExcessHet=3.0103;FS=7.637;MLEAC=1;MLEAF=0.500;MQ=50.89;MQRankSum=-2.098;QD=1.92;ReadPosRankSum=-0.022;SOR=1.921	GT:AD:DP:GQ:PL	0/1:35,5:40:99:105,0,17882
EU153401.1	16421	.	G	A	301.77	.	AC=1;AF=0.500;AN=2;BaseQRankSum=0.868;ClippingRankSum=0.000;DP=47;ExcessHet=3.0103;FS=1.422;MLEAC=1;MLEAF=0.500;MQ=50.43;MQRankSum=-4.446;QD=7.54;ReadPosRankSum=-0.869;SOR=1.085	GT:AD:DP:GQ:PL	0/1:30,10:40:99:330,0,16945
EU153401.1	16426	.	G	T	178.77	.	AC=1;AF=0.500;AN=2;BaseQRankSum=0.561;ClippingRankSum=0.000;DP=46;ExcessHet=3.0103;FS=0.000;MLEAC=1;MLEAF=0.500;MQ=50.20;MQRankSum=-3.837;QD=4.97;ReadPosRankSum=0.522;SOR=0.893	GT:AD:DP:GQ:PL	0/1:29,7:36:99:207,0,17303
EU153401.1	16429	.	A	G	79.77	.	AC=1;AF=0.500;AN=2;BaseQRankSum=0.460;ClippingRankSum=0.000;DP=46;ExcessHet=3.0103;FS=7.909;MLEAC=1;MLEAF=0.500;MQ=50.20;MQRankSum=-2.019;QD=2.05;ReadPosRankSum=0.499;SOR=1.911	GT:AD:DP:GQ:PL	0/1:34,5:39:99:108,0,16852
EU153401.1	16435	.	A	AAAGAG	46.73	.	AC=1;AF=0.500;AN=2;BaseQRankSum=0.430;ClippingRankSum=0.000;DP=56;ExcessHet=3.0103;FS=4.483;MLEAC=1;MLEAF=0.500;MQ=48.59;MQRankSum=-2.544;QD=1.06;ReadPosRankSum=-1.746;SOR=1.897	GT:AD:DP:GQ:PL	0/1:39,5:44:84:84,0,18455
EU153401.1	16439	.	GGA	G	196.73	.	AC=1;AF=0.500;AN=2;BaseQRankSum=0.526;ClippingRankSum=0.000;DP=57;ExcessHet=3.0103;FS=1.618;MLEAC=1;MLEAF=0.500;MQ=48.24;MQRankSum=-3.238;QD=4.92;ReadPosRankSum=-0.758;SOR=0.821	GT:AD:DP:GQ:PL	0/1:33,7:40:99:234,0,18098
EU153401.1	16441	.	A	C	88.73	.	AC=1;AF=0.500;AN=2;BaseQRankSum=0.000;ClippingRankSum=0.000;DP=57;ExcessHet=3.0103;FS=15.419;MLEAC=1;MLEAF=0.500;MQ=48.24;MQRankSum=-3.053;QD=1.93;ReadPosRankSum=-0.118;SOR=3.912	GT:AD:DP:GQ:PL	0/1:40,6:46:99:126,0,18450
EU153401.1	16442	.	A	ATAATTTT	55.73	.	AC=1;AF=0.500;AN=2;BaseQRankSum=0.000;ClippingRankSum=0.000;DP=54;ExcessHet=3.0103;FS=4.316;MLEAC=1;MLEAF=0.500;MQ=48.68;MQRankSum=-2.433;QD=1.27;ReadPosRankSum=-3.194;SOR=1.734	GT:AD:DP:GQ:PL	0/1:39,5:44:93:93,0,17729
EU153401.1	16444	.	G	T	163.77	.	AC=1;AF=0.500;AN=2;BaseQRankSum=0.000;ClippingRankSum=0.000;DP=53;ExcessHet=3.0103;FS=4.039;MLEAC=1;MLEAF=0.500;MQ=48.44;MQRankSum=-2.524;QD=4.31;SOR=1.224	GT:AD:DP:GQ:PL	0/1:32,6:38:99:192,0,17816
EU153401.1	16445	.	G	GCA	190.73	.	AC=1;AF=0.500;AN=2;BaseQRankSum=0.717;ClippingRankSum=0.000;DP=73;ExcessHet=3.0103;FS=0.000;MLEAC=1;MLEAF=0.500;MQ=46.17;MQRankSum=-3.726;QD=4.33;ReadPosRankSum=-0.733;SOR=0.693	GT:AD:DP:GQ:PL	0/1:36,8:44:99:228,0,18438
EU153401.1	16452	.	C	A	370.77	.	AC=1;AF=0.500;AN=2;BaseQRankSum=-1.706;ClippingRankSum=0.000;DP=58;ExcessHet=3.0103;FS=1.370;MLEAC=1;MLEAF=0.500;MQ=47.29;MQRankSum=-3.492;QD=8.24;ReadPosRankSum=-0.876;SOR=1.115	GT:AD:DP:GQ:PL	0/1:34,11:45:99:399,0,17639
EU153401.1	16456	.	C	T	196.73	.	AC=1;AF=0.500;AN=2;BaseQRankSum=0.761;ClippingRankSum=0.000;DP=60;ExcessHet=3.0103;FS=0.000;MLEAC=1;MLEAF=0.500;MQ=46.66;MQRankSum=-3.536;QD=4.92;ReadPosRankSum=-1.341;SOR=0.484	GT:AD:DP:GQ:PL	0/1:32,8:40:99:234,0,17779
EU153401.1	16457	.	G	A	136.73	.	AC=1;AF=0.500;AN=2;BaseQRankSum=-1.393;ClippingRankSum=0.000;DP=63;ExcessHet=3.0103;FS=14.936;MLEAC=1;MLEAF=0.500;MQ=46.42;MQRankSum=-2.549;QD=3.18;ReadPosRankSum=-1.375;SOR=3.812	GT:AD:DP:GQ:PL	0/1:37,6:43:99:174,0,17400
EU153401.1	16460	.	A	T	100.77	.	AC=1;AF=0.500;AN=2;BaseQRankSum=0.694;ClippingRankSum=0.000;DP=34;ExcessHet=3.0103;FS=13.169;MLEAC=1;MLEAF=0.500;MQ=53.41;MQRankSum=-3.999;QD=3.25;ReadPosRankSum=0.097;SOR=3.604	GT:AD:DP:GQ:PL	0/1:26,5:31:99:129,0,3783
EU153401.1	16462	.	A	T	11.12	.	AC=1;AF=0.500;AN=2;BaseQRankSum=0.837;ClippingRankSum=0.000;DP=34;ExcessHet=3.0103;FS=6.340;MLEAC=1;MLEAF=0.500;MQ=53.41;MQRankSum=-3.058;QD=0.36;ReadPosRankSum=-0.926;SOR=2.833	GT:AD:DP:GQ:PL	0/1:28,3:31:39:39,0,3873
EU153401.1	16464	.	C	A	13.95	.	AC=1;AF=0.500;AN=2;BaseQRankSum=0.560;ClippingRankSum=0.000;DP=33;ExcessHet=3.0103;FS=6.429;MLEAC=1;MLEAF=0.500;MQ=53.20;MQRankSum=-2.985;QD=0.46;ReadPosRankSum=-1.054;SOR=2.826	GT:AD:DP:GQ:PL	0/1:27,3:30:42:42,0,3831
EU153401.1	16467	.	A	T	61.77	.	AC=1;AF=0.500;AN=2;BaseQRankSum=0.635;ClippingRankSum=0.000;DP=33;ExcessHet=3.0103;FS=9.874;MLEAC=1;MLEAF=0.500;MQ=53.20;MQRankSum=-3.334;QD=2.06;ReadPosRankSum=-0.724;SOR=3.248	GT:AD:DP:GQ:PL	0/1:26,4:30:90:90,0,3744
EU153401.1	16468	.	C	T	61.77	.	AC=1;AF=0.500;AN=2;BaseQRankSum=0.635;ClippingRankSum=0.000;DP=33;ExcessHet=3.0103;FS=9.874;MLEAC=1;MLEAF=0.500;MQ=53.20;MQRankSum=-3.334;QD=2.06;ReadPosRankSum=-0.792;SOR=3.248	GT:AD:DP:GQ:PL	0/1:26,4:30:90:90,0,3744
EU153401.1	16469	.	C	T	58.77	.	AC=1;AF=0.500;AN=2;BaseQRankSum=0.762;ClippingRankSum=0.000;DP=33;ExcessHet=3.0103;FS=9.874;MLEAC=1;MLEAF=0.500;MQ=53.20;MQRankSum=-3.334;QD=1.96;ReadPosRankSum=-0.809;SOR=3.248	GT:AD:DP:GQ:PL	0/1:26,4:30:87:87,0,4359
EU153401.1	16477	.	G	C	114.77	.	AC=1;AF=0.500;AN=2;BaseQRankSum=0.915;ClippingRankSum=0.000;DP=32;ExcessHet=3.0103;FS=2.020;MLEAC=1;MLEAF=0.500;MQ=52.97;MQRankSum=-5.022;QD=4.25;ReadPosRankSum=-0.485;SOR=0.828	GT:AD:DP:GQ:PL	0/1:22,5:27:99:143,0,4146
EU153401.1	16488	.	G	A	82.77	.	AC=1;AF=0.500;AN=2;BaseQRankSum=0.656;ClippingRankSum=0.000;DP=37;ExcessHet=3.0103;FS=19.669;MLEAC=1;MLEAF=0.500;MQ=51.81;MQRankSum=-2.841;QD=2.43;ReadPosRankSum=-0.390;SOR=3.592	GT:AD:DP:GQ:PL	0/1:29,5:34:99:111,0,5867
EU153401.1	16509	.	G	A	202.77	.	AC=1;AF=0.500;AN=2;BaseQRankSum=0.000;ClippingRankSum=0.000;DP=39;ExcessHet=3.0103;FS=10.112;MLEAC=1;MLEAF=0.500;MQ=50.42;MQRankSum=-3.717;QD=5.48;ReadPosRankSum=-0.855;SOR=2.567	GT:AD:DP:GQ:PL	0/1:30,7:37:99:231,0,6724
EU153401.1	16511	.	C	A	35.77	.	AC=1;AF=0.500;AN=2;BaseQRankSum=0.482;ClippingRankSum=0.000;DP=38;ExcessHet=3.0103;FS=4.660;MLEAC=1;MLEAF=0.500;MQ=48.79;MQRankSum=-2.490;QD=0.99;ReadPosRankSum=-1.317;SOR=1.965	GT:AD:DP:GQ:PL	0/1:31,5:36:64:64,0,6861
EU153401.1	16526	.	G	T	72.77	.	AC=1;AF=0.500;AN=2;BaseQRankSum=-0.976;ClippingRankSum=0.000;DP=35;ExcessHet=3.0103;FS=0.000;MLEAC=1;MLEAF=0.500;MQ=50.22;MQRankSum=-3.001;QD=2.21;ReadPosRankSum=0.884;SOR=0.507	GT:AD:DP:GQ:PL	0/1:28,5:33:99:101,0,9547
EU153401.1	16532	.	G	A	127.73	.	AC=1;AF=0.500;AN=2;BaseQRankSum=0.624;ClippingRankSum=0.000;DP=31;ExcessHet=3.0103;FS=7.832;MLEAC=1;MLEAF=0.500;MQ=51.02;MQRankSum=-4.082;QD=4.73;ReadPosRankSum=-0.525;SOR=2.261	GT:AD:DP:GQ:PL	0/1:21,6:27:99:165,0,9614
EU153401.1	16541	.	G	A	40.77	.	AC=1;AF=0.500;AN=2;BaseQRankSum=-1.676;ClippingRankSum=0.000;DP=37;ExcessHet=3.0103;FS=0.000;MLEAC=1;MLEAF=0.500;MQ=48.37;MQRankSum=-1.415;QD=1.16;ReadPosRankSum=0.104;SOR=0.634	GT:AD:DP:GQ:PL	0/1:31,4:35:69:69,0,10654
EU153401.1	16563	.	G	T	10.20	.	AC=1;AF=0.500;AN=2;BaseQRankSum=0.723;ClippingRankSum=0.000;DP=47;ExcessHet=3.0103;FS=7.227;MLEAC=1;MLEAF=0.500;MQ=47.18;MQRankSum=-0.396;QD=0.23;ReadPosRankSum=2.078;SOR=2.253	GT:AD:DP:GQ:PL	0/1:43,2:45:38:38,0,13240
EU153401.1	16567	.	A	G	36.77	.	AC=1;AF=0.500;AN=2;BaseQRankSum=-0.808;ClippingRankSum=0.000;DP=51;ExcessHet=3.0103;FS=4.341;MLEAC=1;MLEAF=0.500;MQ=46.54;MQRankSum=-1.508;QD=0.74;ReadPosRankSum=-1.198;SOR=1.765	GT:AD:DP:GQ:PL	0/1:45,5:50:65:65,0,13726
EU153401.1	16577	.	G	A	52.77	.	AC=1;AF=0.500;AN=2;BaseQRankSum=-0.515;ClippingRankSum=0.000;DP=53;ExcessHet=3.0103;FS=1.985;MLEAC=1;MLEAF=0.500;MQ=47.31;MQRankSum=-1.045;QD=1.00;ReadPosRankSum=0.506;SOR=1.195	GT:AD:DP:GQ:PL	0/1:49,4:53:81:81,0,14175
EU153401.1	16586	.	C	T	108.77	.	AC=1;AF=0.500;AN=2;BaseQRankSum=-1.179;ClippingRankSum=0.000;DP=55;ExcessHet=3.0103;FS=1.615;MLEAC=1;MLEAF=0.500;MQ=47.45;MQRankSum=-1.074;QD=1.98;ReadPosRankSum=1.757;SOR=1.131	GT:AD:DP:GQ:PL	0/1:48,7:55:99:137,0,13706
EU153401.1	16596	.	A	G	579.77	.	AC=1;AF=0.500;AN=2;BaseQRankSum=1.972;ClippingRankSum=0.000;DP=47;ExcessHet=3.0103;FS=0.000;MLEAC=1;MLEAF=0.500;MQ=49.45;MQRankSum=-3.790;QD=12.34;ReadPosRankSum=0.321;SOR=0.722	GT:AD:DP:GQ:PL	0/1:30,17:47:99:608,0,12165
EU153401.1	16601	.	A	T	52.77	.	AC=1;AF=0.500;AN=2;BaseQRankSum=0.749;ClippingRankSum=0.000;DP=49;ExcessHet=3.0103;FS=8.432;MLEAC=1;MLEAF=0.500;MQ=48.71;MQRankSum=-2.188;QD=1.12;ReadPosRankSum=-0.897;SOR=2.904	GT:AD:DP:GQ:PL	0/1:42,5:47:81:81,0,12747
EU153401.1	16602	.	A	G	157.77	.	AC=1;AF=0.500;AN=2;BaseQRankSum=-0.358;ClippingRankSum=0.000;DP=48;ExcessHet=3.0103;FS=4.025;MLEAC=1;MLEAF=0.500;MQ=49.01;MQRankSum=-2.231;QD=3.36;ReadPosRankSum=0.494;SOR=1.578	GT:AD:DP:GQ:PL	0/1:41,6:47:99:186,0,12465
EU153401.1	16605	.	A	G	391.73	.	AC=1;AF=0.500;AN=2;BaseQRankSum=1.116;ClippingRankSum=0.000;DP=48;ExcessHet=3.0103;FS=14.530;MLEAC=1;MLEAF=0.500;MQ=48.76;MQRankSum=-4.165;QD=8.90;ReadPosRankSum=-1.254;SOR=3.154	GT:AD:DP:GQ:PL	0/1:32,12:44:99:429,0,11815
EU153401.1	16607	.	A	T	734.73	.	AC=1;AF=0.500;AN=2;BaseQRankSum=0.408;ClippingRankSum=0.000;DP=48;ExcessHet=3.0103;FS=7.663;MLEAC=1;MLEAF=0.500;MQ=48.76;MQRankSum=-5.425;QD=17.92;ReadPosRankSum=-0.991;SOR=2.093	GT:AD:DP:GQ:PL	0/1:23,18:41:99:772,0,10999
EU153401.1	16611	.	T	C	745.73	.	AC=1;AF=0.500;AN=2;BaseQRankSum=-0.580;ClippingRankSum=0.000;DP=58;ExcessHet=3.0103;FS=9.030;MLEAC=1;MLEAF=0.500;MQ=46.61;MQRankSum=-3.976;QD=14.07;ReadPosRankSum=-0.246;SOR=2.043	GT:AD:DP:GQ:PL	0/1:32,21:53:99:783,0,11401
EU153401.1	16612	.	C	T	57.73	.	AC=1;AF=0.500;AN=2;BaseQRankSum=1.054;ClippingRankSum=0.000;DP=53;ExcessHet=3.0103;FS=1.872;MLEAC=1;MLEAF=0.500;MQ=46.88;MQRankSum=-1.857;QD=1.13;ReadPosRankSum=-0.015;SOR=1.358	GT:AD:DP:GQ:PL	0/1:45,6:51:95:95,0,12407
EU153401.1	16614	.	C	T	1633.73	.	AC=1;AF=0.500;AN=2;BaseQRankSum=0.467;ClippingRankSum=0.000;DP=76;ExcessHet=3.0103;FS=8.928;MLEAC=1;MLEAF=0.500;MQ=44.31;MQRankSum=-5.972;QD=24.75;ReadPosRankSum=-1.520;SOR=2.105	GT:AD:DP:GQ:PL	0/1:24,42:66:99:1671,0,9889
EU153401.1	16619	.	T	C	881.73	.	AC=1;AF=0.500;AN=2;BaseQRankSum=-0.952;ClippingRankSum=0.000;DP=85;ExcessHet=3.0103;FS=2.348;MLEAC=1;MLEAF=0.500;MQ=43.92;MQRankSum=-2.162;QD=11.45;ReadPosRankSum=-0.032;SOR=1.067	GT:AD:DP:GQ:PL	0/1:54,23:77:99:919,0,11117
EU153401.1	16620	.	G	A	885.77	.	AC=1;AF=0.500;AN=2;BaseQRankSum=-0.625;ClippingRankSum=0.000;DP=83;ExcessHet=3.0103;FS=1.133;MLEAC=1;MLEAF=0.500;MQ=43.91;MQRankSum=-2.594;QD=13.22;ReadPosRankSum=-0.642;SOR=0.939	GT:AD:DP:GQ:PL	0/1:44,23:67:99:914,0,10939
EU153401.1	16624	.	C	T	711.73	.	AC=1;AF=0.500;AN=2;BaseQRankSum=-0.217;ClippingRankSum=0.000;DP=99;ExcessHet=3.0103;FS=12.163;MLEAC=1;MLEAF=0.500;MQ=42.99;MQRankSum=-3.425;QD=8.18;ReadPosRankSum=0.613;SOR=2.288	GT:AD:DP:GQ:PL	0/1:60,27:87:99:749,0,11627
EU153401.1	16626	.	T	A	541.73	.	AC=1;AF=0.500;AN=2;BaseQRankSum=-3.111;ClippingRankSum=0.000;DP=110;ExcessHet=3.0103;FS=5.906;MLEAC=1;MLEAF=0.500;MQ=42.47;MQRankSum=-1.731;QD=5.83;ReadPosRankSum=-3.493;SOR=1.602	GT:AD:DP:GQ:PL	0/1:68,25:93:99:579,0,11469
EU153401.1	16627	.	T	C	685.73	.	AC=1;AF=0.500;AN=2;BaseQRankSum=-0.761;ClippingRankSum=0.000;DP=145;ExcessHet=3.0103;FS=5.406;MLEAC=1;MLEAF=0.500;MQ=40.45;MQRankSum=-2.771;QD=7.07;ReadPosRankSum=0.070;SOR=1.483	GT:AD:DP:GQ:PL	0/1:70,27:97:99:723,0,11824
EU153401.1	16631	.	G	A	4208.73	.	AC=1;AF=0.500;AN=2;BaseQRankSum=-3.220;ClippingRankSum=0.000;DP=140;ExcessHet=3.0103;FS=4.992;MLEAC=1;MLEAF=0.500;MQ=40.25;MQRankSum=-4.384;QD=32.37;ReadPosRankSum=-5.990;SOR=1.405	GT:AD:DP:GQ:PL	0/1:29,101:130:99:4246,0,9558
EU153401.1	16649	.	A	T	423.73	.	AC=1;AF=0.500;AN=2;BaseQRankSum=0.920;ClippingRankSum=0.000;DP=90;ExcessHet=3.0103;FS=1.130;MLEAC=1;MLEAF=0.500;MQ=44.14;MQRankSum=-2.935;QD=5.04;ReadPosRankSum=0.921;SOR=0.465	GT:AD:DP:GQ:PL	0/1:68,16:84:99:461,0,8563
EU153401.1	16650	.	G	C	246.77	.	AC=1;AF=0.500;AN=2;BaseQRankSum=0.796;ClippingRankSum=0.000;DP=87;ExcessHet=3.0103;FS=0.000;MLEAC=1;MLEAF=0.500;MQ=44.44;MQRankSum=-0.581;QD=2.94;ReadPosRankSum=-0.071;SOR=0.506	GT:AD:DP:GQ:PL	0/1:72,12:84:99:275,0,9316
EU153401.1	16654	.	T	C	243.73	.	AC=1;AF=0.500;AN=2;BaseQRankSum=1.147;ClippingRankSum=0.000;DP=90;ExcessHet=3.0103;FS=0.000;MLEAC=1;MLEAF=0.500;MQ=44.71;MQRankSum=-0.620;QD=2.90;ReadPosRankSum=0.504;SOR=0.558	GT:AD:DP:GQ:PL	0/1:72,12:84:99:281,0,9451
EU153401.1	16656	.	A	G	114.77	.	AC=1;AF=0.500;AN=2;BaseQRankSum=0.626;ClippingRankSum=0.000;DP=87;ExcessHet=3.0103;FS=1.481;MLEAC=1;MLEAF=0.500;MQ=44.90;MQRankSum=-2.246;QD=1.38;ReadPosRankSum=1.866;SOR=0.951	GT:AD:DP:GQ:PL	0/1:75,8:83:99:143,0,9619
EU153401.1	16658	.	TG	T	10.17	.	AC=1;AF=0.500;AN=2;BaseQRankSum=1.008;ClippingRankSum=0.000;DP=88;ExcessHet=3.0103;FS=3.843;MLEAC=1;MLEAF=0.500;MQ=45.34;MQRankSum=-2.299;QD=0.12;ReadPosRankSum=1.603;SOR=1.721	GT:AD:DP:GQ:PL	0/1:77,7:84:47:47,0,9912
EU153401.1	16659	.	G	T	525.77	.	AC=1;AF=0.500;AN=2;BaseQRankSum=3.079;ClippingRankSum=0.000;DP=87;ExcessHet=3.0103;FS=0.000;MLEAC=1;MLEAF=0.500;MQ=45.14;MQRankSum=-1.477;QD=6.49;ReadPosRankSum=-1.889;SOR=0.673	GT:AD:DP:GQ:PL	0/1:64,17:81:99:554,0,8396
EU153401.1	16660	.	T	C	69.77	.	AC=1;AF=0.500;AN=2;BaseQRankSum=-0.194;ClippingRankSum=0.000;DP=85;ExcessHet=3.0103;FS=16.884;MLEAC=1;MLEAF=0.500;MQ=45.01;MQRankSum=-0.118;QD=0.86;ReadPosRankSum=-2.647;SOR=2.223	GT:AD:DP:GQ:PL	0/1:75,6:81:98:98,0,9620
EU153401.1	16662	.	T	A	1602.73	.	AC=1;AF=0.500;AN=2;BaseQRankSum=1.108;ClippingRankSum=0.000;DP=88;ExcessHet=3.0103;FS=4.407;MLEAC=1;MLEAF=0.500;MQ=44.84;MQRankSum=-2.638;QD=19.55;ReadPosRankSum=-2.461;SOR=0.316	GT:AD:DP:GQ:PL	0/1:41,41:82:99:1640,0,6546
EU153401.1	16663	.	G	A	27.77	.	AC=1;AF=0.500;AN=2;BaseQRankSum=0.948;ClippingRankSum=0.000;DP=87;ExcessHet=3.0103;FS=6.136;MLEAC=1;MLEAF=0.500;MQ=44.89;MQRankSum=-2.141;QD=0.33;ReadPosRankSum=1.122;SOR=1.899	GT:AD:DP:GQ:PL	0/1:77,7:84:56:56,0,9731
EU153401.1	16671	.	G	A	18.82	.	AC=1;AF=0.500;AN=2;BaseQRankSum=0.900;ClippingRankSum=0.000;DP=89;ExcessHet=3.0103;FS=6.370;MLEAC=1;MLEAF=0.500;MQ=44.38;MQRankSum=-1.882;QD=0.22;ReadPosRankSum=0.656;SOR=2.179	GT:AD:DP:GQ:PL	0/1:79,7:86:47:47,0,9768
EU153401.1	16673	.	C	T	423.73	.	AC=1;AF=0.500;AN=2;BaseQRankSum=2.570;ClippingRankSum=0.000;DP=104;ExcessHet=3.0103;FS=3.714;MLEAC=1;MLEAF=0.500;MQ=43.01;MQRankSum=-1.955;QD=4.32;ReadPosRankSum=-0.610;SOR=0.957	GT:AD:DP:GQ:PL	0/1:81,17:98:99:461,0,9977
EU153401.1	16675	.	G	C	276.77	.	AC=1;AF=0.500;AN=2;BaseQRankSum=-0.695;ClippingRankSum=0.000;DP=92;ExcessHet=3.0103;FS=0.000;MLEAC=1;MLEAF=0.500;MQ=43.80;MQRankSum=-0.249;QD=3.15;ReadPosRankSum=3.172;SOR=0.646	GT:AD:DP:GQ:PL	0/1:75,13:88:99:305,0,8686
EU153401.1	16678	.	G	A	228.77	.	AC=1;AF=0.500;AN=2;BaseQRankSum=0.779;ClippingRankSum=0.000;DP=94;ExcessHet=3.0103;FS=0.000;MLEAC=1;MLEAF=0.500;MQ=42.82;MQRankSum=-1.631;QD=2.51;ReadPosRankSum=0.573;SOR=0.859	GT:AD:DP:GQ:PL	0/1:80,11:91:99:257,0,9235
EU153401.1	16687	.	T	A	276.73	.	AC=1;AF=0.500;AN=2;BaseQRankSum=1.070;ClippingRankSum=0.000;DP=89;ExcessHet=3.0103;FS=1.200;MLEAC=1;MLEAF=0.500;MQ=43.23;MQRankSum=-0.269;QD=3.29;ReadPosRankSum=3.205;SOR=0.409	GT:AD:DP:GQ:PL	0/1:71,13:84:99:314,0,8291
EU153401.1	16692	.	C	T	312.77	.	AC=1;AF=0.500;AN=2;BaseQRankSum=1.149;ClippingRankSum=0.000;DP=90;ExcessHet=3.0103;FS=4.466;MLEAC=1;MLEAF=0.500;MQ=42.90;MQRankSum=0.054;QD=3.60;ReadPosRankSum=2.908;SOR=0.273	GT:AD:DP:GQ:PL	0/1:74,13:87:99:341,0,8524
EU153401.1	16706	.	T	C	435.77	.	AC=1;AF=0.500;AN=2;BaseQRankSum=-0.919;ClippingRankSum=0.000;DP=100;ExcessHet=3.0103;FS=7.183;MLEAC=1;MLEAF=0.500;MQ=41.27;MQRankSum=0.495;QD=4.49;ReadPosRankSum=0.242;SOR=0.159	GT:AD:DP:GQ:PL	0/1:80,17:97:99:464,0,7640
EU153401.1	16707	.	T	C	489.77	.	AC=1;AF=0.500;AN=2;BaseQRankSum=-0.921;ClippingRankSum=0.000;DP=98;ExcessHet=3.0103;FS=4.844;MLEAC=1;MLEAF=0.500;MQ=41.30;MQRankSum=0.337;QD=5.27;ReadPosRankSum=0.607;SOR=0.236	GT:AD:DP:GQ:PL	0/1:76,17:93:99:518,0,7469
EU153401.1	16716	.	C	A	324.73	.	AC=1;AF=0.500;AN=2;BaseQRankSum=-0.822;ClippingRankSum=0.000;DP=105;ExcessHet=3.0103;FS=1.594;MLEAC=1;MLEAF=0.500;MQ=41.17;MQRankSum=0.850;QD=3.22;ReadPosRankSum=0.485;SOR=0.276	GT:AD:DP:GQ:PL	0/1:86,15:101:99:362,0,7139
EU153401.1	16717	.	T	C	2758.77	.	AC=1;AF=0.500;AN=2;BaseQRankSum=-2.284;ClippingRankSum=0.000;DP=100;ExcessHet=3.0103;FS=10.809;MLEAC=1;MLEAF=0.500;MQ=40.91;MQRankSum=-2.686;QD=28.74;ReadPosRankSum=-0.724;SOR=2.326	GT:AD:DP:GQ:PL	0/1:24,72:96:99:2787,0,3509
EU153401.1	16728	.	C	T	3322.77	.	AC=1;AF=0.500;AN=2;BaseQRankSum=-2.632;ClippingRankSum=0.000;DP=109;ExcessHet=3.0103;FS=27.398;MLEAC=1;MLEAF=0.500;MQ=40.69;MQRankSum=-3.737;QD=31.05;ReadPosRankSum=-0.302;SOR=3.991	GT:AD:DP:GQ:PL	0/1:21,86:107:99:3351,0,2776
EU153401.1	16733	.	T	C	216.77	.	AC=1;AF=0.500;AN=2;BaseQRankSum=-0.126;ClippingRankSum=0.000;DP=116;ExcessHet=3.0103;FS=2.013;MLEAC=1;MLEAF=0.500;MQ=40.40;MQRankSum=1.240;QD=1.94;ReadPosRankSum=0.734;SOR=0.214	GT:AD:DP:GQ:PL	0/1:99,13:112:99:245,0,6946
EU153401.1	16738	.	C	G	255.77	.	AC=1;AF=0.500;AN=2;BaseQRankSum=-0.638;ClippingRankSum=0.000;DP=117;ExcessHet=3.0103;FS=1.944;MLEAC=1;MLEAF=0.500;MQ=40.56;MQRankSum=1.225;QD=2.22;ReadPosRankSum=0.329;SOR=0.238	GT:AD:DP:GQ:PL	0/1:101,14:115:99:284,0,6928
EU153401.1	16741	.	T	C	66.77	.	AC=1;AF=0.500;AN=2;BaseQRankSum=1.288;ClippingRankSum=0.000;DP=118;ExcessHet=3.0103;FS=2.255;MLEAC=1;MLEAF=0.500;MQ=40.39;MQRankSum=-2.242;QD=0.57;ReadPosRankSum=-0.712;SOR=1.048	GT:AD:DP:GQ:PL	0/1:107,10:117:95:95,0,6852
EU153401.1	16744	.	T	C	279.77	.	AC=1;AF=0.500;AN=2;BaseQRankSum=-0.063;ClippingRankSum=0.000;DP=119;ExcessHet=3.0103;FS=0.000;MLEAC=1;MLEAF=0.500;MQ=40.01;MQRankSum=1.251;QD=2.37;ReadPosRankSum=-0.579;SOR=0.505	GT:AD:DP:GQ:PL	0/1:104,14:118:99:308,0,6779
EU153401.1	16752	.	T	C	150.77	.	AC=1;AF=0.500;AN=2;BaseQRankSum=1.043;ClippingRankSum=0.000;DP=127;ExcessHet=3.0103;FS=2.247;MLEAC=1;MLEAF=0.500;MQ=39.27;MQRankSum=0.839;QD=1.20;ReadPosRankSum=-0.763;SOR=1.022	GT:AD:DP:GQ:PL	0/1:113,13:126:99:179,0,6652
EU153401.1	16754	.	A	T	24.78	.	AC=1;AF=0.500;AN=2;BaseQRankSum=-1.242;ClippingRankSum=0.000;DP=128;ExcessHet=3.0103;FS=0.000;MLEAC=1;MLEAF=0.500;MQ=39.17;MQRankSum=-0.847;QD=0.20;ReadPosRankSum=-3.245;SOR=0.628	GT:AD:DP:GQ:PL	0/1:116,9:125:53:53,0,6245
EU153401.1	16758	.	G	A	215.77	.	AC=1;AF=0.500;AN=2;BaseQRankSum=-0.837;ClippingRankSum=0.000;DP=138;ExcessHet=3.0103;FS=6.511;MLEAC=1;MLEAF=0.500;MQ=38.93;MQRankSum=-1.813;QD=1.62;ReadPosRankSum=-4.500;SOR=0.080	GT:AD:DP:GQ:PL	0/1:123,10:133:99:244,0,6543
EU153401.1	16772	.	CTT	C	12.01	.	AC=1;AF=0.500;AN=2;BaseQRankSum=1.969;ClippingRankSum=0.000;DP=147;ExcessHet=3.0103;FS=2.218;MLEAC=1;MLEAF=0.500;MQ=38.64;MQRankSum=1.524;QD=0.08;ReadPosRankSum=-2.588;SOR=0.949	GT:AD:DP:GQ:PL	0/1:135,11:146:49:49,0,7239
EU153401.1	16782	.	G	A	270.77	.	AC=1;AF=0.500;AN=2;BaseQRankSum=-1.416;ClippingRankSum=0.000;DP=151;ExcessHet=3.0103;FS=0.000;MLEAC=1;MLEAF=0.500;MQ=38.86;MQRankSum=-2.453;QD=1.79;ReadPosRankSum=-4.178;SOR=0.652	GT:AD:DP:GQ:PL	0/1:133,18:151:99:299,0,6872
EU153401.1	16814	.	TCACAG	T	63.73	.	AC=1;AF=0.500;AN=2;BaseQRankSum=0.234;ClippingRankSum=0.000;DP=108;ExcessHet=3.0103;FS=5.106;MLEAC=1;MLEAF=0.500;MQ=39.67;MQRankSum=0.536;QD=0.60;ReadPosRankSum=3.129;SOR=0.215	GT:AD:DP:GQ:PL	0/1:96,11:107:99:101,0,31326
EU153401.1	16818	.	AG	A	12.96	.	AC=1;AF=0.500;AN=2;BaseQRankSum=0.788;ClippingRankSum=0.000;DP=59;ExcessHet=3.0103;FS=3.784;MLEAC=1;MLEAF=0.500;MQ=40.23;MQRankSum=1.107;QD=0.22;ReadPosRankSum=0.567;SOR=0.657	GT:AD:DP:GQ:PL	0/1:51,7:58:50:50,0,24367
EU153401.1	16821	.	A	ATTAGG	54.73	.	AC=1;AF=0.500;AN=2;BaseQRankSum=0.913;ClippingRankSum=0.000;DP=57;ExcessHet=3.0103;FS=0.000;MLEAC=1;MLEAF=0.500;MQ=41.38;MQRankSum=-0.094;QD=0.98;ReadPosRankSum=0.162;SOR=0.822	GT:AD:DP:GQ:PL	0/1:50,6:56:92:92,0,17862
EU153401.1	16822	.	T	TTGGAC	12.96	.	AC=1;AF=0.500;AN=2;BaseQRankSum=0.979;ClippingRankSum=0.000;DP=56;ExcessHet=3.0103;FS=4.214;MLEAC=1;MLEAF=0.500;MQ=41.42;MQRankSum=0.607;QD=0.24;SOR=0.774	GT:AD:DP:GQ:PL	0/1:50,5:55:50:50,0,18705
EU153401.1	16828	.	G	A	325.77	.	AC=1;AF=0.500;AN=2;BaseQRankSum=1.453;ClippingRankSum=0.000;DP=47;ExcessHet=3.0103;FS=1.328;MLEAC=1;MLEAF=0.500;MQ=45.61;MQRankSum=-1.394;QD=6.93;ReadPosRankSum=0.543;SOR=0.457	GT:AD:DP:GQ:PL	0/1:36,11:47:99:354,0,17660
EU153401.1	16829	.	T	G	145.77	.	AC=1;AF=0.500;AN=2;BaseQRankSum=1.099;ClippingRankSum=0.000;DP=41;ExcessHet=3.0103;FS=1.645;MLEAC=1;MLEAF=0.500;MQ=46.72;MQRankSum=-1.116;QD=3.56;ReadPosRankSum=0.518;SOR=0.790	GT:AD:DP:GQ:PL	0/1:34,7:41:99:174,0,18158
EU153401.1	16831	.	T	G	118.77	.	AC=1;AF=0.500;AN=2;BaseQRankSum=1.129;ClippingRankSum=0.000;DP=40;ExcessHet=3.0103;FS=1.777;MLEAC=1;MLEAF=0.500;MQ=47.17;MQRankSum=-1.717;QD=2.97;ReadPosRankSum=0.872;SOR=1.329	GT:AD:DP:GQ:PL	0/1:34,6:40:99:147,0,16389
EU153401.1	16833	.	T	C	118.77	.	AC=1;AF=0.500;AN=2;BaseQRankSum=0.867;ClippingRankSum=0.000;DP=37;ExcessHet=3.0103;FS=1.909;MLEAC=1;MLEAF=0.500;MQ=47.40;MQRankSum=-0.880;QD=3.21;ReadPosRankSum=-1.089;SOR=0.876	GT:AD:DP:GQ:PL	0/1:32,5:37:99:147,0,16436
EU153401.1	16834	.	TG	T	154.73	.	AC=1;AF=0.500;AN=2;BaseQRankSum=0.957;ClippingRankSum=0.000;DP=37;ExcessHet=3.0103;FS=0.000;MLEAC=1;MLEAF=0.500;MQ=47.40;MQRankSum=-1.268;QD=4.18;ReadPosRankSum=0.340;SOR=0.434	GT:AD:DP:GQ:PL	0/1:31,6:37:99:192,0,16980
EU153401.1	16839	.	G	A	133.77	.	AC=1;AF=0.500;AN=2;BaseQRankSum=1.096;ClippingRankSum=0.000;DP=36;ExcessHet=3.0103;FS=1.816;MLEAC=1;MLEAF=0.500;MQ=48.33;MQRankSum=-1.457;QD=3.72;ReadPosRankSum=0.338;SOR=0.307	GT:AD:DP:GQ:PL	0/1:30,6:36:99:162,0,16205
EU153401.1	16843	.	A	C	88.77	.	AC=1;AF=0.500;AN=2;BaseQRankSum=1.069;ClippingRankSum=0.000;DP=31;ExcessHet=3.0103;FS=5.697;MLEAC=1;MLEAF=0.500;MQ=50.90;MQRankSum=-2.243;QD=2.86;ReadPosRankSum=2.066;SOR=2.599	GT:AD:DP:GQ:PL	0/1:27,4:31:99:117,0,15938
EU153401.1	16844	.	T	TTGTATG	82.73	.	AC=1;AF=0.500;AN=2;BaseQRankSum=0.855;ClippingRankSum=0.000;DP=30;ExcessHet=3.0103;FS=0.000;MLEAC=1;MLEAF=0.500;MQ=50.38;MQRankSum=-2.074;QD=2.76;ReadPosRankSum=0.808;SOR=0.479	GT:AD:DP:GQ:PL	0/1:25,5:30:99:120,0,16690
EU153401.1	16846	.	AGTTC	A	91.73	.	AC=1;AF=0.500;AN=2;BaseQRankSum=1.183;ClippingRankSum=0.000;DP=32;ExcessHet=3.0103;FS=0.000;MLEAC=1;MLEAF=0.500;MQ=51.04;MQRankSum=-2.244;QD=2.87;ReadPosRankSum=0.995;SOR=0.400	GT:AD:DP:GQ:PL	0/1:27,5:32:99:129,0,16521
EU153401.1	16852	.	T	G	100.77	.	AC=1;AF=0.500;AN=2;BaseQRankSum=1.325;ClippingRankSum=0.000;DP=31;ExcessHet=3.0103;FS=0.000;MLEAC=1;MLEAF=0.500;MQ=50.72;MQRankSum=-2.161;QD=3.25;ReadPosRankSum=1.076;SOR=0.437	GT:AD:DP:GQ:PL	0/1:26,5:31:99:129,0,16521
EU153401.1	16857	.	G	T	466.77	.	AC=1;AF=0.500;AN=2;BaseQRankSum=2.138;ClippingRankSum=0.000;DP=30;ExcessHet=3.0103;FS=3.561;MLEAC=1;MLEAF=0.500;MQ=50.93;MQRankSum=-4.456;QD=15.56;ReadPosRankSum=-0.730;SOR=1.609	GT:AD:DP:GQ:PL	0/1:17,13:30:99:495,0,14766
EU153401.1	16862	.	G	T	466.77	.	AC=1;AF=0.500;AN=2;BaseQRankSum=2.517;ClippingRankSum=0.000;DP=29;ExcessHet=3.0103;FS=6.306;MLEAC=1;MLEAF=0.500;MQ=51.26;MQRankSum=-4.380;QD=16.10;ReadPosRankSum=-0.126;SOR=2.093	GT:AD:DP:GQ:PL	0/1:17,12:29:99:495,0,14766
EU153401.1	16864	.	G	A	64.77	.	AC=1;AF=0.500;AN=2;BaseQRankSum=1.033;ClippingRankSum=0.000;DP=28;ExcessHet=3.0103;FS=0.000;MLEAC=1;MLEAF=0.500;MQ=50.92;MQRankSum=-1.836;QD=2.31;ReadPosRankSum=2.170;SOR=0.582	GT:AD:DP:GQ:PL	0/1:24,4:28:93:93,0,15894
EU153401.1	16870	.	A	T	67.77	.	AC=1;AF=0.500;AN=2;BaseQRankSum=1.059;ClippingRankSum=0.000;DP=27;ExcessHet=3.0103;FS=0.000;MLEAC=1;MLEAF=0.500;MQ=50.56;MQRankSum=-1.746;QD=2.51;ReadPosRankSum=1.572;SOR=0.473	GT:AD:DP:GQ:PL	0/1:23,4:27:96:96,0,15423
EU153401.1	16872	.	T	C	121.77	.	AC=1;AF=0.500;AN=2;BaseQRankSum=1.016;ClippingRankSum=0.000;DP=28;ExcessHet=3.0103;FS=0.000;MLEAC=1;MLEAF=0.500;MQ=50.92;MQRankSum=-2.452;QD=5.07;ReadPosRankSum=-1.977;SOR=0.446	GT:AD:DP:GQ:PL	0/1:20,4:24:99:150,0,15253
EU153401.1	16873	.	C	T	109.77	.	AC=1;AF=0.500;AN=2;BaseQRankSum=1.146;ClippingRankSum=0.000;DP=28;ExcessHet=3.0103;FS=2.607;MLEAC=1;MLEAF=0.500;MQ=50.92;MQRankSum=-1.980;QD=3.92;ReadPosRankSum=-2.004;SOR=1.480	GT:AD:DP:GQ:PL	0/1:24,4:28:99:138,0,15420
EU153401.1	16874	.	C	A	64.77	.	AC=1;AF=0.500;AN=2;BaseQRankSum=1.008;ClippingRankSum=0.000;DP=27;ExcessHet=3.0103;FS=0.000;MLEAC=1;MLEAF=0.500;MQ=51.44;MQRankSum=-1.755;QD=2.40;ReadPosRankSum=-0.077;SOR=1.154	GT:AD:DP:GQ:PL	0/1:24,3:27:93:93,0,14938
EU153401.1	16875	.	T	TC	55.73	.	AC=1;AF=0.500;AN=2;BaseQRankSum=-0.719;ClippingRankSum=0.000;DP=27;ExcessHet=3.0103;FS=0.000;MLEAC=1;MLEAF=0.500;MQ=51.44;MQRankSum=-2.083;QD=2.06;ReadPosRankSum=1.297;SOR=0.336	GT:AD:DP:GQ:PL	0/1:23,4:27:93:93,0,16242
EU153401.1	16877	.	T	C	67.77	.	AC=1;AF=0.500;AN=2;BaseQRankSum=1.033;ClippingRankSum=0.000;DP=28;ExcessHet=3.0103;FS=2.634;MLEAC=1;MLEAF=0.500;MQ=51.77;MQRankSum=-2.167;QD=2.42;ReadPosRankSum=-1.814;SOR=1.781	GT:AD:DP:GQ:PL	0/1:24,4:28:96:96,0,16200
EU153401.1	16878	.	A	G	64.77	.	AC=1;AF=0.500;AN=2;BaseQRankSum=1.033;ClippingRankSum=0.000;DP=28;ExcessHet=3.0103;FS=2.634;MLEAC=1;MLEAF=0.500;MQ=51.77;MQRankSum=-2.167;QD=2.31;ReadPosRankSum=-1.872;SOR=1.781	GT:AD:DP:GQ:PL	0/1:24,4:28:93:93,0,17018
EU153401.1	16880	.	CTG	C	11.08	.	AC=1;AF=0.500;AN=2;BaseQRankSum=0.777;ClippingRankSum=0.000;DP=29;ExcessHet=3.0103;FS=2.674;MLEAC=1;MLEAF=0.500;MQ=52.08;MQRankSum=-1.899;QD=0.38;ReadPosRankSum=-0.251;SOR=1.524	GT:AD:DP:GQ:PL	0/1:26,3:29:48:48,0,16445
EU153401.1	16883	.	ATATT	A	49.73	.	AC=1;AF=0.500;AN=2;BaseQRankSum=0.813;ClippingRankSum=0.000;DP=27;ExcessHet=3.0103;FS=2.634;MLEAC=1;MLEAF=0.500;MQ=53.41;MQRankSum=-1.936;QD=1.84;ReadPosRankSum=-1.130;SOR=1.426	GT:AD:DP:GQ:PL	0/1:24,3:27:87:87,0,17236
EU153401.1	16887	.	T	A	67.77	.	AC=1;AF=0.500;AN=2;BaseQRankSum=-0.453;ClippingRankSum=0.000;DP=26;ExcessHet=3.0103;FS=0.000;MLEAC=1;MLEAF=0.500;MQ=53.14;MQRankSum=-2.752;QD=2.61;ReadPosRankSum=0.107;SOR=0.518	GT:AD:DP:GQ:PL	0/1:22,4:26:96:96,0,15908
EU153401.1	16891	.	T	TAGA	11.08	.	AC=1;AF=0.500;AN=2;BaseQRankSum=0.814;ClippingRankSum=0.000;DP=27;ExcessHet=3.0103;FS=2.764;MLEAC=1;MLEAF=0.500;MQ=51.51;MQRankSum=-1.499;QD=0.41;ReadPosRankSum=-0.579;SOR=1.981	GT:AD:DP:GQ:PL	0/1:24,3:27:48:48,0,16938
EU153401.1	16892	.	T	G	64.77	.	AC=1;AF=0.500;AN=2;BaseQRankSum=-0.541;ClippingRankSum=0.000;DP=28;ExcessHet=3.0103;FS=0.000;MLEAC=1;MLEAF=0.500;MQ=51.83;MQRankSum=-2.168;QD=2.31;ReadPosRankSum=-0.033;SOR=0.941	GT:AD:DP:GQ:PL	0/1:24,4:28:93:93,0,16803
EU153401.1	16895	.	A	T	22.79	.	AC=1;AF=0.500;AN=2;BaseQRankSum=0.813;ClippingRankSum=0.000;DP=27;ExcessHet=3.0103;FS=5.630;MLEAC=1;MLEAF=0.500;MQ=51.51;MQRankSum=-1.499;QD=0.84;ReadPosRankSum=-0.540;SOR=2.262	GT:AD:DP:GQ:PL	0/1:24,3:27:51:51,0,15972
EU153401.1	16906	.	T	C	19.81	.	AC=1;AF=0.500;AN=2;BaseQRankSum=0.965;ClippingRankSum=0.000;DP=29;ExcessHet=3.0103;FS=5.711;MLEAC=1;MLEAF=0.500;MQ=52.79;MQRankSum=-1.857;QD=0.68;ReadPosRankSum=0.352;SOR=2.303	GT:AD:DP:GQ:PL	0/1:26,3:29:48:48,0,16700
EU153401.1	16915	.	TCGGTTG	T	19.78	.	AC=1;AF=0.500;AN=2;BaseQRankSum=0.832;ClippingRankSum=0.000;DP=26;ExcessHet=3.0103;FS=2.764;MLEAC=1;MLEAF=0.500;MQ=54.84;MQRankSum=-2.921;QD=0.76;SOR=2.093	GT:AD:DP:GQ:PL	0/1:23,3:26:57:57,0,15198
EU153401.1	16922	.	C	T	118.77	.	AC=1;AF=0.500;AN=2;BaseQRankSum=1.089;ClippingRankSum=0.000;DP=26;ExcessHet=3.0103;FS=8.909;MLEAC=1;MLEAF=0.500;MQ=54.84;MQRankSum=-3.332;QD=4.57;ReadPosRankSum=-1.009;SOR=3.105	GT:AD:DP:GQ:PL	0/1:21,5:26:99:147,0,15906
EU153401.1	16928	.	A	C	31.77	.	AC=1;AF=0.500;AN=2;BaseQRankSum=0.760;ClippingRankSum=0.000;DP=24;ExcessHet=3.0103;FS=5.746;MLEAC=1;MLEAF=0.500;MQ=55.15;MQRankSum=-3.063;QD=1.32;ReadPosRankSum=-2.682;SOR=2.348	GT:AD:DP:GQ:PL	0/1:21,3:24:60:60,0,14764
EU153401.1	16929	.	G	T	40.77	.	AC=1;AF=0.500;AN=2;BaseQRankSum=0.672;ClippingRankSum=0.000;DP=24;ExcessHet=3.0103;FS=6.193;MLEAC=1;MLEAF=0.500;MQ=55.15;MQRankSum=-3.656;QD=1.85;ReadPosRankSum=-2.681;SOR=2.655	GT:AD:DP:GQ:PL	0/1:19,3:22:69:69,0,14638
EU153401.1	16934	.	GC	G	109.73	.	AC=1;AF=0.500;AN=2;BaseQRankSum=0.747;ClippingRankSum=0.000;DP=23;ExcessHet=3.0103;FS=8.953;MLEAC=1;MLEAF=0.500;MQ=55.71;MQRankSum=-3.954;QD=4.77;ReadPosRankSum=-2.219;SOR=3.076	GT:AD:DP:GQ:PL	0/1:19,4:23:99:147,0,14393
EU153401.1	17001	.	A	T	119.73	.	AC=1;AF=0.500;AN=2;BaseQRankSum=-1.124;ClippingRankSum=0.000;DP=24;ExcessHet=3.0103;FS=9.810;MLEAC=1;MLEAF=0.500;MQ=57.03;MQRankSum=-4.605;QD=5.21;ReadPosRankSum=-2.680;SOR=3.251	GT:AD:DP:GQ:PL	0/1:19,4:23:99:157,0,6867
EU153401.1	17045	.	G	GCAGC	52.73	.	AC=1;AF=0.500;AN=2;BaseQRankSum=-0.310;ClippingRankSum=0.000;DP=47;ExcessHet=3.0103;FS=0.000;MLEAC=1;MLEAF=0.500;MQ=49.89;MQRankSum=-0.137;QD=1.17;ReadPosRankSum=0.603;SOR=0.814	GT:AD:DP:GQ:PL	0/1:40,5:45:90:90,0,5504
EU153401.1	17047	.	GGCCC	G	139.73	.	AC=1;AF=0.500;AN=2;BaseQRankSum=-1.265;ClippingRankSum=0.000;DP=49;ExcessHet=3.0103;FS=1.839;MLEAC=1;MLEAF=0.500;MQ=49.53;MQRankSum=-0.748;QD=3.11;ReadPosRankSum=1.028;SOR=1.179	GT:AD:DP:GQ:PL	0/1:38,7:45:99:177,0,5456
EU153401.1	17048	.	GCCC	G	97.73	.	AC=1;AF=0.500;AN=2;BaseQRankSum=-0.701;ClippingRankSum=0.000;DP=49;ExcessHet=3.0103;FS=1.833;MLEAC=1;MLEAF=0.500;MQ=49.53;MQRankSum=-2.460;QD=2.17;ReadPosRankSum=-0.754;SOR=1.078	GT:AD:DP:GQ:PL	0/1:39,6:45:99:135,0,5459
EU153401.1	17053	.	A	G	382.73	.	AC=1;AF=0.500;AN=2;BaseQRankSum=-1.488;ClippingRankSum=0.000;DP=44;ExcessHet=3.0103;FS=9.140;MLEAC=1;MLEAF=0.500;MQ=49.63;MQRankSum=-2.702;QD=9.81;ReadPosRankSum=-0.592;SOR=2.670	GT:AD:DP:GQ:PL	0/1:27,12:39:99:420,0,3802
EU153401.1	17058	.	A	C	64.77	.	AC=1;AF=0.500;AN=2;BaseQRankSum=-0.559;ClippingRankSum=0.000;DP=44;ExcessHet=3.0103;FS=0.000;MLEAC=1;MLEAF=0.500;MQ=49.63;MQRankSum=0.138;QD=1.47;ReadPosRankSum=0.525;SOR=0.610	GT:AD:DP:GQ:PL	0/1:39,5:44:93:93,0,3756
EU153401.1	17063	.	GT	G	70.73	.	AC=1;AF=0.500;AN=2;BaseQRankSum=-1.111;ClippingRankSum=0.000;DP=44;ExcessHet=3.0103;FS=0.000;MLEAC=1;MLEAF=0.500;MQ=49.63;MQRankSum=-0.182;QD=1.81;ReadPosRankSum=-0.586;SOR=0.793	GT:AD:DP:GQ:PL	0/1:34,5:39:99:108,0,3546
EU153401.1	17065	.	T	G	64.77	.	AC=1;AF=0.500;AN=2;BaseQRankSum=0.978;ClippingRankSum=0.000;DP=43;ExcessHet=3.0103;FS=0.000;MLEAC=1;MLEAF=0.500;MQ=49.36;MQRankSum=-1.677;QD=1.51;ReadPosRankSum=-0.019;SOR=0.527	GT:AD:DP:GQ:PL	0/1:38,5:43:93:93,0,3736
EU153401.1	17078	.	G	C	1292.77	.	AC=1;AF=0.500;AN=2;BaseQRankSum=0.992;ClippingRankSum=0.000;DP=48;ExcessHet=3.0103;FS=22.137;MLEAC=1;MLEAF=0.500;MQ=46.63;MQRankSum=-5.644;QD=28.73;ReadPosRankSum=-2.440;SOR=3.690	GT:AD:DP:GQ:PL	0/1:18,27:45:99:1321,0,659
EU153401.1	17083	.	C	T	76.77	.	AC=1;AF=0.500;AN=2;BaseQRankSum=0.764;ClippingRankSum=0.000;DP=39;ExcessHet=3.0103;FS=5.330;MLEAC=1;MLEAF=0.500;MQ=48.64;MQRankSum=-0.958;QD=2.13;ReadPosRankSum=1.076;SOR=2.303	GT:AD:DP:GQ:PL	0/1:31,5:36:99:105,0,1455
EU153401.1	17084	.	A	T	377.77	.	AC=1;AF=0.500;AN=2;BaseQRankSum=-0.047;ClippingRankSum=0.000;DP=39;ExcessHet=3.0103;FS=10.401;MLEAC=1;MLEAF=0.500;MQ=48.64;MQRankSum=-4.946;QD=13.03;ReadPosRankSum=-1.883;SOR=3.056	GT:AD:DP:GQ:PL	0/1:18,11:29:99:406,0,762
EU153401.1	17087	.	G	A	135.77	.	AC=1;AF=0.500;AN=2;BaseQRankSum=0.540;ClippingRankSum=0.000;DP=37;ExcessHet=3.0103;FS=7.900;MLEAC=1;MLEAF=0.500;MQ=48.72;MQRankSum=-2.815;QD=3.99;ReadPosRankSum=-1.457;SOR=2.584	GT:AD:DP:GQ:PL	0/1:28,6:34:99:164,0,1200
EU153401.1	17097	.	C	G	418.73	.	AC=1;AF=0.500;AN=2;BaseQRankSum=-1.131;ClippingRankSum=0.000;DP=30;ExcessHet=3.0103;FS=10.462;MLEAC=1;MLEAF=0.500;MQ=52.13;MQRankSum=-4.904;QD=15.51;ReadPosRankSum=-1.013;SOR=3.014	GT:AD:DP:GQ:PL	0/1:16,11:27:99:456,0,636
EU153401.1	17104	.	A	G	469.77	.	AC=1;AF=0.500;AN=2;BaseQRankSum=0.000;ClippingRankSum=0.000;DP=28;ExcessHet=3.0103;FS=10.462;MLEAC=1;MLEAF=0.500;MQ=52.31;MQRankSum=-4.884;QD=17.40;ReadPosRankSum=-1.509;SOR=3.014	GT:AD:DP:GQ:PL	0/1:16,11:27:99:498,0,633
EU153401.1	17110	.	C	CG	202.73	.	AC=1;AF=0.500;AN=2;BaseQRankSum=0.713;ClippingRankSum=0.000;DP=27;ExcessHet=3.0103;FS=8.776;MLEAC=1;MLEAF=0.500;MQ=52.01;MQRankSum=-3.171;QD=8.11;ReadPosRankSum=-0.697;SOR=3.383	GT:AD:DP:GQ:PL	0/1:18,7:25:99:240,0,735
EU153401.1	17170	.	GTTC	G	70.73	.	AC=1;AF=0.500;AN=2;BaseQRankSum=1.028;ClippingRankSum=0.000;DP=19;ExcessHet=3.0103;FS=0.000;MLEAC=1;MLEAF=0.500;MQ=51.86;MQRankSum=-2.668;QD=3.72;ReadPosRankSum=2.493;SOR=0.784	GT:AD:DP:GQ:PL	0/1:15,4:19:99:108,0,828
EU153401.1	17174	.	GGA	G	46.73	.	AC=1;AF=0.500;AN=2;BaseQRankSum=0.709;ClippingRankSum=0.000;DP=25;ExcessHet=3.0103;FS=2.031;MLEAC=1;MLEAF=0.500;MQ=49.89;MQRankSum=-2.449;QD=1.87;ReadPosRankSum=2.905;SOR=1.214	GT:AD:DP:GQ:PL	0/1:21,4:25:84:84,0,1164
EU153401.1	17412	.	A	G	77.77	.	AC=1;AF=0.500;AN=2;BaseQRankSum=0.664;ClippingRankSum=0.000;DP=123;ExcessHet=3.0103;FS=0.000;MLEAC=1;MLEAF=0.500;MQ=42.00;MQRankSum=3.132;QD=0.72;ReadPosRankSum=1.678;SOR=0.666	GT:AD:DP:GQ:PL	0/1:98,10:108:99:106,0,3409
EU153401.1	17771	.	T	G	1254.77	.	AC=2;AF=1.00;AN=2;DP=30;ExcessHet=3.0103;FS=0.000;MLEAC=2;MLEAF=1.00;MQ=59.44;QD=31.00;SOR=0.906	GT:AD:DP:GQ:PL	1/1:0,29:29:87:1283,87,0
EU153401.1	17813	.	G	C	792.77	.	AC=1;AF=0.500;AN=2;BaseQRankSum=-0.510;ClippingRankSum=0.000;DP=64;ExcessHet=3.0103;FS=2.511;MLEAC=1;MLEAF=0.500;MQ=50.63;MQRankSum=-4.379;QD=14.68;ReadPosRankSum=-2.804;SOR=1.201	GT:AD:DP:GQ:PL	0/1:33,21:54:99:821,0,3599
EU153401.1	17829	.	A	G	1189.77	.	AC=1;AF=0.500;AN=2;BaseQRankSum=-0.134;ClippingRankSum=0.000;DP=52;ExcessHet=3.0103;FS=11.548;MLEAC=1;MLEAF=0.500;MQ=51.29;MQRankSum=-2.503;QD=26.44;ReadPosRankSum=-1.030;SOR=0.061	GT:AD:DP:GQ:PL	0/1:12,33:45:99:1218,0,2802
EU153401.1	17836	.	G	A	451.77	.	AC=1;AF=0.500;AN=2;BaseQRankSum=1.197;ClippingRankSum=0.000;DP=50;ExcessHet=3.0103;FS=3.141;MLEAC=1;MLEAF=0.500;MQ=51.24;MQRankSum=-5.239;QD=10.76;ReadPosRankSum=0.887;SOR=1.390	GT:AD:DP:GQ:PL	0/1:28,14:42:99:480,0,4777
EU153401.1	17853	.	T	A	556.73	.	AC=1;AF=0.500;AN=2;BaseQRankSum=0.379;ClippingRankSum=0.000;DP=46;ExcessHet=3.0103;FS=1.444;MLEAC=1;MLEAF=0.500;MQ=50.69;MQRankSum=-5.250;QD=13.92;ReadPosRankSum=0.152;SOR=0.979	GT:AD:DP:GQ:PL	0/1:24,16:40:99:594,0,4709
EU153401.1	17855	.	C	T	487.77	.	AC=1;AF=0.500;AN=2;BaseQRankSum=0.216;ClippingRankSum=0.000;DP=46;ExcessHet=3.0103;FS=9.403;MLEAC=1;MLEAF=0.500;MQ=50.69;MQRankSum=-5.348;QD=12.84;ReadPosRankSum=1.151;SOR=2.690	GT:AD:DP:GQ:PL	0/1:24,14:38:99:516,0,4881
EU153401.1	17862	.	C	T	427.77	.	AC=1;AF=0.500;AN=2;BaseQRankSum=1.740;ClippingRankSum=0.000;DP=49;ExcessHet=3.0103;FS=17.076;MLEAC=1;MLEAF=0.500;MQ=49.35;MQRankSum=-3.364;QD=9.95;ReadPosRankSum=2.157;SOR=4.003	GT:AD:DP:GQ:PL	0/1:30,13:43:99:456,0,5078
EU153401.1	17872	.	A	C	343.77	.	AC=1;AF=0.500;AN=2;BaseQRankSum=1.569;ClippingRankSum=0.000;DP=45;ExcessHet=3.0103;FS=10.646;MLEAC=1;MLEAF=0.500;MQ=48.75;MQRankSum=-2.591;QD=8.81;ReadPosRankSum=2.817;SOR=3.056	GT:AD:DP:GQ:PL	0/1:29,10:39:99:372,0,5142
EU153401.1	17893	.	G	A	328.77	.	AC=1;AF=0.500;AN=2;BaseQRankSum=1.042;ClippingRankSum=0.000;DP=34;ExcessHet=3.0103;FS=5.576;MLEAC=1;MLEAF=0.500;MQ=50.76;MQRankSum=-3.585;QD=10.61;ReadPosRankSum=0.592;SOR=2.336	GT:AD:DP:GQ:PL	0/1:21,10:31:99:357,0,5197
EU153401.1	17898	.	T	C	322.73	.	AC=1;AF=0.500;AN=2;BaseQRankSum=-1.141;ClippingRankSum=0.000;DP=32;ExcessHet=3.0103;FS=2.741;MLEAC=1;MLEAF=0.500;MQ=51.72;MQRankSum=-4.045;QD=10.76;ReadPosRankSum=-0.345;SOR=1.942	GT:AD:DP:GQ:PL	0/1:20,10:30:99:360,0,5249
EU153401.1	17900	.	C	T	412.73	.	AC=1;AF=0.500;AN=2;BaseQRankSum=1.260;ClippingRankSum=0.000;DP=31;ExcessHet=3.0103;FS=6.085;MLEAC=1;MLEAF=0.500;MQ=51.43;MQRankSum=-5.162;QD=14.23;ReadPosRankSum=-0.044;SOR=2.566	GT:AD:DP:GQ:PL	0/1:17,12:29:99:450,0,4799
EU153401.1	17904	.	A	G	367.73	.	AC=1;AF=0.500;AN=2;BaseQRankSum=0.000;ClippingRankSum=0.000;DP=31;ExcessHet=3.0103;FS=5.721;MLEAC=1;MLEAF=0.500;MQ=51.46;MQRankSum=-4.499;QD=12.26;ReadPosRankSum=0.212;SOR=2.712	GT:AD:DP:GQ:PL	0/1:19,11:30:99:405,0,4782
EU153401.1	17905	.	T	C	280.73	.	AC=1;AF=0.500;AN=2;BaseQRankSum=0.000;ClippingRankSum=0.000;DP=29;ExcessHet=3.0103;FS=2.755;MLEAC=1;MLEAF=0.500;MQ=52.07;MQRankSum=-3.822;QD=10.03;ReadPosRankSum=-0.838;SOR=1.877	GT:AD:DP:GQ:PL	0/1:19,9:28:99:318,0,5145
EU153401.1	17922	.	T	G	301.77	.	AC=1;AF=0.500;AN=2;BaseQRankSum=0.000;ClippingRankSum=0.000;DP=25;ExcessHet=3.0103;FS=5.849;MLEAC=1;MLEAF=0.500;MQ=52.01;MQRankSum=-3.948;QD=12.07;ReadPosRankSum=-0.341;SOR=2.760	GT:AD:DP:GQ:PL	0/1:16,9:25:99:330,0,4165
EU153401.1	17948	.	A	G	88.73	.	AC=1;AF=0.500;AN=2;BaseQRankSum=0.000;ClippingRankSum=0.000;DP=18;ExcessHet=3.0103;FS=2.805;MLEAC=1;MLEAF=0.500;MQ=53.85;MQRankSum=-2.487;QD=4.93;ReadPosRankSum=-2.236;SOR=1.819	GT:AD:DP:GQ:PL	0/1:14,4:18:99:126,0,3161
EU153401.1	17951	.	G	A	85.73	.	AC=1;AF=0.500;AN=2;BaseQRankSum=0.000;ClippingRankSum=0.000;DP=21;ExcessHet=3.0103;FS=2.869;MLEAC=1;MLEAF=0.500;MQ=52.55;MQRankSum=-3.792;QD=4.51;ReadPosRankSum=-2.372;SOR=2.165	GT:AD:DP:GQ:PL	0/1:15,4:19:99:123,0,3202
EU153401.1	17952	.	G	T	178.73	.	AC=1;AF=0.500;AN=2;BaseQRankSum=0.825;ClippingRankSum=0.000;DP=21;ExcessHet=3.0103;FS=6.107;MLEAC=1;MLEAF=0.500;MQ=52.55;MQRankSum=-3.993;QD=9.93;ReadPosRankSum=-1.643;SOR=2.780	GT:AD:DP:GQ:PL	0/1:12,6:18:99:216,0,3071
EU153401.1	17958	.	TA	T	28.74	.	AC=1;AF=0.500;AN=2;BaseQRankSum=0.000;ClippingRankSum=0.000;DP=23;ExcessHet=3.0103;FS=2.793;MLEAC=1;MLEAF=0.500;MQ=50.27;MQRankSum=-1.434;QD=1.25;ReadPosRankSum=-1.911;SOR=1.828	GT:AD:DP:GQ:PL	0/1:20,3:23:66:66,0,3416
EU153401.1	17964	.	A	G	169.77	.	AC=1;AF=0.500;AN=2;BaseQRankSum=0.000;ClippingRankSum=0.000;DP=19;ExcessHet=3.0103;FS=2.935;MLEAC=1;MLEAF=0.500;MQ=51.16;MQRankSum=-1.560;QD=8.94;ReadPosRankSum=0.867;SOR=1.751	GT:AD:DP:GQ:PL	0/1:17,2:19:99:198,0,3274
EU153401.1	17980	.	A	C	39.77	.	AC=1;AF=0.500;AN=2;BaseQRankSum=0.691;ClippingRankSum=0.000;DP=21;ExcessHet=3.0103;FS=10.447;MLEAC=1;MLEAF=0.500;MQ=51.74;MQRankSum=0.272;QD=1.89;ReadPosRankSum=-0.253;SOR=2.800	GT:AD:DP:GQ:PL	0/1:18,3:21:68:68,0,2694
EU153401.1	17987	.	A	C	55.77	.	AC=1;AF=0.500;AN=2;BaseQRankSum=0.000;ClippingRankSum=0.000;DP=17;ExcessHet=3.0103;FS=6.864;MLEAC=1;MLEAF=0.500;MQ=54.72;MQRankSum=-0.142;QD=3.28;ReadPosRankSum=0.442;SOR=2.810	GT:AD:DP:GQ:PL	0/1:14,3:17:84:84,0,1760
EU153401.1	17988	.	G	C	55.77	.	AC=1;AF=0.500;AN=2;BaseQRankSum=0.000;ClippingRankSum=0.000;DP=16;ExcessHet=3.0103;FS=6.726;MLEAC=1;MLEAF=0.500;MQ=54.37;MQRankSum=0.000;QD=3.49;ReadPosRankSum=0.271;SOR=2.819	GT:AD:DP:GQ:PL	0/1:13,3:16:84:84,0,1760
EU153401.1	18123	.	G	A	423.77	.	AC=2;AF=1.00;AN=2;DP=11;ExcessHet=3.0103;FS=0.000;MLEAC=2;MLEAF=1.00;MQ=60.00;QD=26.05;SOR=0.859	GT:AD:DP:GQ:PL	1/1:0,11:11:33:452,33,0
EU153401.1	18391	.	T	C	777.77	.	AC=2;AF=1.00;AN=2;DP=20;ExcessHet=3.0103;FS=0.000;MLEAC=2;MLEAF=1.00;MQ=60.00;QD=26.10;SOR=1.721	GT:AD:DP:GQ:PL	1/1:0,20:20:60:806,60,0
EU153401.1	18958	.	T	C	1196.77	.	AC=1;AF=0.500;AN=2;BaseQRankSum=0.005;ClippingRankSum=0.000;DP=289;ExcessHet=3.0103;FS=0.611;MLEAC=1;MLEAF=0.500;MQ=34.96;MQRankSum=-2.733;QD=4.43;ReadPosRankSum=1.378;SOR=0.594	GT:AD:DP:GQ:PL	0/1:214,56:270:99:1225,0,7192
EU153401.1	18969	.	A	G	539.73	.	AC=1;AF=0.500;AN=2;BaseQRankSum=-2.411;ClippingRankSum=0.000;DP=183;ExcessHet=3.0103;FS=7.320;MLEAC=1;MLEAF=0.500;MQ=37.13;MQRankSum=6.310;QD=4.12;ReadPosRankSum=2.635;SOR=0.825	GT:AD:DP:GQ:PL	0/1:105,26:131:99:577,0,3548
EU153401.1	18989	.	G	A	252.77	.	AC=1;AF=0.500;AN=2;BaseQRankSum=0.052;ClippingRankSum=0.000;DP=105;ExcessHet=3.0103;FS=0.000;MLEAC=1;MLEAF=0.500;MQ=40.27;MQRankSum=-2.566;QD=3.24;ReadPosRankSum=0.864;SOR=0.608	GT:AD:DP:GQ:PL	0/1:65,13:78:99:281,0,2550
EU153401.1	18991	.	C	T	217.77	.	AC=1;AF=0.500;AN=2;BaseQRankSum=1.721;ClippingRankSum=0.000;DP=101;ExcessHet=3.0103;FS=7.188;MLEAC=1;MLEAF=0.500;MQ=40.70;MQRankSum=-1.265;QD=2.76;ReadPosRankSum=1.255;SOR=1.881	GT:AD:DP:GQ:PL	0/1:68,11:79:99:246,0,2945
EU153401.1	18994	.	G	A	325.77	.	AC=1;AF=0.500;AN=2;BaseQRankSum=1.613;ClippingRankSum=0.000;DP=92;ExcessHet=3.0103;FS=4.456;MLEAC=1;MLEAF=0.500;MQ=40.53;MQRankSum=-1.503;QD=4.59;ReadPosRankSum=0.082;SOR=1.367	GT:AD:DP:GQ:PL	0/1:58,13:71:99:354,0,2550
EU153401.1	19000	.	G	C	33.77	.	AC=1;AF=0.500;AN=2;BaseQRankSum=-0.022;ClippingRankSum=0.000;DP=81;ExcessHet=3.0103;FS=0.000;MLEAC=1;MLEAF=0.500;MQ=40.48;MQRankSum=-2.727;QD=0.59;ReadPosRankSum=1.393;SOR=0.418	GT:AD:DP:GQ:PL	0/1:51,6:57:62:62,0,2627
EU153401.1	19015	.	T	A	18.82	.	AC=1;AF=0.500;AN=2;BaseQRankSum=1.150;ClippingRankSum=0.000;DP=74;ExcessHet=3.0103;FS=0.000;MLEAC=1;MLEAF=0.500;MQ=41.50;MQRankSum=-1.970;QD=0.33;ReadPosRankSum=-0.509;SOR=0.569	GT:AD:DP:GQ:PL	0/1:52,5:57:47:47,0,2220
EU153401.1	19026	.	A	C	73.77	.	AC=1;AF=0.500;AN=2;BaseQRankSum=0.951;ClippingRankSum=0.000;DP=45;ExcessHet=3.0103;FS=0.000;MLEAC=1;MLEAF=0.500;MQ=44.42;MQRankSum=-2.281;QD=2.31;ReadPosRankSum=-1.771;SOR=0.818	GT:AD:DP:GQ:PL	0/1:27,5:32:99:102,0,1391
EU153401.1	19040	.	G	A	551.77	.	AC=1;AF=0.500;AN=2;BaseQRankSum=0.000;ClippingRankSum=0.000;DP=24;ExcessHet=3.0103;FS=0.000;MLEAC=1;MLEAF=0.500;MQ=51.90;MQRankSum=2.916;QD=34.49;ReadPosRankSum=2.306;SOR=0.430	GT:AD:DP:GQ:PL	0/1:2,14:16:41:580,0,41
EU153401.1	19150	.	G	A	781.77	.	AC=2;AF=1.00;AN=2;DP=19;ExcessHet=3.0103;FS=0.000;MLEAC=2;MLEAF=1.00;MQ=60.00;QD=30.71;SOR=1.292	GT:AD:DP:GQ:PL	1/1:0,19:19:57:810,57,0
EU153401.1	19270	.	A	G	1015.77	.	AC=2;AF=1.00;AN=2;DP=27;ExcessHet=3.0103;FS=0.000;MLEAC=2;MLEAF=1.00;MQ=59.38;QD=29.97;SOR=1.022	GT:AD:DP:GQ:PL	1/1:0,26:26:78:1044,78,0
EU153401.1	19397	.	C	T	940.77	.	AC=2;AF=1.00;AN=2;DP=22;ExcessHet=3.0103;FS=0.000;MLEAC=2;MLEAF=1.00;MQ=60.00;QD=26.83;SOR=0.874	GT:AD:DP:GQ:PL	1/1:0,22:22:66:969,66,0
EU153401.1	19460	.	T	G	917.77	.	AC=2;AF=1.00;AN=2;DP=26;ExcessHet=3.0103;FS=0.000;MLEAC=2;MLEAF=1.00;MQ=59.00;QD=27.00;SOR=1.270	GT:AD:DP:GQ:PL	1/1:0,24:24:72:946,72,0
EU153401.1	19784	.	G	C	996.77	.	AC=2;AF=1.00;AN=2;DP=25;ExcessHet=3.0103;FS=0.000;MLEAC=2;MLEAF=1.00;MQ=60.00;QD=29.07;SOR=0.770	GT:AD:DP:GQ:PL	1/1:0,25:25:75:1025,75,0
EU153401.1	19914	.	C	T	737.77	.	AC=2;AF=1.00;AN=2;BaseQRankSum=2.360;ClippingRankSum=0.000;DP=20;ExcessHet=3.0103;FS=3.979;MLEAC=2;MLEAF=1.00;MQ=60.00;MQRankSum=0.000;QD=30.85;ReadPosRankSum=1.825;SOR=1.061	GT:AD:DP:GQ:PL	1/1:1,19:20:50:766,50,0
EU153401.1	19962	.	G	A	1010.77	.	AC=2;AF=1.00;AN=2;DP=25;ExcessHet=3.0103;FS=0.000;MLEAC=2;MLEAF=1.00;MQ=60.00;QD=28.35;SOR=0.770	GT:AD:DP:GQ:PL	1/1:0,25:25:75:1039,75,0
EU153401.1	19979	.	A	G	984.77	.	AC=2;AF=1.00;AN=2;DP=25;ExcessHet=3.0103;FS=0.000;MLEAC=2;MLEAF=1.00;MQ=60.00;QD=33.94;SOR=0.770	GT:AD:DP:GQ:PL	1/1:0,25:25:75:1013,75,0
EU153401.1	20193	.	C	T	688.77	.	AC=2;AF=1.00;AN=2;DP=17;ExcessHet=3.0103;FS=0.000;MLEAC=2;MLEAF=1.00;MQ=60.00;QD=28.16;SOR=0.693	GT:AD:DP:GQ:PL	1/1:0,16:16:48:717,48,0
EU153401.1	20284	.	G	A	1309.77	.	AC=1;AF=0.500;AN=2;BaseQRankSum=1.006;ClippingRankSum=0.000;DP=49;ExcessHet=3.0103;FS=0.000;MLEAC=1;MLEAF=0.500;MQ=43.35;MQRankSum=1.602;QD=31.18;ReadPosRankSum=1.983;SOR=0.903	GT:AD:DP:GQ:PL	0/1:13,29:42:99:1338,0,356
EU153401.1	20310	.	A	C	1947.77	.	AC=1;AF=0.500;AN=2;BaseQRankSum=2.007;ClippingRankSum=0.000;DP=69;ExcessHet=3.0103;FS=28.397;MLEAC=1;MLEAF=0.500;MQ=42.93;MQRankSum=-5.820;QD=29.51;ReadPosRankSum=-1.876;SOR=3.054	GT:AD:DP:GQ:PL	0/1:18,48:66:99:1976,0,480
EU153401.1	20320	.	T	C	1678.77	.	AC=1;AF=0.500;AN=2;BaseQRankSum=-0.246;ClippingRankSum=0.000;DP=98;ExcessHet=3.0103;FS=34.554;MLEAC=1;MLEAF=0.500;MQ=41.05;MQRankSum=-3.260;QD=18.25;ReadPosRankSum=-1.510;SOR=3.541	GT:AD:DP:GQ:PL	0/1:45,47:92:99:1707,0,1685
EU153401.1	20356	.	A	G	681.77	.	AC=1;AF=0.500;AN=2;BaseQRankSum=1.355;ClippingRankSum=0.000;DP=176;ExcessHet=3.0103;FS=2.640;MLEAC=1;MLEAF=0.500;MQ=37.80;MQRankSum=-3.097;QD=3.92;ReadPosRankSum=1.842;SOR=0.956	GT:AD:DP:GQ:PL	0/1:139,35:174:99:710,0,4949
EU153401.1	20377	.	T	C	920.77	.	AC=1;AF=0.500;AN=2;BaseQRankSum=-1.906;ClippingRankSum=0.000;DP=102;ExcessHet=3.0103;FS=14.343;MLEAC=1;MLEAF=0.500;MQ=42.19;MQRankSum=5.225;QD=9.40;ReadPosRankSum=3.925;SOR=0.135	GT:AD:DP:GQ:PL	0/1:65,33:98:99:949,0,2414
EU153401.1	20625	.	T	TAC	221.73	.	AC=1;AF=0.500;AN=2;BaseQRankSum=-0.077;ClippingRankSum=0.000;DP=69;ExcessHet=3.0103;FS=0.000;MLEAC=1;MLEAF=0.500;MQ=40.57;MQRankSum=3.327;QD=11.67;ReadPosRankSum=2.993;SOR=0.551	GT:AD:DP:GQ:PL	0/1:10,9:19:99:259,0,258
EU153401.1	20730	.	T	A	646.77	.	AC=2;AF=1.00;AN=2;DP=17;ExcessHet=3.0103;FS=0.000;MLEAC=2;MLEAF=1.00;MQ=58.01;QD=26.25;SOR=1.112	GT:AD:DP:GQ:PL	1/1:0,15:15:45:675,45,0
EU153401.1	20737	.	AG	A	663.73	.	AC=2;AF=1.00;AN=2;DP=18;ExcessHet=3.0103;FS=0.000;MLEAC=2;MLEAF=1.00;MQ=58.12;QD=32.36;SOR=0.693	GT:AD:DP:GQ:PL	1/1:0,16:16:48:701,48,0
EU153401.1	20781	.	A	G	716.77	.	AC=2;AF=1.00;AN=2;DP=19;ExcessHet=3.0103;FS=0.000;MLEAC=2;MLEAF=1.00;MQ=58.22;QD=29.86;SOR=1.371	GT:AD:DP:GQ:PL	1/1:0,17:17:51:745,51,0
EU153401.1	20911	.	T	C	777.77	.	AC=2;AF=1.00;AN=2;DP=18;ExcessHet=3.0103;FS=0.000;MLEAC=2;MLEAF=1.00;MQ=60.00;QD=35.15;SOR=0.693	GT:AD:DP:GQ:PL	1/1:0,18:18:54:806,54,0
EU153401.1	20949	.	C	T	64.77	.	AC=1;AF=0.500;AN=2;BaseQRankSum=-0.282;ClippingRankSum=0.000;DP=27;ExcessHet=3.0103;FS=2.182;MLEAC=1;MLEAF=0.500;MQ=53.77;MQRankSum=-2.968;QD=2.40;ReadPosRankSum=-2.050;SOR=1.483	GT:AD:DP:GQ:PL	0/1:23,4:27:93:93,0,996
EU153401.1	20951	.	G	T	58.77	.	AC=1;AF=0.500;AN=2;BaseQRankSum=0.000;ClippingRankSum=0.000;DP=29;ExcessHet=3.0103;FS=2.235;MLEAC=1;MLEAF=0.500;MQ=52.46;MQRankSum=-2.430;QD=2.03;ReadPosRankSum=-1.520;SOR=1.582	GT:AD:DP:GQ:PL	0/1:25,4:29:87:87,0,1122
EU153401.1	20954	.	AG	A	46.73	.	AC=1;AF=0.500;AN=2;BaseQRankSum=0.000;ClippingRankSum=0.000;DP=30;ExcessHet=3.0103;FS=2.126;MLEAC=1;MLEAF=0.500;MQ=51.45;MQRankSum=-2.225;QD=1.56;ReadPosRankSum=-0.397;SOR=1.387	GT:AD:DP:GQ:PL	0/1:26,4:30:84:84,0,1164
EU153401.1	20966	.	G	T	52.77	.	AC=1;AF=0.500;AN=2;BaseQRankSum=-0.084;ClippingRankSum=0.000;DP=32;ExcessHet=3.0103;FS=2.222;MLEAC=1;MLEAF=0.500;MQ=48.89;MQRankSum=-1.731;QD=1.65;ReadPosRankSum=0.684;SOR=1.561	GT:AD:DP:GQ:PL	0/1:28,4:32:81:81,0,1206
EU153401.1	20986	.	A	C	557.77	.	AC=1;AF=0.500;AN=2;BaseQRankSum=-0.136;ClippingRankSum=0.000;DP=27;ExcessHet=3.0103;FS=1.527;MLEAC=1;MLEAF=0.500;MQ=50.17;MQRankSum=4.912;QD=20.66;ReadPosRankSum=1.704;SOR=0.832	GT:AD:DP:GQ:PL	0/1:11,16:27:99:586,0,362
EU153401.1	20987	.	T	C	67.77	.	AC=1;AF=0.500;AN=2;BaseQRankSum=0.813;ClippingRankSum=0.000;DP=27;ExcessHet=3.0103;FS=4.869;MLEAC=1;MLEAF=0.500;MQ=50.17;MQRankSum=-1.996;QD=2.51;ReadPosRankSum=1.127;SOR=1.530	GT:AD:DP:GQ:PL	0/1:23,4:27:96:96,0,996
EU153401.1	20989	.	GA	G	61.73	.	AC=1;AF=0.500;AN=2;BaseQRankSum=0.677;ClippingRankSum=0.000;DP=28;ExcessHet=3.0103;FS=2.251;MLEAC=1;MLEAF=0.500;MQ=49.84;MQRankSum=-2.266;QD=2.29;ReadPosRankSum=1.401;SOR=1.579	GT:AD:DP:GQ:PL	0/1:23,4:27:99:99,0,954
EU153401.1	20997	.	C	G	73.73	.	AC=1;AF=0.500;AN=2;BaseQRankSum=0.000;ClippingRankSum=0.000;DP=21;ExcessHet=3.0103;FS=5.454;MLEAC=1;MLEAF=0.500;MQ=52.83;MQRankSum=-3.149;QD=3.69;ReadPosRankSum=0.662;SOR=1.483	GT:AD:DP:GQ:PL	0/1:16,4:20:99:111,0,786
EU153401.1	21006	.	T	A	133.77	.	AC=1;AF=0.500;AN=2;BaseQRankSum=0.000;ClippingRankSum=0.000;DP=20;ExcessHet=3.0103;FS=14.880;MLEAC=1;MLEAF=0.500;MQ=53.79;MQRankSum=-3.452;QD=6.69;ReadPosRankSum=0.656;SOR=3.592	GT:AD:DP:GQ:PL	0/1:15,5:20:99:162,0,657
EU153401.1	21007	.	G	A	40.77	.	AC=1;AF=0.500;AN=2;BaseQRankSum=0.000;ClippingRankSum=0.000;DP=20;ExcessHet=3.0103;FS=6.767;MLEAC=1;MLEAF=0.500;MQ=53.79;MQRankSum=-2.747;QD=2.04;ReadPosRankSum=1.484;SOR=2.805	GT:AD:DP:GQ:PL	0/1:17,3:20:69:69,0,789
EU153401.1	21014	.	T	C	79.77	.	AC=1;AF=0.500;AN=2;BaseQRankSum=0.000;ClippingRankSum=0.000;DP=22;ExcessHet=3.0103;FS=10.263;MLEAC=1;MLEAF=0.500;MQ=53.88;MQRankSum=-3.798;QD=3.80;ReadPosRankSum=0.899;SOR=3.244	GT:AD:DP:GQ:PL	0/1:17,4:21:99:108,0,828
EU153401.1	21018	.	A	G	25.78	.	AC=1;AF=0.500;AN=2;BaseQRankSum=0.000;ClippingRankSum=0.000;DP=25;ExcessHet=3.0103;FS=6.383;MLEAC=1;MLEAF=0.500;MQ=53.91;MQRankSum=-2.945;QD=1.03;ReadPosRankSum=1.144;SOR=2.833	GT:AD:DP:GQ:PL	0/1:22,3:25:54:54,0,999
EU153401.1	21034	.	C	A	16.86	.	AC=1;AF=0.500;AN=2;BaseQRankSum=0.677;ClippingRankSum=0.000;DP=30;ExcessHet=3.0103;FS=5.711;MLEAC=1;MLEAF=0.500;MQ=50.15;MQRankSum=-2.276;QD=0.58;ReadPosRankSum=0.900;SOR=2.303	GT:AD:DP:GQ:PL	0/1:26,3:29:45:45,0,1125
EU153401.1	21047	.	G	T	964.73	.	AC=1;AF=0.500;AN=2;BaseQRankSum=0.000;ClippingRankSum=0.000;DP=48;ExcessHet=3.0103;FS=34.080;MLEAC=1;MLEAF=0.500;MQ=48.25;MQRankSum=-3.938;QD=25.39;ReadPosRankSum=-2.859;SOR=5.994	GT:AD:DP:GQ:PL	0/1:19,19:38:99:1002,0,719
EU153401.1	21153	.	T	G	1151.77	.	AC=1;AF=0.500;AN=2;BaseQRankSum=2.188;ClippingRankSum=0.000;DP=60;ExcessHet=3.0103;FS=4.363;MLEAC=1;MLEAF=0.500;MQ=43.77;MQRankSum=-2.381;QD=23.04;ReadPosRankSum=1.535;SOR=1.418	GT:AD:DP:GQ:PL	0/1:20,30:50:99:1180,0,2107
EU153401.1	21156	.	A	G	1119.77	.	AC=1;AF=0.500;AN=2;BaseQRankSum=0.714;ClippingRankSum=0.000;DP=68;ExcessHet=3.0103;FS=9.652;MLEAC=1;MLEAF=0.500;MQ=42.13;MQRankSum=0.518;QD=18.36;ReadPosRankSum=2.232;SOR=2.019	GT:AD:DP:GQ:PL	0/1:32,29:61:99:1148,0,2492
EU153401.1	21176	.	A	ATGCGCGCGCG	532.73	.	AC=1;AF=0.500;AN=2;BaseQRankSum=-0.316;ClippingRankSum=0.000;DP=93;ExcessHet=3.0103;FS=1.383;MLEAC=1;MLEAF=0.500;MQ=38.47;MQRankSum=1.764;QD=5.99;ReadPosRankSum=-1.860;SOR=1.056	GT:AD:DP:GQ:PL	0/1:80,9:89:99:570,0,5243
EU153401.1	21178	.	A	G	1466.77	.	AC=1;AF=0.500;AN=2;BaseQRankSum=-3.693;ClippingRankSum=0.000;DP=106;ExcessHet=3.0103;FS=1.899;MLEAC=1;MLEAF=0.500;MQ=39.06;MQRankSum=2.221;QD=13.84;ReadPosRankSum=-4.839;SOR=0.482	GT:AD:DP:GQ:PL	0/1:82,24:106:99:1495,0,5090
EU153401.1	21214	.	G	T	25022.73	.	AC=2;AF=1.00;AN=2;BaseQRankSum=-0.192;ClippingRankSum=0.000;DP=605;ExcessHet=3.0103;FS=0.000;MLEAC=2;MLEAF=1.00;MQ=39.25;MQRankSum=0.914;QD=29.31;ReadPosRankSum=-3.721;SOR=0.774	GT:AD:DP:GQ:PL	1/1:13,588:601:99:25060,444,0
EU153401.1	21219	.	A	G	23016.77	.	AC=1;AF=0.500;AN=2;BaseQRankSum=-2.379;ClippingRankSum=0.000;DP=604;ExcessHet=3.0103;FS=5.175;MLEAC=1;MLEAF=0.500;MQ=39.27;MQRankSum=0.051;QD=29.08;ReadPosRankSum=-3.425;SOR=0.285	GT:AD:DP:GQ:PL	0/1:26,571:597:99:23045,0,119
EU153401.1	21256	.	G	A	11012.73	.	AC=1;AF=0.500;AN=2;BaseQRankSum=0.525;ClippingRankSum=0.000;DP=352;ExcessHet=3.0103;FS=5.046;MLEAC=1;MLEAF=0.500;MQ=44.81;MQRankSum=-1.570;QD=33.37;ReadPosRankSum=-2.061;SOR=1.069	GT:AD:DP:GQ:PL	0/1:63,267:330:99:11050,0,3030
EU153401.1	21268	.	C	T	139.77	.	AC=1;AF=0.500;AN=2;BaseQRankSum=-3.689;ClippingRankSum=0.000;DP=330;ExcessHet=3.0103;FS=17.996;MLEAC=1;MLEAF=0.500;MQ=43.96;MQRankSum=1.640;QD=0.45;ReadPosRankSum=-0.766;SOR=1.997	GT:AD:DP:GQ:PL	0/1:279,33:312:99:168,0,18178
EU153401.1	21312	.	A	T	1807.77	.	AC=1;AF=0.500;AN=2;BaseQRankSum=-1.588;ClippingRankSum=0.000;DP=768;ExcessHet=3.0103;FS=3.973;MLEAC=1;MLEAF=0.500;MQ=39.92;MQRankSum=-0.573;QD=2.38;ReadPosRankSum=-1.711;SOR=0.689	GT:AD:DP:GQ:PL	0/1:658,100:758:99:1836,0,32132
EU153401.1	21378	.	C	CA	14339.73	.	AC=1;AF=0.500;AN=2;BaseQRankSum=1.153;ClippingRankSum=0.000;DP=836;ExcessHet=3.0103;FS=1.267;MLEAC=1;MLEAF=0.500;MQ=39.60;MQRankSum=-4.367;QD=23.24;ReadPosRankSum=1.542;SOR=0.824	GT:AD:DP:GQ:PL	0/1:190,427:617:99:14377,0,5892
EU153401.1	21382	.	ATC	A	1800.73	.	AC=1;AF=0.500;AN=2;BaseQRankSum=-0.835;ClippingRankSum=0.000;DP=756;ExcessHet=3.0103;FS=1.685;MLEAC=1;MLEAF=0.500;MQ=39.47;MQRankSum=0.563;QD=3.03;ReadPosRankSum=-1.046;SOR=0.918	GT:AD:DP:GQ:PL	0/1:499,95:594:99:1838,0,18672
EU153401.1	21384	.	C	A	16036.73	.	AC=1;AF=0.500;AN=2;BaseQRankSum=1.946;ClippingRankSum=0.000;DP=712;ExcessHet=3.0103;FS=0.674;MLEAC=1;MLEAF=0.500;MQ=39.32;MQRankSum=-4.592;QD=28.33;ReadPosRankSum=-1.174;SOR=0.807	GT:AD:DP:GQ:PL	0/1:116,450:566:99:16074,0,3148
EU153401.1	21413	.	G	T	53.77	.	AC=1;AF=0.500;AN=2;BaseQRankSum=-0.360;ClippingRankSum=0.000;DP=300;ExcessHet=3.0103;FS=0.885;MLEAC=1;MLEAF=0.500;MQ=39.78;MQRankSum=2.348;QD=0.19;ReadPosRankSum=0.483;SOR=0.803	GT:AD:DP:GQ:PL	0/1:266,20:286:82:82,0,12127
EU153401.1	21451	.	C	T	182.73	.	AC=1;AF=0.500;AN=2;BaseQRankSum=-0.798;ClippingRankSum=0.000;DP=125;ExcessHet=3.0103;FS=7.760;MLEAC=1;MLEAF=0.500;MQ=40.90;MQRankSum=0.440;QD=1.47;ReadPosRankSum=0.525;SOR=1.706	GT:AD:DP:GQ:PL	0/1:110,14:124:99:220,0,4740
EU153401.1	21452	.	G	T	2271.77	.	AC=1;AF=0.500;AN=2;BaseQRankSum=2.095;ClippingRankSum=0.000;DP=125;ExcessHet=3.0103;FS=3.470;MLEAC=1;MLEAF=0.500;MQ=40.90;MQRankSum=-2.234;QD=19.93;ReadPosRankSum=-1.287;SOR=0.543	GT:AD:DP:GQ:PL	0/1:52,62:114:99:2300,0,2178
EU153401.1	21489	.	C	A	2005.77	.	AC=1;AF=0.500;AN=2;BaseQRankSum=1.069;ClippingRankSum=0.000;DP=64;ExcessHet=3.0103;FS=0.000;MLEAC=1;MLEAF=0.500;MQ=42.72;MQRankSum=-4.496;QD=31.34;ReadPosRankSum=-2.229;SOR=0.704	GT:AD:DP:GQ:PL	0/1:12,52:64:99:2034,0,471
EU153401.1	21853	.	C	T	602.77	.	AC=2;AF=1.00;AN=2;DP=15;ExcessHet=3.0103;FS=0.000;MLEAC=2;MLEAF=1.00;MQ=60.00;QD=30.00;SOR=1.112	GT:AD:DP:GQ:PL	1/1:0,15:15:45:631,45,0
EU153401.1	21970	.	G	GAGAGAGAGAGAGAGAAAGAA	160.73	.	AC=1;AF=0.500;AN=2;BaseQRankSum=-0.349;ClippingRankSum=0.000;DP=47;ExcessHet=3.0103;FS=10.242;MLEAC=1;MLEAF=0.500;MQ=33.49;MQRankSum=3.258;QD=3.65;ReadPosRankSum=2.915;SOR=2.553	GT:AD:DP:GQ:PL	0/1:37,7:44:99:198,0,1501
EU153401.1	21999	.	G	GA	135.73	.	AC=1;AF=0.500;AN=2;DP=32;ExcessHet=3.0103;FS=0.000;MLEAC=1;MLEAF=0.500;MQ=38.80;QD=6.17;SOR=0.412	GT:AD:DP:GQ:PL	0/1:21,1:22:99:173,0,919
EU153401.1	22000	.	C	G	97.73	.	AC=1;AF=0.500;AN=2;DP=27;ExcessHet=3.0103;FS=0.000;MLEAC=1;MLEAF=0.500;MQ=40.21;QD=5.75;SOR=0.446	GT:AD:DP:GQ:PL	0/1:17,0:17:99:135,0,961
EU153401.1	22008	.	C	T	38.77	.	AC=1;AF=0.500;AN=2;BaseQRankSum=0.992;ClippingRankSum=0.000;DP=29;ExcessHet=3.0103;FS=6.160;MLEAC=1;MLEAF=0.500;MQ=39.37;MQRankSum=-2.634;QD=1.94;ReadPosRankSum=1.503;SOR=2.636	GT:AD:DP:GQ:PL	0/1:17,3:20:67:67,0,700
EU153401.1	22023	.	T	TC	263.73	.	AC=1;AF=0.500;AN=2;BaseQRankSum=1.895;ClippingRankSum=0.000;DP=42;ExcessHet=3.0103;FS=13.786;MLEAC=1;MLEAF=0.500;MQ=42.74;MQRankSum=-4.416;QD=9.42;ReadPosRankSum=1.972;SOR=1.996	GT:AD:DP:GQ:PL	0/1:19,9:28:99:301,0,953
EU153401.1	22027	.	C	T	89.77	.	AC=1;AF=0.500;AN=2;BaseQRankSum=0.754;ClippingRankSum=0.000;DP=59;ExcessHet=3.0103;FS=11.153;MLEAC=1;MLEAF=0.500;MQ=39.19;MQRankSum=-2.593;QD=2.09;ReadPosRankSum=1.467;SOR=1.076	GT:AD:DP:GQ:PL	0/1:37,6:43:99:118,0,1484
EU153401.1	22066	.	T	A	688.77	.	AC=1;AF=0.500;AN=2;BaseQRankSum=0.749;ClippingRankSum=0.000;DP=113;ExcessHet=3.0103;FS=2.811;MLEAC=1;MLEAF=0.500;MQ=42.01;MQRankSum=-1.593;QD=9.06;ReadPosRankSum=0.775;SOR=1.279	GT:AD:DP:GQ:PL	0/1:50,26:76:99:717,0,1634
EU153401.1	22114	.	A	T	22.79	.	AC=1;AF=0.500;AN=2;BaseQRankSum=-2.121;ClippingRankSum=0.000;DP=30;ExcessHet=3.0103;FS=4.973;MLEAC=1;MLEAF=0.500;MQ=49.80;MQRankSum=0.826;QD=1.90;ReadPosRankSum=0.753;SOR=0.039	GT:AD:DP:GQ:PL	0/1:10,2:12:51:51,0,598
EU153401.1	22402	.	G	A	521.77	.	AC=2;AF=1.00;AN=2;DP=27;ExcessHet=3.0103;FS=0.000;MLEAC=2;MLEAF=1.00;MQ=53.26;QD=34.78;SOR=1.112	GT:AD:DP:GQ:PL	1/1:0,15:15:45:550,45,0
EU153401.1	22462	.	TA	T	49.73	.	AC=1;AF=0.500;AN=2;BaseQRankSum=-1.604;ClippingRankSum=0.000;DP=22;ExcessHet=3.0103;FS=0.000;MLEAC=1;MLEAF=0.500;MQ=56.38;MQRankSum=0.000;QD=3.32;ReadPosRankSum=0.123;SOR=1.022	GT:AD:DP:GQ:PL	0/1:10,5:15:87:87,0,185
EU153401.1	22568	.	T	A	598.77	.	AC=2;AF=1.00;AN=2;DP=15;ExcessHet=3.0103;FS=0.000;MLEAC=2;MLEAF=1.00;MQ=59.17;QD=30.54;SOR=1.329	GT:AD:DP:GQ:PL	1/1:0,14:14:42:627,42,0
EU153401.1	22647	.	C	G	920.77	.	AC=2;AF=1.00;AN=2;DP=24;ExcessHet=3.0103;FS=0.000;MLEAC=2;MLEAF=1.00;MQ=59.48;QD=35.46;SOR=1.708	GT:AD:DP:GQ:PL	1/1:0,23:23:69:949,69,0
EU153401.1	22708	.	G	C	909.77	.	AC=2;AF=1.00;AN=2;DP=27;ExcessHet=3.0103;FS=0.000;MLEAC=2;MLEAF=1.00;MQ=58.12;QD=33.93;SOR=0.859	GT:AD:DP:GQ:PL	1/1:0,24:24:72:938,72,0
EU153401.1	22861	.	T	A	759.77	.	AC=2;AF=1.00;AN=2;DP=21;ExcessHet=3.0103;FS=0.000;MLEAC=2;MLEAF=1.00;MQ=59.20;QD=30.46;SOR=0.892	GT:AD:DP:GQ:PL	1/1:0,20:20:60:788,60,0
EU153401.1	23245	.	C	CT	282.73	.	AC=1;AF=0.500;AN=2;BaseQRankSum=-2.825;ClippingRankSum=0.000;DP=42;ExcessHet=3.0103;FS=15.375;MLEAC=1;MLEAF=0.500;MQ=52.03;MQRankSum=4.092;QD=9.12;ReadPosRankSum=3.360;SOR=0.942	GT:AD:DP:GQ:PL	0/1:15,16:31:99:320,0,300
EU153401.1	23295	.	A	G	299.77	.	AC=1;AF=0.500;AN=2;BaseQRankSum=0.263;ClippingRankSum=0.000;DP=31;ExcessHet=3.0103;FS=16.241;MLEAC=1;MLEAF=0.500;MQ=47.67;MQRankSum=-3.761;QD=10.71;ReadPosRankSum=-2.237;SOR=2.438	GT:AD:DP:GQ:PL	0/1:17,11:28:99:328,0,599
EU153401.1	23317	.	A	G	801.77	.	AC=1;AF=0.500;AN=2;BaseQRankSum=2.519;ClippingRankSum=0.000;DP=94;ExcessHet=3.0103;FS=18.273;MLEAC=1;MLEAF=0.500;MQ=40.36;MQRankSum=-3.344;QD=8.71;ReadPosRankSum=-1.310;SOR=0.911	GT:AD:DP:GQ:PL	0/1:59,33:92:99:830,0,1788
EU153401.1	23387	.	C	T	10.20	.	AC=1;AF=0.500;AN=2;BaseQRankSum=0.820;ClippingRankSum=0.000;DP=147;ExcessHet=3.0103;FS=3.755;MLEAC=1;MLEAF=0.500;MQ=37.85;MQRankSum=-0.457;QD=0.07;ReadPosRankSum=-2.271;SOR=0.582	GT:AD:DP:GQ:PL	0/1:130,15:145:38:38,0,4799
EU153401.1	23399	.	G	C	2170.77	.	AC=1;AF=0.500;AN=2;BaseQRankSum=-0.859;ClippingRankSum=0.000;DP=99;ExcessHet=3.0103;FS=0.816;MLEAC=1;MLEAF=0.500;MQ=38.38;MQRankSum=-1.877;QD=23.34;ReadPosRankSum=-0.349;SOR=0.567	GT:AD:DP:GQ:PL	0/1:34,59:93:99:2199,0,1152
EU153401.1	23404	.	T	C	158.73	.	AC=1;AF=0.500;AN=2;BaseQRankSum=0.847;ClippingRankSum=0.000;DP=90;ExcessHet=3.0103;FS=2.714;MLEAC=1;MLEAF=0.500;MQ=39.76;MQRankSum=0.417;QD=1.78;ReadPosRankSum=2.896;SOR=0.349	GT:AD:DP:GQ:PL	0/1:77,12:89:99:196,0,3079
EU153401.1	23406	.	A	C	289.77	.	AC=1;AF=0.500;AN=2;BaseQRankSum=-0.764;ClippingRankSum=0.000;DP=90;ExcessHet=3.0103;FS=2.529;MLEAC=1;MLEAF=0.500;MQ=39.76;MQRankSum=0.628;QD=3.33;ReadPosRankSum=-0.087;SOR=0.368	GT:AD:DP:GQ:PL	0/1:73,14:87:99:318,0,2931
EU153401.1	23407	.	C	T	61.77	.	AC=1;AF=0.500;AN=2;BaseQRankSum=0.880;ClippingRankSum=0.000;DP=90;ExcessHet=3.0103;FS=1.495;MLEAC=1;MLEAF=0.500;MQ=39.76;MQRankSum=0.207;QD=0.69;ReadPosRankSum=2.496;SOR=0.350	GT:AD:DP:GQ:PL	0/1:82,8:90:90:90,0,3406
EU153401.1	23408	.	A	G	717.77	.	AC=1;AF=0.500;AN=2;BaseQRankSum=1.163;ClippingRankSum=0.000;DP=89;ExcessHet=3.0103;FS=0.893;MLEAC=1;MLEAF=0.500;MQ=39.75;MQRankSum=-2.196;QD=8.35;ReadPosRankSum=2.583;SOR=0.572	GT:AD:DP:GQ:PL	0/1:61,25:86:99:746,0,2243
EU153401.1	23411	.	C	A	153.77	.	AC=1;AF=0.500;AN=2;BaseQRankSum=-0.929;ClippingRankSum=0.000;DP=85;ExcessHet=3.0103;FS=5.152;MLEAC=1;MLEAF=0.500;MQ=39.56;MQRankSum=1.119;QD=1.81;ReadPosRankSum=-0.663;SOR=0.862	GT:AD:DP:GQ:PL	0/1:75,10:85:99:182,0,3302
EU153401.1	23412	.	T	C	806.77	.	AC=1;AF=0.500;AN=2;BaseQRankSum=3.009;ClippingRankSum=0.000;DP=86;ExcessHet=3.0103;FS=1.946;MLEAC=1;MLEAF=0.500;MQ=39.49;MQRankSum=3.239;QD=9.84;ReadPosRankSum=-0.235;SOR=0.947	GT:AD:DP:GQ:PL	0/1:56,26:82:99:835,0,2135
EU153401.1	23420	.	C	T	178.77	.	AC=1;AF=0.500;AN=2;BaseQRankSum=-1.454;ClippingRankSum=0.000;DP=89;ExcessHet=3.0103;FS=4.923;MLEAC=1;MLEAF=0.500;MQ=38.93;MQRankSum=0.991;QD=2.01;ReadPosRankSum=-1.347;SOR=0.521	GT:AD:DP:GQ:PL	0/1:78,11:89:99:207,0,3172
EU153401.1	23687	.	T	C	826.77	.	AC=2;AF=1.00;AN=2;DP=21;ExcessHet=3.0103;FS=0.000;MLEAC=2;MLEAF=1.00;MQ=59.64;QD=30.34;SOR=0.892	GT:AD:DP:GQ:PL	1/1:0,20:20:60:855,60,0
EU153401.1	23881	.	A	G	951.77	.	AC=2;AF=1.00;AN=2;DP=40;ExcessHet=3.0103;FS=0.000;MLEAC=2;MLEAF=1.00;MQ=52.64;QD=30.22;SOR=1.179	GT:AD:DP:GQ:PL	1/1:0,23:23:69:980,69,0
EU153401.1	23890	.	G	GAAA	881.73	.	AC=2;AF=1.00;AN=2;DP=40;ExcessHet=3.0103;FS=0.000;MLEAC=2;MLEAF=1.00;MQ=52.64;QD=26.35;SOR=1.022	GT:AD:DP:GQ:PL	1/1:0,22:22:66:917,66,0
EU153401.1	23909	.	T	C	1230.77	.	AC=2;AF=1.00;AN=2;DP=45;ExcessHet=3.0103;FS=0.000;MLEAC=2;MLEAF=1.00;MQ=53.51;QD=28.73;SOR=0.836	GT:AD:DP:GQ:PL	1/1:0,28:28:84:1259,84,0
EU153401.1	24182	.	T	C	373.77	.	AC=1;AF=0.500;AN=2;BaseQRankSum=0.000;ClippingRankSum=0.000;DP=31;ExcessHet=3.0103;FS=1.562;MLEAC=1;MLEAF=0.500;MQ=60.00;MQRankSum=0.000;QD=12.06;ReadPosRankSum=-3.488;SOR=1.232	GT:AD:DP:GQ:PL	0/1:20,11:31:99:402,0,796
EU153401.1	24185	.	T	C	376.77	.	AC=1;AF=0.500;AN=2;BaseQRankSum=-0.398;ClippingRankSum=0.000;DP=30;ExcessHet=3.0103;FS=3.315;MLEAC=1;MLEAF=0.500;MQ=60.00;MQRankSum=0.000;QD=12.56;ReadPosRankSum=-3.619;SOR=1.347	GT:AD:DP:GQ:PL	0/1:19,11:30:99:405,0,765
EU153401.1	24207	.	T	G	463.77	.	AC=1;AF=0.500;AN=2;BaseQRankSum=1.307;ClippingRankSum=0.000;DP=30;ExcessHet=3.0103;FS=3.352;MLEAC=1;MLEAF=0.500;MQ=60.00;MQRankSum=0.000;QD=15.46;ReadPosRankSum=-0.509;SOR=1.022	GT:AD:DP:GQ:PL	0/1:17,13:30:99:492,0,631
EU153401.1	24245	.	G	A	343.77	.	AC=1;AF=0.500;AN=2;BaseQRankSum=-1.710;ClippingRankSum=0.000;DP=25;ExcessHet=3.0103;FS=3.544;MLEAC=1;MLEAF=0.500;MQ=60.00;MQRankSum=0.000;QD=13.75;ReadPosRankSum=-3.152;SOR=0.260	GT:AD:DP:GQ:PL	0/1:15,10:25:99:372,0,642
EU153401.1	24254	.	T	C	337.77	.	AC=1;AF=0.500;AN=2;BaseQRankSum=0.000;ClippingRankSum=0.000;DP=28;ExcessHet=3.0103;FS=3.852;MLEAC=1;MLEAF=0.500;MQ=60.00;MQRankSum=0.000;QD=12.06;ReadPosRankSum=-3.048;SOR=0.169	GT:AD:DP:GQ:PL	0/1:18,10:28:99:366,0,726
EU153401.1	24261	.	A	T	292.77	.	AC=1;AF=0.500;AN=2;DP=18;ExcessHet=3.0103;FS=0.000;MLEAC=1;MLEAF=0.500;MQ=60.00;QD=16.26;SOR=0.169	GT:AD:DP:GQ:PL	0/1:18,0:18:99:321,0,771
EU153401.1	24298	.	A	C	337.77	.	AC=1;AF=0.500;AN=2;BaseQRankSum=0.000;ClippingRankSum=0.000;DP=27;ExcessHet=3.0103;FS=4.379;MLEAC=1;MLEAF=0.500;MQ=57.17;MQRankSum=-5.069;QD=12.51;ReadPosRankSum=-3.848;SOR=0.130	GT:AD:DP:GQ:PL	0/1:17,10:27:99:366,0,724
EU153401.1	24307	.	T	C	334.77	.	AC=1;AF=0.500;AN=2;BaseQRankSum=0.820;ClippingRankSum=0.000;DP=28;ExcessHet=3.0103;FS=3.975;MLEAC=1;MLEAF=0.500;MQ=57.27;MQRankSum=-5.167;QD=11.96;ReadPosRankSum=-1.962;SOR=0.197	GT:AD:DP:GQ:PL	0/1:18,10:28:99:363,0,767
EU153401.1	24313	.	C	T	334.77	.	AC=1;AF=0.500;AN=2;BaseQRankSum=0.000;ClippingRankSum=0.000;DP=29;ExcessHet=3.0103;FS=1.561;MLEAC=1;MLEAF=0.500;MQ=57.37;MQRankSum=-5.264;QD=11.54;ReadPosRankSum=-1.642;SOR=0.399	GT:AD:DP:GQ:PL	0/1:19,10:29:99:363,0,766
EU153401.1	24344	.	C	T	283.77	.	AC=1;AF=0.500;AN=2;BaseQRankSum=1.386;ClippingRankSum=0.000;DP=31;ExcessHet=3.0103;FS=3.407;MLEAC=1;MLEAF=0.500;MQ=57.79;MQRankSum=-5.450;QD=9.15;ReadPosRankSum=2.065;SOR=1.402	GT:AD:DP:GQ:PL	0/1:22,9:31:99:312,0,1622
EU153401.1	24346	.	T	C	283.77	.	AC=1;AF=0.500;AN=2;BaseQRankSum=1.386;ClippingRankSum=0.000;DP=31;ExcessHet=3.0103;FS=3.407;MLEAC=1;MLEAF=0.500;MQ=57.79;MQRankSum=-5.450;QD=9.15;ReadPosRankSum=-2.060;SOR=1.402	GT:AD:DP:GQ:PL	0/1:22,9:31:99:312,0,1622
EU153401.1	24358	.	A	C	284.77	.	AC=1;AF=0.500;AN=2;BaseQRankSum=0.995;ClippingRankSum=0.000;DP=30;ExcessHet=3.0103;FS=3.568;MLEAC=1;MLEAF=0.500;MQ=57.72;MQRankSum=-5.357;QD=9.49;ReadPosRankSum=-3.733;SOR=1.362	GT:AD:DP:GQ:PL	0/1:21,9:30:99:313,0,810
EU153401.1	24559	.	C	T	780.77	.	AC=2;AF=1.00;AN=2;DP=23;ExcessHet=3.0103;FS=0.000;MLEAC=2;MLEAF=1.00;MQ=59.46;QD=31.13;SOR=0.693	GT:AD:DP:GQ:PL	1/1:0,22:22:66:809,66,0
EU153401.1	24730	.	C	A	109.77	.	AC=1;AF=0.500;AN=2;BaseQRankSum=-0.919;ClippingRankSum=0.000;DP=28;ExcessHet=3.0103;FS=2.218;MLEAC=1;MLEAF=0.500;MQ=60.00;MQRankSum=0.000;QD=3.92;ReadPosRankSum=-0.624;SOR=1.609	GT:AD:DP:GQ:PL	0/1:24,4:28:99:138,0,985
EU153401.1	24731	.	A	G	109.77	.	AC=1;AF=0.500;AN=2;BaseQRankSum=-0.782;ClippingRankSum=0.000;DP=28;ExcessHet=3.0103;FS=0.000;MLEAC=1;MLEAF=0.500;MQ=60.00;MQRankSum=0.000;QD=3.92;ReadPosRankSum=-1.201;SOR=0.922	GT:AD:DP:GQ:PL	0/1:23,5:28:99:138,0,985
EU153401.1	24735	.	C	CT	100.73	.	AC=1;AF=0.500;AN=2;BaseQRankSum=-0.711;ClippingRankSum=0.000;DP=29;ExcessHet=3.0103;FS=0.000;MLEAC=1;MLEAF=0.500;MQ=60.00;MQRankSum=0.000;QD=3.47;ReadPosRankSum=-0.521;SOR=0.836	GT:AD:DP:GQ:PL	0/1:24,5:29:99:138,0,983
EU153401.1	24746	.	C	T	112.77	.	AC=1;AF=0.500;AN=2;BaseQRankSum=-0.671;ClippingRankSum=0.000;DP=28;ExcessHet=3.0103;FS=0.000;MLEAC=1;MLEAF=0.500;MQ=60.00;MQRankSum=0.000;QD=4.03;ReadPosRankSum=0.546;SOR=0.582	GT:AD:DP:GQ:PL	0/1:23,5:28:99:141,0,951
EU153401.1	24747	.	A	G	112.77	.	AC=1;AF=0.500;AN=2;BaseQRankSum=-0.671;ClippingRankSum=0.000;DP=28;ExcessHet=3.0103;FS=0.000;MLEAC=1;MLEAF=0.500;MQ=60.00;MQRankSum=0.000;QD=4.03;ReadPosRankSum=0.577;SOR=0.582	GT:AD:DP:GQ:PL	0/1:23,5:28:99:141,0,951
EU153401.1	24750	.	C	T	112.77	.	AC=1;AF=0.500;AN=2;BaseQRankSum=-0.671;ClippingRankSum=0.000;DP=28;ExcessHet=3.0103;FS=0.000;MLEAC=1;MLEAF=0.500;MQ=60.00;MQRankSum=0.000;QD=4.03;ReadPosRankSum=0.461;SOR=0.582	GT:AD:DP:GQ:PL	0/1:23,5:28:99:141,0,951
EU153401.1	24753	.	C	T	154.77	.	AC=1;AF=0.500;AN=2;BaseQRankSum=-2.002;ClippingRankSum=0.000;DP=27;ExcessHet=3.0103;FS=0.000;MLEAC=1;MLEAF=0.500;MQ=60.00;MQRankSum=0.000;QD=5.73;ReadPosRankSum=0.457;SOR=0.646	GT:AD:DP:GQ:PL	0/1:22,5:27:99:183,0,948
EU153401.1	24754	.	A	G	154.77	.	AC=1;AF=0.500;AN=2;BaseQRankSum=-1.952;ClippingRankSum=0.000;DP=26;ExcessHet=3.0103;FS=0.000;MLEAC=1;MLEAF=0.500;MQ=60.00;MQRankSum=0.000;QD=5.95;ReadPosRankSum=0.343;SOR=0.719	GT:AD:DP:GQ:PL	0/1:21,5:26:99:183,0,948
EU153401.1	24757	.	A	G	160.77	.	AC=1;AF=0.500;AN=2;BaseQRankSum=-2.503;ClippingRankSum=0.000;DP=25;ExcessHet=3.0103;FS=0.000;MLEAC=1;MLEAF=0.500;MQ=60.00;MQRankSum=0.000;QD=6.43;ReadPosRankSum=0.560;SOR=0.446	GT:AD:DP:GQ:PL	0/1:19,6:25:99:189,0,864
EU153401.1	24764	.	A	G	166.77	.	AC=1;AF=0.500;AN=2;BaseQRankSum=-1.686;ClippingRankSum=0.000;DP=25;ExcessHet=3.0103;FS=0.000;MLEAC=1;MLEAF=0.500;MQ=60.00;MQRankSum=0.000;QD=6.67;ReadPosRankSum=0.115;SOR=0.446	GT:AD:DP:GQ:PL	0/1:19,6:25:99:195,0,780
EU153401.1	24771	.	A	G	166.77	.	AC=1;AF=0.500;AN=2;BaseQRankSum=0.000;ClippingRankSum=0.000;DP=23;ExcessHet=3.0103;FS=1.918;MLEAC=1;MLEAF=0.500;MQ=60.00;MQRankSum=0.000;QD=7.25;ReadPosRankSum=-0.239;SOR=0.293	GT:AD:DP:GQ:PL	0/1:17,6:23:99:195,0,780
EU153401.1	24774	.	T	A	211.77	.	AC=1;AF=0.500;AN=2;BaseQRankSum=0.000;ClippingRankSum=0.000;DP=24;ExcessHet=3.0103;FS=0.000;MLEAC=1;MLEAF=0.500;MQ=59.01;MQRankSum=-1.467;QD=8.82;ReadPosRankSum=0.993;SOR=0.859	GT:AD:DP:GQ:PL	0/1:17,7:24:99:240,0,735
EU153401.1	24780	.	C	T	211.77	.	AC=1;AF=0.500;AN=2;BaseQRankSum=0.000;ClippingRankSum=0.000;DP=25;ExcessHet=3.0103;FS=0.000;MLEAC=1;MLEAF=0.500;MQ=59.05;MQRankSum=-1.514;QD=8.47;ReadPosRankSum=1.736;SOR=1.022	GT:AD:DP:GQ:PL	0/1:18,7:25:99:240,0,735
EU153401.1	24806	.	G	A	214.77	.	AC=1;AF=0.500;AN=2;BaseQRankSum=-0.111;ClippingRankSum=0.000;DP=24;ExcessHet=3.0103;FS=0.000;MLEAC=1;MLEAF=0.500;MQ=59.01;MQRankSum=-1.467;QD=8.95;ReadPosRankSum=0.448;SOR=0.859	GT:AD:DP:GQ:PL	0/1:17,7:24:99:243,0,733
EU153401.1	24809	.	T	C	217.77	.	AC=1;AF=0.500;AN=2;BaseQRankSum=-0.864;ClippingRankSum=0.000;DP=23;ExcessHet=3.0103;FS=0.000;MLEAC=1;MLEAF=0.500;MQ=58.97;MQRankSum=-1.417;QD=9.47;ReadPosRankSum=-0.067;SOR=0.963	GT:AD:DP:GQ:PL	0/1:16,7:23:99:246,0,696
EU153401.1	24810	.	G	A	217.77	.	AC=1;AF=0.500;AN=2;BaseQRankSum=-0.791;ClippingRankSum=0.000;DP=22;ExcessHet=3.0103;FS=0.000;MLEAC=1;MLEAF=0.500;MQ=58.92;MQRankSum=-1.366;QD=9.90;ReadPosRankSum=-0.318;SOR=0.784	GT:AD:DP:GQ:PL	0/1:15,7:22:99:246,0,696
EU153401.1	24831	.	C	T	109.77	.	AC=1;AF=0.500;AN=2;BaseQRankSum=0.216;ClippingRankSum=0.000;DP=22;ExcessHet=3.0103;FS=0.000;MLEAC=1;MLEAF=0.500;MQ=60.00;MQRankSum=0.000;QD=4.99;ReadPosRankSum=-0.196;SOR=0.892	GT:AD:DP:GQ:PL	0/1:17,5:22:99:138,0,615
EU153401.1	24845	.	G	C	46.77	.	AC=1;AF=0.500;AN=2;BaseQRankSum=1.265;ClippingRankSum=0.000;DP=20;ExcessHet=3.0103;FS=0.000;MLEAC=1;MLEAF=0.500;MQ=60.00;MQRankSum=0.000;QD=2.34;ReadPosRankSum=0.106;SOR=1.038	GT:AD:DP:GQ:PL	0/1:17,3:20:75:75,0,739
EU153401.1	24846	.	G	A	46.77	.	AC=1;AF=0.500;AN=2;BaseQRankSum=1.254;ClippingRankSum=0.000;DP=20;ExcessHet=3.0103;FS=0.000;MLEAC=1;MLEAF=0.500;MQ=60.00;MQRankSum=0.000;QD=2.34;ReadPosRankSum=-0.053;SOR=1.038	GT:AD:DP:GQ:PL	0/1:17,3:20:75:75,0,739
EU153401.1	24852	.	C	T	49.77	.	AC=1;AF=0.500;AN=2;BaseQRankSum=0.761;ClippingRankSum=0.000;DP=18;ExcessHet=3.0103;FS=0.000;MLEAC=1;MLEAF=0.500;MQ=60.00;MQRankSum=0.000;QD=2.76;ReadPosRankSum=-0.771;SOR=1.022	GT:AD:DP:GQ:PL	0/1:15,3:18:78:78,0,697
EU153401.1	24853	.	G	A	52.77	.	AC=1;AF=0.500;AN=2;BaseQRankSum=0.761;ClippingRankSum=0.000;DP=18;ExcessHet=3.0103;FS=0.000;MLEAC=1;MLEAF=0.500;MQ=60.00;MQRankSum=0.000;QD=2.93;ReadPosRankSum=-0.950;SOR=1.022	GT:AD:DP:GQ:PL	0/1:15,3:18:81:81,0,666
EU153401.1	24856	.	C	G	55.77	.	AC=1;AF=0.500;AN=2;BaseQRankSum=0.789;ClippingRankSum=0.000;DP=17;ExcessHet=3.0103;FS=0.000;MLEAC=1;MLEAF=0.500;MQ=60.00;MQRankSum=0.000;QD=3.28;ReadPosRankSum=-1.644;SOR=0.859	GT:AD:DP:GQ:PL	0/1:14,3:17:84:84,0,624
EU153401.1	24865	.	C	T	52.77	.	AC=1;AF=0.500;AN=2;BaseQRankSum=0.667;ClippingRankSum=0.000;DP=17;ExcessHet=3.0103;FS=0.000;MLEAC=1;MLEAF=0.500;MQ=59.27;MQRankSum=-2.556;QD=3.10;ReadPosRankSum=-1.275;SOR=1.302	GT:AD:DP:GQ:PL	0/1:15,2:17:81:81,0,666
EU153401.1	24866	.	C	A	11.12	.	AC=1;AF=0.500;AN=2;BaseQRankSum=0.667;ClippingRankSum=0.000;DP=17;ExcessHet=3.0103;FS=0.000;MLEAC=1;MLEAF=0.500;MQ=59.27;MQRankSum=-2.556;QD=0.65;ReadPosRankSum=-1.275;SOR=1.302	GT:AD:DP:GQ:PL	0/1:15,2:17:39:39,0,669
EU153401.1	25119	.	A	G	237.73	.	AC=1;AF=0.500;AN=2;BaseQRankSum=-1.279;ClippingRankSum=0.000;DP=56;ExcessHet=3.0103;FS=18.344;MLEAC=1;MLEAF=0.500;MQ=44.92;MQRankSum=0.935;QD=4.32;ReadPosRankSum=-0.122;SOR=1.216	GT:AD:DP:GQ:PL	0/1:43,12:55:99:275,0,2186
EU153401.1	25129	.	C	CAG	942.73	.	AC=1;AF=0.500;AN=2;BaseQRankSum=1.082;ClippingRankSum=0.000;DP=61;ExcessHet=3.0103;FS=37.940;MLEAC=1;MLEAF=0.500;MQ=44.03;MQRankSum=-3.774;QD=16.25;ReadPosRankSum=-3.325;SOR=4.404	GT:AD:DP:GQ:PL	0/1:30,28:58:99:980,0,1560
EU153401.1	25159	.	G	C	2861.77	.	AC=1;AF=0.500;AN=2;BaseQRankSum=2.891;ClippingRankSum=0.000;DP=120;ExcessHet=3.0103;FS=28.418;MLEAC=1;MLEAF=0.500;MQ=40.39;MQRankSum=-4.073;QD=25.10;ReadPosRankSum=2.718;SOR=2.168	GT:AD:DP:GQ:PL	0/1:35,79:114:99:2890,0,915
EU153401.1	25189	.	C	T	370.77	.	AC=1;AF=0.500;AN=2;BaseQRankSum=0.806;ClippingRankSum=0.000;DP=100;ExcessHet=3.0103;FS=14.342;MLEAC=1;MLEAF=0.500;MQ=39.71;MQRankSum=-0.138;QD=3.71;ReadPosRankSum=1.654;SOR=3.316	GT:AD:DP:GQ:PL	0/1:84,16:100:99:399,0,3474
EU153401.1	25192	.	T	C	971.77	.	AC=1;AF=0.500;AN=2;BaseQRankSum=1.429;ClippingRankSum=0.000;DP=96;ExcessHet=3.0103;FS=3.898;MLEAC=1;MLEAF=0.500;MQ=39.97;MQRankSum=-3.722;QD=10.34;ReadPosRankSum=0.264;SOR=1.259	GT:AD:DP:GQ:PL	0/1:64,30:94:99:1000,0,2529
EU153401.1	25195	.	C	G	2186.77	.	AC=1;AF=0.500;AN=2;BaseQRankSum=-0.261;ClippingRankSum=0.000;DP=95;ExcessHet=3.0103;FS=33.908;MLEAC=1;MLEAF=0.500;MQ=40.04;MQRankSum=-3.046;QD=26.03;ReadPosRankSum=1.920;SOR=4.086	GT:AD:DP:GQ:PL	0/1:26,58:84:99:2215,0,853
EU153401.1	25199	.	T	C	3362.77	.	AC=1;AF=0.500;AN=2;BaseQRankSum=0.874;ClippingRankSum=0.000;DP=98;ExcessHet=3.0103;FS=5.410;MLEAC=1;MLEAF=0.500;MQ=39.09;MQRankSum=1.719;QD=34.31;ReadPosRankSum=1.459;SOR=0.210	GT:AD:DP:GQ:PL	0/1:13,85:98:99:3391,0,248
EU153401.1	25209	.	C	T	134.77	.	AC=1;AF=0.500;AN=2;BaseQRankSum=0.549;ClippingRankSum=0.000;DP=127;ExcessHet=3.0103;FS=0.000;MLEAC=1;MLEAF=0.500;MQ=37.49;MQRankSum=-0.427;QD=1.11;ReadPosRankSum=1.427;SOR=0.558	GT:AD:DP:GQ:PL	0/1:109,12:121:99:163,0,4238
EU153401.1	25214	.	T	C	100.77	.	AC=1;AF=0.500;AN=2;BaseQRankSum=-1.464;ClippingRankSum=0.000;DP=134;ExcessHet=3.0103;FS=6.614;MLEAC=1;MLEAF=0.500;MQ=37.31;MQRankSum=-1.426;QD=0.78;ReadPosRankSum=-1.169;SOR=1.751	GT:AD:DP:GQ:PL	0/1:117,13:130:99:129,0,4473
EU153401.1	25216	.	C	T	125.73	.	AC=1;AF=0.500;AN=2;BaseQRankSum=-1.111;ClippingRankSum=0.000;DP=141;ExcessHet=3.0103;FS=1.058;MLEAC=1;MLEAF=0.500;MQ=36.61;MQRankSum=-0.448;QD=0.95;ReadPosRankSum=-1.046;SOR=0.958	GT:AD:DP:GQ:PL	0/1:116,16:132:99:163,0,4356
EU153401.1	25846	.	C	T	582.77	.	AC=2;AF=1.00;AN=2;DP=19;ExcessHet=3.0103;FS=0.000;MLEAC=2;MLEAF=1.00;MQ=57.23;QD=31.47;SOR=0.976	GT:AD:DP:GQ:PL	1/1:0,14:14:42:611,42,0
EU153401.1	25915	.	C	T	21.80	.	AC=1;AF=0.500;AN=2;BaseQRankSum=1.108;ClippingRankSum=0.000;DP=13;ExcessHet=3.0103;FS=0.000;MLEAC=1;MLEAF=0.500;MQ=60.00;MQRankSum=0.000;QD=1.68;ReadPosRankSum=0.894;SOR=0.551	GT:AD:DP:GQ:PL	0/1:11,2:13:50:50,0,373
EU153401.1	25922	.	C	A	464.77	.	AC=2;AF=1.00;AN=2;DP=11;ExcessHet=3.0103;FS=0.000;MLEAC=2;MLEAF=1.00;MQ=60.00;QD=34.39;SOR=0.859	GT:AD:DP:GQ:PL	1/1:0,11:11:33:493,33,0
EU153401.1	26294	.	T	C	475.77	.	AC=1;AF=0.500;AN=2;BaseQRankSum=0.342;ClippingRankSum=0.000;DP=47;ExcessHet=3.0103;FS=5.486;MLEAC=1;MLEAF=0.500;MQ=43.12;MQRankSum=-4.136;QD=15.86;ReadPosRankSum=0.149;SOR=1.571	GT:AD:DP:GQ:PL	0/1:17,13:30:99:504,0,1352
EU153401.1	26312	.	A	G	1277.77	.	AC=1;AF=0.500;AN=2;BaseQRankSum=-0.017;ClippingRankSum=0.000;DP=65;ExcessHet=3.0103;FS=12.818;MLEAC=1;MLEAF=0.500;MQ=37.91;MQRankSum=-2.905;QD=31.17;ReadPosRankSum=-1.106;SOR=2.634	GT:AD:DP:GQ:PL	0/1:22,19:41:99:1306,0,1903
EU153401.1	26319	.	A	G	406.73	.	AC=1;AF=0.500;AN=2;BaseQRankSum=0.080;ClippingRankSum=0.000;DP=73;ExcessHet=3.0103;FS=0.000;MLEAC=1;MLEAF=0.500;MQ=37.41;MQRankSum=-2.561;QD=12.71;ReadPosRankSum=-0.647;SOR=0.512	GT:AD:DP:GQ:PL	0/1:18,14:32:99:444,0,1577
EU153401.1	26328	.	G	A	140.77	.	AC=1;AF=0.500;AN=2;BaseQRankSum=-0.668;ClippingRankSum=0.000;DP=91;ExcessHet=3.0103;FS=9.250;MLEAC=1;MLEAF=0.500;MQ=37.12;MQRankSum=-0.823;QD=2.71;ReadPosRankSum=2.611;SOR=1.478	GT:AD:DP:GQ:PL	0/1:45,7:52:99:169,0,2292
EU153401.1	26334	.	C	T	669.77	.	AC=1;AF=0.500;AN=2;BaseQRankSum=-0.675;ClippingRankSum=0.000;DP=91;ExcessHet=3.0103;FS=8.150;MLEAC=1;MLEAF=0.500;MQ=37.27;MQRankSum=-2.366;QD=12.40;ReadPosRankSum=2.143;SOR=0.337	GT:AD:DP:GQ:PL	0/1:33,21:54:99:698,0,1572
EU153401.1	26363	.	T	C	29.77	.	AC=1;AF=0.500;AN=2;BaseQRankSum=0.123;ClippingRankSum=0.000;DP=145;ExcessHet=3.0103;FS=1.425;MLEAC=1;MLEAF=0.500;MQ=35.01;MQRankSum=-1.271;QD=0.25;ReadPosRankSum=2.339;SOR=0.387	GT:AD:DP:GQ:PL	0/1:108,13:121:58:58,0,4406
EU153401.1	26429	.	TA	T	100.73	.	AC=1;AF=0.500;AN=2;BaseQRankSum=-0.132;ClippingRankSum=0.000;DP=33;ExcessHet=3.0103;FS=1.987;MLEAC=1;MLEAF=0.500;MQ=42.40;MQRankSum=2.710;QD=3.47;ReadPosRankSum=3.529;SOR=0.301	GT:AD:DP:GQ:PL	0/1:24,5:29:99:138,0,736
EU153401.1	26431	.	A	T	109.77	.	AC=1;AF=0.500;AN=2;BaseQRankSum=-1.248;ClippingRankSum=0.000;DP=29;ExcessHet=3.0103;FS=1.987;MLEAC=1;MLEAF=0.500;MQ=43.57;MQRankSum=2.710;QD=3.79;ReadPosRankSum=3.229;SOR=0.301	GT:AD:DP:GQ:PL	0/1:24,5:29:99:138,0,737
EU153401.1	26536	.	G	GT	274.73	.	AC=1;AF=0.500;AN=2;BaseQRankSum=1.477;ClippingRankSum=0.000;DP=19;ExcessHet=3.0103;FS=5.035;MLEAC=1;MLEAF=0.500;MQ=56.09;MQRankSum=3.038;QD=15.26;ReadPosRankSum=1.775;SOR=0.383	GT:AD:DP:GQ:PL	0/1:5,13:18:87:312,0,87
EU153401.1	27288	.	A	G	809.77	.	AC=2;AF=1.00;AN=2;DP=30;ExcessHet=3.0103;FS=0.000;MLEAC=2;MLEAF=1.00;MQ=54.66;QD=31.88;SOR=1.292	GT:AD:DP:GQ:PL	1/1:0,19:19:57:838,57,0
EU153401.1	27303	.	A	T	770.77	.	AC=2;AF=1.00;AN=2;DP=29;ExcessHet=3.0103;FS=0.000;MLEAC=2;MLEAF=1.00;MQ=52.88;QD=30.40;SOR=1.061	GT:AD:DP:GQ:PL	1/1:0,17:17:46:799,46,0
EU153401.1	27314	.	A	T	742.77	.	AC=1;AF=0.500;AN=2;BaseQRankSum=2.227;ClippingRankSum=0.000;DP=37;ExcessHet=3.0103;FS=0.000;MLEAC=1;MLEAF=0.500;MQ=48.70;MQRankSum=3.263;QD=30.95;ReadPosRankSum=2.884;SOR=0.572	GT:AD:DP:GQ:PL	0/1:5,19:24:99:771,0,138
EU153401.1	27321	.	A	T	2109.77	.	AC=1;AF=0.500;AN=2;BaseQRankSum=3.677;ClippingRankSum=0.000;DP=77;ExcessHet=3.0103;FS=20.296;MLEAC=1;MLEAF=0.500;MQ=40.47;MQRankSum=0.953;QD=34.03;ReadPosRankSum=-1.974;SOR=2.989	GT:AD:DP:GQ:PL	0/1:10,52:62:97:2138,0,97
EU153401.1	27358	.	A	G	1430.77	.	AC=1;AF=0.500;AN=2;BaseQRankSum=0.997;ClippingRankSum=0.000;DP=433;ExcessHet=3.0103;FS=19.916;MLEAC=1;MLEAF=0.500;MQ=36.13;MQRankSum=-0.577;QD=3.38;ReadPosRankSum=-1.244;SOR=2.546	GT:AD:DP:GQ:PL	0/1:341,82:423:99:1459,0,11197
EU153401.1	27412	.	T	C	72.77	.	AC=1;AF=0.500;AN=2;BaseQRankSum=3.346;ClippingRankSum=0.000;DP=643;ExcessHet=3.0103;FS=4.798;MLEAC=1;MLEAF=0.500;MQ=34.99;MQRankSum=-0.209;QD=0.12;ReadPosRankSum=-1.314;SOR=1.335	GT:AD:DP:GQ:PL	0/1:556,60:616:99:101,0,19392
EU153401.1	27515	.	T	C	1147.77	.	AC=1;AF=0.500;AN=2;BaseQRankSum=-0.040;ClippingRankSum=0.000;DP=51;ExcessHet=3.0103;FS=1.469;MLEAC=1;MLEAF=0.500;MQ=45.08;MQRankSum=2.162;QD=31.02;ReadPosRankSum=2.290;SOR=1.218	GT:AD:DP:GQ:PL	0/1:11,26:37:99:1176,0,251
EU153401.1	27559	.	C	G	559.77	.	AC=2;AF=1.00;AN=2;DP=16;ExcessHet=3.0103;FS=0.000;MLEAC=2;MLEAF=1.00;MQ=58.53;QD=26.85;SOR=1.329	GT:AD:DP:GQ:PL	1/1:0,14:14:42:588,42,0
EU153401.1	27635	.	T	C	468.73	.	AC=1;AF=0.500;AN=2;BaseQRankSum=-0.814;ClippingRankSum=0.000;DP=18;ExcessHet=3.0103;FS=0.000;MLEAC=1;MLEAF=0.500;MQ=55.62;MQRankSum=3.590;QD=26.04;ReadPosRankSum=1.879;SOR=0.818	GT:AD:DP:GQ:PL	0/1:5,13:18:99:506,0,150
EU153401.1	27652	.	A	G	346.90	.	AC=1;AF=0.500;AN=2;BaseQRankSum=-0.253;ClippingRankSum=0.000;DP=10;ExcessHet=3.0103;FS=0.000;MLEAC=1;MLEAF=0.500;MQ=60.00;MQRankSum=0.000;QD=34.69;ReadPosRankSum=1.645;SOR=0.525	GT:AD:DP:GQ:PL	0/1:1,9:10:15:375,0,15
EU153401.1	28036	.	C	T	293.77	.	AC=1;AF=0.500;AN=2;BaseQRankSum=1.705;ClippingRankSum=0.000;DP=36;ExcessHet=3.0103;FS=15.527;MLEAC=1;MLEAF=0.500;MQ=50.82;MQRankSum=-3.588;QD=8.39;ReadPosRankSum=-2.197;SOR=3.253	GT:AD:DP:GQ:PL	0/1:25,10:35:99:322,0,1061
EU153401.1	28038	.	G	A	400.77	.	AC=1;AF=0.500;AN=2;BaseQRankSum=1.668;ClippingRankSum=0.000;DP=37;ExcessHet=3.0103;FS=16.113;MLEAC=1;MLEAF=0.500;MQ=51.09;MQRankSum=-3.679;QD=11.13;ReadPosRankSum=-1.203;SOR=3.248	GT:AD:DP:GQ:PL	0/1:26,10:36:99:429,0,1049
EU153401.1	28058	.	T	TC,TCTC	1630.73	.	AC=1,1;AF=0.500,0.500;AN=2;BaseQRankSum=4.694;ClippingRankSum=0.000;DP=60;ExcessHet=3.0103;FS=0.000;MLEAC=1,1;MLEAF=0.500,0.500;MQ=42.76;MQRankSum=0.946;QD=36.31;ReadPosRankSum=1.735;SOR=0.846	GT:AD:DP:GQ:PL	1/2:1,29,12:42:99:1668,417,322,1162,0,1296
EU153401.1	28117	.	T	A	227.77	.	AC=1;AF=0.500;AN=2;BaseQRankSum=1.021;ClippingRankSum=0.000;DP=75;ExcessHet=3.0103;FS=15.966;MLEAC=1;MLEAF=0.500;MQ=41.00;MQRankSum=-0.599;QD=3.30;ReadPosRankSum=0.771;SOR=3.872	GT:AD:DP:GQ:PL	0/1:58,11:69:99:256,0,2529
EU153401.1	28119	.	TA	T	602.73	.	AC=1;AF=0.500;AN=2;BaseQRankSum=-2.023;ClippingRankSum=0.000;DP=71;ExcessHet=3.0103;FS=23.267;MLEAC=1;MLEAF=0.500;MQ=41.55;MQRankSum=6.018;QD=11.16;ReadPosRankSum=5.050;SOR=0.606	GT:AD:DP:GQ:PL	0/1:35,19:54:99:640,0,856
EU153401.1	28140	.	G	A	767.77	.	AC=2;AF=1.00;AN=2;DP=17;ExcessHet=3.0103;FS=0.000;MLEAC=2;MLEAF=1.00;MQ=60.00;QD=32.31;SOR=0.804	GT:AD:DP:GQ:PL	1/1:0,17:17:54:796,54,0
EU153401.1	28161	.	TA	T	451.73	.	AC=2;AF=1.00;AN=2;DP=81;ExcessHet=3.0103;FS=0.000;MLEAC=2;MLEAF=1.00;MQ=38.70;QD=28.23;SOR=0.941	GT:AD:DP:GQ:PL	1/1:0,16:16:48:489,48,0
EU153401.1	28385	.	C	T	76.77	.	AC=1;AF=0.500;AN=2;BaseQRankSum=-1.187;ClippingRankSum=0.000;DP=66;ExcessHet=3.0103;FS=0.000;MLEAC=1;MLEAF=0.500;MQ=36.83;MQRankSum=-3.455;QD=1.16;ReadPosRankSum=-2.101;SOR=0.666	GT:AD:DP:GQ:PL	0/1:53,13:66:99:105,0,1782
EU153401.1	28415	.	T	G	383.77	.	AC=1;AF=0.500;AN=2;BaseQRankSum=-3.205;ClippingRankSum=0.000;DP=48;ExcessHet=3.0103;FS=0.000;MLEAC=1;MLEAF=0.500;MQ=40.34;MQRankSum=4.918;QD=8.92;ReadPosRankSum=2.846;SOR=0.830	GT:AD:DP:GQ:PL	0/1:31,12:43:99:412,0,1191
EU153401.1	28423	.	A	C	286.77	.	AC=1;AF=0.500;AN=2;BaseQRankSum=1.013;ClippingRankSum=0.000;DP=44;ExcessHet=3.0103;FS=6.958;MLEAC=1;MLEAF=0.500;MQ=42.22;MQRankSum=-3.051;QD=8.69;ReadPosRankSum=-0.877;SOR=2.303	GT:AD:DP:GQ:PL	0/1:25,8:33:99:315,0,1015
EU153401.1	28429	.	GTCTC	G	105.73	.	AC=1;AF=0.500;AN=2;BaseQRankSum=-1.492;ClippingRankSum=0.000;DP=129;ExcessHet=3.0103;FS=5.904;MLEAC=1;MLEAF=0.500;MQ=37.32;MQRankSum=4.949;QD=0.83;ReadPosRankSum=5.018;SOR=0.170	GT:AD:DP:GQ:PL	0/1:117,11:128:99:143,0,4584
EU153401.1	28472	.	G	A	690.77	.	AC=2;AF=1.00;AN=2;DP=16;ExcessHet=3.0103;FS=0.000;MLEAC=2;MLEAF=1.00;MQ=60.00;QD=24.77;SOR=0.941	GT:AD:DP:GQ:PL	1/1:0,16:16:48:719,48,0
EU153401.1	28684	.	A	C	872.77	.	AC=2;AF=1.00;AN=2;DP=23;ExcessHet=3.0103;FS=0.000;MLEAC=2;MLEAF=1.00;MQ=59.46;QD=31.52;SOR=1.609	GT:AD:DP:GQ:PL	1/1:0,22:22:66:901,66,0
EU153401.1	29020	.	G	A	558.77	.	AC=2;AF=1.00;AN=2;DP=23;ExcessHet=3.0103;FS=0.000;MLEAC=2;MLEAF=1.00;MQ=57.12;QD=29.33;SOR=0.976	GT:AD:DP:GQ:PL	1/1:0,14:14:42:587,42,0
EU153401.1	29088	.	G	A	562.77	.	AC=2;AF=1.00;AN=2;DP=23;ExcessHet=3.0103;FS=0.000;MLEAC=2;MLEAF=1.00;MQ=57.57;QD=29.12;SOR=0.818	GT:AD:DP:GQ:PL	1/1:0,15:15:45:591,45,0
EU153401.1	29126	.	C	T	404.77	.	AC=2;AF=1.00;AN=2;DP=18;ExcessHet=3.0103;FS=0.000;MLEAC=2;MLEAF=1.00;MQ=57.11;QD=26.18;SOR=0.859	GT:AD:DP:GQ:PL	1/1:0,11:11:33:433,33,0
EU153401.1	29816	.	A	AGGC	120.37	.	AC=1;AF=0.500;AN=2;BaseQRankSum=1.383;ClippingRankSum=0.000;DP=11;ExcessHet=3.0103;FS=0.000;MLEAC=1;MLEAF=0.500;MQ=55.02;MQRankSum=0.000;QD=20.06;ReadPosRankSum=1.383;SOR=2.303	GT:AD:DP:GQ:PL	0/1:1,5:6:8:157,0,8
EU153401.1	29827	.	C	G	239.84	.	AC=2;AF=1.00;AN=2;DP=6;ExcessHet=3.0103;FS=0.000;MLEAC=2;MLEAF=1.00;MQ=60.00;QD=29.90;SOR=3.912	GT:AD:DP:GQ:PL	1/1:0,6:6:18:268,18,0
EU153401.1	30082	.	C	A	513.77	.	AC=2;AF=1.00;AN=2;DP=14;ExcessHet=3.0103;FS=0.000;MLEAC=2;MLEAF=1.00;MQ=59.46;QD=28.53;SOR=0.836	GT:AD:DP:GQ:PL	1/1:0,13:13:39:542,39,0
EU153401.1	30201	.	A	C	358.78	.	AC=2;AF=1.00;AN=2;DP=10;ExcessHet=3.0103;FS=0.000;MLEAC=2;MLEAF=1.00;MQ=58.75;QD=30.77;SOR=0.892	GT:AD:DP:GQ:PL	1/1:0,9:9:27:387,27,0
EU153401.1	30308	.	T	G	650.77	.	AC=1;AF=0.500;AN=2;BaseQRankSum=1.478;ClippingRankSum=0.000;DP=38;ExcessHet=3.0103;FS=1.356;MLEAC=1;MLEAF=0.500;MQ=42.24;MQRankSum=-3.302;QD=19.14;ReadPosRankSum=-2.401;SOR=0.567	GT:AD:DP:GQ:PL	0/1:17,17:34:99:679,0,629
EU153401.1	30309	.	G	C	1715.77	.	AC=2;AF=1.00;AN=2;BaseQRankSum=-0.340;ClippingRankSum=0.000;DP=43;ExcessHet=3.0103;FS=0.000;MLEAC=2;MLEAF=1.00;MQ=41.52;MQRankSum=1.160;QD=29.26;ReadPosRankSum=-0.311;SOR=1.040	GT:AD:DP:GQ:PL	1/1:2,38:40:68:1744,68,0
EU153401.1	30335	.	G	A	194.77	.	AC=1;AF=0.500;AN=2;BaseQRankSum=0.769;ClippingRankSum=0.000;DP=106;ExcessHet=3.0103;FS=1.329;MLEAC=1;MLEAF=0.500;MQ=38.32;MQRankSum=-0.706;QD=1.93;ReadPosRankSum=0.684;SOR=0.380	GT:AD:DP:GQ:PL	0/1:87,14:101:99:223,0,3206
EU153401.1	30370	.	C	T	955.77	.	AC=1;AF=0.500;AN=2;BaseQRankSum=-1.481;ClippingRankSum=0.000;DP=61;ExcessHet=3.0103;FS=2.401;MLEAC=1;MLEAF=0.500;MQ=37.87;MQRankSum=2.022;QD=17.38;ReadPosRankSum=1.938;SOR=1.148	GT:AD:DP:GQ:PL	0/1:24,31:55:99:984,0,677
EU153401.1	30383	.	C	G	1161.77	.	AC=1;AF=0.500;AN=2;BaseQRankSum=1.685;ClippingRankSum=0.000;DP=65;ExcessHet=3.0103;FS=22.812;MLEAC=1;MLEAF=0.500;MQ=37.02;MQRankSum=-1.318;QD=20.03;ReadPosRankSum=1.741;SOR=1.278	GT:AD:DP:GQ:PL	0/1:20,38:58:99:1190,0,438
EU153401.1	30472	.	T	A	573.77	.	AC=1;AF=0.500;AN=2;BaseQRankSum=-0.570;ClippingRankSum=0.000;DP=51;ExcessHet=3.0103;FS=2.490;MLEAC=1;MLEAF=0.500;MQ=44.49;MQRankSum=2.868;QD=11.71;ReadPosRankSum=3.327;SOR=0.396	GT:AD:DP:GQ:PL	0/1:21,28:49:99:602,0,451
EU153401.1	30480	.	A	AATT	318.73	.	AC=1;AF=0.500;AN=2;BaseQRankSum=-2.485;ClippingRankSum=0.000;DP=115;ExcessHet=3.0103;FS=5.257;MLEAC=1;MLEAF=0.500;MQ=39.77;MQRankSum=4.405;QD=3.54;ReadPosRankSum=-0.901;SOR=0.283	GT:AD:DP:GQ:PL	0/1:67,23:90:99:356,0,2333
EU153401.1	30576	.	C	T	190.77	.	AC=1;AF=0.500;AN=2;BaseQRankSum=-1.841;ClippingRankSum=0.000;DP=44;ExcessHet=3.0103;FS=10.488;MLEAC=1;MLEAF=0.500;MQ=42.42;MQRankSum=4.200;QD=4.77;ReadPosRankSum=1.103;SOR=0.065	GT:AD:DP:GQ:PL	0/1:32,8:40:99:219,0,1253
EU153401.1	30599	.	A	G	160.77	.	AC=1;AF=0.500;AN=2;BaseQRankSum=-0.792;ClippingRankSum=0.000;DP=94;ExcessHet=3.0103;FS=3.481;MLEAC=1;MLEAF=0.500;MQ=37.48;MQRankSum=2.410;QD=1.87;ReadPosRankSum=0.214;SOR=0.260	GT:AD:DP:GQ:PL	0/1:75,11:86:99:189,0,3255
EU153401.1	30624	.	C	A	5050.77	.	AC=2;AF=1.00;AN=2;BaseQRankSum=1.662;ClippingRankSum=0.000;DP=179;ExcessHet=3.0103;FS=5.237;MLEAC=2;MLEAF=1.00;MQ=36.76;MQRankSum=-1.169;QD=30.80;ReadPosRankSum=-1.108;SOR=1.639	GT:AD:DP:GQ:PL	1/1:12,152:164:42:5079,42,0
EU153401.1	30657	.	C	CCT	5282.73	.	AC=1;AF=0.500;AN=2;BaseQRankSum=2.602;ClippingRankSum=0.000;DP=196;ExcessHet=3.0103;FS=16.115;MLEAC=1;MLEAF=0.500;MQ=36.60;MQRankSum=-0.919;QD=30.54;ReadPosRankSum=2.062;SOR=1.129	GT:AD:DP:GQ:PL	0/1:38,135:173:99:5320,0,1075
EU153401.1	30729	.	A	T	196.77	.	AC=1;AF=0.500;AN=2;BaseQRankSum=2.530;ClippingRankSum=0.000;DP=29;ExcessHet=3.0103;FS=1.810;MLEAC=1;MLEAF=0.500;MQ=42.79;MQRankSum=3.914;QD=7.87;ReadPosRankSum=2.977;SOR=1.302	GT:AD:DP:GQ:PL	0/1:18,7:25:99:225,0,835
EU153401.1	30730	.	A	T	196.77	.	AC=1;AF=0.500;AN=2;BaseQRankSum=2.705;ClippingRankSum=0.000;DP=29;ExcessHet=3.0103;FS=1.810;MLEAC=1;MLEAF=0.500;MQ=42.79;MQRankSum=3.914;QD=7.87;ReadPosRankSum=3.126;SOR=1.302	GT:AD:DP:GQ:PL	0/1:18,7:25:99:225,0,835
EU153401.1	30738	.	G	GTTCTAACTAAATTAACTTGCTCTCAATTTCTTTCATCATATTAAATACATAAAATTATTCAGTCATACAGCATGAAACTGCAT	12.96	.	AC=1;AF=0.500;AN=2;BaseQRankSum=0.671;ClippingRankSum=0.000;DP=16;ExcessHet=3.0103;FS=3.424;MLEAC=1;MLEAF=0.500;MQ=49.07;MQRankSum=-2.428;QD=1.08;ReadPosRankSum=-2.048;SOR=2.252	GT:AD:DP:GQ:PL	0/1:10,2:12:50:50,0,419
EU153401.1	30862	.	CT	C	467.73	.	AC=1;AF=0.500;AN=2;BaseQRankSum=-0.709;ClippingRankSum=0.000;DP=43;ExcessHet=3.0103;FS=0.000;MLEAC=1;MLEAF=0.500;MQ=48.88;MQRankSum=4.050;QD=27.51;ReadPosRankSum=3.008;SOR=1.179	GT:AD:DP:GQ:PL	0/1:4,13:17:99:505,0,192
EU153401.1	30872	.	T	A	508.77	.	AC=1;AF=0.500;AN=2;BaseQRankSum=-0.682;ClippingRankSum=0.000;DP=43;ExcessHet=3.0103;FS=0.000;MLEAC=1;MLEAF=0.500;MQ=48.88;MQRankSum=4.172;QD=28.26;ReadPosRankSum=2.182;SOR=1.329	GT:AD:DP:GQ:PL	0/1:4,14:18:99:537,0,189
EU153401.1	31185	.	GTTTTA	G	115.73	.	AC=1;AF=0.500;AN=2;BaseQRankSum=-2.745;ClippingRankSum=0.000;DP=42;ExcessHet=3.0103;FS=7.465;MLEAC=1;MLEAF=0.500;MQ=39.88;MQRankSum=3.509;QD=4.82;ReadPosRankSum=3.067;SOR=0.048	GT:AD:DP:GQ:PL	0/1:19,5:24:99:153,0,1094
EU153401.1	31369	.	A	C	35.77	.	AC=1;AF=0.500;AN=2;BaseQRankSum=0.506;ClippingRankSum=0.000;DP=132;ExcessHet=3.0103;FS=3.532;MLEAC=1;MLEAF=0.500;MQ=40.50;MQRankSum=-3.429;QD=0.36;ReadPosRankSum=1.939;SOR=1.395	GT:AD:DP:GQ:PL	0/1:88,10:98:64:64,0,3063
EU153401.1	31638	.	A	ATTAT	457.73	.	AC=2;AF=1.00;AN=2;DP=19;ExcessHet=3.0103;FS=0.000;MLEAC=2;MLEAF=1.00;MQ=54.73;QD=30.87;SOR=1.802	GT:AD:DP:GQ:PL	1/1:0,11:11:33:495,33,0
EU153401.1	31653	.	G	C	308.77	.	AC=1;AF=0.500;AN=2;BaseQRankSum=-0.265;ClippingRankSum=0.000;DP=46;ExcessHet=3.0103;FS=3.211;MLEAC=1;MLEAF=0.500;MQ=50.81;MQRankSum=1.919;QD=7.72;ReadPosRankSum=-1.032;SOR=0.565	GT:AD:DP:GQ:PL	0/1:29,11:40:99:337,0,1073
EU153401.1	31724	.	G	A	139.77	.	AC=1;AF=0.500;AN=2;BaseQRankSum=0.847;ClippingRankSum=0.000;DP=104;ExcessHet=3.0103;FS=13.050;MLEAC=1;MLEAF=0.500;MQ=40.48;MQRankSum=-1.401;QD=1.34;ReadPosRankSum=0.163;SOR=1.852	GT:AD:DP:GQ:PL	0/1:89,15:104:99:168,0,3957
EU153401.1	31729	.	T	C	1159.77	.	AC=1;AF=0.500;AN=2;BaseQRankSum=0.992;ClippingRankSum=0.000;DP=93;ExcessHet=3.0103;FS=5.456;MLEAC=1;MLEAF=0.500;MQ=41.22;MQRankSum=-3.715;QD=12.74;ReadPosRankSum=2.138;SOR=0.613	GT:AD:DP:GQ:PL	0/1:54,37:91:99:1188,0,1914
EU153401.1	31752	.	T	C	18.82	.	AC=1;AF=0.500;AN=2;BaseQRankSum=0.936;ClippingRankSum=0.000;DP=47;ExcessHet=3.0103;FS=6.732;MLEAC=1;MLEAF=0.500;MQ=46.48;MQRankSum=-1.253;QD=0.40;ReadPosRankSum=2.191;SOR=2.133	GT:AD:DP:GQ:PL	0/1:41,6:47:47:47,0,2819
EU153401.1	31755	.	T	G	100.77	.	AC=1;AF=0.500;AN=2;BaseQRankSum=0.856;ClippingRankSum=0.000;DP=35;ExcessHet=3.0103;FS=7.272;MLEAC=1;MLEAF=0.500;MQ=47.90;MQRankSum=-1.457;QD=2.88;ReadPosRankSum=1.454;SOR=2.290	GT:AD:DP:GQ:PL	0/1:29,6:35:99:129,0,1704
EU153401.1	31757	.	C	T	226.77	.	AC=1;AF=0.500;AN=2;BaseQRankSum=1.102;ClippingRankSum=0.000;DP=24;ExcessHet=3.0103;FS=2.066;MLEAC=1;MLEAF=0.500;MQ=47.96;MQRankSum=-1.683;QD=9.45;ReadPosRankSum=-0.368;SOR=1.609	GT:AD:DP:GQ:PL	0/1:18,6:24:99:255,0,1110
EU153401.1	31761	.	A	T	175.77	.	AC=1;AF=0.500;AN=2;BaseQRankSum=1.216;ClippingRankSum=0.000;DP=21;ExcessHet=3.0103;FS=2.128;MLEAC=1;MLEAF=0.500;MQ=49.40;MQRankSum=-2.306;QD=8.37;ReadPosRankSum=-1.133;SOR=1.688	GT:AD:DP:GQ:PL	0/1:15,6:21:99:204,0,654
EU153401.1	31764	.	T	G	360.77	.	AC=1;AF=0.500;AN=2;BaseQRankSum=-0.579;ClippingRankSum=0.000;DP=21;ExcessHet=3.0103;FS=0.000;MLEAC=1;MLEAF=0.500;MQ=49.40;MQRankSum=3.935;QD=17.18;ReadPosRankSum=3.428;SOR=0.495	GT:AD:DP:GQ:PL	0/1:10,11:21:99:389,0,272
EU153401.1	31829	.	T	C	244.80	.	AC=2;AF=1.00;AN=2;DP=7;ExcessHet=3.0103;FS=0.000;MLEAC=2;MLEAF=1.00;MQ=60.00;QD=34.97;SOR=1.609	GT:AD:DP:GQ:PL	1/1:0,7:7:21:273,21,0
EU153401.1	32240	.	A	AG	320.74	.	AC=2;AF=1.00;AN=2;DP=13;ExcessHet=3.0103;FS=0.000;MLEAC=2;MLEAF=1.00;MQ=56.77;QD=32.07;SOR=0.693	GT:AD:DP:GQ:PL	1/1:0,10:10:30:358,30,0
EU153401.1	32874	.	A	T	859.77	.	AC=2;AF=1.00;AN=2;DP=20;ExcessHet=3.0103;FS=0.000;MLEAC=2;MLEAF=1.00;MQ=60.00;QD=28.03;SOR=3.056	GT:AD:DP:GQ:PL	1/1:0,20:20:60:888,60,0
EU153401.1	32893	.	C	G	826.84	.	AC=2;AF=1.00;AN=2;BaseQRankSum=-0.362;ClippingRankSum=0.000;DP=24;ExcessHet=3.0103;FS=0.000;MLEAC=2;MLEAF=1.00;MQ=56.79;MQRankSum=4.696;QD=29.84;ReadPosRankSum=1.736;SOR=1.022	GT:AD:DP:GQ:PL	1/1:1,20:21:18:855,18,0
EU153401.1	32899	.	G	A	871.80	.	AC=2;AF=1.00;AN=2;BaseQRankSum=-0.158;ClippingRankSum=0.000;DP=25;ExcessHet=3.0103;FS=0.000;MLEAC=2;MLEAF=1.00;MQ=56.92;MQRankSum=4.801;QD=23.62;ReadPosRankSum=1.578;SOR=1.101	GT:AD:DP:GQ:PL	1/1:1,21:22:21:900,21,0
EU153401.1	33047	.	C	CTG	278.73	.	AC=1;AF=0.500;AN=2;BaseQRankSum=0.310;ClippingRankSum=0.000;DP=366;ExcessHet=3.0103;FS=3.338;MLEAC=1;MLEAF=0.500;MQ=35.39;MQRankSum=2.790;QD=0.79;ReadPosRankSum=2.308;SOR=1.015	GT:AD:DP:GQ:PL	0/1:310,44:354:99:316,0,8487
EU153401.1	33435	.	T	C	591.77	.	AC=2;AF=1.00;AN=2;DP=17;ExcessHet=3.0103;FS=0.000;MLEAC=2;MLEAF=1.00;MQ=59.01;QD=29.07;SOR=1.244	GT:AD:DP:GQ:PL	1/1:0,16:16:48:620,48,0
EU153401.1	34143	.	G	A	558.77	.	AC=2;AF=1.00;AN=2;DP=14;ExcessHet=3.0103;FS=0.000;MLEAC=2;MLEAF=1.00;MQ=60.00;QD=33.83;SOR=2.985	GT:AD:DP:GQ:PL	1/1:0,14:14:42:587,42,0
EU153401.1	34813	.	A	C	1005.77	.	AC=2;AF=1.00;AN=2;DP=23;ExcessHet=3.0103;FS=0.000;MLEAC=2;MLEAF=1.00;MQ=60.00;QD=31.50;SOR=0.963	GT:AD:DP:GQ:PL	1/1:0,23:23:69:1034,69,0
EU153401.1	34830	.	T	C	1005.77	.	AC=2;AF=1.00;AN=2;DP=22;ExcessHet=3.0103;FS=0.000;MLEAC=2;MLEAF=1.00;MQ=60.00;QD=26.31;SOR=0.874	GT:AD:DP:GQ:PL	1/1:0,22:22:69:1034,69,0
EU153401.1	35286	.	C	T	781.77	.	AC=2;AF=1.00;AN=2;DP=19;ExcessHet=3.0103;FS=0.000;MLEAC=2;MLEAF=1.00;MQ=59.12;QD=30.50;SOR=0.693	GT:AD:DP:GQ:PL	1/1:0,18:18:54:810,54,0
EU153401.1	35287	.	A	G	781.77	.	AC=2;AF=1.00;AN=2;DP=19;ExcessHet=3.0103;FS=0.000;MLEAC=2;MLEAF=1.00;MQ=59.12;QD=26.85;SOR=0.693	GT:AD:DP:GQ:PL	1/1:0,18:18:54:810,54,0
EU153401.1	35579	.	A	C	965.77	.	AC=2;AF=1.00;AN=2;DP=24;ExcessHet=3.0103;FS=0.000;MLEAC=2;MLEAF=1.00;MQ=60.00;QD=41.54;SOR=0.859	GT:AD:DP:GQ:PL	1/1:0,24:24:72:994,72,0
EU153401.1	35619	.	C	T	876.77	.	AC=2;AF=1.00;AN=2;DP=22;ExcessHet=3.0103;FS=0.000;MLEAC=2;MLEAF=1.00;MQ=60.00;QD=28.35;SOR=0.874	GT:AD:DP:GQ:PL	1/1:0,22:22:66:905,66,0
EU153401.1	36031	.	C	T	871.77	.	AC=2;AF=1.00;AN=2;DP=23;ExcessHet=3.0103;FS=0.000;MLEAC=2;MLEAF=1.00;MQ=59.35;QD=29.54;SOR=0.990	GT:AD:DP:GQ:PL	1/1:0,21:21:63:900,63,0
EU153401.1	36039	.	C	CT	553.73	.	AC=2;AF=1.00;AN=2;DP=23;ExcessHet=3.0103;FS=0.000;MLEAC=2;MLEAF=1.00;MQ=59.35;QD=29.14;SOR=1.022	GT:AD:DP:GQ:PL	1/1:0,19:19:57:591,57,0
EU153401.1	36189	.	G	A	702.77	.	AC=2;AF=1.00;AN=2;DP=35;ExcessHet=3.0103;FS=0.000;MLEAC=2;MLEAF=1.00;MQ=51.98;QD=31.45;SOR=1.179	GT:AD:DP:GQ:PL	1/1:0,18:18:54:731,54,0
EU153401.1	36552	.	T	C	671.77	.	AC=2;AF=1.00;AN=2;DP=16;ExcessHet=3.0103;FS=0.000;MLEAC=2;MLEAF=1.00;MQ=60.00;QD=28.53;SOR=0.693	GT:AD:DP:GQ:PL	1/1:0,16:16:48:700,48,0
EU153401.1	36725	.	T	C	920.77	.	AC=2;AF=1.00;AN=2;DP=24;ExcessHet=3.0103;FS=0.000;MLEAC=2;MLEAF=1.00;MQ=58.59;QD=30.32;SOR=0.874	GT:AD:DP:GQ:PL	1/1:0,22:22:66:949,66,0
EU153401.1	36739	.	G	A	1030.77	.	AC=2;AF=1.00;AN=2;DP=26;ExcessHet=3.0103;FS=0.000;MLEAC=2;MLEAF=1.00;MQ=58.70;QD=32.58;SOR=0.859	GT:AD:DP:GQ:PL	1/1:0,24:24:72:1059,72,0
EU153401.1	36815	.	A	G	1000.77	.	AC=2;AF=1.00;AN=2;DP=27;ExcessHet=3.0103;FS=0.000;MLEAC=2;MLEAF=1.00;MQ=58.75;QD=25.37;SOR=0.770	GT:AD:DP:GQ:PL	1/1:0,25:25:75:1029,75,0
EU153401.1	37025	.	G	A	556.77	.	AC=2;AF=1.00;AN=2;DP=14;ExcessHet=3.0103;FS=0.000;MLEAC=2;MLEAF=1.00;MQ=60.00;QD=31.20;SOR=0.976	GT:AD:DP:GQ:PL	1/1:0,14:14:42:585,42,0
EU153401.1	38354	.	TTGTG	T,TTG	419.73	.	AC=1,1;AF=0.500,0.500;AN=2;DP=26;ExcessHet=3.0103;FS=0.000;MLEAC=1,1;MLEAF=0.500,0.500;MQ=57.31;QD=22.09;SOR=0.804	GT:AD:DP:GQ:PL	1/2:2,5,12:19:94:457,261,366,98,0,94
EU153401.1	38407	.	C	T	703.77	.	AC=1;AF=0.500;AN=2;BaseQRankSum=2.205;ClippingRankSum=0.000;DP=49;ExcessHet=3.0103;FS=11.235;MLEAC=1;MLEAF=0.500;MQ=58.48;MQRankSum=-1.244;QD=17.17;ReadPosRankSum=0.513;SOR=2.636	GT:AD:DP:GQ:PL	0/1:22,19:41:99:732,0,840
EU153401.1	38409	.	C	A	1053.77	.	AC=1;AF=0.500;AN=2;BaseQRankSum=1.561;ClippingRankSum=0.000;DP=49;ExcessHet=3.0103;FS=4.889;MLEAC=1;MLEAF=0.500;MQ=58.48;MQRankSum=-0.694;QD=22.42;ReadPosRankSum=0.403;SOR=1.627	GT:AD:DP:GQ:PL	0/1:19,28:47:99:1082,0,688
EU153401.1	38419	.	G	A	1169.77	.	AC=1;AF=0.500;AN=2;BaseQRankSum=0.648;ClippingRankSum=0.000;DP=49;ExcessHet=3.0103;FS=0.000;MLEAC=1;MLEAF=0.500;MQ=58.67;MQRankSum=-1.306;QD=24.89;ReadPosRankSum=2.399;SOR=0.872	GT:AD:DP:GQ:PL	0/1:17,30:47:99:1198,0,621
EU153401.1	38449	.	C	CA	181.73	.	AC=1;AF=0.500;AN=2;BaseQRankSum=-0.592;ClippingRankSum=0.000;DP=76;ExcessHet=3.0103;FS=5.956;MLEAC=1;MLEAF=0.500;MQ=54.45;MQRankSum=1.634;QD=3.37;ReadPosRankSum=1.134;SOR=1.992	GT:AD:DP:GQ:PL	0/1:42,12:54:99:219,0,1543
EU153401.1	38466	.	A	T	123.73	.	AC=1;AF=0.500;AN=2;BaseQRankSum=1.319;ClippingRankSum=0.000;DP=74;ExcessHet=3.0103;FS=15.026;MLEAC=1;MLEAF=0.500;MQ=55.07;MQRankSum=0.956;QD=2.43;ReadPosRankSum=1.951;SOR=0.474	GT:AD:DP:GQ:PL	0/1:44,7:51:99:161,0,1826
EU153401.1	38474	.	A	C	123.77	.	AC=1;AF=0.500;AN=2;BaseQRankSum=0.934;ClippingRankSum=0.000;DP=70;ExcessHet=3.0103;FS=14.123;MLEAC=1;MLEAF=0.500;MQ=54.99;MQRankSum=1.027;QD=2.34;ReadPosRankSum=1.240;SOR=0.480	GT:AD:DP:GQ:PL	0/1:46,7:53:99:152,0,1952
EU153401.1	38495	.	A	G	163.77	.	AC=1;AF=0.500;AN=2;BaseQRankSum=1.234;ClippingRankSum=0.000;DP=54;ExcessHet=3.0103;FS=1.901;MLEAC=1;MLEAF=0.500;MQ=55.08;MQRankSum=0.490;QD=4.09;ReadPosRankSum=-0.382;SOR=0.223	GT:AD:DP:GQ:PL	0/1:34,6:40:99:192,0,1407
EU153401.1	38498	.	A	AG	508.73	.	AC=1;AF=0.500;AN=2;BaseQRankSum=-0.858;ClippingRankSum=0.000;DP=53;ExcessHet=3.0103;FS=7.282;MLEAC=1;MLEAF=0.500;MQ=54.99;MQRankSum=0.906;QD=13.39;ReadPosRankSum=1.862;SOR=0.157	GT:AD:DP:GQ:PL	0/1:22,16:38:99:546,0,855
EU153401.1	38501	.	A	AG	247.73	.	AC=1;AF=0.500;AN=2;BaseQRankSum=-0.664;ClippingRankSum=0.000;DP=51;ExcessHet=3.0103;FS=11.840;MLEAC=1;MLEAF=0.500;MQ=54.78;MQRankSum=0.669;QD=6.70;ReadPosRankSum=0.190;SOR=2.862	GT:AD:DP:GQ:PL	0/1:27,10:37:99:285,0,1114
EU153401.1	38505	.	A	C	136.77	.	AC=1;AF=0.500;AN=2;BaseQRankSum=1.010;ClippingRankSum=0.000;DP=48;ExcessHet=3.0103;FS=1.931;MLEAC=1;MLEAF=0.500;MQ=54.44;MQRankSum=0.540;QD=4.02;ReadPosRankSum=-2.256;SOR=0.223	GT:AD:DP:GQ:PL	0/1:28,6:34:99:165,0,1200
EU153401.1	38509	.	A	AGAGG	250.73	.	AC=1;AF=0.500;AN=2;BaseQRankSum=-1.077;ClippingRankSum=0.000;DP=43;ExcessHet=3.0103;FS=10.667;MLEAC=1;MLEAF=0.500;MQ=54.40;MQRankSum=0.000;QD=10.90;ReadPosRankSum=-3.482;SOR=3.056	GT:AD:DP:GQ:PL	0/1:14,9:23:99:288,0,645
EU153401.1	38510	.	A	AAAAAC	362.73	.	AC=1;AF=0.500;AN=2;BaseQRankSum=0.000;ClippingRankSum=0.000;DP=37;ExcessHet=3.0103;FS=8.512;MLEAC=1;MLEAF=0.500;MQ=53.44;MQRankSum=0.000;QD=15.77;ReadPosRankSum=3.812;SOR=0.056	GT:AD:DP:GQ:PL	0/1:10,13:23:99:400,0,623
EU153401.1	38512	.	A	ATG	253.73	.	AC=1;AF=0.500;AN=2;BaseQRankSum=1.209;ClippingRankSum=0.000;DP=35;ExcessHet=3.0103;FS=13.415;MLEAC=1;MLEAF=0.500;MQ=53.04;MQRankSum=0.000;QD=12.08;ReadPosRankSum=-3.801;SOR=4.143	GT:AD:DP:GQ:PL	0/1:13,8:21:99:291,0,606
EU153401.1	38514	.	T	TCTGTCAAAATGCTCGCTATCTTAACAGTTTGTGAATGTGTACATTTTTGTAATGTGTTAACCTTAACACAGACCTGCA	259.73	.	AC=1;AF=0.500;AN=2;BaseQRankSum=0.883;ClippingRankSum=0.000;DP=35;ExcessHet=3.0103;FS=13.415;MLEAC=1;MLEAF=0.500;MQ=53.04;MQRankSum=0.000;QD=12.37;ReadPosRankSum=-3.801;SOR=4.143	GT:AD:DP:GQ:PL	0/1:13,8:21:99:297,0,522
EU153401.1	38517	.	C	T	516.53	.	AC=1;AF=0.500;AN=2;DP=27;ExcessHet=3.0103;FS=0.000;MLEAC=1;MLEAF=0.500;MQ=50.80;QD=26.82;SOR=0.836	GT:AD:DP:GQ:PL	0/1:0,13:13:3:543,0,3
EU153401.1	38537	.	TA	T	464.73	.	AC=1;AF=0.500;AN=2;BaseQRankSum=-1.232;ClippingRankSum=0.000;DP=31;ExcessHet=3.0103;FS=1.509;MLEAC=1;MLEAF=0.500;MQ=47.89;MQRankSum=4.935;QD=15.49;ReadPosRankSum=3.202;SOR=0.346	GT:AD:DP:GQ:PL	0/1:16,14:30:99:502,0,402
EU153401.1	38587	.	T	C	563.56	.	AC=2;AF=1.00;AN=2;BaseQRankSum=-0.320;ClippingRankSum=0.000;DP=35;ExcessHet=3.0103;FS=0.000;MLEAC=2;MLEAF=1.00;MQ=43.31;MQRankSum=3.017;QD=34.04;ReadPosRankSum=1.639;SOR=0.412	GT:AD:DP:GQ:PL	1/1:1,15:16:7:591,7,0
EU153401.1	38623	.	G	GA	100.73	.	AC=1;AF=0.500;AN=2;BaseQRankSum=-0.629;ClippingRankSum=0.000;DP=54;ExcessHet=3.0103;FS=5.120;MLEAC=1;MLEAF=0.500;MQ=42.31;MQRankSum=-1.350;QD=2.40;ReadPosRankSum=1.920;SOR=2.212	GT:AD:DP:GQ:PL	0/1:36,6:42:99:138,0,5700
EU153401.1	38626	.	G	A	109.77	.	AC=1;AF=0.500;AN=2;BaseQRankSum=-0.661;ClippingRankSum=0.000;DP=48;ExcessHet=3.0103;FS=5.108;MLEAC=1;MLEAF=0.500;MQ=43.01;MQRankSum=-1.345;QD=2.81;ReadPosRankSum=1.589;SOR=2.424	GT:AD:DP:GQ:PL	0/1:33,6:39:99:138,0,5700
EU153401.1	38634	.	GTT	G	91.73	.	AC=1;AF=0.500;AN=2;BaseQRankSum=-1.465;ClippingRankSum=0.000;DP=39;ExcessHet=3.0103;FS=5.170;MLEAC=1;MLEAF=0.500;MQ=45.79;MQRankSum=-1.512;QD=3.06;ReadPosRankSum=0.906;SOR=1.999	GT:AD:DP:GQ:PL	0/1:25,5:30:99:129,0,5981
EU153401.1	38635	.	T	C	16.86	.	AC=1;AF=0.500;AN=2;BaseQRankSum=0.873;ClippingRankSum=0.000;DP=38;ExcessHet=3.0103;FS=0.000;MLEAC=1;MLEAF=0.500;MQ=45.76;MQRankSum=-1.429;QD=0.58;ReadPosRankSum=1.156;SOR=0.223	GT:AD:DP:GQ:PL	0/1:26,3:29:45:45,0,5038
EU153401.1	38638	.	T	C	19.81	.	AC=1;AF=0.500;AN=2;BaseQRankSum=0.878;ClippingRankSum=0.000;DP=33;ExcessHet=3.0103;FS=2.830;MLEAC=1;MLEAF=0.500;MQ=46.13;MQRankSum=-1.609;QD=0.83;ReadPosRankSum=0.791;SOR=0.160	GT:AD:DP:GQ:PL	0/1:21,3:24:48:48,0,4996
EU153401.1	38639	.	G	GAGCT	103.73	.	AC=1;AF=0.500;AN=2;BaseQRankSum=-1.485;ClippingRankSum=0.000;DP=32;ExcessHet=3.0103;FS=2.644;MLEAC=1;MLEAF=0.500;MQ=46.48;MQRankSum=-1.647;QD=4.32;SOR=1.911	GT:AD:DP:GQ:PL	0/1:19,5:24:99:141,0,5647
EU153401.1	38642	.	T	C	37.77	.	AC=1;AF=0.500;AN=2;BaseQRankSum=0.903;ClippingRankSum=0.000;DP=30;ExcessHet=3.0103;FS=2.682;MLEAC=1;MLEAF=0.500;MQ=47.30;MQRankSum=-1.743;QD=1.64;ReadPosRankSum=0.918;SOR=0.178	GT:AD:DP:GQ:PL	0/1:20,3:23:66:66,0,4616
EU153401.1	38655	.	A	G	70.77	.	AC=1;AF=0.500;AN=2;BaseQRankSum=-2.569;ClippingRankSum=0.000;DP=33;ExcessHet=3.0103;FS=9.118;MLEAC=1;MLEAF=0.500;MQ=48.88;MQRankSum=-1.657;QD=2.62;ReadPosRankSum=-0.445;SOR=3.105	GT:AD:DP:GQ:PL	0/1:23,4:27:99:99,0,5963
EU153401.1	38671	.	A	G	125.77	.	AC=1;AF=0.500;AN=2;BaseQRankSum=-1.051;ClippingRankSum=0.000;DP=39;ExcessHet=3.0103;FS=5.110;MLEAC=1;MLEAF=0.500;MQ=47.74;MQRankSum=-1.869;QD=3.81;ReadPosRankSum=1.990;SOR=1.509	GT:AD:DP:GQ:PL	0/1:29,4:33:99:154,0,6460
EU153401.1	38685	.	G	T	41.77	.	AC=1;AF=0.500;AN=2;BaseQRankSum=-1.864;ClippingRankSum=0.000;DP=60;ExcessHet=3.0103;FS=4.757;MLEAC=1;MLEAF=0.500;MQ=40.90;MQRankSum=-2.220;QD=0.79;ReadPosRankSum=0.281;SOR=0.123	GT:AD:DP:GQ:PL	0/1:47,6:53:70:70,0,5887
EU153401.1	38856	.	G	T	555.77	.	AC=1;AF=0.500;AN=2;BaseQRankSum=1.127;ClippingRankSum=0.000;DP=79;ExcessHet=3.0103;FS=2.754;MLEAC=1;MLEAF=0.500;MQ=36.64;MQRankSum=3.335;QD=29.25;ReadPosRankSum=2.379;SOR=0.207	GT:AD:DP:GQ:PL	0/1:4,15:19:64:584,0,64
EU153401.1	38901	.	C	CCT	1300.73	.	AC=1;AF=0.500;AN=2;BaseQRankSum=0.426;ClippingRankSum=0.000;DP=167;ExcessHet=3.0103;FS=3.505;MLEAC=1;MLEAF=0.500;MQ=35.85;MQRankSum=-1.662;QD=9.56;ReadPosRankSum=-0.329;SOR=0.360	GT:AD:DP:GQ:PL	0/1:92,44:136:99:1338,0,3836
EU153401.1	38921	.	A	G	81.73	.	AC=1;AF=0.500;AN=2;BaseQRankSum=-0.163;ClippingRankSum=0.000;DP=395;ExcessHet=3.0103;FS=4.847;MLEAC=1;MLEAF=0.500;MQ=34.79;MQRankSum=-1.905;QD=0.28;ReadPosRankSum=2.209;SOR=0.296	GT:AD:DP:GQ:PL	0/1:258,32:290:99:119,0,9451
EU153401.1	38931	.	G	T	586.73	.	AC=1;AF=0.500;AN=2;BaseQRankSum=0.499;ClippingRankSum=0.000;DP=393;ExcessHet=3.0103;FS=6.958;MLEAC=1;MLEAF=0.500;MQ=34.74;MQRankSum=2.228;QD=1.65;ReadPosRankSum=4.617;SOR=0.238	GT:AD:DP:GQ:PL	0/1:306,50:356:99:624,0,10065
EU153401.1	39027	.	T	C	507.77	.	AC=1;AF=0.500;AN=2;BaseQRankSum=0.313;ClippingRankSum=0.000;DP=85;ExcessHet=3.0103;FS=39.513;MLEAC=1;MLEAF=0.500;MQ=40.64;MQRankSum=-2.734;QD=10.16;ReadPosRankSum=-0.935;SOR=3.016	GT:AD:DP:GQ:PL	0/1:30,20:50:99:536,0,1004
EU153401.1	39108	.	C	T	428.77	.	AC=2;AF=1.00;AN=2;DP=28;ExcessHet=3.0103;FS=0.000;MLEAC=2;MLEAF=1.00;MQ=52.91;QD=27.87;SOR=0.693	GT:AD:DP:GQ:PL	1/1:0,12:12:36:457,36,0
EU153401.1	39284	.	T	G	61.77	.	AC=1;AF=0.500;AN=2;BaseQRankSum=1.034;ClippingRankSum=0.000;DP=19;ExcessHet=3.0103;FS=11.139;MLEAC=1;MLEAF=0.500;MQ=44.52;MQRankSum=0.534;QD=4.12;ReadPosRankSum=0.075;SOR=2.792	GT:AD:DP:GQ:PL	0/1:12,3:15:90:90,0,380
EU153401.1	39292	.	C	T	28.77	.	AC=1;AF=0.500;AN=2;BaseQRankSum=1.465;ClippingRankSum=0.000;DP=9;ExcessHet=3.0103;FS=0.000;MLEAC=1;MLEAF=0.500;MQ=47.17;MQRankSum=-1.180;QD=4.11;ReadPosRankSum=0.000;SOR=1.802	GT:AD:DP:GQ:PL	0/1:5,2:7:57:57,0,371
EU153401.1	39297	.	A	AC	81.25	.	AC=2;AF=1.00;AN=2;DP=9;ExcessHet=3.0103;FS=0.000;MLEAC=2;MLEAF=1.00;MQ=44.76;QD=26.90;SOR=2.303	GT:AD:DP:GQ:PL	1/1:0,2:2:9:118,9,0
EU153401.1	39306	.	T	C	202.18	.	AC=1;AF=0.500;AN=2;BaseQRankSum=-0.180;ClippingRankSum=0.000;DP=53;ExcessHet=3.0103;FS=0.000;MLEAC=1;MLEAF=0.500;MQ=38.49;MQRankSum=1.465;QD=28.88;ReadPosRankSum=1.465;SOR=2.584	GT:AD:DP:GQ:PL	0/1:1,6:7:10:230,0,10
EU153401.1	39328	.	T	C	102.77	.	AC=1;AF=0.500;AN=2;BaseQRankSum=0.000;ClippingRankSum=0.000;DP=39;ExcessHet=3.0103;FS=3.468;MLEAC=1;MLEAF=0.500;MQ=43.35;MQRankSum=1.356;QD=6.42;ReadPosRankSum=-0.977;SOR=0.105	GT:AD:DP:GQ:PL	0/1:12,4:16:99:131,0,458
EU153401.1	39376	.	G	GCTCTCT	423.73	.	AC=2;AF=1.00;AN=2;DP=23;ExcessHet=3.0103;FS=0.000;MLEAC=2;MLEAF=1.00;MQ=49.54;QD=29.01;SOR=1.085	GT:AD:DP:GQ:PL	1/1:0,10:10:33:461,33,0
EU153401.1	39708	.	A	G	1267.77	.	AC=1;AF=0.500;AN=2;BaseQRankSum=-1.327;ClippingRankSum=0.000;DP=76;ExcessHet=3.0103;FS=0.904;MLEAC=1;MLEAF=0.500;MQ=39.61;MQRankSum=-3.357;QD=17.61;ReadPosRankSum=-2.307;SOR=0.555	GT:AD:DP:GQ:PL	0/1:34,38:72:99:1296,0,1285
EU153401.1	39713	.	G	A	198.77	.	AC=1;AF=0.500;AN=2;BaseQRankSum=0.723;ClippingRankSum=0.000;DP=101;ExcessHet=3.0103;FS=6.132;MLEAC=1;MLEAF=0.500;MQ=41.95;MQRankSum=-1.075;QD=1.99;ReadPosRankSum=-0.020;SOR=0.718	GT:AD:DP:GQ:PL	0/1:86,14:100:99:227,0,3506
EU153401.1	39727	.	A	G	44.77	.	AC=1;AF=0.500;AN=2;BaseQRankSum=0.598;ClippingRankSum=0.000;DP=120;ExcessHet=3.0103;FS=23.541;MLEAC=1;MLEAF=0.500;MQ=41.97;MQRankSum=-3.054;QD=0.37;ReadPosRankSum=1.905;SOR=3.606	GT:AD:DP:GQ:PL	0/1:108,12:120:73:73,0,4563
EU153401.1	39779	.	T	G	66.77	.	AC=1;AF=0.500;AN=2;BaseQRankSum=0.656;ClippingRankSum=0.000;DP=27;ExcessHet=3.0103;FS=0.000;MLEAC=1;MLEAF=0.500;MQ=43.39;MQRankSum=-3.111;QD=2.67;ReadPosRankSum=-1.144;SOR=0.892	GT:AD:DP:GQ:PL	0/1:19,6:25:95:95,0,703
EU153401.1	40053	.	A	G	831.77	.	AC=2;AF=1.00;AN=2;DP=21;ExcessHet=3.0103;FS=0.000;MLEAC=2;MLEAF=1.00;MQ=60.00;QD=30.04;SOR=0.784	GT:AD:DP:GQ:PL	1/1:0,21:21:63:860,63,0
EU153401.1	40141	.	C	T	995.77	.	AC=2;AF=1.00;AN=2;DP=25;ExcessHet=3.0103;FS=0.000;MLEAC=2;MLEAF=1.00;MQ=60.00;QD=33.17;SOR=0.941	GT:AD:DP:GQ:PL	1/1:0,25:25:75:1024,75,0
EU153401.1	40735	.	A	C	79.77	.	AC=1;AF=0.500;AN=2;BaseQRankSum=0.672;ClippingRankSum=0.000;DP=41;ExcessHet=3.0103;FS=0.000;MLEAC=1;MLEAF=0.500;MQ=47.08;MQRankSum=-2.104;QD=3.63;ReadPosRankSum=1.315;SOR=0.283	GT:AD:DP:GQ:PL	0/1:20,2:22:99:108,0,1030
EU153401.1	40746	.	A	C	429.77	.	AC=1;AF=0.500;AN=2;BaseQRankSum=1.953;ClippingRankSum=0.000;DP=71;ExcessHet=3.0103;FS=12.588;MLEAC=1;MLEAF=0.500;MQ=40.67;MQRankSum=-3.554;QD=9.55;ReadPosRankSum=-2.602;SOR=2.575	GT:AD:DP:GQ:PL	0/1:29,16:45:99:458,0,2056
EU153401.1	40780	.	C	T	1252.77	.	AC=1;AF=0.500;AN=2;BaseQRankSum=0.472;ClippingRankSum=0.000;DP=363;ExcessHet=3.0103;FS=3.455;MLEAC=1;MLEAF=0.500;MQ=36.83;MQRankSum=-3.061;QD=4.26;ReadPosRankSum=2.514;SOR=0.420	GT:AD:DP:GQ:PL	0/1:229,65:294:99:1281,0,7986
EU153401.1	40788	.	T	C	3714.73	.	AC=1;AF=0.500;AN=2;BaseQRankSum=0.704;ClippingRankSum=0.000;DP=380;ExcessHet=3.0103;FS=5.511;MLEAC=1;MLEAF=0.500;MQ=36.76;MQRankSum=-2.323;QD=11.76;ReadPosRankSum=5.044;SOR=1.119	GT:AD:DP:GQ:PL	0/1:191,125:316:99:3752,0,6359
EU153401.1	40789	.	A	G	2119.73	.	AC=1;AF=0.500;AN=2;BaseQRankSum=0.679;ClippingRankSum=0.000;DP=380;ExcessHet=3.0103;FS=2.954;MLEAC=1;MLEAF=0.500;MQ=36.76;MQRankSum=-3.609;QD=7.00;ReadPosRankSum=2.318;SOR=0.955	GT:AD:DP:GQ:PL	0/1:215,88:303:99:2157,0,7402
EU153401.1	41056	.	G	A	884.77	.	AC=2;AF=1.00;AN=2;DP=24;ExcessHet=3.0103;FS=0.000;MLEAC=2;MLEAF=1.00;MQ=60.00;QD=34.97;SOR=2.124	GT:AD:DP:GQ:PL	1/1:0,24:24:72:913,72,0
EU153401.1	41347	.	C	T	966.77	.	AC=2;AF=1.00;AN=2;DP=25;ExcessHet=3.0103;FS=0.000;MLEAC=2;MLEAF=1.00;MQ=60.00;QD=28.05;SOR=0.941	GT:AD:DP:GQ:PL	1/1:0,25:25:75:995,75,0
EU153401.1	41746	.	C	CTGTATACTGCCAGAAAAGCTCAGTATCAGCTGTGCAAAAAGTGAAAATAACTTTGGTATAAATTTTTAAAATTTAAATAACTCTGGAAGAATATCTGCAATTTACATATTCTT	63.73	.	AC=1;AF=0.500;AN=2;BaseQRankSum=0.660;ClippingRankSum=0.000;DP=11;ExcessHet=3.0103;FS=3.090;MLEAC=1;MLEAF=0.500;MQ=55.27;MQRankSum=-2.744;QD=5.79;ReadPosRankSum=-2.744;SOR=2.093	GT:AD:DP:GQ:PL	0/1:8,3:11:99:101,0,2310
EU153401.1	41936	.	T	C	297.77	.	AC=1;AF=0.500;AN=2;BaseQRankSum=0.091;ClippingRankSum=0.000;DP=44;ExcessHet=3.0103;FS=1.595;MLEAC=1;MLEAF=0.500;MQ=40.89;MQRankSum=-0.236;QD=7.64;ReadPosRankSum=-0.851;SOR=1.082	GT:AD:DP:GQ:PL	0/1:30,9:39:99:326,0,1768
EU153401.1	41938	.	GCTTGA	G	951.73	.	AC=1;AF=0.500;AN=2;BaseQRankSum=-0.296;ClippingRankSum=0.000;DP=46;ExcessHet=3.0103;FS=7.037;MLEAC=1;MLEAF=0.500;MQ=40.86;MQRankSum=-1.978;QD=23.79;ReadPosRankSum=-1.496;SOR=1.849	GT:AD:DP:GQ:PL	0/1:17,23:40:99:989,0,1309
EU153401.1	41962	.	G	A	192.77	.	AC=1;AF=0.500;AN=2;BaseQRankSum=-1.408;ClippingRankSum=0.000;DP=94;ExcessHet=3.0103;FS=1.209;MLEAC=1;MLEAF=0.500;MQ=36.16;MQRankSum=0.675;QD=2.17;ReadPosRankSum=1.454;SOR=0.875	GT:AD:DP:GQ:PL	0/1:78,11:89:99:221,0,4692
EU153401.1	41966	.	T	C	77.73	.	AC=1;AF=0.500;AN=2;BaseQRankSum=-1.864;ClippingRankSum=0.000;DP=114;ExcessHet=3.0103;FS=8.290;MLEAC=1;MLEAF=0.500;MQ=35.40;MQRankSum=-0.041;QD=0.73;ReadPosRankSum=1.695;SOR=2.395	GT:AD:DP:GQ:PL	0/1:97,9:106:99:115,0,5817
EU153401.1	41970	.	A	G	343.77	.	AC=1;AF=0.500;AN=2;BaseQRankSum=-0.334;ClippingRankSum=0.000;DP=132;ExcessHet=3.0103;FS=9.890;MLEAC=1;MLEAF=0.500;MQ=35.53;MQRankSum=0.819;QD=2.71;ReadPosRankSum=2.317;SOR=1.976	GT:AD:DP:GQ:PL	0/1:111,16:127:99:372,0,6339
EU153401.1	41974	.	C	T	19.81	.	AC=1;AF=0.500;AN=2;BaseQRankSum=-0.151;ClippingRankSum=0.000;DP=153;ExcessHet=3.0103;FS=12.259;MLEAC=1;MLEAF=0.500;MQ=35.31;MQRankSum=0.018;QD=0.13;ReadPosRankSum=2.968;SOR=2.556	GT:AD:DP:GQ:PL	0/1:135,12:147:48:48,0,7512
EU153401.1	41975	.	G	A	39.77	.	AC=1;AF=0.500;AN=2;BaseQRankSum=0.458;ClippingRankSum=0.000;DP=154;ExcessHet=3.0103;FS=4.772;MLEAC=1;MLEAF=0.500;MQ=35.35;MQRankSum=-0.262;QD=0.27;ReadPosRankSum=0.656;SOR=1.474	GT:AD:DP:GQ:PL	0/1:136,11:147:68:68,0,7675
EU153401.1	41982	.	A	G	311.77	.	AC=1;AF=0.500;AN=2;BaseQRankSum=-0.132;ClippingRankSum=0.000;DP=162;ExcessHet=3.0103;FS=14.443;MLEAC=1;MLEAF=0.500;MQ=35.55;MQRankSum=-0.471;QD=2.11;ReadPosRankSum=0.382;SOR=2.446	GT:AD:DP:GQ:PL	0/1:129,19:148:99:340,0,6579
EU153401.1	41986	.	T	C	948.77	.	AC=1;AF=0.500;AN=2;BaseQRankSum=-0.296;ClippingRankSum=0.000;DP=172;ExcessHet=3.0103;FS=5.380;MLEAC=1;MLEAF=0.500;MQ=35.16;MQRankSum=-1.060;QD=5.75;ReadPosRankSum=2.766;SOR=1.265	GT:AD:DP:GQ:PL	0/1:132,33:165:99:977,0,7203
EU153401.1	41987	.	G	A	178.77	.	AC=1;AF=0.500;AN=2;BaseQRankSum=-1.963;ClippingRankSum=0.000;DP=176;ExcessHet=3.0103;FS=0.000;MLEAC=1;MLEAF=0.500;MQ=34.98;MQRankSum=-0.016;QD=1.06;ReadPosRankSum=1.518;SOR=0.766	GT:AD:DP:GQ:PL	0/1:152,16:168:99:207,0,8022
EU153401.1	42022	.	T	C	2322.77	.	AC=1;AF=0.500;AN=2;BaseQRankSum=-0.147;ClippingRankSum=0.000;DP=119;ExcessHet=3.0103;FS=6.432;MLEAC=1;MLEAF=0.500;MQ=38.37;MQRankSum=-2.510;QD=25.52;ReadPosRankSum=-1.087;SOR=1.244	GT:AD:DP:GQ:PL	0/1:24,67:91:99:2351,0,1020
EU153401.1	42026	.	T	A	727.77	.	AC=1;AF=0.500;AN=2;BaseQRankSum=0.752;ClippingRankSum=0.000;DP=112;ExcessHet=3.0103;FS=0.000;MLEAC=1;MLEAF=0.500;MQ=39.07;MQRankSum=-1.067;QD=10.40;ReadPosRankSum=-1.665;SOR=0.716	GT:AD:DP:GQ:PL	0/1:44,26:70:99:756,0,1799
EU153401.1	42031	.	C	CTG	267.73	.	AC=1;AF=0.500;AN=2;BaseQRankSum=0.148;ClippingRankSum=0.000;DP=110;ExcessHet=3.0103;FS=8.614;MLEAC=1;MLEAF=0.500;MQ=38.51;MQRankSum=-0.391;QD=3.19;ReadPosRankSum=-1.777;SOR=1.543	GT:AD:DP:GQ:PL	0/1:71,13:84:99:305,0,3296
EU153401.1	42897	.	G	A	292.77	.	AC=1;AF=0.500;AN=2;BaseQRankSum=0.448;ClippingRankSum=0.000;DP=27;ExcessHet=3.0103;FS=0.000;MLEAC=1;MLEAF=0.500;MQ=55.86;MQRankSum=-3.262;QD=13.31;ReadPosRankSum=-1.549;SOR=0.791	GT:AD:DP:GQ:PL	0/1:13,9:22:99:321,0,472
EU153401.1	43983	.	C	CACTTAAGAACACTCTATCCCCAAAACA	55.73	.	AC=1;AF=0.500;AN=2;BaseQRankSum=0.553;ClippingRankSum=0.000;DP=14;ExcessHet=3.0103;FS=5.880;MLEAC=1;MLEAF=0.500;MQ=60.00;MQRankSum=0.000;QD=3.98;ReadPosRankSum=-2.525;SOR=2.546	GT:AD:DP:GQ:PL	0/1:11,3:14:93:93,0,5224
EU153401.1	43985	.	T	TAGAATACACA	55.73	.	AC=1;AF=0.500;AN=2;BaseQRankSum=1.290;ClippingRankSum=0.000;DP=14;ExcessHet=3.0103;FS=5.880;MLEAC=1;MLEAF=0.500;MQ=60.00;MQRankSum=0.000;QD=3.98;ReadPosRankSum=-2.522;SOR=2.546	GT:AD:DP:GQ:PL	0/1:11,3:14:93:93,0,5224
EU153401.1	43987	.	T	TCTTCTCATGTGCAC	55.73	.	AC=1;AF=0.500;AN=2;BaseQRankSum=-0.184;ClippingRankSum=0.000;DP=14;ExcessHet=3.0103;FS=5.880;MLEAC=1;MLEAF=0.500;MQ=60.00;MQRankSum=0.000;QD=3.98;ReadPosRankSum=-2.522;SOR=2.546	GT:AD:DP:GQ:PL	0/1:11,3:14:93:93,0,5224
EU153401.1	44869	.	C	T	135.03	.	AC=2;AF=1.00;AN=2;DP=27;ExcessHet=3.0103;FS=0.000;MLEAC=2;MLEAF=1.00;MQ=46.95;QD=33.76;SOR=0.693	GT:AD:DP:GQ:PL	1/1:0,4:4:12:163,12,0
EU153401.1	44928	.	TAAAAAAAA	T	80.73	.	AC=1;AF=0.500;AN=2;BaseQRankSum=1.411;ClippingRankSum=0.000;DP=82;ExcessHet=3.0103;FS=10.985;MLEAC=1;MLEAF=0.500;MQ=39.60;MQRankSum=3.148;QD=3.84;ReadPosRankSum=1.834;SOR=0.014	GT:AD:DP:GQ:PL	0/1:17,4:21:99:118,0,577
EU153401.1	45067	.	C	G	122.77	.	AC=1;AF=0.500;AN=2;BaseQRankSum=0.863;ClippingRankSum=0.000;DP=52;ExcessHet=3.0103;FS=1.527;MLEAC=1;MLEAF=0.500;MQ=45.73;MQRankSum=-4.782;QD=3.84;ReadPosRankSum=-2.305;SOR=1.061	GT:AD:DP:GQ:PL	0/1:23,9:32:99:151,0,825
EU153401.1	45095	.	A	G	196.77	.	AC=1;AF=0.500;AN=2;BaseQRankSum=-1.427;ClippingRankSum=0.000;DP=47;ExcessHet=3.0103;FS=4.616;MLEAC=1;MLEAF=0.500;MQ=48.13;MQRankSum=-0.321;QD=4.58;ReadPosRankSum=-0.351;SOR=0.144	GT:AD:DP:GQ:PL	0/1:37,6:43:99:225,0,1899
EU153401.1	45127	.	A	AGGCTCCG	307.73	.	AC=1;AF=0.500;AN=2;BaseQRankSum=-2.784;ClippingRankSum=0.000;DP=36;ExcessHet=3.0103;FS=12.082;MLEAC=1;MLEAF=0.500;MQ=57.11;MQRankSum=-4.095;QD=8.79;ReadPosRankSum=0.056;SOR=1.447	GT:AD:DP:GQ:PL	0/1:25,10:35:99:345,0,1608
EU153401.1	45170	.	T	C	306.77	.	AC=1;AF=0.500;AN=2;BaseQRankSum=0.157;ClippingRankSum=0.000;DP=38;ExcessHet=3.0103;FS=3.393;MLEAC=1;MLEAF=0.500;MQ=53.11;MQRankSum=-4.702;QD=9.59;ReadPosRankSum=-0.839;SOR=1.148	GT:AD:DP:GQ:PL	0/1:21,11:32:99:335,0,804
EU153401.1	45439	.	C	A	916.77	.	AC=2;AF=1.00;AN=2;DP=22;ExcessHet=3.0103;FS=0.000;MLEAC=2;MLEAF=1.00;MQ=60.00;QD=30.37;SOR=1.329	GT:AD:DP:GQ:PL	1/1:0,22:22:66:945,66,0
EU153401.1	46292	.	CTT	C	475	.	AC=2;AF=1.00;AN=2;BaseQRankSum=0.000;ClippingRankSum=0.000;DP=24;ExcessHet=3.0103;FS=0.000;MLEAC=2;MLEAF=1.00;MQ=53.73;MQRankSum=4.131;QD=29.69;SOR=0.892	GT:AD:DP:GQ:PL	1/1:1,15:16:12:512,12,0
EU153401.1	46392	.	C	T	167.77	.	AC=1;AF=0.500;AN=2;BaseQRankSum=0.411;ClippingRankSum=0.000;DP=124;ExcessHet=3.0103;FS=24.374;MLEAC=1;MLEAF=0.500;MQ=39.12;MQRankSum=0.331;QD=1.68;ReadPosRankSum=0.941;SOR=4.423	GT:AD:DP:GQ:PL	0/1:88,12:100:99:196,0,3200
EU153401.1	46402	.	T	C	48.77	.	AC=1;AF=0.500;AN=2;BaseQRankSum=-0.394;ClippingRankSum=0.000;DP=93;ExcessHet=3.0103;FS=14.013;MLEAC=1;MLEAF=0.500;MQ=39.58;MQRankSum=0.109;QD=0.64;ReadPosRankSum=2.918;SOR=3.563	GT:AD:DP:GQ:PL	0/1:69,7:76:77:77,0,2913
EU153401.1	46410	.	C	T	72.77	.	AC=1;AF=0.500;AN=2;BaseQRankSum=-1.294;ClippingRankSum=0.000;DP=83;ExcessHet=3.0103;FS=14.017;MLEAC=1;MLEAF=0.500;MQ=40.64;MQRankSum=-0.110;QD=1.05;ReadPosRankSum=2.143;SOR=3.558	GT:AD:DP:GQ:PL	0/1:62,7:69:99:101,0,2607
EU153401.1	46413	.	C	T	540.77	.	AC=1;AF=0.500;AN=2;BaseQRankSum=1.279;ClippingRankSum=0.000;DP=76;ExcessHet=3.0103;FS=14.540;MLEAC=1;MLEAF=0.500;MQ=41.44;MQRankSum=6.125;QD=8.72;ReadPosRankSum=4.964;SOR=0.711	GT:AD:DP:GQ:PL	0/1:45,17:62:99:569,0,1498
EU153401.1	46417	.	G	GAGC	415.73	.	AC=1;AF=0.500;AN=2;BaseQRankSum=-0.972;ClippingRankSum=0.000;DP=66;ExcessHet=3.0103;FS=8.157;MLEAC=1;MLEAF=0.500;MQ=42.57;MQRankSum=-4.609;QD=12.23;ReadPosRankSum=-3.578;SOR=2.129	GT:AD:DP:GQ:PL	0/1:21,13:34:99:453,0,800
EU153401.1	46418	.	C	CCA	153.73	.	AC=1;AF=0.500;AN=2;BaseQRankSum=-0.040;ClippingRankSum=0.000;DP=46;ExcessHet=3.0103;FS=15.413;MLEAC=1;MLEAF=0.500;MQ=47.96;MQRankSum=-3.118;QD=4.80;ReadPosRankSum=-0.915;SOR=4.029	GT:AD:DP:GQ:PL	0/1:25,7:32:99:191,0,1932
EU153401.1	46419	.	A	T	311.77	.	AC=1;AF=0.500;AN=2;BaseQRankSum=0.548;ClippingRankSum=0.000;DP=43;ExcessHet=3.0103;FS=2.062;MLEAC=1;MLEAF=0.500;MQ=48.71;MQRankSum=-2.553;QD=10.75;ReadPosRankSum=-1.682;SOR=1.473	GT:AD:DP:GQ:PL	0/1:24,5:29:99:340,0,1147
EU153401.1	46420	.	C	T	139.73	.	AC=1;AF=0.500;AN=2;BaseQRankSum=-1.686;ClippingRankSum=0.000;DP=44;ExcessHet=3.0103;FS=12.942;MLEAC=1;MLEAF=0.500;MQ=48.29;MQRankSum=-3.902;QD=5.59;ReadPosRankSum=-1.915;SOR=3.909	GT:AD:DP:GQ:PL	0/1:19,6:25:99:177,0,1032
EU153401.1	46422	.	T	G	88.73	.	AC=1;AF=0.500;AN=2;BaseQRankSum=0.648;ClippingRankSum=0.000;DP=43;ExcessHet=3.0103;FS=0.000;MLEAC=1;MLEAF=0.500;MQ=48.46;MQRankSum=-2.177;QD=3.06;ReadPosRankSum=-1.204;SOR=1.061	GT:AD:DP:GQ:PL	0/1:25,4:29:99:126,0,1161
EU153401.1	46427	.	C	T	97.77	.	AC=1;AF=0.500;AN=2;BaseQRankSum=0.000;ClippingRankSum=0.000;DP=44;ExcessHet=3.0103;FS=13.627;MLEAC=1;MLEAF=0.500;MQ=47.86;MQRankSum=-2.468;QD=3.15;ReadPosRankSum=-0.941;SOR=3.599	GT:AD:DP:GQ:PL	0/1:26,5:31:99:126,0,1161
EU153401.1	46428	.	TC	T	43.73	.	AC=1;AF=0.500;AN=2;BaseQRankSum=0.539;ClippingRankSum=0.000;DP=45;ExcessHet=3.0103;FS=0.000;MLEAC=1;MLEAF=0.500;MQ=48.16;MQRankSum=-1.935;QD=1.37;ReadPosRankSum=-0.535;SOR=1.141	GT:AD:DP:GQ:PL	0/1:29,3:32:81:81,0,1206
EU153401.1	46434	.	T	C	103.77	.	AC=1;AF=0.500;AN=2;BaseQRankSum=-0.518;ClippingRankSum=0.000;DP=43;ExcessHet=3.0103;FS=13.752;MLEAC=1;MLEAF=0.500;MQ=47.54;MQRankSum=-2.381;QD=3.46;ReadPosRankSum=-2.202;SOR=3.597	GT:AD:DP:GQ:PL	0/1:25,5:30:99:132,0,1077
EU153401.1	46437	.	C	T	64.77	.	AC=1;AF=0.500;AN=2;BaseQRankSum=-0.486;ClippingRankSum=0.000;DP=41;ExcessHet=3.0103;FS=14.569;MLEAC=1;MLEAF=0.500;MQ=48.16;MQRankSum=-2.058;QD=2.31;ReadPosRankSum=-2.301;SOR=3.234	GT:AD:DP:GQ:PL	0/1:24,4:28:93:93,0,1038
EU153401.1	46441	.	C	CCG	13.91	.	AC=1;AF=0.500;AN=2;BaseQRankSum=0.595;ClippingRankSum=0.000;DP=40;ExcessHet=3.0103;FS=11.237;MLEAC=1;MLEAF=0.500;MQ=48.35;MQRankSum=-1.920;QD=0.52;ReadPosRankSum=-2.049;SOR=2.797	GT:AD:DP:GQ:PL	0/1:24,3:27:51:51,0,1041
EU153401.1	46443	.	GCA	G	13.91	.	AC=1;AF=0.500;AN=2;BaseQRankSum=0.521;ClippingRankSum=0.000;DP=39;ExcessHet=3.0103;FS=7.715;MLEAC=1;MLEAF=0.500;MQ=49.36;MQRankSum=-1.474;QD=0.54;ReadPosRankSum=-1.349;SOR=2.240	GT:AD:DP:GQ:PL	0/1:24,2:26:51:51,0,1041
EU153401.1	46601	.	A	G	422.77	.	AC=1;AF=0.500;AN=2;BaseQRankSum=0.000;ClippingRankSum=0.000;DP=41;ExcessHet=3.0103;FS=9.093;MLEAC=1;MLEAF=0.500;MQ=47.53;MQRankSum=3.094;QD=14.09;ReadPosRankSum=3.275;SOR=0.089	GT:AD:DP:GQ:PL	0/1:17,13:30:99:451,0,835
EU153401.1	46616	.	A	G	320.77	.	AC=1;AF=0.500;AN=2;BaseQRankSum=1.084;ClippingRankSum=0.000;DP=101;ExcessHet=3.0103;FS=2.938;MLEAC=1;MLEAF=0.500;MQ=43.82;MQRankSum=-0.227;QD=3.60;ReadPosRankSum=-0.960;SOR=1.355	GT:AD:DP:GQ:PL	0/1:73,16:89:99:349,0,2730
EU153401.1	46620	.	G	A	77.77	.	AC=1;AF=0.500;AN=2;BaseQRankSum=0.861;ClippingRankSum=0.000;DP=100;ExcessHet=3.0103;FS=1.677;MLEAC=1;MLEAF=0.500;MQ=44.52;MQRankSum=0.310;QD=0.87;ReadPosRankSum=2.505;SOR=1.224	GT:AD:DP:GQ:PL	0/1:80,9:89:99:106,0,3037
EU153401.1	46649	.	C	T	12.05	.	AC=1;AF=0.500;AN=2;BaseQRankSum=0.678;ClippingRankSum=0.000;DP=45;ExcessHet=3.0103;FS=6.575;MLEAC=1;MLEAF=0.500;MQ=47.18;MQRankSum=-0.965;QD=0.42;ReadPosRankSum=2.191;SOR=0.880	GT:AD:DP:GQ:PL	0/1:26,3:29:40:40,0,1158
EU153401.1	46650	.	A	G	17.84	.	AC=1;AF=0.500;AN=2;BaseQRankSum=0.777;ClippingRankSum=0.000;DP=34;ExcessHet=3.0103;FS=6.575;MLEAC=1;MLEAF=0.500;MQ=47.26;MQRankSum=-0.965;QD=0.62;ReadPosRankSum=2.411;SOR=0.880	GT:AD:DP:GQ:PL	0/1:26,3:29:46:46,0,1085
EU153401.1	46652	.	C	T	108.77	.	AC=1;AF=0.500;AN=2;BaseQRankSum=0.917;ClippingRankSum=0.000;DP=31;ExcessHet=3.0103;FS=2.366;MLEAC=1;MLEAF=0.500;MQ=47.45;MQRankSum=-1.338;QD=4.03;ReadPosRankSum=1.285;SOR=0.180	GT:AD:DP:GQ:PL	0/1:22,5:27:99:137,0,830
EU153401.1	46657	.	A	G	19.81	.	AC=1;AF=0.500;AN=2;BaseQRankSum=0.471;ClippingRankSum=0.000;DP=32;ExcessHet=3.0103;FS=8.081;MLEAC=1;MLEAF=0.500;MQ=48.10;MQRankSum=-1.252;QD=0.73;ReadPosRankSum=2.595;SOR=0.850	GT:AD:DP:GQ:PL	0/1:24,3:27:48:48,0,1083
EU153401.1	46678	.	C	T	16.86	.	AC=1;AF=0.500;AN=2;BaseQRankSum=0.856;ClippingRankSum=0.000;DP=37;ExcessHet=3.0103;FS=2.703;MLEAC=1;MLEAF=0.500;MQ=50.04;MQRankSum=-1.648;QD=0.56;ReadPosRankSum=0.763;SOR=0.927	GT:AD:DP:GQ:PL	0/1:27,3:30:45:45,0,1125
EU153401.1	46686	.	G	T	64.77	.	AC=1;AF=0.500;AN=2;BaseQRankSum=0.917;ClippingRankSum=0.000;DP=35;ExcessHet=3.0103;FS=2.716;MLEAC=1;MLEAF=0.500;MQ=50.57;MQRankSum=-1.721;QD=2.40;ReadPosRankSum=0.198;SOR=0.928	GT:AD:DP:GQ:PL	0/1:24,3:27:93:93,0,876
EU153401.1	46694	.	C	G	25.78	.	AC=1;AF=0.500;AN=2;BaseQRankSum=0.917;ClippingRankSum=0.000;DP=36;ExcessHet=3.0103;FS=6.058;MLEAC=1;MLEAF=0.500;MQ=50.61;MQRankSum=-2.354;QD=0.95;ReadPosRankSum=-0.357;SOR=2.546	GT:AD:DP:GQ:PL	0/1:24,3:27:54:54,0,958
EU153401.1	46698	.	G	A	25.78	.	AC=1;AF=0.500;AN=2;BaseQRankSum=0.853;ClippingRankSum=0.000;DP=37;ExcessHet=3.0103;FS=6.383;MLEAC=1;MLEAF=0.500;MQ=48.61;MQRankSum=-2.166;QD=1.03;ReadPosRankSum=-0.876;SOR=2.833	GT:AD:DP:GQ:PL	0/1:22,3:25:54:54,0,958
EU153401.1	46709	.	G	C	34.77	.	AC=1;AF=0.500;AN=2;BaseQRankSum=0.000;ClippingRankSum=0.000;DP=43;ExcessHet=3.0103;FS=6.214;MLEAC=1;MLEAF=0.500;MQ=49.06;MQRankSum=-2.525;QD=1.45;ReadPosRankSum=-1.979;SOR=2.670	GT:AD:DP:GQ:PL	0/1:21,3:24:63:63,0,873
EU153401.1	46710	.	T	C	34.77	.	AC=1;AF=0.500;AN=2;BaseQRankSum=0.000;ClippingRankSum=0.000;DP=44;ExcessHet=3.0103;FS=6.214;MLEAC=1;MLEAF=0.500;MQ=48.64;MQRankSum=-2.525;QD=1.45;ReadPosRankSum=-1.979;SOR=2.670	GT:AD:DP:GQ:PL	0/1:21,3:24:63:63,0,873
EU153401.1	46714	.	T	A	37.77	.	AC=1;AF=0.500;AN=2;BaseQRankSum=0.000;ClippingRankSum=0.000;DP=44;ExcessHet=3.0103;FS=6.160;MLEAC=1;MLEAF=0.500;MQ=47.95;MQRankSum=-3.334;QD=1.80;ReadPosRankSum=-3.341;SOR=2.636	GT:AD:DP:GQ:PL	0/1:18,3:21:66:66,0,831
EU153401.1	46731	.	A	C	43.77	.	AC=1;AF=0.500;AN=2;BaseQRankSum=0.712;ClippingRankSum=0.000;DP=66;ExcessHet=3.0103;FS=6.607;MLEAC=1;MLEAF=0.500;MQ=46.10;MQRankSum=-4.257;QD=2.19;ReadPosRankSum=-2.407;SOR=2.822	GT:AD:DP:GQ:PL	0/1:17,3:20:72:72,0,747
EU153401.1	46815	.	A	T	47.77	.	AC=1;AF=0.500;AN=2;BaseQRankSum=-0.835;ClippingRankSum=0.000;DP=69;ExcessHet=3.0103;FS=0.000;MLEAC=1;MLEAF=0.500;MQ=43.88;MQRankSum=3.092;QD=1.77;ReadPosRankSum=1.707;SOR=0.368	GT:AD:DP:GQ:PL	0/1:21,6:27:76:76,0,595
EU153401.1	47257	.	CA	C	59.73	.	AC=1;AF=0.500;AN=2;BaseQRankSum=0.380;ClippingRankSum=0.000;DP=95;ExcessHet=3.0103;FS=1.729;MLEAC=1;MLEAF=0.500;MQ=39.82;MQRankSum=4.360;QD=0.69;ReadPosRankSum=4.090;SOR=0.330	GT:AD:DP:GQ:PL	0/1:77,9:86:97:97,0,2678
EU153401.1	47386	.	C	A	123.77	.	AC=1;AF=0.500;AN=2;BaseQRankSum=0.000;ClippingRankSum=0.000;DP=10;ExcessHet=3.0103;FS=7.782;MLEAC=1;MLEAF=0.500;MQ=58.75;MQRankSum=0.000;QD=13.75;ReadPosRankSum=-1.242;SOR=0.027	GT:AD:DP:GQ:PL	0/1:5,4:9:99:152,0,197
EU153401.1	47977	.	C	T	612.77	.	AC=2;AF=1.00;AN=2;DP=18;ExcessHet=3.0103;FS=0.000;MLEAC=2;MLEAF=1.00;MQ=59.07;QD=33.55;SOR=1.061	GT:AD:DP:GQ:PL	1/1:0,17:17:51:641,51,0
EU153401.1	48112	.	A	C	558.77	.	AC=2;AF=1.00;AN=2;DP=16;ExcessHet=3.0103;FS=0.000;MLEAC=2;MLEAF=1.00;MQ=57.88;QD=28.73;SOR=0.976	GT:AD:DP:GQ:PL	1/1:0,14:14:42:587,42,0
EU153401.1	48265	.	G	T	463.77	.	AC=2;AF=1.00;AN=2;DP=11;ExcessHet=3.0103;FS=0.000;MLEAC=2;MLEAF=1.00;MQ=60.00;QD=26.68;SOR=0.859	GT:AD:DP:GQ:PL	1/1:0,11:11:33:492,33,0
EU153401.1	48485	.	T	C	160.77	.	AC=1;AF=0.500;AN=2;BaseQRankSum=1.038;ClippingRankSum=0.000;DP=41;ExcessHet=3.0103;FS=0.000;MLEAC=1;MLEAF=0.500;MQ=47.14;MQRankSum=-5.111;QD=4.73;ReadPosRankSum=-3.528;SOR=0.593	GT:AD:DP:GQ:PL	0/1:23,11:34:99:189,0,887
EU153401.1	48732	.	A	G	190.77	.	AC=1;AF=0.500;AN=2;BaseQRankSum=0.000;ClippingRankSum=0.000;DP=38;ExcessHet=3.0103;FS=0.000;MLEAC=1;MLEAF=0.500;MQ=46.06;MQRankSum=-1.908;QD=5.96;ReadPosRankSum=2.015;SOR=0.853	GT:AD:DP:GQ:PL	0/1:25,7:32:99:219,0,997
EU153401.1	48735	.	G	A	187.77	.	AC=1;AF=0.500;AN=2;BaseQRankSum=0.000;ClippingRankSum=0.000;DP=37;ExcessHet=3.0103;FS=0.000;MLEAC=1;MLEAF=0.500;MQ=47.38;MQRankSum=-2.438;QD=6.06;ReadPosRankSum=2.279;SOR=0.765	GT:AD:DP:GQ:PL	0/1:24,7:31:99:216,0,1039
EU153401.1	48742	.	A	C	115.77	.	AC=1;AF=0.500;AN=2;BaseQRankSum=0.775;ClippingRankSum=0.000;DP=21;ExcessHet=3.0103;FS=2.218;MLEAC=1;MLEAF=0.500;MQ=50.41;MQRankSum=-3.866;QD=6.81;ReadPosRankSum=0.581;SOR=1.508	GT:AD:DP:GQ:PL	0/1:12,5:17:99:144,0,905
EU153401.1	48746	.	GT	G	82.73	.	AC=1;AF=0.500;AN=2;BaseQRankSum=0.000;ClippingRankSum=0.000;DP=19;ExcessHet=3.0103;FS=10.620;MLEAC=1;MLEAF=0.500;MQ=51.97;MQRankSum=-2.144;QD=4.35;ReadPosRankSum=-0.426;SOR=3.238	GT:AD:DP:GQ:PL	0/1:15,4:19:99:120,0,660
EU153401.1	48749	.	T	C	91.77	.	AC=1;AF=0.500;AN=2;BaseQRankSum=0.000;ClippingRankSum=0.000;DP=19;ExcessHet=3.0103;FS=10.620;MLEAC=1;MLEAF=0.500;MQ=51.97;MQRankSum=-2.144;QD=4.83;SOR=3.238	GT:AD:DP:GQ:PL	0/1:15,4:19:99:120,0,660
EU153401.1	48750	.	A	G	46.77	.	AC=1;AF=0.500;AN=2;BaseQRankSum=0.000;ClippingRankSum=0.000;DP=20;ExcessHet=3.0103;FS=11.326;MLEAC=1;MLEAF=0.500;MQ=52.40;MQRankSum=-2.989;QD=2.34;ReadPosRankSum=1.749;SOR=2.794	GT:AD:DP:GQ:PL	0/1:17,3:20:75:75,0,705
EU153401.1	48753	.	G	A	226.77	.	AC=1;AF=0.500;AN=2;BaseQRankSum=0.000;ClippingRankSum=0.000;DP=20;ExcessHet=3.0103;FS=0.000;MLEAC=1;MLEAF=0.500;MQ=52.40;MQRankSum=-4.195;QD=11.34;ReadPosRankSum=1.588;SOR=0.787	GT:AD:DP:GQ:PL	0/1:13,7:20:99:255,0,525
EU153401.1	48758	.	C	A	94.77	.	AC=1;AF=0.500;AN=2;BaseQRankSum=0.668;ClippingRankSum=0.000;DP=20;ExcessHet=3.0103;FS=10.386;MLEAC=1;MLEAF=0.500;MQ=52.40;MQRankSum=-3.164;QD=5.26;ReadPosRankSum=0.851;SOR=3.243	GT:AD:DP:GQ:PL	0/1:14,4:18:99:123,0,618
EU153401.1	48766	.	T	C	94.77	.	AC=1;AF=0.500;AN=2;BaseQRankSum=0.645;ClippingRankSum=0.000;DP=19;ExcessHet=3.0103;FS=10.620;MLEAC=1;MLEAF=0.500;MQ=51.97;MQRankSum=-2.144;QD=4.99;ReadPosRankSum=1.052;SOR=3.238	GT:AD:DP:GQ:PL	0/1:15,4:19:99:123,0,618
EU153401.1	48767	.	A	G	49.77	.	AC=1;AF=0.500;AN=2;BaseQRankSum=0.577;ClippingRankSum=0.000;DP=19;ExcessHet=3.0103;FS=10.620;MLEAC=1;MLEAF=0.500;MQ=51.97;MQRankSum=-2.915;QD=2.62;ReadPosRankSum=2.244;SOR=2.798	GT:AD:DP:GQ:PL	0/1:16,3:19:78:78,0,663
EU153401.1	48768	.	A	T	394.77	.	AC=1;AF=0.500;AN=2;BaseQRankSum=0.000;ClippingRankSum=0.000;DP=19;ExcessHet=3.0103;FS=0.000;MLEAC=1;MLEAF=0.500;MQ=51.97;MQRankSum=-4.064;QD=20.78;ReadPosRankSum=2.670;SOR=0.941	GT:AD:DP:GQ:PL	0/1:12,7:19:99:423,0,513
EU153401.1	48769	.	C	T	166.77	.	AC=1;AF=0.500;AN=2;BaseQRankSum=0.471;ClippingRankSum=0.000;DP=19;ExcessHet=3.0103;FS=3.245;MLEAC=1;MLEAF=0.500;MQ=51.97;MQRankSum=-1.587;QD=8.78;ReadPosRankSum=0.092;SOR=1.541	GT:AD:DP:GQ:PL	0/1:18,1:19:99:195,0,780
EU153401.1	48777	.	A	G	40.77	.	AC=1;AF=0.500;AN=2;BaseQRankSum=0.692;ClippingRankSum=0.000;DP=26;ExcessHet=3.0103;FS=9.997;MLEAC=1;MLEAF=0.500;MQ=47.97;MQRankSum=-0.647;QD=1.57;ReadPosRankSum=2.608;SOR=3.247	GT:AD:DP:GQ:PL	0/1:22,4:26:69:69,0,1374
EU153401.1	48782	.	A	G	275.77	.	AC=1;AF=0.500;AN=2;BaseQRankSum=0.591;ClippingRankSum=0.000;DP=40;ExcessHet=3.0103;FS=1.541;MLEAC=1;MLEAF=0.500;MQ=48.48;MQRankSum=-4.102;QD=7.45;ReadPosRankSum=0.501;SOR=1.091	GT:AD:DP:GQ:PL	0/1:29,8:37:99:304,0,1835
EU153401.1	48792	.	G	A	1057.73	.	AC=1;AF=0.500;AN=2;BaseQRankSum=0.129;ClippingRankSum=0.000;DP=144;ExcessHet=3.0103;FS=0.793;MLEAC=1;MLEAF=0.500;MQ=43.25;MQRankSum=-6.129;QD=8.01;ReadPosRankSum=0.113;SOR=0.542	GT:AD:DP:GQ:PL	0/1:96,36:132:99:1095,0,3583
EU153401.1	48836	.	A	C	47.77	.	AC=1;AF=0.500;AN=2;BaseQRankSum=0.579;ClippingRankSum=0.000;DP=68;ExcessHet=3.0103;FS=5.200;MLEAC=1;MLEAF=0.500;MQ=41.68;MQRankSum=-1.302;QD=1.14;ReadPosRankSum=0.669;SOR=2.509	GT:AD:DP:GQ:PL	0/1:37,5:42:76:76,0,1474
EU153401.1	49418	.	CAG	C	306.73	.	AC=1;AF=0.500;AN=2;BaseQRankSum=1.669;ClippingRankSum=0.000;DP=81;ExcessHet=3.0103;FS=11.414;MLEAC=1;MLEAF=0.500;MQ=38.62;MQRankSum=4.580;QD=7.86;ReadPosRankSum=4.787;SOR=1.686	GT:AD:DP:GQ:PL	0/1:28,11:39:99:344,0,1089
EU153401.1	49432	.	A	G	519.77	.	AC=1;AF=0.500;AN=2;BaseQRankSum=0.055;ClippingRankSum=0.000;DP=103;ExcessHet=3.0103;FS=12.267;MLEAC=1;MLEAF=0.500;MQ=37.46;MQRankSum=-1.521;QD=8.52;ReadPosRankSum=-0.555;SOR=2.200	GT:AD:DP:GQ:PL	0/1:40,21:61:99:548,0,1504
EU153401.1	49438	.	T	C	2060.77	.	AC=1;AF=0.500;AN=2;BaseQRankSum=1.258;ClippingRankSum=0.000;DP=132;ExcessHet=3.0103;FS=13.091;MLEAC=1;MLEAF=0.500;MQ=36.80;MQRankSum=-4.342;QD=26.09;ReadPosRankSum=-1.610;SOR=1.629	GT:AD:DP:GQ:PL	0/1:25,54:79:99:2089,0,1052
EU153401.1	49451	.	G	A	2442.77	.	AC=1;AF=0.500;AN=2;BaseQRankSum=1.559;ClippingRankSum=0.000;DP=168;ExcessHet=3.0103;FS=0.000;MLEAC=1;MLEAF=0.500;MQ=35.63;MQRankSum=-3.938;QD=22.83;ReadPosRankSum=-0.577;SOR=0.786	GT:AD:DP:GQ:PL	0/1:38,69:107:99:2471,0,1486
EU153401.1	50055	.	TA	T	1174.73	.	AC=1;AF=0.500;AN=2;BaseQRankSum=1.830;ClippingRankSum=0.000;DP=107;ExcessHet=3.0103;FS=8.928;MLEAC=1;MLEAF=0.500;MQ=41.38;MQRankSum=-6.767;QD=16.55;ReadPosRankSum=-4.070;SOR=1.802	GT:AD:DP:GQ:PL	0/1:33,38:71:99:1212,0,1671
EU153401.1	50074	.	C	A	1095.77	.	AC=1;AF=0.500;AN=2;BaseQRankSum=1.255;ClippingRankSum=0.000;DP=105;ExcessHet=3.0103;FS=4.132;MLEAC=1;MLEAF=0.500;MQ=42.06;MQRankSum=-7.050;QD=11.30;ReadPosRankSum=4.223;SOR=1.147	GT:AD:DP:GQ:PL	0/1:56,41:97:99:1124,0,2411
EU153401.1	50221	.	T	C	893.77	.	AC=1;AF=0.500;AN=2;BaseQRankSum=-2.924;ClippingRankSum=0.000;DP=96;ExcessHet=3.0103;FS=7.898;MLEAC=1;MLEAF=0.500;MQ=46.42;MQRankSum=5.352;QD=15.15;ReadPosRankSum=5.198;SOR=0.161	GT:AD:DP:GQ:PL	0/1:31,28:59:99:922,0,952
EU153401.1	51250	.	T	C	363.77	.	AC=1;AF=0.500;AN=2;BaseQRankSum=-0.489;ClippingRankSum=0.000;DP=20;ExcessHet=3.0103;FS=0.000;MLEAC=1;MLEAF=0.500;MQ=60.00;MQRankSum=0.000;QD=18.19;ReadPosRankSum=-0.610;SOR=0.976	GT:AD:DP:GQ:PL	0/1:9,11:20:99:392,0,327
EU153401.1	52463	.	G	T	1010.77	.	AC=2;AF=1.00;AN=2;DP=25;ExcessHet=3.0103;FS=0.000;MLEAC=2;MLEAF=1.00;MQ=60.00;QD=26.81;SOR=0.770	GT:AD:DP:GQ:PL	1/1:0,25:25:75:1039,75,0
EU153401.1	52534	.	A	C	1098.77	.	AC=2;AF=1.00;AN=2;DP=30;ExcessHet=3.0103;FS=0.000;MLEAC=2;MLEAF=1.00;MQ=59.00;QD=28.53;SOR=0.997	GT:AD:DP:GQ:PL	1/1:0,28:28:84:1127,84,0
EU153401.1	52589	.	T	C	1227.77	.	AC=2;AF=1.00;AN=2;DP=29;ExcessHet=3.0103;FS=0.000;MLEAC=2;MLEAF=1.00;MQ=60.00;QD=33.61;SOR=1.071	GT:AD:DP:GQ:PL	1/1:0,29:29:87:1256,87,0
EU153401.1	52607	.	C	CT	1111.73	.	AC=2;AF=1.00;AN=2;DP=25;ExcessHet=3.0103;FS=0.000;MLEAC=2;MLEAF=1.00;MQ=60.00;QD=29.59;SOR=0.941	GT:AD:DP:GQ:PL	1/1:0,25:25:78:1149,78,0
EU153401.1	52609	.	G	GTTCTCTTACCT	1177.73	.	AC=2;AF=1.00;AN=2;DP=25;ExcessHet=3.0103;FS=0.000;MLEAC=2;MLEAF=1.00;MQ=60.00;QD=30.83;SOR=0.941	GT:AD:DP:GQ:PL	1/1:0,25:25:81:1215,81,0
EU153401.1	52611	.	G	A	1186.77	.	AC=2;AF=1.00;AN=2;DP=24;ExcessHet=3.0103;FS=0.000;MLEAC=2;MLEAF=1.00;MQ=60.00;QD=31.37;SOR=0.693	GT:AD:DP:GQ:PL	1/1:0,24:24:81:1215,81,0
EU153401.1	53044	.	A	ATACACGGTTGACCCAAATATTGGAGTTATGAGTCACTGACTTTAAGAACATTGTGATTATTAATGT	22.75	.	AC=1;AF=0.500;AN=2;BaseQRankSum=0.493;ClippingRankSum=0.000;DP=10;ExcessHet=3.0103;FS=0.000;MLEAC=1;MLEAF=0.500;MQ=60.00;MQRankSum=0.000;QD=2.28;ReadPosRankSum=-2.287;SOR=1.609	GT:AD:DP:GQ:PL	0/1:8,2:10:60:60,0,3874
EU153401.1	53525	.	A	G	11.12	.	AC=1;AF=0.500;AN=2;BaseQRankSum=0.855;ClippingRankSum=0.000;DP=25;ExcessHet=3.0103;FS=6.358;MLEAC=1;MLEAF=0.500;MQ=52.36;MQRankSum=-1.703;QD=0.44;ReadPosRankSum=-0.461;SOR=0.884	GT:AD:DP:GQ:PL	0/1:22,3:25:39:39,0,1209
EU153401.1	53644	.	CAT	C	31.73	.	AC=1;AF=0.500;AN=2;BaseQRankSum=0.672;ClippingRankSum=0.000;DP=23;ExcessHet=3.0103;FS=2.817;MLEAC=1;MLEAF=0.500;MQ=53.92;MQRankSum=-0.722;QD=1.44;ReadPosRankSum=-0.112;SOR=1.954	GT:AD:DP:GQ:PL	0/1:19,3:22:69:69,0,777
EU153401.1	54047	.	T	A	105.77	.	AC=1;AF=0.500;AN=2;BaseQRankSum=0.780;ClippingRankSum=0.000;DP=105;ExcessHet=3.0103;FS=5.317;MLEAC=1;MLEAF=0.500;MQ=34.86;MQRankSum=3.254;QD=1.07;ReadPosRankSum=1.059;SOR=0.198	GT:AD:DP:GQ:PL	0/1:89,10:99:99:134,0,2774
EU153401.1	54208	.	CA	C	114.06	.	AC=1;AF=0.500;AN=2;BaseQRankSum=0.365;ClippingRankSum=0.000;DP=49;ExcessHet=3.0103;FS=2.632;MLEAC=1;MLEAF=0.500;MQ=42.42;MQRankSum=1.097;QD=8.15;ReadPosRankSum=1.184;SOR=0.991	GT:AD:DP:GQ:PL	0/1:3,11:14:19:151,0,19
EU153401.1	54497	.	C	T	105.77	.	AC=1;AF=0.500;AN=2;BaseQRankSum=0.692;ClippingRankSum=0.000;DP=33;ExcessHet=3.0103;FS=4.257;MLEAC=1;MLEAF=0.500;MQ=48.84;MQRankSum=-2.405;QD=3.21;ReadPosRankSum=1.238;SOR=0.184	GT:AD:DP:GQ:PL	0/1:27,6:33:99:134,0,1372
EU153401.1	54520	.	C	T	272.77	.	AC=1;AF=0.500;AN=2;BaseQRankSum=-1.327;ClippingRankSum=0.000;DP=179;ExcessHet=3.0103;FS=8.225;MLEAC=1;MLEAF=0.500;MQ=36.00;MQRankSum=-0.081;QD=1.59;ReadPosRankSum=2.011;SOR=1.641	GT:AD:DP:GQ:PL	0/1:149,23:172:99:301,0,5276
EU153401.1	54575	.	T	C	243.73	.	AC=1;AF=0.500;AN=2;BaseQRankSum=0.552;ClippingRankSum=0.000;DP=113;ExcessHet=3.0103;FS=6.492;MLEAC=1;MLEAF=0.500;MQ=35.67;MQRankSum=1.069;QD=3.01;ReadPosRankSum=-3.615;SOR=0.199	GT:AD:DP:GQ:PL	0/1:66,15:81:99:281,0,2466
EU153401.1	54579	.	G	C	367.77	.	AC=1;AF=0.500;AN=2;BaseQRankSum=1.778;ClippingRankSum=0.000;DP=85;ExcessHet=3.0103;FS=0.000;MLEAC=1;MLEAF=0.500;MQ=37.86;MQRankSum=1.412;QD=5.93;ReadPosRankSum=-0.669;SOR=0.889	GT:AD:DP:GQ:PL	0/1:51,11:62:99:396,0,2165
EU153401.1	54589	.	T	C	19.81	.	AC=1;AF=0.500;AN=2;BaseQRankSum=0.000;ClippingRankSum=0.000;DP=36;ExcessHet=3.0103;FS=2.086;MLEAC=1;MLEAF=0.500;MQ=44.44;MQRankSum=-1.243;QD=0.99;ReadPosRankSum=2.604;SOR=1.270	GT:AD:DP:GQ:PL	0/1:16,4:20:48:48,0,1668
EU153401.1	54591	.	T	TCC	85.73	.	AC=1;AF=0.500;AN=2;BaseQRankSum=1.222;ClippingRankSum=0.000;DP=33;ExcessHet=3.0103;FS=2.447;MLEAC=1;MLEAF=0.500;MQ=46.01;MQRankSum=-2.597;QD=5.72;ReadPosRankSum=2.025;SOR=1.555	GT:AD:DP:GQ:PL	0/1:11,4:15:99:123,0,610
EU153401.1	54610	.	T	C	203.77	.	AC=1;AF=0.500;AN=2;BaseQRankSum=-0.229;ClippingRankSum=0.000;DP=45;ExcessHet=3.0103;FS=2.112;MLEAC=1;MLEAF=0.500;MQ=43.99;MQRankSum=-0.789;QD=5.99;ReadPosRankSum=0.536;SOR=0.241	GT:AD:DP:GQ:PL	0/1:27,7:34:99:232,0,987
EU153401.1	55057	.	A	G	70.73	.	AC=1;AF=0.500;AN=2;BaseQRankSum=0.000;ClippingRankSum=0.000;DP=49;ExcessHet=3.0103;FS=2.000;MLEAC=1;MLEAF=0.500;MQ=42.28;MQRankSum=-1.229;QD=1.81;ReadPosRankSum=0.934;SOR=1.609	GT:AD:DP:GQ:PL	0/1:34,5:39:99:108,0,1395
EU153401.1	55070	.	C	G	63.73	.	AC=1;AF=0.500;AN=2;BaseQRankSum=0.000;ClippingRankSum=0.000;DP=33;ExcessHet=3.0103;FS=4.876;MLEAC=1;MLEAF=0.500;MQ=45.61;MQRankSum=-3.038;QD=3.03;ReadPosRankSum=-0.620;SOR=0.707	GT:AD:DP:GQ:PL	0/1:16,5:21:99:101,0,650
EU153401.1	55077	.	A	G	151.77	.	AC=1;AF=0.500;AN=2;BaseQRankSum=0.000;ClippingRankSum=0.000;DP=36;ExcessHet=3.0103;FS=7.343;MLEAC=1;MLEAF=0.500;MQ=45.03;MQRankSum=-3.317;QD=5.06;ReadPosRankSum=-0.857;SOR=1.118	GT:AD:DP:GQ:PL	0/1:24,6:30:99:180,0,931
EU153401.1	56152	.	A	G	1107.77	.	AC=1;AF=0.500;AN=2;BaseQRankSum=1.802;ClippingRankSum=0.000;DP=84;ExcessHet=3.0103;FS=31.325;MLEAC=1;MLEAF=0.500;MQ=45.98;MQRankSum=-6.072;QD=20.14;ReadPosRankSum=0.816;SOR=5.455	GT:AD:DP:GQ:PL	0/1:27,28:55:99:1136,0,1280
EU153401.1	56153	.	C	T	1182.77	.	AC=1;AF=0.500;AN=2;BaseQRankSum=1.232;ClippingRankSum=0.000;DP=85;ExcessHet=3.0103;FS=23.823;MLEAC=1;MLEAF=0.500;MQ=45.80;MQRankSum=-6.138;QD=20.75;ReadPosRankSum=-0.223;SOR=4.148	GT:AD:DP:GQ:PL	0/1:27,30:57:99:1211,0,1400
EU153401.1	56155	.	G	A	1594.77	.	AC=1;AF=0.500;AN=2;BaseQRankSum=1.556;ClippingRankSum=0.000;DP=88;ExcessHet=3.0103;FS=23.035;MLEAC=1;MLEAF=0.500;MQ=45.44;MQRankSum=-4.849;QD=26.14;ReadPosRankSum=1.034;SOR=3.611	GT:AD:DP:GQ:PL	0/1:30,31:61:99:1623,0,2373
EU153401.1	56157	.	G	T	1862.77	.	AC=1;AF=0.500;AN=2;BaseQRankSum=-0.045;ClippingRankSum=0.000;DP=134;ExcessHet=3.0103;FS=18.697;MLEAC=1;MLEAF=0.500;MQ=45.98;MQRankSum=-4.315;QD=17.74;ReadPosRankSum=3.199;SOR=2.625	GT:AD:DP:GQ:PL	0/1:53,52:105:99:1891,0,1915
EU153401.1	56199	.	G	A	109.77	.	AC=1;AF=0.500;AN=2;BaseQRankSum=1.014;ClippingRankSum=0.000;DP=87;ExcessHet=3.0103;FS=0.000;MLEAC=1;MLEAF=0.500;MQ=43.04;MQRankSum=-0.815;QD=3.79;ReadPosRankSum=-0.509;SOR=1.012	GT:AD:DP:GQ:PL	0/1:24,5:29:99:138,0,969
EU153401.1	56201	.	G	A	97.77	.	AC=1;AF=0.500;AN=2;BaseQRankSum=1.014;ClippingRankSum=0.000;DP=83;ExcessHet=3.0103;FS=0.000;MLEAC=1;MLEAF=0.500;MQ=43.72;MQRankSum=-0.815;QD=3.37;ReadPosRankSum=-1.571;SOR=1.012	GT:AD:DP:GQ:PL	0/1:24,5:29:99:126,0,1137
EU153401.1	56203	.	G	A	97.77	.	AC=1;AF=0.500;AN=2;BaseQRankSum=0.971;ClippingRankSum=0.000;DP=80;ExcessHet=3.0103;FS=0.000;MLEAC=1;MLEAF=0.500;MQ=43.18;MQRankSum=-0.315;QD=3.15;ReadPosRankSum=-0.520;SOR=0.693	GT:AD:DP:GQ:PL	0/1:26,5:31:99:126,0,1137
EU153401.1	56204	.	T	C	100.77	.	AC=1;AF=0.500;AN=2;BaseQRankSum=0.971;ClippingRankSum=0.000;DP=75;ExcessHet=3.0103;FS=0.000;MLEAC=1;MLEAF=0.500;MQ=43.73;MQRankSum=-0.315;QD=3.25;ReadPosRankSum=-0.520;SOR=0.693	GT:AD:DP:GQ:PL	0/1:26,5:31:99:129,0,1098
EU153401.1	56212	.	T	C	192.77	.	AC=1;AF=0.500;AN=2;BaseQRankSum=-0.437;ClippingRankSum=0.000;DP=71;ExcessHet=3.0103;FS=1.662;MLEAC=1;MLEAF=0.500;MQ=44.74;MQRankSum=-1.471;QD=5.35;ReadPosRankSum=-1.491;SOR=1.230	GT:AD:DP:GQ:PL	0/1:28,8:36:99:221,0,1047
EU153401.1	56220	.	A	T	82.77	.	AC=1;AF=0.500;AN=2;BaseQRankSum=0.896;ClippingRankSum=0.000;DP=66;ExcessHet=3.0103;FS=2.007;MLEAC=1;MLEAF=0.500;MQ=44.93;MQRankSum=0.315;QD=2.36;ReadPosRankSum=-1.635;SOR=1.368	GT:AD:DP:GQ:PL	0/1:30,5:35:99:111,0,1348
EU153401.1	56228	.	T	A	13.95	.	AC=1;AF=0.500;AN=2;BaseQRankSum=0.634;ClippingRankSum=0.000;DP=55;ExcessHet=3.0103;FS=2.980;MLEAC=1;MLEAF=0.500;MQ=46.37;MQRankSum=-1.521;QD=0.46;ReadPosRankSum=-2.044;SOR=1.835	GT:AD:DP:GQ:PL	0/1:28,2:30:42:42,0,1144
EU153401.1	57200	.	C	T	11.12	.	AC=1;AF=0.500;AN=2;BaseQRankSum=0.748;ClippingRankSum=0.000;DP=62;ExcessHet=3.0103;FS=11.066;MLEAC=1;MLEAF=0.500;MQ=42.46;MQRankSum=-1.568;QD=0.29;ReadPosRankSum=0.998;SOR=1.420	GT:AD:DP:GQ:PL	0/1:35,4:39:39:39,0,2112
EU153401.1	57378	.	G	C	76.77	.	AC=1;AF=0.500;AN=2;BaseQRankSum=1.485;ClippingRankSum=0.000;DP=96;ExcessHet=3.0103;FS=6.924;MLEAC=1;MLEAF=0.500;MQ=38.51;MQRankSum=-1.398;QD=0.95;ReadPosRankSum=2.099;SOR=1.122	GT:AD:DP:GQ:PL	0/1:70,11:81:99:105,0,2060
EU153401.1	57421	.	G	C	274.77	.	AC=1;AF=0.500;AN=2;BaseQRankSum=1.448;ClippingRankSum=0.000;DP=56;ExcessHet=3.0103;FS=10.121;MLEAC=1;MLEAF=0.500;MQ=49.10;MQRankSum=-0.116;QD=5.61;ReadPosRankSum=1.246;SOR=2.849	GT:AD:DP:GQ:PL	0/1:39,10:49:99:303,0,1530
EU153401.1	57430	.	C	T	298.77	.	AC=1;AF=0.500;AN=2;BaseQRankSum=1.232;ClippingRankSum=0.000;DP=40;ExcessHet=3.0103;FS=13.682;MLEAC=1;MLEAF=0.500;MQ=52.18;MQRankSum=-0.974;QD=7.47;ReadPosRankSum=-0.853;SOR=3.532	GT:AD:DP:GQ:PL	0/1:30,10:40:99:327,0,1289
EU153401.1	57437	.	C	T	330.77	.	AC=1;AF=0.500;AN=2;BaseQRankSum=0.729;ClippingRankSum=0.000;DP=21;ExcessHet=3.0103;FS=0.000;MLEAC=1;MLEAF=0.500;MQ=55.94;MQRankSum=-1.216;QD=15.75;ReadPosRankSum=-1.406;SOR=1.329	GT:AD:DP:GQ:PL	0/1:20,1:21:99:359,0,828
EU153401.1	57616	.	CT	C	449.37	.	AC=2;AF=1.00;AN=2;BaseQRankSum=1.803;ClippingRankSum=0.000;DP=16;ExcessHet=3.0103;FS=0.000;MLEAC=2;MLEAF=1.00;MQ=57.60;MQRankSum=4.009;QD=29.96;ReadPosRankSum=1.511;SOR=0.223	GT:AD:DP:GQ:PL	1/1:1,14:15:8:486,8,0
EU153401.1	57675	.	T	G	30.77	.	AC=1;AF=0.500;AN=2;BaseQRankSum=-1.549;ClippingRankSum=0.000;DP=24;ExcessHet=3.0103;FS=2.430;MLEAC=1;MLEAF=0.500;MQ=53.76;MQRankSum=-1.563;QD=1.40;ReadPosRankSum=2.013;SOR=1.034	GT:AD:DP:GQ:PL	0/1:19,3:22:59:59,0,662
EU153401.1	57749	.	C	T	229.77	.	AC=1;AF=0.500;AN=2;BaseQRankSum=-1.168;ClippingRankSum=0.000;DP=27;ExcessHet=3.0103;FS=0.000;MLEAC=1;MLEAF=0.500;MQ=49.14;MQRankSum=-3.080;QD=8.84;ReadPosRankSum=-1.514;SOR=0.811	GT:AD:DP:GQ:PL	0/1:17,9:26:99:258,0,662
EU153401.1	57758	.	G	A	130.77	.	AC=1;AF=0.500;AN=2;BaseQRankSum=0.000;ClippingRankSum=0.000;DP=21;ExcessHet=3.0103;FS=2.199;MLEAC=1;MLEAF=0.500;MQ=50.64;MQRankSum=-3.382;QD=6.54;ReadPosRankSum=0.088;SOR=1.781	GT:AD:DP:GQ:PL	0/1:15,5:20:99:159,0,679
EU153401.1	57762	.	A	G	127.77	.	AC=1;AF=0.500;AN=2;BaseQRankSum=0.632;ClippingRankSum=0.000;DP=24;ExcessHet=3.0103;FS=2.143;MLEAC=1;MLEAF=0.500;MQ=48.39;MQRankSum=-2.760;QD=5.56;ReadPosRankSum=0.485;SOR=1.646	GT:AD:DP:GQ:PL	0/1:18,5:23:99:156,0,702
EU153401.1	58304	.	G	A	45.77	.	AC=1;AF=0.500;AN=2;BaseQRankSum=0.920;ClippingRankSum=0.000;DP=70;ExcessHet=3.0103;FS=5.919;MLEAC=1;MLEAF=0.500;MQ=41.58;MQRankSum=-2.714;QD=0.67;ReadPosRankSum=1.098;SOR=1.884	GT:AD:DP:GQ:PL	0/1:59,9:68:74:74,0,1980
EU153401.1	58371	.	G	A	26.78	.	AC=1;AF=0.500;AN=2;BaseQRankSum=1.134;ClippingRankSum=0.000;DP=99;ExcessHet=3.0103;FS=2.764;MLEAC=1;MLEAF=0.500;MQ=41.15;MQRankSum=-1.473;QD=1.03;ReadPosRankSum=-1.047;SOR=1.802	GT:AD:DP:GQ:PL	0/1:23,3:26:55:55,0,758
EU153401.1	58517	.	C	T	178.77	.	AC=1;AF=0.500;AN=2;BaseQRankSum=1.297;ClippingRankSum=0.000;DP=46;ExcessHet=3.0103;FS=10.372;MLEAC=1;MLEAF=0.500;MQ=47.48;MQRankSum=-2.456;QD=4.97;ReadPosRankSum=0.600;SOR=2.559	GT:AD:DP:GQ:PL	0/1:29,7:36:99:207,0,1159
EU153401.1	58519	.	A	T	97.73	.	AC=1;AF=0.500;AN=2;BaseQRankSum=0.612;ClippingRankSum=0.000;DP=43;ExcessHet=3.0103;FS=4.645;MLEAC=1;MLEAF=0.500;MQ=48.93;MQRankSum=-3.336;QD=3.37;ReadPosRankSum=0.289;SOR=1.981	GT:AD:DP:GQ:PL	0/1:24,5:29:99:135,0,1016
EU153401.1	58520	.	G	A	61.77	.	AC=1;AF=0.500;AN=2;BaseQRankSum=1.531;ClippingRankSum=0.000;DP=43;ExcessHet=3.0103;FS=1.996;MLEAC=1;MLEAF=0.500;MQ=48.93;MQRankSum=-3.200;QD=2.06;ReadPosRankSum=0.733;SOR=1.179	GT:AD:DP:GQ:PL	0/1:26,4:30:90:90,0,1080
EU153401.1	58524	.	G	C	232.77	.	AC=1;AF=0.500;AN=2;BaseQRankSum=1.112;ClippingRankSum=0.000;DP=44;ExcessHet=3.0103;FS=3.873;MLEAC=1;MLEAF=0.500;MQ=48.56;MQRankSum=-4.533;QD=8.03;ReadPosRankSum=2.042;SOR=1.609	GT:AD:DP:GQ:PL	0/1:22,7:29:99:261,0,1019
EU153401.1	58528	.	G	A	220.77	.	AC=1;AF=0.500;AN=2;BaseQRankSum=1.263;ClippingRankSum=0.000;DP=48;ExcessHet=3.0103;FS=9.393;MLEAC=1;MLEAF=0.500;MQ=47.79;MQRankSum=-3.084;QD=6.13;ReadPosRankSum=1.448;SOR=2.584	GT:AD:DP:GQ:PL	0/1:28,8:36:99:249,0,1194
EU153401.1	58532	.	G	T	136.77	.	AC=1;AF=0.500;AN=2;BaseQRankSum=1.180;ClippingRankSum=0.000;DP=48;ExcessHet=3.0103;FS=4.430;MLEAC=1;MLEAF=0.500;MQ=48.05;MQRankSum=-3.792;QD=4.27;ReadPosRankSum=2.104;SOR=2.049	GT:AD:DP:GQ:PL	0/1:26,6:32:99:165,0,1179
EU153401.1	58533	.	G	A	28.77	.	AC=1;AF=0.500;AN=2;BaseQRankSum=1.477;ClippingRankSum=0.000;DP=49;ExcessHet=3.0103;FS=1.988;MLEAC=1;MLEAF=0.500;MQ=47.73;MQRankSum=-2.140;QD=0.78;ReadPosRankSum=1.934;SOR=1.179	GT:AD:DP:GQ:PL	0/1:33,4:37:57:57,0,1542
EU153401.1	58537	.	A	C	768.77	.	AC=1;AF=0.500;AN=2;BaseQRankSum=0.554;ClippingRankSum=0.000;DP=57;ExcessHet=3.0103;FS=12.627;MLEAC=1;MLEAF=0.500;MQ=45.57;MQRankSum=-5.512;QD=17.88;ReadPosRankSum=-1.634;SOR=2.636	GT:AD:DP:GQ:PL	0/1:22,21:43:99:797,0,689
EU153401.1	58540	.	A	G	217.77	.	AC=1;AF=0.500;AN=2;BaseQRankSum=0.589;ClippingRankSum=0.000;DP=66;ExcessHet=3.0103;FS=13.683;MLEAC=1;MLEAF=0.500;MQ=43.79;MQRankSum=-2.645;QD=4.27;ReadPosRankSum=-2.814;SOR=3.705	GT:AD:DP:GQ:PL	0/1:42,9:51:99:246,0,1717
EU153401.1	58552	.	A	G	1226.77	.	AC=1;AF=0.500;AN=2;BaseQRankSum=0.349;ClippingRankSum=0.000;DP=102;ExcessHet=3.0103;FS=11.907;MLEAC=1;MLEAF=0.500;MQ=40.52;MQRankSum=-2.149;QD=15.15;ReadPosRankSum=-1.435;SOR=2.200	GT:AD:DP:GQ:PL	0/1:43,38:81:99:1255,0,1530
EU153401.1	58607	.	T	C	457.73	.	AC=1;AF=0.500;AN=2;BaseQRankSum=-0.258;ClippingRankSum=0.000;DP=130;ExcessHet=3.0103;FS=1.023;MLEAC=1;MLEAF=0.500;MQ=37.51;MQRankSum=-1.287;QD=4.20;ReadPosRankSum=4.221;SOR=0.458	GT:AD:DP:GQ:PL	0/1:88,21:109:99:495,0,3170
EU153401.1	58632	.	A	T	551.77	.	AC=1;AF=0.500;AN=2;BaseQRankSum=-0.228;ClippingRankSum=0.000;DP=75;ExcessHet=3.0103;FS=1.491;MLEAC=1;MLEAF=0.500;MQ=40.73;MQRankSum=-3.972;QD=9.68;ReadPosRankSum=2.026;SOR=0.323	GT:AD:DP:GQ:PL	0/1:39,18:57:99:580,0,1707
EU153401.1	58899	.	C	CAG	410.73	.	AC=1;AF=0.500;AN=2;DP=19;ExcessHet=3.0103;FS=0.000;MLEAC=1;MLEAF=0.500;MQ=56.36;QD=29.34;SOR=0.976	GT:AD:DP:GQ:PL	0/1:0,14:14:99:448,0,150
EU153401.1	59878	.	A	G	49.77	.	AC=1;AF=0.500;AN=2;BaseQRankSum=0.000;ClippingRankSum=0.000;DP=69;ExcessHet=3.0103;FS=7.223;MLEAC=1;MLEAF=0.500;MQ=40.60;MQRankSum=-4.858;QD=0.72;ReadPosRankSum=1.732;SOR=1.100	GT:AD:DP:GQ:PL	0/1:58,11:69:78:78,0,2021
EU153401.1	59908	.	T	C	19.81	.	AC=1;AF=0.500;AN=2;BaseQRankSum=0.379;ClippingRankSum=0.000;DP=56;ExcessHet=3.0103;FS=1.947;MLEAC=1;MLEAF=0.500;MQ=44.61;MQRankSum=-1.116;QD=0.36;ReadPosRankSum=1.485;SOR=1.353	GT:AD:DP:GQ:PL	0/1:50,5:55:48:48,0,1921
EU153401.1	59913	.	T	C	493.77	.	AC=1;AF=0.500;AN=2;BaseQRankSum=0.135;ClippingRankSum=0.000;DP=47;ExcessHet=3.0103;FS=0.000;MLEAC=1;MLEAF=0.500;MQ=46.89;MQRankSum=-5.128;QD=10.97;ReadPosRankSum=-0.176;SOR=0.745	GT:AD:DP:GQ:PL	0/1:28,17:45:99:522,0,1114
EU153401.1	59916	.	T	A	1304.77	.	AC=1;AF=0.500;AN=2;BaseQRankSum=0.333;ClippingRankSum=0.000;DP=47;ExcessHet=3.0103;FS=0.000;MLEAC=1;MLEAF=0.500;MQ=46.89;MQRankSum=-5.679;QD=27.76;ReadPosRankSum=0.280;SOR=0.674	GT:AD:DP:GQ:PL	0/1:20,27:47:99:1333,0,729
EU153401.1	59919	.	T	C	195.77	.	AC=1;AF=0.500;AN=2;BaseQRankSum=1.156;ClippingRankSum=0.000;DP=55;ExcessHet=3.0103;FS=5.542;MLEAC=1;MLEAF=0.500;MQ=46.28;MQRankSum=-1.987;QD=3.56;ReadPosRankSum=1.516;SOR=0.554	GT:AD:DP:GQ:PL	0/1:46,9:55:99:224,0,2070
EU153401.1	59931	.	T	A	1200.77	.	AC=1;AF=0.500;AN=2;BaseQRankSum=0.612;ClippingRankSum=0.000;DP=68;ExcessHet=3.0103;FS=12.713;MLEAC=1;MLEAF=0.500;MQ=43.07;MQRankSum=-3.304;QD=17.66;ReadPosRankSum=-0.191;SOR=1.615	GT:AD:DP:GQ:PL	0/1:36,32:68:99:1229,0,1361
EU153401.1	60001	.	T	C	603.77	.	AC=2;AF=1.00;AN=2;DP=15;ExcessHet=3.0103;FS=0.000;MLEAC=2;MLEAF=1.00;MQ=60.00;QD=32.66;SOR=0.818	GT:AD:DP:GQ:PL	1/1:0,15:15:45:632,45,0
EU153401.1	60624	.	AGT	A	153.73	.	AC=1;AF=0.500;AN=2;BaseQRankSum=0.839;ClippingRankSum=0.000;DP=43;ExcessHet=3.0103;FS=12.882;MLEAC=1;MLEAF=0.500;MQ=46.21;MQRankSum=3.486;QD=6.68;ReadPosRankSum=2.609;SOR=3.912	GT:AD:DP:GQ:PL	0/1:13,10:23:99:191,0,323
EU153401.1	60673	.	T	A	85.77	.	AC=1;AF=0.500;AN=2;BaseQRankSum=1.369;ClippingRankSum=0.000;DP=22;ExcessHet=3.0103;FS=0.000;MLEAC=1;MLEAF=0.500;MQ=50.21;MQRankSum=-3.477;QD=3.90;ReadPosRankSum=-2.645;SOR=0.846	GT:AD:DP:GQ:PL	0/1:16,6:22:99:114,0,581
EU153401.1	60677	.	A	G	463.77	.	AC=1;AF=0.500;AN=2;BaseQRankSum=-1.129;ClippingRankSum=0.000;DP=20;ExcessHet=3.0103;FS=0.000;MLEAC=1;MLEAF=0.500;MQ=52.09;MQRankSum=4.347;QD=23.19;ReadPosRankSum=3.558;SOR=1.127	GT:AD:DP:GQ:PL	0/1:6,14:20:99:492,0,120
EU153401.1	61011	.	C	T	239.73	.	AC=1;AF=0.500;AN=2;BaseQRankSum=-0.465;ClippingRankSum=0.000;DP=105;ExcessHet=3.0103;FS=5.764;MLEAC=1;MLEAF=0.500;MQ=37.59;MQRankSum=-3.525;QD=3.75;ReadPosRankSum=-0.562;SOR=1.845	GT:AD:DP:GQ:PL	0/1:52,12:64:99:277,0,2089
EU153401.1	61023	.	C	T	221.73	.	AC=1;AF=0.500;AN=2;BaseQRankSum=0.601;ClippingRankSum=0.000;DP=106;ExcessHet=3.0103;FS=0.000;MLEAC=1;MLEAF=0.500;MQ=36.76;MQRankSum=-1.706;QD=3.21;ReadPosRankSum=2.231;SOR=0.752	GT:AD:DP:GQ:PL	0/1:56,13:69:99:259,0,2617
EU153401.1	61036	.	T	C	1301.77	.	AC=1;AF=0.500;AN=2;BaseQRankSum=2.287;ClippingRankSum=0.000;DP=179;ExcessHet=3.0103;FS=8.609;MLEAC=1;MLEAF=0.500;MQ=37.51;MQRankSum=-4.303;QD=8.86;ReadPosRankSum=-0.204;SOR=1.789	GT:AD:DP:GQ:PL	0/1:95,52:147:99:1330,0,3879
EU153401.1	61955	.	G	T	64.77	.	AC=1;AF=0.500;AN=2;BaseQRankSum=1.050;ClippingRankSum=0.000;DP=50;ExcessHet=3.0103;FS=1.981;MLEAC=1;MLEAF=0.500;MQ=55.12;MQRankSum=1.128;QD=1.47;ReadPosRankSum=-0.815;SOR=1.420	GT:AD:DP:GQ:PL	0/1:39,5:44:93:93,0,1665
EU153401.1	61957	.	C	T	64.77	.	AC=1;AF=0.500;AN=2;BaseQRankSum=1.083;ClippingRankSum=0.000;DP=47;ExcessHet=3.0103;FS=1.945;MLEAC=1;MLEAF=0.500;MQ=55.18;MQRankSum=1.163;QD=1.54;ReadPosRankSum=-1.324;SOR=1.236	GT:AD:DP:GQ:PL	0/1:37,5:42:93:93,0,1665
EU153401.1	61980	.	C	CTGACAT	13.91	.	AC=1;AF=0.500;AN=2;BaseQRankSum=0.675;ClippingRankSum=0.000;DP=27;ExcessHet=3.0103;FS=3.023;MLEAC=1;MLEAF=0.500;MQ=59.38;MQRankSum=0.424;QD=0.52;ReadPosRankSum=-1.320;SOR=1.911	GT:AD:DP:GQ:PL	0/1:25,2:27:51:51,0,1129
EU153401.1	61986	.	TC	T	13.91	.	AC=1;AF=0.500;AN=2;BaseQRankSum=0.911;ClippingRankSum=0.000;DP=27;ExcessHet=3.0103;FS=6.058;MLEAC=1;MLEAF=0.500;MQ=59.38;MQRankSum=0.471;QD=0.52;ReadPosRankSum=-2.629;SOR=2.546	GT:AD:DP:GQ:PL	0/1:24,3:27:51:51,0,1129
EU153401.1	61989	.	TAG	T	16.82	.	AC=1;AF=0.500;AN=2;BaseQRankSum=0.894;ClippingRankSum=0.000;DP=25;ExcessHet=3.0103;FS=2.917;MLEAC=1;MLEAF=0.500;MQ=59.33;MQRankSum=0.000;QD=0.70;SOR=1.721	GT:AD:DP:GQ:PL	0/1:22,2:24:54:54,0,1087
EU153401.1	62040	.	A	G	94.77	.	AC=1;AF=0.500;AN=2;DP=29;ExcessHet=3.0103;FS=0.000;MLEAC=1;MLEAF=0.500;MQ=60.00;QD=3.27;SOR=0.518	GT:AD:DP:GQ:PL	0/1:29,0:29:99:123,0,1291
EU153401.1	62053	.	C	T	13.95	.	AC=1;AF=0.500;AN=2;BaseQRankSum=1.447;ClippingRankSum=0.000;DP=38;ExcessHet=3.0103;FS=4.839;MLEAC=1;MLEAF=0.500;MQ=59.58;MQRankSum=0.429;QD=0.37;ReadPosRankSum=-1.405;SOR=1.535	GT:AD:DP:GQ:PL	0/1:34,4:38:42:42,0,1839
EU153401.1	62054	.	C	T	192.77	.	AC=1;AF=0.500;AN=2;BaseQRankSum=1.283;ClippingRankSum=0.000;DP=39;ExcessHet=3.0103;FS=0.000;MLEAC=1;MLEAF=0.500;MQ=59.59;MQRankSum=-3.368;QD=4.94;ReadPosRankSum=-1.530;SOR=1.179	GT:AD:DP:GQ:PL	0/1:36,3:39:99:221,0,1639
EU153401.1	62060	.	A	C	375.77	.	AC=1;AF=0.500;AN=2;BaseQRankSum=2.596;ClippingRankSum=0.000;DP=44;ExcessHet=3.0103;FS=1.350;MLEAC=1;MLEAF=0.500;MQ=58.22;MQRankSum=-3.806;QD=8.54;ReadPosRankSum=-2.537;SOR=1.105	GT:AD:DP:GQ:PL	0/1:32,12:44:99:404,0,1417
EU153401.1	62073	.	G	T	45.77	.	AC=1;AF=0.500;AN=2;BaseQRankSum=1.050;ClippingRankSum=0.000;DP=44;ExcessHet=3.0103;FS=11.880;MLEAC=1;MLEAF=0.500;MQ=57.35;MQRankSum=-0.407;QD=1.04;ReadPosRankSum=-0.963;SOR=1.875	GT:AD:DP:GQ:PL	0/1:39,5:44:74:74,0,1689
EU153401.1	62385	.	T	C	1291.77	.	AC=1;AF=0.500;AN=2;BaseQRankSum=2.321;ClippingRankSum=0.000;DP=56;ExcessHet=3.0103;FS=15.471;MLEAC=1;MLEAF=0.500;MQ=45.02;MQRankSum=-1.915;QD=23.49;ReadPosRankSum=-1.033;SOR=2.875	GT:AD:DP:GQ:PL	0/1:22,33:55:99:1320,0,1715
EU153401.1	62387	.	C	T	105.77	.	AC=1;AF=0.500;AN=2;BaseQRankSum=-0.900;ClippingRankSum=0.000;DP=58;ExcessHet=3.0103;FS=1.805;MLEAC=1;MLEAF=0.500;MQ=44.87;MQRankSum=0.405;QD=1.86;ReadPosRankSum=0.712;SOR=1.230	GT:AD:DP:GQ:PL	0/1:50,7:57:99:134,0,3254
EU153401.1	62389	.	T	C	54.77	.	AC=1;AF=0.500;AN=2;BaseQRankSum=0.547;ClippingRankSum=0.000;DP=60;ExcessHet=3.0103;FS=4.476;MLEAC=1;MLEAF=0.500;MQ=44.49;MQRankSum=-0.657;QD=0.93;ReadPosRankSum=3.150;SOR=0.156	GT:AD:DP:GQ:PL	0/1:53,6:59:83:83,0,3426
EU153401.1	62392	.	C	T	171.77	.	AC=1;AF=0.500;AN=2;BaseQRankSum=0.889;ClippingRankSum=0.000;DP=60;ExcessHet=3.0103;FS=1.524;MLEAC=1;MLEAF=0.500;MQ=45.00;MQRankSum=-0.513;QD=2.91;ReadPosRankSum=-2.375;SOR=0.407	GT:AD:DP:GQ:PL	0/1:51,8:59:99:200,0,3181
EU153401.1	62396	.	T	G	225.77	.	AC=1;AF=0.500;AN=2;BaseQRankSum=-1.437;ClippingRankSum=0.000;DP=57;ExcessHet=3.0103;FS=3.548;MLEAC=1;MLEAF=0.500;MQ=44.54;MQRankSum=-1.270;QD=4.52;ReadPosRankSum=3.038;SOR=0.239	GT:AD:DP:GQ:PL	0/1:41,9:50:99:254,0,2742
EU153401.1	62404	.	C	A	1045.77	.	AC=1;AF=0.500;AN=2;BaseQRankSum=0.734;ClippingRankSum=0.000;DP=55;ExcessHet=3.0103;FS=4.309;MLEAC=1;MLEAF=0.500;MQ=45.24;MQRankSum=-2.023;QD=22.73;ReadPosRankSum=-1.710;SOR=1.445	GT:AD:DP:GQ:PL	0/1:20,26:46:99:1074,0,1961
EU153401.1	62406	.	C	T	346.77	.	AC=1;AF=0.500;AN=2;BaseQRankSum=1.106;ClippingRankSum=0.000;DP=54;ExcessHet=3.0103;FS=1.262;MLEAC=1;MLEAF=0.500;MQ=45.33;MQRankSum=-1.165;QD=6.54;ReadPosRankSum=3.233;SOR=0.485	GT:AD:DP:GQ:PL	0/1:41,12:53:99:375,0,3640
EU153401.1	62410	.	C	G	78.77	.	AC=1;AF=0.500;AN=2;BaseQRankSum=0.188;ClippingRankSum=0.000;DP=55;ExcessHet=3.0103;FS=1.776;MLEAC=1;MLEAF=0.500;MQ=45.64;MQRankSum=-0.938;QD=1.51;ReadPosRankSum=1.834;SOR=0.307	GT:AD:DP:GQ:PL	0/1:46,6:52:99:107,0,4743
EU153401.1	62418	.	A	C	36.77	.	AC=1;AF=0.500;AN=2;BaseQRankSum=0.288;ClippingRankSum=0.000;DP=53;ExcessHet=3.0103;FS=4.346;MLEAC=1;MLEAF=0.500;MQ=46.47;MQRankSum=-0.251;QD=0.71;ReadPosRankSum=2.520;SOR=1.773	GT:AD:DP:GQ:PL	0/1:47,5:52:65:65,0,4643
EU153401.1	62422	.	C	A	36.77	.	AC=1;AF=0.500;AN=2;BaseQRankSum=-0.866;ClippingRankSum=0.000;DP=53;ExcessHet=3.0103;FS=0.000;MLEAC=1;MLEAF=0.500;MQ=46.53;MQRankSum=-0.548;QD=0.71;ReadPosRankSum=-0.349;SOR=0.779	GT:AD:DP:GQ:PL	0/1:47,5:52:65:65,0,5099
EU153401.1	62423	.	C	T	122.77	.	AC=1;AF=0.500;AN=2;BaseQRankSum=-0.960;ClippingRankSum=0.000;DP=53;ExcessHet=3.0103;FS=9.698;MLEAC=1;MLEAF=0.500;MQ=46.53;MQRankSum=-1.082;QD=2.36;ReadPosRankSum=0.015;SOR=2.578	GT:AD:DP:GQ:PL	0/1:45,7:52:99:151,0,5037
EU153401.1	62429	.	T	C	342.73	.	AC=1;AF=0.500;AN=2;BaseQRankSum=-0.421;ClippingRankSum=0.000;DP=55;ExcessHet=3.0103;FS=7.289;MLEAC=1;MLEAF=0.500;MQ=45.34;MQRankSum=-1.081;QD=6.47;ReadPosRankSum=-0.500;SOR=1.969	GT:AD:DP:GQ:PL	0/1:41,12:53:99:380,0,4582
EU153401.1	62431	.	A	T	75.73	.	AC=1;AF=0.500;AN=2;BaseQRankSum=0.307;ClippingRankSum=0.000;DP=55;ExcessHet=3.0103;FS=0.000;MLEAC=1;MLEAF=0.500;MQ=45.34;MQRankSum=-0.899;QD=1.48;ReadPosRankSum=-0.541;SOR=0.573	GT:AD:DP:GQ:PL	0/1:45,6:51:99:113,0,5019
EU153401.1	62432	.	A	C	1147.77	.	AC=1;AF=0.500;AN=2;BaseQRankSum=-0.229;ClippingRankSum=0.000;DP=55;ExcessHet=3.0103;FS=20.305;MLEAC=1;MLEAF=0.500;MQ=45.34;MQRankSum=-4.630;QD=26.69;ReadPosRankSum=0.674;SOR=1.822	GT:AD:DP:GQ:PL	0/1:14,29:43:99:1176,0,3549
EU153401.1	62434	.	C	G	105.73	.	AC=1;AF=0.500;AN=2;BaseQRankSum=-1.541;ClippingRankSum=0.000;DP=58;ExcessHet=3.0103;FS=0.000;MLEAC=1;MLEAF=0.500;MQ=45.47;MQRankSum=-0.524;QD=1.89;ReadPosRankSum=0.183;SOR=0.720	GT:AD:DP:GQ:PL	0/1:49,7:56:99:143,0,5184
EU153401.1	62436	.	CTGTT	C	195.73	.	AC=1;AF=0.500;AN=2;BaseQRankSum=0.558;ClippingRankSum=0.000;DP=58;ExcessHet=3.0103;FS=12.012;MLEAC=1;MLEAF=0.500;MQ=45.47;MQRankSum=-0.881;QD=3.43;ReadPosRankSum=0.933;SOR=3.056	GT:AD:DP:GQ:PL	0/1:48,9:57:99:233,0,5078
EU153401.1	62439	.	T	C	114.77	.	AC=1;AF=0.500;AN=2;BaseQRankSum=0.308;ClippingRankSum=0.000;DP=57;ExcessHet=3.0103;FS=1.636;MLEAC=1;MLEAF=0.500;MQ=45.20;MQRankSum=-1.513;QD=2.09;ReadPosRankSum=-0.088;SOR=0.736	GT:AD:DP:GQ:PL	0/1:48,7:55:99:143,0,5184
EU153401.1	62441	.	T	C	201.77	.	AC=1;AF=0.500;AN=2;BaseQRankSum=1.402;ClippingRankSum=0.000;DP=59;ExcessHet=3.0103;FS=0.000;MLEAC=1;MLEAF=0.500;MQ=45.16;MQRankSum=-1.890;QD=3.48;ReadPosRankSum=-0.967;SOR=0.604	GT:AD:DP:GQ:PL	0/1:49,9:58:99:230,0,5136
EU153401.1	62442	.	G	A	153.77	.	AC=1;AF=0.500;AN=2;BaseQRankSum=1.310;ClippingRankSum=0.000;DP=59;ExcessHet=3.0103;FS=1.456;MLEAC=1;MLEAF=0.500;MQ=45.16;MQRankSum=-1.565;QD=2.65;ReadPosRankSum=0.450;SOR=0.430	GT:AD:DP:GQ:PL	0/1:50,8:58:99:182,0,5223
EU153401.1	62448	.	C	T	99.73	.	AC=1;AF=0.500;AN=2;BaseQRankSum=0.113;ClippingRankSum=0.000;DP=60;ExcessHet=3.0103;FS=3.477;MLEAC=1;MLEAF=0.500;MQ=45.83;MQRankSum=-1.690;QD=1.69;ReadPosRankSum=0.275;SOR=1.379	GT:AD:DP:GQ:PL	0/1:52,7:59:99:137,0,6182
EU153401.1	62451	.	A	T	114.73	.	AC=1;AF=0.500;AN=2;BaseQRankSum=-2.221;ClippingRankSum=0.000;DP=58;ExcessHet=3.0103;FS=0.000;MLEAC=1;MLEAF=0.500;MQ=46.24;MQRankSum=-0.569;QD=2.16;ReadPosRankSum=1.708;SOR=0.751	GT:AD:DP:GQ:PL	0/1:46,7:53:99:152,0,6022
EU153401.1	62455	.	A	G	21.80	.	AC=1;AF=0.500;AN=2;BaseQRankSum=1.024;ClippingRankSum=0.000;DP=57;ExcessHet=3.0103;FS=1.936;MLEAC=1;MLEAF=0.500;MQ=45.96;MQRankSum=-0.924;QD=0.38;ReadPosRankSum=-1.256;SOR=0.811	GT:AD:DP:GQ:PL	0/1:52,5:57:50:50,0,6062
EU153401.1	62457	.	G	A	78.77	.	AC=1;AF=0.500;AN=2;BaseQRankSum=1.017;ClippingRankSum=0.000;DP=58;ExcessHet=3.0103;FS=6.755;MLEAC=1;MLEAF=0.500;MQ=46.09;MQRankSum=-1.596;QD=1.46;ReadPosRankSum=-1.198;SOR=1.148	GT:AD:DP:GQ:PL	0/1:48,6:54:99:107,0,5849
EU153401.1	62463	.	CT	C	99.73	.	AC=1;AF=0.500;AN=2;BaseQRankSum=-2.428;ClippingRankSum=0.000;DP=59;ExcessHet=3.0103;FS=0.000;MLEAC=1;MLEAF=0.500;MQ=46.16;MQRankSum=-0.732;QD=1.69;ReadPosRankSum=1.671;SOR=0.621	GT:AD:DP:GQ:PL	0/1:52,7:59:99:137,0,6598
EU153401.1	62464	.	T	C	60.77	.	AC=1;AF=0.500;AN=2;BaseQRankSum=-0.342;ClippingRankSum=0.000;DP=58;ExcessHet=3.0103;FS=1.651;MLEAC=1;MLEAF=0.500;MQ=46.47;MQRankSum=-1.300;QD=1.05;ReadPosRankSum=0.460;SOR=0.387	GT:AD:DP:GQ:PL	0/1:52,6:58:89:89,0,6685
EU153401.1	62466	.	A	G	183.73	.	AC=1;AF=0.500;AN=2;BaseQRankSum=0.351;ClippingRankSum=0.000;DP=60;ExcessHet=3.0103;FS=3.169;MLEAC=1;MLEAF=0.500;MQ=46.14;MQRankSum=-1.210;QD=3.06;ReadPosRankSum=-2.917;SOR=0.665	GT:AD:DP:GQ:PL	0/1:51,9:60:99:221,0,6544
EU153401.1	62472	.	T	C	99.73	.	AC=1;AF=0.500;AN=2;BaseQRankSum=-1.297;ClippingRankSum=0.000;DP=59;ExcessHet=3.0103;FS=6.323;MLEAC=1;MLEAF=0.500;MQ=45.78;MQRankSum=-1.454;QD=1.72;ReadPosRankSum=-0.607;SOR=1.523	GT:AD:DP:GQ:PL	0/1:51,7:58:99:137,0,6858
EU153401.1	62473	.	A	G	1458.77	.	AC=1;AF=0.500;AN=2;BaseQRankSum=-0.538;ClippingRankSum=0.000;DP=57;ExcessHet=3.0103;FS=5.678;MLEAC=1;MLEAF=0.500;MQ=45.68;MQRankSum=-2.513;QD=25.59;ReadPosRankSum=0.265;SOR=1.079	GT:AD:DP:GQ:PL	0/1:21,36:57:99:1487,0,5107
EU153401.1	62474	.	T	C	57.73	.	AC=1;AF=0.500;AN=2;BaseQRankSum=-0.341;ClippingRankSum=0.000;DP=59;ExcessHet=3.0103;FS=1.706;MLEAC=1;MLEAF=0.500;MQ=45.78;MQRankSum=-0.141;QD=1.00;ReadPosRankSum=-1.600;SOR=1.222	GT:AD:DP:GQ:PL	0/1:52,6:58:95:95,0,6816
EU153401.1	62475	.	C	T	108.77	.	AC=1;AF=0.500;AN=2;BaseQRankSum=-0.864;ClippingRankSum=0.000;DP=59;ExcessHet=3.0103;FS=0.000;MLEAC=1;MLEAF=0.500;MQ=45.78;MQRankSum=-0.425;QD=1.84;ReadPosRankSum=1.688;SOR=0.771	GT:AD:DP:GQ:PL	0/1:52,7:59:99:137,0,6820
EU153401.1	62476	.	C	T	192.73	.	AC=1;AF=0.500;AN=2;BaseQRankSum=-1.621;ClippingRankSum=0.000;DP=59;ExcessHet=3.0103;FS=3.175;MLEAC=1;MLEAF=0.500;MQ=45.78;MQRankSum=-1.017;QD=3.32;ReadPosRankSum=1.966;SOR=1.343	GT:AD:DP:GQ:PL	0/1:49,9:58:99:230,0,6372
EU153401.1	62477	.	C	G	72.77	.	AC=1;AF=0.500;AN=2;BaseQRankSum=1.016;ClippingRankSum=0.000;DP=57;ExcessHet=3.0103;FS=1.738;MLEAC=1;MLEAF=0.500;MQ=45.48;MQRankSum=0.166;QD=1.35;ReadPosRankSum=-1.982;SOR=1.329	GT:AD:DP:GQ:PL	0/1:48,6:54:99:101,0,6777
EU153401.1	62488	.	C	T	1933.77	.	AC=1;AF=0.500;AN=2;BaseQRankSum=-0.892;ClippingRankSum=0.000;DP=58;ExcessHet=3.0103;FS=7.244;MLEAC=1;MLEAF=0.500;MQ=45.71;MQRankSum=-4.494;QD=33.34;ReadPosRankSum=-0.653;SOR=1.358	GT:AD:DP:GQ:PL	0/1:12,46:58:99:1962,0,4700
EU153401.1	62491	.	A	G	10.20	.	AC=1;AF=0.500;AN=2;BaseQRankSum=0.211;ClippingRankSum=0.000;DP=60;ExcessHet=3.0103;FS=0.000;MLEAC=1;MLEAF=0.500;MQ=45.14;MQRankSum=-1.440;QD=0.17;ReadPosRankSum=0.655;SOR=0.663	GT:AD:DP:GQ:PL	0/1:55,5:60:38:38,0,7499
EU153401.1	62492	.	T	C	381.77	.	AC=1;AF=0.500;AN=2;BaseQRankSum=-1.487;ClippingRankSum=0.000;DP=60;ExcessHet=3.0103;FS=4.636;MLEAC=1;MLEAF=0.500;MQ=45.14;MQRankSum=-0.831;QD=6.82;ReadPosRankSum=1.621;SOR=0.516	GT:AD:DP:GQ:PL	0/1:43,13:56:99:410,0,6754
EU153401.1	62496	.	A	C	391.73	.	AC=1;AF=0.500;AN=2;BaseQRankSum=-0.703;ClippingRankSum=0.000;DP=67;ExcessHet=3.0103;FS=4.422;MLEAC=1;MLEAF=0.500;MQ=44.31;MQRankSum=-1.574;QD=6.03;ReadPosRankSum=1.492;SOR=0.734	GT:AD:DP:GQ:PL	0/1:51,14:65:99:429,0,7183
EU153401.1	62498	.	T	G	138.77	.	AC=1;AF=0.500;AN=2;BaseQRankSum=-1.248;ClippingRankSum=0.000;DP=66;ExcessHet=3.0103;FS=1.432;MLEAC=1;MLEAF=0.500;MQ=44.09;MQRankSum=0.021;QD=2.24;ReadPosRankSum=1.639;SOR=0.990	GT:AD:DP:GQ:PL	0/1:54,8:62:99:167,0,7447
EU153401.1	62505	.	TCCCTTCC	T	15.85	.	AC=1;AF=0.500;AN=2;BaseQRankSum=1.219;ClippingRankSum=0.000;DP=71;ExcessHet=3.0103;FS=0.000;MLEAC=1;MLEAF=0.500;MQ=43.77;MQRankSum=0.655;QD=0.23;ReadPosRankSum=-2.586;SOR=0.774	GT:AD:DP:GQ:PL	0/1:65,5:70:53:53,0,8321
EU153401.1	62510	.	T	C	120.73	.	AC=1;AF=0.500;AN=2;BaseQRankSum=-1.054;ClippingRankSum=0.000;DP=69;ExcessHet=3.0103;FS=0.000;MLEAC=1;MLEAF=0.500;MQ=43.92;MQRankSum=0.419;QD=1.80;ReadPosRankSum=0.383;SOR=0.807	GT:AD:DP:GQ:PL	0/1:59,8:67:99:158,0,8017
EU153401.1	62516	.	G	A	258.77	.	AC=1;AF=0.500;AN=2;BaseQRankSum=1.851;ClippingRankSum=0.000;DP=66;ExcessHet=3.0103;FS=3.476;MLEAC=1;MLEAF=0.500;MQ=43.60;MQRankSum=-2.616;QD=3.98;ReadPosRankSum=-1.964;SOR=1.584	GT:AD:DP:GQ:PL	0/1:57,8:65:99:287,0,7647
EU153401.1	62518	.	G	A	258.77	.	AC=1;AF=0.500;AN=2;BaseQRankSum=0.824;ClippingRankSum=0.000;DP=67;ExcessHet=3.0103;FS=2.951;MLEAC=1;MLEAF=0.500;MQ=43.23;MQRankSum=-1.300;QD=3.92;ReadPosRankSum=1.433;SOR=0.598	GT:AD:DP:GQ:PL	0/1:55,11:66:99:287,0,7701
EU153401.1	62523	.	T	C	84.77	.	AC=1;AF=0.500;AN=2;BaseQRankSum=1.550;ClippingRankSum=0.000;DP=65;ExcessHet=3.0103;FS=6.485;MLEAC=1;MLEAF=0.500;MQ=43.35;MQRankSum=-1.063;QD=1.32;ReadPosRankSum=2.044;SOR=1.497	GT:AD:DP:GQ:PL	0/1:57,7:64:99:113,0,7797
EU153401.1	62531	.	G	C	12.99	.	AC=1;AF=0.500;AN=2;BaseQRankSum=-0.079;ClippingRankSum=0.000;DP=63;ExcessHet=3.0103;FS=1.731;MLEAC=1;MLEAF=0.500;MQ=43.37;MQRankSum=0.438;QD=0.21;ReadPosRankSum=-0.434;SOR=0.974	GT:AD:DP:GQ:PL	0/1:56,5:61:41:41,0,7574
EU153401.1	62533	.	G	A	99.77	.	AC=1;AF=0.500;AN=2;BaseQRankSum=1.149;ClippingRankSum=0.000;DP=63;ExcessHet=3.0103;FS=7.023;MLEAC=1;MLEAF=0.500;MQ=43.37;MQRankSum=-2.349;QD=1.64;ReadPosRankSum=0.848;SOR=2.296	GT:AD:DP:GQ:PL	0/1:55,6:61:99:128,0,7587
EU153401.1	62536	.	T	G	139.77	.	AC=1;AF=0.500;AN=2;BaseQRankSum=1.296;ClippingRankSum=0.000;DP=62;ExcessHet=3.0103;FS=1.509;MLEAC=1;MLEAF=0.500;MQ=43.69;MQRankSum=-1.286;QD=2.37;ReadPosRankSum=0.476;SOR=1.156	GT:AD:DP:GQ:PL	0/1:51,8:59:99:168,0,8022
EU153401.1	62538	.	A	T	12.99	.	AC=1;AF=0.500;AN=2;BaseQRankSum=0.993;ClippingRankSum=0.000;DP=62;ExcessHet=3.0103;FS=1.826;MLEAC=1;MLEAF=0.500;MQ=43.91;MQRankSum=0.217;QD=0.22;ReadPosRankSum=-0.856;SOR=0.909	GT:AD:DP:GQ:PL	0/1:55,5:60:41:41,0,7985
EU153401.1	62546	.	C	G	153.73	.	AC=1;AF=0.500;AN=2;BaseQRankSum=1.176;ClippingRankSum=0.000;DP=56;ExcessHet=3.0103;FS=1.497;MLEAC=1;MLEAF=0.500;MQ=44.35;MQRankSum=-1.518;QD=2.80;ReadPosRankSum=1.194;SOR=1.123	GT:AD:DP:GQ:PL	0/1:47,8:55:99:191,0,7721
EU153401.1	62550	.	C	T	955.77	.	AC=1;AF=0.500;AN=2;BaseQRankSum=0.875;ClippingRankSum=0.000;DP=54;ExcessHet=3.0103;FS=0.000;MLEAC=1;MLEAF=0.500;MQ=44.26;MQRankSum=-2.318;QD=21.72;ReadPosRankSum=0.635;SOR=0.700	GT:AD:DP:GQ:PL	0/1:21,23:44:99:984,0,5968
EU153401.1	62553	.	GT	G	30.73	.	AC=1;AF=0.500;AN=2;BaseQRankSum=0.850;ClippingRankSum=0.000;DP=54;ExcessHet=3.0103;FS=13.714;MLEAC=1;MLEAF=0.500;MQ=44.71;MQRankSum=0.071;QD=0.60;ReadPosRankSum=1.034;SOR=3.241	GT:AD:DP:GQ:PL	0/1:47,4:51:68:68,0,7259
EU153401.1	62557	.	A	C	171.77	.	AC=1;AF=0.500;AN=2;BaseQRankSum=1.030;ClippingRankSum=0.000;DP=52;ExcessHet=3.0103;FS=1.455;MLEAC=1;MLEAF=0.500;MQ=44.02;MQRankSum=-1.526;QD=3.37;ReadPosRankSum=1.786;SOR=1.002	GT:AD:DP:GQ:PL	0/1:43,8:51:99:200,0,7166
EU153401.1	62564	.	T	G	127.73	.	AC=1;AF=0.500;AN=2;BaseQRankSum=-0.127;ClippingRankSum=0.000;DP=54;ExcessHet=3.0103;FS=18.652;MLEAC=1;MLEAF=0.500;MQ=43.20;MQRankSum=-0.104;QD=2.61;ReadPosRankSum=1.076;SOR=4.173	GT:AD:DP:GQ:PL	0/1:42,7:49:99:165,0,5956
EU153401.1	62567	.	TTTTTGTATTTCTCTGACTG	T	27.74	.	AC=1;AF=0.500;AN=2;BaseQRankSum=0.922;ClippingRankSum=0.000;DP=99;ExcessHet=3.0103;FS=0.000;MLEAC=1;MLEAF=0.500;MQ=40.16;MQRankSum=-0.176;QD=0.29;ReadPosRankSum=-0.364;SOR=0.813	GT:AD:DP:GQ:PL	0/1:90,5:95:65:65,0,9440
EU153401.1	62568	.	T	A	1410.73	.	AC=1;AF=0.500;AN=2;BaseQRankSum=0.550;ClippingRankSum=0.000;DP=57;ExcessHet=3.0103;FS=0.000;MLEAC=1;MLEAF=0.500;MQ=42.78;MQRankSum=-1.749;QD=25.19;ReadPosRankSum=-0.417;SOR=0.821	GT:AD:DP:GQ:PL	0/1:21,35:56:99:1448,0,4638
EU153401.1	62574	.	A	C	880.73	.	AC=1;AF=0.500;AN=2;BaseQRankSum=0.610;ClippingRankSum=0.000;DP=55;ExcessHet=3.0103;FS=0.000;MLEAC=1;MLEAF=0.500;MQ=42.67;MQRankSum=-3.112;QD=23.80;ReadPosRankSum=-0.984;SOR=0.683	GT:AD:DP:GQ:PL	0/1:14,23:37:99:918,0,4494
EU153401.1	62578	.	C	T	102.73	.	AC=1;AF=0.500;AN=2;BaseQRankSum=-0.263;ClippingRankSum=0.000;DP=57;ExcessHet=3.0103;FS=9.099;MLEAC=1;MLEAF=0.500;MQ=41.98;MQRankSum=-1.559;QD=1.94;ReadPosRankSum=-0.092;SOR=2.431	GT:AD:DP:GQ:PL	0/1:46,7:53:99:140,0,6290
EU153401.1	62582	.	G	A	114.73	.	AC=1;AF=0.500;AN=2;BaseQRankSum=0.250;ClippingRankSum=0.000;DP=69;ExcessHet=3.0103;FS=1.453;MLEAC=1;MLEAF=0.500;MQ=41.11;MQRankSum=-0.544;QD=1.77;ReadPosRankSum=2.936;SOR=1.042	GT:AD:DP:GQ:PL	0/1:57,8:65:99:152,0,8753
EU153401.1	62586	.	G	A	801.73	.	AC=1;AF=0.500;AN=2;BaseQRankSum=-0.113;ClippingRankSum=0.000;DP=93;ExcessHet=3.0103;FS=6.335;MLEAC=1;MLEAF=0.500;MQ=40.14;MQRankSum=0.113;QD=9.43;ReadPosRankSum=4.550;SOR=1.455	GT:AD:DP:GQ:PL	0/1:59,26:85:99:839,0,9183
EU153401.1	62592	.	A	G	558.77	.	AC=1;AF=0.500;AN=2;BaseQRankSum=0.559;ClippingRankSum=0.000;DP=159;ExcessHet=3.0103;FS=0.835;MLEAC=1;MLEAF=0.500;MQ=39.05;MQRankSum=0.610;QD=3.63;ReadPosRankSum=4.349;SOR=0.859	GT:AD:DP:GQ:PL	0/1:130,24:154:99:587,0,13608
EU153401.1	62610	.	C	T	2650.77	.	AC=1;AF=0.500;AN=2;BaseQRankSum=-1.018;ClippingRankSum=0.000;DP=429;ExcessHet=3.0103;FS=4.111;MLEAC=1;MLEAF=0.500;MQ=38.34;MQRankSum=3.028;QD=6.56;ReadPosRankSum=-1.988;SOR=1.077	GT:AD:DP:GQ:PL	0/1:312,92:404:99:2679,0,13522
EU153401.1	62623	.	G	A	1328.77	.	AC=1;AF=0.500;AN=2;BaseQRankSum=0.429;ClippingRankSum=0.000;DP=554;ExcessHet=3.0103;FS=0.000;MLEAC=1;MLEAF=0.500;MQ=38.20;MQRankSum=2.404;QD=2.49;ReadPosRankSum=-3.425;SOR=0.727	GT:AD:DP:GQ:PL	0/1:459,74:533:99:1357,0,26439
EU153401.1	62675	.	T	TTC	1277.73	.	AC=1;AF=0.500;AN=2;BaseQRankSum=2.322;ClippingRankSum=0.000;DP=160;ExcessHet=3.0103;FS=0.791;MLEAC=1;MLEAF=0.500;MQ=39.11;MQRankSum=-0.775;QD=9.33;ReadPosRankSum=-3.337;SOR=0.544	GT:AD:DP:GQ:PL	0/1:106,31:137:99:1315,0,13807
EU153401.1	62686	.	CA	C	165.73	.	AC=1;AF=0.500;AN=2;BaseQRankSum=2.741;ClippingRankSum=0.000;DP=117;ExcessHet=3.0103;FS=4.414;MLEAC=1;MLEAF=0.500;MQ=38.79;MQRankSum=0.692;QD=1.66;ReadPosRankSum=2.716;SOR=1.445	GT:AD:DP:GQ:PL	0/1:88,12:100:99:203,0,15572
EU153401.1	62689	.	C	A	180.77	.	AC=1;AF=0.500;AN=2;BaseQRankSum=2.650;ClippingRankSum=0.000;DP=125;ExcessHet=3.0103;FS=4.406;MLEAC=1;MLEAF=0.500;MQ=38.43;MQRankSum=0.929;QD=1.53;SOR=1.428	GT:AD:DP:GQ:PL	0/1:106,12:118:99:209,0,16294
EU153401.1	62691	.	CA	C	84.73	.	AC=1;AF=0.500;AN=2;BaseQRankSum=2.292;ClippingRankSum=0.000;DP=148;ExcessHet=3.0103;FS=4.142;MLEAC=1;MLEAF=0.500;MQ=39.03;MQRankSum=0.809;QD=0.59;ReadPosRankSum=3.076;SOR=1.095	GT:AD:DP:GQ:PL	0/1:130,13:143:99:122,0,19038
EU153401.1	62754	.	T	A	164.77	.	AC=1;AF=0.500;AN=2;BaseQRankSum=2.820;ClippingRankSum=0.000;DP=219;ExcessHet=3.0103;FS=5.176;MLEAC=1;MLEAF=0.500;MQ=40.35;MQRankSum=1.144;QD=0.85;ReadPosRankSum=5.185;SOR=1.381	GT:AD:DP:GQ:PL	0/1:176,18:194:99:193,0,32946
EU153401.1	62755	.	G	A	278.73	.	AC=1;AF=0.500;AN=2;BaseQRankSum=2.704;ClippingRankSum=0.000;DP=207;ExcessHet=3.0103;FS=3.349;MLEAC=1;MLEAF=0.500;MQ=40.27;MQRankSum=1.329;QD=1.57;ReadPosRankSum=5.487;SOR=1.082	GT:AD:DP:GQ:PL	0/1:158,20:178:99:316,0,31670
EU153401.1	62757	.	C	T	677.73	.	AC=1;AF=0.500;AN=2;BaseQRankSum=2.688;ClippingRankSum=0.000;DP=195;ExcessHet=3.0103;FS=15.490;MLEAC=1;MLEAF=0.500;MQ=40.70;MQRankSum=0.485;QD=4.01;ReadPosRankSum=5.720;SOR=2.161	GT:AD:DP:GQ:PL	0/1:141,28:169:99:715,0,28458
EU153401.1	62759	.	G	A	266.73	.	AC=1;AF=0.500;AN=2;BaseQRankSum=1.386;ClippingRankSum=0.000;DP=189;ExcessHet=3.0103;FS=21.326;MLEAC=1;MLEAF=0.500;MQ=40.52;MQRankSum=-1.410;QD=1.65;ReadPosRankSum=3.476;SOR=3.307	GT:AD:DP:GQ:PL	0/1:144,18:162:99:304,0,27052
EU153401.1	62773	.	A	G	51.73	.	AC=1;AF=0.500;AN=2;BaseQRankSum=1.658;ClippingRankSum=0.000;DP=100;ExcessHet=3.0103;FS=1.599;MLEAC=1;MLEAF=0.500;MQ=41.92;MQRankSum=2.598;QD=0.68;ReadPosRankSum=2.896;SOR=0.346	GT:AD:DP:GQ:PL	0/1:68,8:76:89:89,0,16212
EU153401.1	62774	.	T	C	99.77	.	AC=1;AF=0.500;AN=2;BaseQRankSum=0.872;ClippingRankSum=0.000;DP=98;ExcessHet=3.0103;FS=12.873;MLEAC=1;MLEAF=0.500;MQ=41.71;MQRankSum=-0.947;QD=1.23;ReadPosRankSum=0.274;SOR=3.526	GT:AD:DP:GQ:PL	0/1:72,9:81:99:128,0,14902
EU153401.1	62775	.	T	A	30.73	.	AC=1;AF=0.500;AN=2;BaseQRankSum=0.695;ClippingRankSum=0.000;DP=96;ExcessHet=3.0103;FS=3.692;MLEAC=1;MLEAF=0.500;MQ=42.25;MQRankSum=-1.956;QD=0.39;ReadPosRankSum=1.971;SOR=1.371	GT:AD:DP:GQ:PL	0/1:71,7:78:68:68,0,13247
EU153401.1	62785	.	A	G	606.73	.	AC=1;AF=0.500;AN=2;BaseQRankSum=1.020;ClippingRankSum=0.000;DP=62;ExcessHet=3.0103;FS=1.295;MLEAC=1;MLEAF=0.500;MQ=43.54;MQRankSum=0.012;QD=13.79;ReadPosRankSum=0.456;SOR=0.439	GT:AD:DP:GQ:PL	0/1:26,18:44:99:644,0,7675
EU153401.1	62786	.	TGC	T	111.73	.	AC=1;AF=0.500;AN=2;BaseQRankSum=0.108;ClippingRankSum=0.000;DP=62;ExcessHet=3.0103;FS=4.061;MLEAC=1;MLEAF=0.500;MQ=44.56;MQRankSum=-2.403;QD=2.54;ReadPosRankSum=-0.501;SOR=1.755	GT:AD:DP:GQ:PL	0/1:37,7:44:99:149,0,10156
EU153401.1	62788	.	C	T	145.77	.	AC=1;AF=0.500;AN=2;BaseQRankSum=1.065;ClippingRankSum=0.000;DP=58;ExcessHet=3.0103;FS=1.676;MLEAC=1;MLEAF=0.500;MQ=44.79;MQRankSum=1.871;QD=3.39;ReadPosRankSum=1.252;SOR=0.352	GT:AD:DP:GQ:PL	0/1:36,7:43:99:174,0,7964
EU153401.1	62789	.	C	T	151.77	.	AC=1;AF=0.500;AN=2;BaseQRankSum=1.064;ClippingRankSum=0.000;DP=57;ExcessHet=3.0103;FS=0.000;MLEAC=1;MLEAF=0.500;MQ=44.61;MQRankSum=1.871;QD=3.53;ReadPosRankSum=1.186;SOR=0.426	GT:AD:DP:GQ:PL	0/1:36,7:43:99:180,0,7508
EU153401.1	62790	.	C	T	109.77	.	AC=1;AF=0.500;AN=2;BaseQRankSum=0.883;ClippingRankSum=0.000;DP=55;ExcessHet=3.0103;FS=11.376;MLEAC=1;MLEAF=0.500;MQ=44.59;MQRankSum=-2.076;QD=2.61;ReadPosRankSum=-0.990;SOR=3.293	GT:AD:DP:GQ:PL	0/1:36,6:42:99:138,0,7113
EU153401.1	62793	.	T	A	160.73	.	AC=1;AF=0.500;AN=2;BaseQRankSum=0.707;ClippingRankSum=0.000;DP=49;ExcessHet=3.0103;FS=1.881;MLEAC=1;MLEAF=0.500;MQ=44.34;MQRankSum=1.500;QD=4.59;ReadPosRankSum=1.064;SOR=0.264	GT:AD:DP:GQ:PL	0/1:29,6:35:99:198,0,6987
EU153401.1	62794	.	T	C	184.77	.	AC=1;AF=0.500;AN=2;BaseQRankSum=0.695;ClippingRankSum=0.000;DP=47;ExcessHet=3.0103;FS=11.005;MLEAC=1;MLEAF=0.500;MQ=44.96;MQRankSum=-2.929;QD=5.13;ReadPosRankSum=-1.579;SOR=3.176	GT:AD:DP:GQ:PL	0/1:30,6:36:99:213,0,6726
EU153401.1	62795	.	G	C	172.77	.	AC=1;AF=0.500;AN=2;BaseQRankSum=0.067;ClippingRankSum=0.000;DP=47;ExcessHet=3.0103;FS=4.158;MLEAC=1;MLEAF=0.500;MQ=44.96;MQRankSum=-2.799;QD=4.80;ReadPosRankSum=-2.147;SOR=1.773	GT:AD:DP:GQ:PL	0/1:29,7:36:99:201,0,7203
EU153401.1	62797	.	A	G	79.73	.	AC=1;AF=0.500;AN=2;BaseQRankSum=1.007;ClippingRankSum=0.000;DP=45;ExcessHet=3.0103;FS=5.530;MLEAC=1;MLEAF=0.500;MQ=45.06;MQRankSum=-2.713;QD=2.35;ReadPosRankSum=-1.921;SOR=2.303	GT:AD:DP:GQ:PL	0/1:30,4:34:99:117,0,6984
EU153401.1	62798	.	A	T	670.73	.	AC=1;AF=0.500;AN=2;BaseQRankSum=0.866;ClippingRankSum=0.000;DP=43;ExcessHet=3.0103;FS=11.812;MLEAC=1;MLEAF=0.500;MQ=45.05;MQRankSum=-3.573;QD=21.64;ReadPosRankSum=-2.627;SOR=2.568	GT:AD:DP:GQ:PL	0/1:15,16:31:99:708,0,6000
EU153401.1	62799	.	C	T	316.77	.	AC=1;AF=0.500;AN=2;BaseQRankSum=0.992;ClippingRankSum=0.000;DP=42;ExcessHet=3.0103;FS=0.000;MLEAC=1;MLEAF=0.500;MQ=45.15;MQRankSum=-2.392;QD=9.60;ReadPosRankSum=-1.964;SOR=0.620	GT:AD:DP:GQ:PL	0/1:24,9:33:99:345,0,6637
EU153401.1	62802	.	C	T	145.77	.	AC=1;AF=0.500;AN=2;BaseQRankSum=1.314;ClippingRankSum=0.000;DP=40;ExcessHet=3.0103;FS=1.960;MLEAC=1;MLEAF=0.500;MQ=44.80;MQRankSum=-2.491;QD=4.56;ReadPosRankSum=-2.248;SOR=1.329	GT:AD:DP:GQ:PL	0/1:26,6:32:99:174,0,6431
EU153401.1	62803	.	A	G	319.73	.	AC=1;AF=0.500;AN=2;BaseQRankSum=0.754;ClippingRankSum=0.000;DP=36;ExcessHet=3.0103;FS=9.700;MLEAC=1;MLEAF=0.500;MQ=45.14;MQRankSum=-4.194;QD=11.03;ReadPosRankSum=-3.223;SOR=2.712	GT:AD:DP:GQ:PL	0/1:20,9:29:99:357,0,5984
EU153401.1	62805	.	A	T	241.73	.	AC=1;AF=0.500;AN=2;BaseQRankSum=1.564;ClippingRankSum=0.000;DP=28;ExcessHet=3.0103;FS=5.161;MLEAC=1;MLEAF=0.500;MQ=46.73;MQRankSum=-1.520;QD=12.72;ReadPosRankSum=-0.843;SOR=0.685	GT:AD:DP:GQ:PL	0/1:14,5:19:99:279,0,5758
EU153401.1	62806	.	T	C	76.77	.	AC=1;AF=0.500;AN=2;BaseQRankSum=1.082;ClippingRankSum=0.000;DP=27;ExcessHet=3.0103;FS=2.570;MLEAC=1;MLEAF=0.500;MQ=47.39;MQRankSum=-0.212;QD=3.66;ReadPosRankSum=-1.007;SOR=0.991	GT:AD:DP:GQ:PL	0/1:18,3:21:99:105,0,5878
EU153401.1	62807	.	C	T	85.73	.	AC=1;AF=0.500;AN=2;BaseQRankSum=1.202;ClippingRankSum=0.000;DP=26;ExcessHet=3.0103;FS=5.815;MLEAC=1;MLEAF=0.500;MQ=48.09;MQRankSum=-1.883;QD=4.51;ReadPosRankSum=0.226;SOR=1.458	GT:AD:DP:GQ:PL	0/1:15,4:19:99:123,0,5626
EU153401.1	62809	.	G	C	46.77	.	AC=1;AF=0.500;AN=2;BaseQRankSum=1.155;ClippingRankSum=0.000;DP=24;ExcessHet=3.0103;FS=6.767;MLEAC=1;MLEAF=0.500;MQ=48.29;MQRankSum=-0.429;QD=2.46;ReadPosRankSum=-0.821;SOR=2.254	GT:AD:DP:GQ:PL	0/1:17,2:19:75:75,0,5713
EU153401.1	62811	.	A	T	91.77	.	AC=1;AF=0.500;AN=2;BaseQRankSum=1.423;ClippingRankSum=0.000;DP=22;ExcessHet=3.0103;FS=5.614;MLEAC=1;MLEAF=0.500;MQ=48.10;MQRankSum=-1.333;QD=5.10;ReadPosRankSum=0.926;SOR=1.472	GT:AD:DP:GQ:PL	0/1:14,4:18:99:120,0,6069
EU153401.1	62813	.	C	T	274.77	.	AC=1;AF=0.500;AN=2;BaseQRankSum=1.923;ClippingRankSum=0.000;DP=21;ExcessHet=3.0103;FS=0.000;MLEAC=1;MLEAF=0.500;MQ=48.76;MQRankSum=-3.470;QD=16.16;ReadPosRankSum=-1.014;SOR=0.941	GT:AD:DP:GQ:PL	0/1:10,7:17:99:303,0,5744
EU153401.1	62814	.	C	T	11.12	.	AC=1;AF=0.500;AN=2;BaseQRankSum=0.911;ClippingRankSum=0.000;DP=20;ExcessHet=3.0103;FS=6.864;MLEAC=1;MLEAF=0.500;MQ=49.74;MQRankSum=-1.656;QD=0.65;ReadPosRankSum=-1.878;SOR=2.250	GT:AD:DP:GQ:PL	0/1:15,2:17:39:39,0,5653
EU153401.1	62815	.	C	T	190.77	.	AC=1;AF=0.500;AN=2;BaseQRankSum=1.707;ClippingRankSum=0.000;DP=20;ExcessHet=3.0103;FS=8.820;MLEAC=1;MLEAF=0.500;MQ=49.74;MQRankSum=-2.792;QD=11.22;ReadPosRankSum=-0.151;SOR=2.240	GT:AD:DP:GQ:PL	0/1:11,6:17:99:219,0,5068
EU153401.1	62822	.	AAATGCC	A	46.73	.	AC=1;AF=0.500;AN=2;BaseQRankSum=1.444;ClippingRankSum=0.000;DP=19;ExcessHet=3.0103;FS=0.000;MLEAC=1;MLEAF=0.500;MQ=50.75;MQRankSum=-1.648;QD=2.75;ReadPosRankSum=-0.946;SOR=1.179	GT:AD:DP:GQ:PL	0/1:14,3:17:84:84,0,5985
EU153401.1	62829	.	T	C	58.77	.	AC=1;AF=0.500;AN=2;BaseQRankSum=1.521;ClippingRankSum=0.000;DP=18;ExcessHet=3.0103;FS=0.000;MLEAC=1;MLEAF=0.500;MQ=51.28;MQRankSum=-2.732;QD=3.67;ReadPosRankSum=-0.606;SOR=1.002	GT:AD:DP:GQ:PL	0/1:13,3:16:87:87,0,5830
EU153401.1	62830	.	AG	A	46.73	.	AC=1;AF=0.500;AN=2;BaseQRankSum=1.444;ClippingRankSum=0.000;DP=18;ExcessHet=3.0103;FS=0.000;MLEAC=1;MLEAF=0.500;MQ=51.28;MQRankSum=-1.648;QD=2.75;SOR=0.859	GT:AD:DP:GQ:PL	0/1:14,3:17:84:84,0,5985
EU153401.1	62833	.	A	ATTTTCT	46.73	.	AC=1;AF=0.500;AN=2;BaseQRankSum=1.521;ClippingRankSum=0.000;DP=17;ExcessHet=3.0103;FS=0.000;MLEAC=1;MLEAF=0.500;MQ=51.87;MQRankSum=-1.795;QD=2.92;ReadPosRankSum=-1.951;SOR=1.002	GT:AD:DP:GQ:PL	0/1:13,3:16:84:84,0,5985
EU153401.1	62834	.	G	T	55.77	.	AC=1;AF=0.500;AN=2;BaseQRankSum=1.298;ClippingRankSum=0.000;DP=16;ExcessHet=3.0103;FS=3.136;MLEAC=1;MLEAF=0.500;MQ=52.52;MQRankSum=-1.524;QD=3.72;ReadPosRankSum=-1.275;SOR=2.066	GT:AD:DP:GQ:PL	0/1:13,2:15:84:84,0,5985
EU153401.1	62842	.	G	A	55.73	.	AC=1;AF=0.500;AN=2;BaseQRankSum=1.370;ClippingRankSum=0.000;DP=14;ExcessHet=3.0103;FS=6.368;MLEAC=1;MLEAF=0.500;MQ=52.74;MQRankSum=-2.394;QD=4.29;ReadPosRankSum=-2.028;SOR=2.833	GT:AD:DP:GQ:PL	0/1:10,3:13:93:93,0,5859
EU153401.1	62849	.	T	C	19.81	.	AC=1;AF=0.500;AN=2;BaseQRankSum=1.047;ClippingRankSum=0.000;DP=15;ExcessHet=3.0103;FS=2.963;MLEAC=1;MLEAF=0.500;MQ=51.99;MQRankSum=-1.391;QD=1.42;SOR=1.802	GT:AD:DP:GQ:PL	0/1:12,2:14:48:48,0,5338
EU153401.1	62850	.	G	A	22.79	.	AC=1;AF=0.500;AN=2;BaseQRankSum=1.108;ClippingRankSum=0.000;DP=15;ExcessHet=3.0103;FS=3.123;MLEAC=1;MLEAF=0.500;MQ=51.99;MQRankSum=-1.823;QD=1.75;SOR=2.030	GT:AD:DP:GQ:PL	0/1:11,2:13:51:51,0,5296
EU153401.1	62853	.	G	T	13.95	.	AC=1;AF=0.500;AN=2;BaseQRankSum=1.108;ClippingRankSum=0.000;DP=14;ExcessHet=3.0103;FS=0.000;MLEAC=1;MLEAF=0.500;MQ=53.21;MQRankSum=-1.823;QD=1.07;SOR=1.508	GT:AD:DP:GQ:PL	0/1:11,2:13:42:42,0,5462
EU153401.1	62872	.	C	T	216.77	.	AC=1;AF=0.500;AN=2;BaseQRankSum=0.286;ClippingRankSum=0.000;DP=20;ExcessHet=3.0103;FS=0.000;MLEAC=1;MLEAF=0.500;MQ=48.47;MQRankSum=-2.031;QD=12.75;ReadPosRankSum=-1.303;SOR=1.022	GT:AD:DP:GQ:PL	0/1:13,4:17:99:245,0,5226
EU153401.1	62876	.	T	C	46.77	.	AC=1;AF=0.500;AN=2;BaseQRankSum=-3.151;ClippingRankSum=0.000;DP=19;ExcessHet=3.0103;FS=0.000;MLEAC=1;MLEAF=0.500;MQ=47.35;MQRankSum=-1.123;QD=2.60;ReadPosRankSum=-0.474;SOR=0.193	GT:AD:DP:GQ:PL	0/1:15,3:18:75:75,0,4961
EU153401.1	62887	.	T	C	49.77	.	AC=1;AF=0.500;AN=2;BaseQRankSum=1.028;ClippingRankSum=0.000;DP=20;ExcessHet=3.0103;FS=0.000;MLEAC=1;MLEAF=0.500;MQ=47.18;MQRankSum=-2.230;QD=2.62;ReadPosRankSum=-2.181;SOR=0.836	GT:AD:DP:GQ:PL	0/1:16,3:19:78:78,0,4545
EU153401.1	62896	.	G	T	367.77	.	AC=1;AF=0.500;AN=2;BaseQRankSum=-1.910;ClippingRankSum=0.000;DP=22;ExcessHet=3.0103;FS=2.527;MLEAC=1;MLEAF=0.500;MQ=46.82;MQRankSum=-3.717;QD=20.43;ReadPosRankSum=-2.937;SOR=1.721	GT:AD:DP:GQ:PL	0/1:8,10:18:99:396,0,3828
EU153401.1	62897	.	T	C	28.77	.	AC=1;AF=0.500;AN=2;BaseQRankSum=0.892;ClippingRankSum=0.000;DP=23;ExcessHet=3.0103;FS=0.000;MLEAC=1;MLEAF=0.500;MQ=46.55;MQRankSum=-1.572;QD=1.37;ReadPosRankSum=-1.499;SOR=0.404	GT:AD:DP:GQ:PL	0/1:19,2:21:57:57,0,4839
EU153401.1	62901	.	G	T	103.77	.	AC=1;AF=0.500;AN=2;BaseQRankSum=-0.090;ClippingRankSum=0.000;DP=30;ExcessHet=3.0103;FS=2.569;MLEAC=1;MLEAF=0.500;MQ=43.73;MQRankSum=-0.643;QD=3.71;ReadPosRankSum=-0.060;SOR=1.863	GT:AD:DP:GQ:PL	0/1:23,5:28:99:132,0,5212
EU153401.1	62904	.	T	C	171.77	.	AC=1;AF=0.500;AN=2;BaseQRankSum=-3.261;ClippingRankSum=0.000;DP=33;ExcessHet=3.0103;FS=11.155;MLEAC=1;MLEAF=0.500;MQ=42.22;MQRankSum=0.000;QD=5.54;ReadPosRankSum=0.545;SOR=3.258	GT:AD:DP:GQ:PL	0/1:24,7:31:99:200,0,5212
EU153401.1	62910	.	C	T	313.77	.	AC=1;AF=0.500;AN=2;BaseQRankSum=-3.329;ClippingRankSum=0.000;DP=45;ExcessHet=3.0103;FS=1.811;MLEAC=1;MLEAF=0.500;MQ=39.98;MQRankSum=0.203;QD=7.30;ReadPosRankSum=1.771;SOR=1.385	GT:AD:DP:GQ:PL	0/1:33,10:43:99:342,0,5593
EU153401.1	62916	.	C	T	646.77	.	AC=1;AF=0.500;AN=2;BaseQRankSum=-2.505;ClippingRankSum=0.000;DP=47;ExcessHet=3.0103;FS=5.653;MLEAC=1;MLEAF=0.500;MQ=39.68;MQRankSum=0.257;QD=14.37;ReadPosRankSum=0.743;SOR=2.015	GT:AD:DP:GQ:PL	0/1:27,18:45:99:675,0,5148
EU153401.1	62919	.	G	A	54.77	.	AC=1;AF=0.500;AN=2;BaseQRankSum=1.271;ClippingRankSum=0.000;DP=47;ExcessHet=3.0103;FS=6.792;MLEAC=1;MLEAF=0.500;MQ=39.68;MQRankSum=0.000;QD=1.22;ReadPosRankSum=1.119;SOR=0.068	GT:AD:DP:GQ:PL	0/1:41,4:45:83:83,0,6005
EU153401.1	62927	.	A	C	36.77	.	AC=1;AF=0.500;AN=2;BaseQRankSum=1.385;ClippingRankSum=0.000;DP=54;ExcessHet=3.0103;FS=6.023;MLEAC=1;MLEAF=0.500;MQ=39.42;MQRankSum=-1.421;QD=0.72;ReadPosRankSum=0.535;SOR=0.090	GT:AD:DP:GQ:PL	0/1:46,5:51:65:65,0,5951
EU153401.1	62928	.	C	T	39.77	.	AC=1;AF=0.500;AN=2;BaseQRankSum=0.191;ClippingRankSum=0.000;DP=55;ExcessHet=3.0103;FS=2.431;MLEAC=1;MLEAF=0.500;MQ=39.60;MQRankSum=-0.750;QD=0.76;ReadPosRankSum=1.860;SOR=1.566	GT:AD:DP:GQ:PL	0/1:47,5:52:68:68,0,5744
EU153401.1	62931	.	A	G	1065.77	.	AC=1;AF=0.500;AN=2;BaseQRankSum=-1.492;ClippingRankSum=0.000;DP=56;ExcessHet=3.0103;FS=3.004;MLEAC=1;MLEAF=0.500;MQ=39.08;MQRankSum=-0.332;QD=20.11;ReadPosRankSum=-0.603;SOR=1.270	GT:AD:DP:GQ:PL	0/1:26,27:53:99:1094,0,4340
EU153401.1	62934	.	A	G	876.77	.	AC=1;AF=0.500;AN=2;BaseQRankSum=-0.429;ClippingRankSum=0.000;DP=65;ExcessHet=3.0103;FS=10.819;MLEAC=1;MLEAF=0.500;MQ=42.22;MQRankSum=-0.733;QD=15.94;ReadPosRankSum=0.147;SOR=0.126	GT:AD:DP:GQ:PL	0/1:31,24:55:99:905,0,4786
EU153401.1	62936	.	G	A	714.77	.	AC=1;AF=0.500;AN=2;BaseQRankSum=-1.432;ClippingRankSum=0.000;DP=63;ExcessHet=3.0103;FS=0.000;MLEAC=1;MLEAF=0.500;MQ=42.26;MQRankSum=0.455;QD=14.02;ReadPosRankSum=2.451;SOR=0.852	GT:AD:DP:GQ:PL	0/1:31,20:51:99:743,0,4277
EU153401.1	62937	.	C	T	120.77	.	AC=1;AF=0.500;AN=2;BaseQRankSum=1.104;ClippingRankSum=0.000;DP=63;ExcessHet=3.0103;FS=10.439;MLEAC=1;MLEAF=0.500;MQ=42.26;MQRankSum=-0.763;QD=2.24;ReadPosRankSum=2.130;SOR=2.948	GT:AD:DP:GQ:PL	0/1:47,7:54:99:149,0,5434
EU153401.1	62939	.	A	C	45.77	.	AC=1;AF=0.500;AN=2;BaseQRankSum=0.749;ClippingRankSum=0.000;DP=61;ExcessHet=3.0103;FS=16.413;MLEAC=1;MLEAF=0.500;MQ=42.28;MQRankSum=0.121;QD=0.97;ReadPosRankSum=-0.471;SOR=1.850	GT:AD:DP:GQ:PL	0/1:42,5:47:74:74,0,5631
EU153401.1	62943	.	A	T	304.73	.	AC=1;AF=0.500;AN=2;BaseQRankSum=-1.036;ClippingRankSum=0.000;DP=53;ExcessHet=3.0103;FS=0.000;MLEAC=1;MLEAF=0.500;MQ=43.35;MQRankSum=-1.448;QD=9.23;ReadPosRankSum=-0.143;SOR=0.676	GT:AD:DP:GQ:PL	0/1:24,9:33:99:342,0,4425
EU153401.1	62945	.	A	T	832.77	.	AC=1;AF=0.500;AN=2;BaseQRankSum=0.145;ClippingRankSum=0.000;DP=52;ExcessHet=3.0103;FS=7.212;MLEAC=1;MLEAF=0.500;MQ=43.61;MQRankSum=-0.734;QD=19.83;ReadPosRankSum=-0.170;SOR=0.157	GT:AD:DP:GQ:PL	0/1:20,22:42:99:861,0,4063
EU153401.1	62948	.	CT	C	115.73	.	AC=1;AF=0.500;AN=2;BaseQRankSum=0.673;ClippingRankSum=0.000;DP=49;ExcessHet=3.0103;FS=0.000;MLEAC=1;MLEAF=0.500;MQ=43.34;MQRankSum=0.624;QD=3.05;ReadPosRankSum=1.928;SOR=0.394	GT:AD:DP:GQ:PL	0/1:32,6:38:99:153,0,4106
EU153401.1	62949	.	T	C	256.73	.	AC=1;AF=0.500;AN=2;BaseQRankSum=0.858;ClippingRankSum=0.000;DP=49;ExcessHet=3.0103;FS=4.053;MLEAC=1;MLEAF=0.500;MQ=43.34;MQRankSum=-1.496;QD=6.94;ReadPosRankSum=-1.058;SOR=1.802	GT:AD:DP:GQ:PL	0/1:28,9:37:99:294,0,4203
EU153401.1	62950	.	C	T	121.77	.	AC=1;AF=0.500;AN=2;BaseQRankSum=-1.108;ClippingRankSum=0.000;DP=47;ExcessHet=3.0103;FS=8.727;MLEAC=1;MLEAF=0.500;MQ=43.30;MQRankSum=0.391;QD=3.20;ReadPosRankSum=-0.833;SOR=0.641	GT:AD:DP:GQ:PL	0/1:33,5:38:99:150,0,4464
EU153401.1	62952	.	C	T	496.73	.	AC=1;AF=0.500;AN=2;BaseQRankSum=0.986;ClippingRankSum=0.000;DP=44;ExcessHet=3.0103;FS=3.312;MLEAC=1;MLEAF=0.500;MQ=43.08;MQRankSum=-1.672;QD=16.56;ReadPosRankSum=-0.118;SOR=1.410	GT:AD:DP:GQ:PL	0/1:16,14:30:99:534,0,3665
EU153401.1	62954	.	T	C	676.73	.	AC=1;AF=0.500;AN=2;BaseQRankSum=2.093;ClippingRankSum=0.000;DP=42;ExcessHet=3.0103;FS=9.093;MLEAC=1;MLEAF=0.500;MQ=43.85;MQRankSum=-1.915;QD=22.56;ReadPosRankSum=0.126;SOR=2.465	GT:AD:DP:GQ:PL	0/1:13,17:30:99:714,0,3140
EU153401.1	62962	.	C	T	283.77	.	AC=1;AF=0.500;AN=2;BaseQRankSum=0.238;ClippingRankSum=0.000;DP=36;ExcessHet=3.0103;FS=0.000;MLEAC=1;MLEAF=0.500;MQ=45.18;MQRankSum=-1.301;QD=9.46;ReadPosRankSum=-0.400;SOR=0.859	GT:AD:DP:GQ:PL	0/1:22,8:30:99:312,0,3763
EU153401.1	62965	.	C	T	124.77	.	AC=1;AF=0.500;AN=2;BaseQRankSum=-0.964;ClippingRankSum=0.000;DP=30;ExcessHet=3.0103;FS=2.161;MLEAC=1;MLEAF=0.500;MQ=45.36;MQRankSum=-1.361;QD=5.20;ReadPosRankSum=-0.961;SOR=0.250	GT:AD:DP:GQ:PL	0/1:19,5:24:99:153,0,3009
EU153401.1	62966	.	G	T	124.77	.	AC=1;AF=0.500;AN=2;BaseQRankSum=0.990;ClippingRankSum=0.000;DP=30;ExcessHet=3.0103;FS=5.653;MLEAC=1;MLEAF=0.500;MQ=45.36;MQRankSum=-1.146;QD=5.20;ReadPosRankSum=1.257;SOR=2.683	GT:AD:DP:GQ:PL	0/1:19,5:24:99:153,0,2868
EU153401.1	62973	.	G	T	331.77	.	AC=1;AF=0.500;AN=2;BaseQRankSum=1.599;ClippingRankSum=0.000;DP=28;ExcessHet=3.0103;FS=15.611;MLEAC=1;MLEAF=0.500;MQ=44.93;MQRankSum=-2.471;QD=23.70;ReadPosRankSum=0.193;SOR=4.611	GT:AD:DP:GQ:PL	0/1:5,9:14:99:360,0,2271
EU153401.1	62974	.	C	T	163.73	.	AC=1;AF=0.500;AN=2;BaseQRankSum=0.932;ClippingRankSum=0.000;DP=29;ExcessHet=3.0103;FS=8.828;MLEAC=1;MLEAF=0.500;MQ=45.53;MQRankSum=1.305;QD=7.12;ReadPosRankSum=0.314;SOR=1.067	GT:AD:DP:GQ:PL	0/1:17,6:23:99:201,0,2610
EU153401.1	62975	.	TG	T	121.73	.	AC=1;AF=0.500;AN=2;BaseQRankSum=0.651;ClippingRankSum=0.000;DP=29;ExcessHet=3.0103;FS=8.704;MLEAC=1;MLEAF=0.500;MQ=45.53;MQRankSum=-1.343;QD=5.53;ReadPosRankSum=-1.901;SOR=2.998	GT:AD:DP:GQ:PL	0/1:17,5:22:99:159,0,2613
EU153401.1	62982	.	G	T	352.77	.	AC=1;AF=0.500;AN=2;BaseQRankSum=0.000;ClippingRankSum=0.000;DP=25;ExcessHet=3.0103;FS=0.000;MLEAC=1;MLEAF=0.500;MQ=47.11;MQRankSum=-0.386;QD=17.64;ReadPosRankSum=-1.064;SOR=0.473	GT:AD:DP:GQ:PL	0/1:11,9:20:99:381,0,2699
EU153401.1	62984	.	C	T	130.77	.	AC=1;AF=0.500;AN=2;BaseQRankSum=0.000;ClippingRankSum=0.000;DP=24;ExcessHet=3.0103;FS=5.815;MLEAC=1;MLEAF=0.500;MQ=47.31;MQRankSum=0.471;QD=6.88;ReadPosRankSum=0.185;SOR=0.636	GT:AD:DP:GQ:PL	0/1:14,5:19:99:159,0,2892
EU153401.1	62985	.	TGA	T	76.73	.	AC=1;AF=0.500;AN=2;BaseQRankSum=0.000;ClippingRankSum=0.000;DP=23;ExcessHet=3.0103;FS=11.491;MLEAC=1;MLEAF=0.500;MQ=47.53;MQRankSum=0.874;QD=4.04;ReadPosRankSum=-0.113;SOR=1.410	GT:AD:DP:GQ:PL	0/1:15,4:19:99:114,0,2937
EU153401.1	62986	.	G	A	181.77	.	AC=1;AF=0.500;AN=2;BaseQRankSum=0.744;ClippingRankSum=0.000;DP=22;ExcessHet=3.0103;FS=9.425;MLEAC=1;MLEAF=0.500;MQ=48.39;MQRankSum=-2.189;QD=10.10;ReadPosRankSum=1.972;SOR=3.352	GT:AD:DP:GQ:PL	0/1:13,5:18:99:210,0,2659
EU153401.1	62987	.	A	T	139.77	.	AC=1;AF=0.500;AN=2;BaseQRankSum=0.744;ClippingRankSum=0.000;DP=22;ExcessHet=3.0103;FS=9.425;MLEAC=1;MLEAF=0.500;MQ=48.39;MQRankSum=-2.291;QD=7.76;ReadPosRankSum=1.629;SOR=3.352	GT:AD:DP:GQ:PL	0/1:13,5:18:99:168,0,2662
EU153401.1	62988	.	G	GTCTTT	88.73	.	AC=1;AF=0.500;AN=2;BaseQRankSum=-0.411;ClippingRankSum=0.000;DP=21;ExcessHet=3.0103;FS=10.792;MLEAC=1;MLEAF=0.500;MQ=49.30;MQRankSum=0.713;QD=4.93;ReadPosRankSum=-0.266;SOR=1.414	GT:AD:DP:GQ:PL	0/1:14,4:18:99:126,0,2695
EU153401.1	62992	.	C	T	244.77	.	AC=1;AF=0.500;AN=2;BaseQRankSum=0.000;ClippingRankSum=0.000;DP=20;ExcessHet=3.0103;FS=7.160;MLEAC=1;MLEAF=0.500;MQ=49.72;MQRankSum=-2.550;QD=17.48;ReadPosRankSum=0.185;SOR=3.737	GT:AD:DP:GQ:PL	0/1:7,7:14:99:273,0,2122
EU153401.1	62993	.	T	G	97.77	.	AC=1;AF=0.500;AN=2;BaseQRankSum=0.668;ClippingRankSum=0.000;DP=20;ExcessHet=3.0103;FS=6.107;MLEAC=1;MLEAF=0.500;MQ=49.72;MQRankSum=-1.646;QD=5.43;ReadPosRankSum=0.797;SOR=2.780	GT:AD:DP:GQ:PL	0/1:14,4:18:99:126,0,2665
EU153401.1	62994	.	A	C	52.77	.	AC=1;AF=0.500;AN=2;BaseQRankSum=0.617;ClippingRankSum=0.000;DP=20;ExcessHet=3.0103;FS=2.884;MLEAC=1;MLEAF=0.500;MQ=49.72;MQRankSum=-2.227;QD=3.10;ReadPosRankSum=-0.063;SOR=2.368	GT:AD:DP:GQ:PL	0/1:14,3:17:81:81,0,2785
EU153401.1	62995	.	A	C	88.73	.	AC=1;AF=0.500;AN=2;BaseQRankSum=-2.532;ClippingRankSum=0.000;DP=20;ExcessHet=3.0103;FS=6.021;MLEAC=1;MLEAF=0.500;MQ=51.22;MQRankSum=0.120;QD=5.22;ReadPosRankSum=-0.364;SOR=1.447	GT:AD:DP:GQ:PL	0/1:13,4:17:99:126,0,2740
EU153401.1	62996	.	T	C	91.73	.	AC=1;AF=0.500;AN=2;BaseQRankSum=0.820;ClippingRankSum=0.000;DP=19;ExcessHet=3.0103;FS=6.726;MLEAC=1;MLEAF=0.500;MQ=50.71;MQRankSum=-1.730;QD=5.73;ReadPosRankSum=1.485;SOR=2.819	GT:AD:DP:GQ:PL	0/1:13,3:16:99:129,0,2668
EU153401.1	62997	.	GTTT	G	88.73	.	AC=1;AF=0.500;AN=2;BaseQRankSum=-1.960;ClippingRankSum=0.000;DP=19;ExcessHet=3.0103;FS=6.021;MLEAC=1;MLEAF=0.500;MQ=50.71;MQRankSum=0.120;QD=5.22;ReadPosRankSum=-0.397;SOR=1.447	GT:AD:DP:GQ:PL	0/1:13,4:17:99:126,0,2740
EU153401.1	63000	.	T	A	46.73	.	AC=1;AF=0.500;AN=2;BaseQRankSum=0.789;ClippingRankSum=0.000;DP=19;ExcessHet=3.0103;FS=6.422;MLEAC=1;MLEAF=0.500;MQ=50.71;MQRankSum=-2.670;QD=2.75;ReadPosRankSum=-0.315;SOR=2.833	GT:AD:DP:GQ:PL	0/1:14,3:17:84:84,0,2473
EU153401.1	63002	.	C	T	136.73	.	AC=1;AF=0.500;AN=2;BaseQRankSum=-2.073;ClippingRankSum=0.000;DP=20;ExcessHet=3.0103;FS=2.246;MLEAC=1;MLEAF=0.500;MQ=49.74;MQRankSum=-0.666;QD=8.55;ReadPosRankSum=0.340;SOR=0.774	GT:AD:DP:GQ:PL	0/1:11,5:16:99:174,0,2653
EU153401.1	63003	.	CAT	C	34.73	.	AC=1;AF=0.500;AN=2;BaseQRankSum=0.712;ClippingRankSum=0.000;DP=21;ExcessHet=3.0103;FS=6.160;MLEAC=1;MLEAF=0.500;MQ=50.28;MQRankSum=-1.056;QD=1.74;ReadPosRankSum=1.511;SOR=2.636	GT:AD:DP:GQ:PL	0/1:17,3:20:72:72,0,2881
EU153401.1	63005	.	T	C	88.77	.	AC=1;AF=0.500;AN=2;BaseQRankSum=-2.724;ClippingRankSum=0.000;DP=20;ExcessHet=3.0103;FS=5.815;MLEAC=1;MLEAF=0.500;MQ=50.74;MQRankSum=0.159;QD=4.67;ReadPosRankSum=-1.067;SOR=1.458	GT:AD:DP:GQ:PL	0/1:15,4:19:99:117,0,2866
EU153401.1	63009	.	G	A	91.77	.	AC=1;AF=0.500;AN=2;BaseQRankSum=-2.815;ClippingRankSum=0.000;DP=20;ExcessHet=3.0103;FS=5.929;MLEAC=1;MLEAF=0.500;MQ=49.28;MQRankSum=0.347;QD=4.59;ReadPosRankSum=-1.230;SOR=1.447	GT:AD:DP:GQ:PL	0/1:16,4:20:99:120,0,2824
EU153401.1	63021	.	GT	G	88.73	.	AC=1;AF=0.500;AN=2;BaseQRankSum=-2.630;ClippingRankSum=0.000;DP=19;ExcessHet=3.0103;FS=5.614;MLEAC=1;MLEAF=0.500;MQ=48.65;MQRankSum=0.334;QD=4.93;ReadPosRankSum=-2.178;SOR=1.472	GT:AD:DP:GQ:PL	0/1:14,4:18:99:126,0,2108
EU153401.1	63028	.	C	T	40.73	.	AC=1;AF=0.500;AN=2;BaseQRankSum=0.596;ClippingRankSum=0.000;DP=18;ExcessHet=3.0103;FS=6.107;MLEAC=1;MLEAF=0.500;MQ=49.83;MQRankSum=-0.886;QD=2.26;ReadPosRankSum=-0.296;SOR=2.613	GT:AD:DP:GQ:PL	0/1:15,3:18:78:78,0,2195
EU153401.1	63059	.	C	T	88.77	.	AC=1;AF=0.500;AN=2;BaseQRankSum=0.644;ClippingRankSum=0.000;DP=18;ExcessHet=3.0103;FS=7.375;MLEAC=1;MLEAF=0.500;MQ=51.16;MQRankSum=-1.198;QD=4.93;ReadPosRankSum=-0.916;SOR=2.241	GT:AD:DP:GQ:PL	0/1:16,2:18:99:117,0,2159
EU153401.1	63404	.	G	A	99.77	.	AC=1;AF=0.500;AN=2;DP=13;ExcessHet=3.0103;FS=0.000;MLEAC=1;MLEAF=0.500;MQ=52.10;QD=7.67;SOR=0.569	GT:AD:DP:GQ:PL	0/1:13,0:13:99:128,0,534
EU153401.1	63405	.	A	C	99.77	.	AC=1;AF=0.500;AN=2;DP=13;ExcessHet=3.0103;FS=0.000;MLEAC=1;MLEAF=0.500;MQ=52.10;QD=7.67;SOR=0.569	GT:AD:DP:GQ:PL	0/1:13,0:13:99:128,0,534
EU153401.1	63414	.	T	C	564.77	.	AC=1;AF=0.500;AN=2;BaseQRankSum=0.000;ClippingRankSum=0.000;DP=42;ExcessHet=3.0103;FS=11.830;MLEAC=1;MLEAF=0.500;MQ=50.46;MQRankSum=0.095;QD=13.45;ReadPosRankSum=0.026;SOR=3.706	GT:AD:DP:GQ:PL	0/1:25,17:42:99:593,0,938
EU153401.1	63640	.	G	A	41.77	.	AC=1;AF=0.500;AN=2;BaseQRankSum=0.761;ClippingRankSum=0.000;DP=24;ExcessHet=3.0103;FS=6.864;MLEAC=1;MLEAF=0.500;MQ=55.27;MQRankSum=-3.582;QD=2.32;ReadPosRankSum=-1.576;SOR=2.803	GT:AD:DP:GQ:PL	0/1:15,3:18:70:70,0,2548
EU153401.1	63650	.	C	T	23.75	.	AC=1;AF=0.500;AN=2;BaseQRankSum=0.000;ClippingRankSum=0.000;DP=24;ExcessHet=3.0103;FS=4.102;MLEAC=1;MLEAF=0.500;MQ=57.03;MQRankSum=-2.824;QD=1.32;ReadPosRankSum=0.386;SOR=1.468	GT:AD:DP:GQ:PL	0/1:17,1:18:61:61,0,4190
EU153401.1	63651	.	TCA	T	23.75	.	AC=1;AF=0.500;AN=2;BaseQRankSum=0.514;ClippingRankSum=0.000;DP=25;ExcessHet=3.0103;FS=3.757;MLEAC=1;MLEAF=0.500;MQ=57.15;MQRankSum=-2.911;QD=1.25;ReadPosRankSum=0.457;SOR=1.492	GT:AD:DP:GQ:PL	0/1:18,1:19:61:61,0,4190
EU153401.1	63658	.	C	T	34.73	.	AC=1;AF=0.500;AN=2;BaseQRankSum=0.624;ClippingRankSum=0.000;DP=25;ExcessHet=3.0103;FS=2.935;MLEAC=1;MLEAF=0.500;MQ=57.85;MQRankSum=-2.744;QD=1.83;ReadPosRankSum=0.067;SOR=1.751	GT:AD:DP:GQ:PL	0/1:17,2:19:72:72,0,4883
EU153401.1	63663	.	C	G	40.77	.	AC=1;AF=0.500;AN=2;BaseQRankSum=-0.250;ClippingRankSum=0.000;DP=26;ExcessHet=3.0103;FS=0.000;MLEAC=1;MLEAF=0.500;MQ=57.93;MQRankSum=-2.240;QD=2.04;ReadPosRankSum=-0.477;SOR=1.038	GT:AD:DP:GQ:PL	0/1:17,3:20:69:69,0,5332
EU153401.1	63664	.	G	A	76.73	.	AC=1;AF=0.500;AN=2;BaseQRankSum=-0.291;ClippingRankSum=0.000;DP=27;ExcessHet=3.0103;FS=0.000;MLEAC=1;MLEAF=0.500;MQ=58.01;MQRankSum=-2.985;QD=3.49;ReadPosRankSum=0.213;SOR=0.693	GT:AD:DP:GQ:PL	0/1:18,4:22:99:114,0,5287
EU153401.1	63686	.	G	A	13.95	.	AC=1;AF=0.500;AN=2;BaseQRankSum=-1.504;ClippingRankSum=0.000;DP=46;ExcessHet=3.0103;FS=0.000;MLEAC=1;MLEAF=0.500;MQ=47.80;MQRankSum=0.932;QD=0.30;ReadPosRankSum=1.017;SOR=0.693	GT:AD:DP:GQ:PL	0/1:42,4:46:42:42,0,6603
EU153401.1	63706	.	C	A	361.73	.	AC=1;AF=0.500;AN=2;BaseQRankSum=0.263;ClippingRankSum=0.000;DP=28;ExcessHet=3.0103;FS=3.565;MLEAC=1;MLEAF=0.500;MQ=54.22;MQRankSum=-2.895;QD=12.92;ReadPosRankSum=-0.400;SOR=1.128	GT:AD:DP:GQ:PL	0/1:17,11:28:99:399,0,5418
EU153401.1	63707	.	A	G	370.73	.	AC=1;AF=0.500;AN=2;BaseQRankSum=0.375;ClippingRankSum=0.000;DP=28;ExcessHet=3.0103;FS=3.442;MLEAC=1;MLEAF=0.500;MQ=54.22;MQRankSum=-3.459;QD=14.26;ReadPosRankSum=-0.624;SOR=1.209	GT:AD:DP:GQ:PL	0/1:15,11:26:99:408,0,5404
EU153401.1	63709	.	A	G	130.77	.	AC=1;AF=0.500;AN=2;BaseQRankSum=0.947;ClippingRankSum=0.000;DP=30;ExcessHet=3.0103;FS=4.228;MLEAC=1;MLEAF=0.500;MQ=53.40;MQRankSum=-0.390;QD=4.36;ReadPosRankSum=0.208;SOR=1.199	GT:AD:DP:GQ:PL	0/1:24,6:30:99:159,0,6492
EU153401.1	63710	.	T	G	106.77	.	AC=1;AF=0.500;AN=2;BaseQRankSum=1.051;ClippingRankSum=0.000;DP=32;ExcessHet=3.0103;FS=1.845;MLEAC=1;MLEAF=0.500;MQ=52.18;MQRankSum=-0.081;QD=3.34;ReadPosRankSum=0.605;SOR=1.261	GT:AD:DP:GQ:PL	0/1:26,6:32:99:135,0,7161
EU153401.1	63726	.	C	G	42.73	.	AC=1;AF=0.500;AN=2;BaseQRankSum=-0.623;ClippingRankSum=0.000;DP=57;ExcessHet=3.0103;FS=3.915;MLEAC=1;MLEAF=0.500;MQ=46.75;MQRankSum=1.024;QD=0.76;ReadPosRankSum=2.571;SOR=1.239	GT:AD:DP:GQ:PL	0/1:50,6:56:80:80,0,8380
EU153401.1	63728	.	C	T	45.77	.	AC=1;AF=0.500;AN=2;BaseQRankSum=-0.627;ClippingRankSum=0.000;DP=63;ExcessHet=3.0103;FS=4.024;MLEAC=1;MLEAF=0.500;MQ=44.44;MQRankSum=1.488;QD=0.74;ReadPosRankSum=2.684;SOR=1.209	GT:AD:DP:GQ:PL	0/1:56,6:62:74:74,0,8403
EU153401.1	63748	.	A	G	57.77	.	AC=1;AF=0.500;AN=2;BaseQRankSum=-0.138;ClippingRankSum=0.000;DP=61;ExcessHet=3.0103;FS=3.865;MLEAC=1;MLEAF=0.500;MQ=46.67;MQRankSum=1.053;QD=0.95;ReadPosRankSum=2.703;SOR=1.247	GT:AD:DP:GQ:PL	0/1:55,6:61:86:86,0,7265
EU153401.1	63758	.	G	C	72.77	.	AC=1;AF=0.500;AN=2;BaseQRankSum=-0.198;ClippingRankSum=0.000;DP=50;ExcessHet=3.0103;FS=4.147;MLEAC=1;MLEAF=0.500;MQ=47.13;MQRankSum=0.983;QD=1.46;ReadPosRankSum=2.197;SOR=1.186	GT:AD:DP:GQ:PL	0/1:44,6:50:99:101,0,7592
EU153401.1	63768	.	TC	T	97.73	.	AC=1;AF=0.500;AN=2;BaseQRankSum=-0.804;ClippingRankSum=0.000;DP=44;ExcessHet=3.0103;FS=1.778;MLEAC=1;MLEAF=0.500;MQ=48.40;MQRankSum=0.647;QD=2.22;ReadPosRankSum=1.370;SOR=1.280	GT:AD:DP:GQ:PL	0/1:38,6:44:99:135,0,6557
EU153401.1	63770	.	C	T	70.77	.	AC=1;AF=0.500;AN=2;BaseQRankSum=0.182;ClippingRankSum=0.000;DP=37;ExcessHet=3.0103;FS=0.000;MLEAC=1;MLEAF=0.500;MQ=51.74;MQRankSum=-3.146;QD=1.91;ReadPosRankSum=-0.701;SOR=0.634	GT:AD:DP:GQ:PL	0/1:31,6:37:99:99,0,6189
EU153401.1	63772	.	G	GA	118.73	.	AC=1;AF=0.500;AN=2;BaseQRankSum=-0.177;ClippingRankSum=0.000;DP=36;ExcessHet=3.0103;FS=0.000;MLEAC=1;MLEAF=0.500;MQ=51.59;MQRankSum=0.107;QD=3.30;ReadPosRankSum=1.648;SOR=0.980	GT:AD:DP:GQ:PL	0/1:31,5:36:99:156,0,6076
EU153401.1	63787	.	GTTCA	G	165.73	.	AC=1;AF=0.500;AN=2;BaseQRankSum=1.393;ClippingRankSum=0.000;DP=31;ExcessHet=3.0103;FS=1.643;MLEAC=1;MLEAF=0.500;MQ=54.68;MQRankSum=-2.788;QD=5.35;ReadPosRankSum=-2.248;SOR=1.132	GT:AD:DP:GQ:PL	0/1:23,8:31:99:203,0,4855
EU153401.1	63802	.	T	G	16.86	.	AC=1;AF=0.500;AN=2;BaseQRankSum=-0.510;ClippingRankSum=0.000;DP=29;ExcessHet=3.0103;FS=0.000;MLEAC=1;MLEAF=0.500;MQ=52.86;MQRankSum=-1.309;QD=0.58;ReadPosRankSum=-1.051;SOR=0.818	GT:AD:DP:GQ:PL	0/1:26,3:29:45:45,0,3800
EU153401.1	63825	.	G	GATCCAGCAACTGCATTACTAAGTATTTACCCAGAGA	81.73	.	AC=1;AF=0.500;AN=2;BaseQRankSum=1.230;ClippingRankSum=0.000;DP=61;ExcessHet=3.0103;FS=2.048;MLEAC=1;MLEAF=0.500;MQ=43.72;MQRankSum=-2.698;QD=3.72;ReadPosRankSum=-3.346;SOR=0.836	GT:AD:DP:GQ:PL	0/1:17,5:22:99:119,0,1153
EU153401.1	63908	.	G	GT	247.73	.	AC=2;AF=1.00;AN=2;DP=15;ExcessHet=3.0103;FS=0.000;MLEAC=2;MLEAF=1.00;MQ=56.01;QD=22.52;SOR=0.859	GT:AD:DP:GQ:PL	1/1:0,11:11:35:285,35,0
EU153401.1	63981	.	A	G	375.77	.	AC=1;AF=0.500;AN=2;BaseQRankSum=0.533;ClippingRankSum=0.000;DP=70;ExcessHet=3.0103;FS=1.124;MLEAC=1;MLEAF=0.500;MQ=43.06;MQRankSum=-2.171;QD=5.53;ReadPosRankSum=0.171;SOR=0.903	GT:AD:DP:GQ:PL	0/1:51,17:68:99:404,0,1679
EU153401.1	64199	.	T	TATAC	38.73	.	AC=1;AF=0.500;AN=2;BaseQRankSum=-2.294;ClippingRankSum=0.000;DP=109;ExcessHet=3.0103;FS=3.994;MLEAC=1;MLEAF=0.500;MQ=42.77;MQRankSum=0.354;QD=0.55;ReadPosRankSum=-0.341;SOR=1.212	GT:AD:DP:GQ:PL	0/1:65,6:71:76:76,0,3182
EU153401.1	64201	.	T	C	938.73	.	AC=1;AF=0.500;AN=2;BaseQRankSum=-0.296;ClippingRankSum=0.000;DP=112;ExcessHet=3.0103;FS=4.783;MLEAC=1;MLEAF=0.500;MQ=42.31;MQRankSum=-1.404;QD=12.19;ReadPosRankSum=0.465;SOR=1.303	GT:AD:DP:GQ:PL	0/1:52,25:77:99:976,0,2276
EU153401.1	64202	.	G	A	1404.73	.	AC=1;AF=0.500;AN=2;BaseQRankSum=-0.245;ClippingRankSum=0.000;DP=111;ExcessHet=3.0103;FS=4.626;MLEAC=1;MLEAF=0.500;MQ=42.27;MQRankSum=-1.861;QD=19.78;ReadPosRankSum=-0.513;SOR=1.270	GT:AD:DP:GQ:PL	0/1:34,37:71:99:1442,0,1431
EU153401.1	64206	.	G	A	195.77	.	AC=1;AF=0.500;AN=2;BaseQRankSum=-0.245;ClippingRankSum=0.000;DP=117;ExcessHet=3.0103;FS=4.608;MLEAC=1;MLEAF=0.500;MQ=42.26;MQRankSum=-0.672;QD=2.22;ReadPosRankSum=-0.991;SOR=0.576	GT:AD:DP:GQ:PL	0/1:77,11:88:99:224,0,3461
EU153401.1	64219	.	T	C	3204.73	.	AC=1;AF=0.500;AN=2;BaseQRankSum=-1.788;ClippingRankSum=0.000;DP=165;ExcessHet=3.0103;FS=1.680;MLEAC=1;MLEAF=0.500;MQ=42.11;MQRankSum=0.337;QD=28.61;ReadPosRankSum=-0.394;SOR=0.512	GT:AD:DP:GQ:PL	0/1:34,78:112:99:3242,0,1447
EU153401.1	64223	.	C	A	400.73	.	AC=1;AF=0.500;AN=2;BaseQRankSum=0.405;ClippingRankSum=0.000;DP=181;ExcessHet=3.0103;FS=13.847;MLEAC=1;MLEAF=0.500;MQ=42.02;MQRankSum=-0.105;QD=3.06;ReadPosRankSum=2.095;SOR=2.291	GT:AD:DP:GQ:PL	0/1:112,19:131:99:438,0,5035
EU153401.1	64225	.	A	G	80.77	.	AC=1;AF=0.500;AN=2;BaseQRankSum=-0.520;ClippingRankSum=0.000;DP=184;ExcessHet=3.0103;FS=2.977;MLEAC=1;MLEAF=0.500;MQ=41.86;MQRankSum=0.062;QD=0.59;ReadPosRankSum=2.485;SOR=0.301	GT:AD:DP:GQ:PL	0/1:127,10:137:99:109,0,5644
EU153401.1	64236	.	C	A	7051.73	.	AC=1;AF=0.500;AN=2;BaseQRankSum=-1.385;ClippingRankSum=0.000;DP=275;ExcessHet=3.0103;FS=4.631;MLEAC=1;MLEAF=0.500;MQ=42.78;MQRankSum=-3.543;QD=29.30;ReadPosRankSum=-3.865;SOR=0.924	GT:AD:DP:GQ:PL	0/1:20,179:199:99:7089,0,464
EU153401.1	64243	.	C	T	654.77	.	AC=1;AF=0.500;AN=2;BaseQRankSum=-0.128;ClippingRankSum=0.000;DP=131;ExcessHet=3.0103;FS=12.066;MLEAC=1;MLEAF=0.500;MQ=43.52;MQRankSum=0.882;QD=5.74;ReadPosRankSum=2.113;SOR=0.974	GT:AD:DP:GQ:PL	0/1:91,23:114:99:683,0,5282
EU153401.1	64253	.	G	A	27.74	.	AC=1;AF=0.500;AN=2;BaseQRankSum=-0.756;ClippingRankSum=0.000;DP=127;ExcessHet=3.0103;FS=1.310;MLEAC=1;MLEAF=0.500;MQ=45.22;MQRankSum=0.739;QD=0.26;ReadPosRankSum=-0.196;SOR=0.845	GT:AD:DP:GQ:PL	0/1:99,9:108:65:65,0,6101
EU153401.1	64256	.	A	G	671.73	.	AC=1;AF=0.500;AN=2;BaseQRankSum=1.481;ClippingRankSum=0.000;DP=132;ExcessHet=3.0103;FS=0.000;MLEAC=1;MLEAF=0.500;MQ=44.91;MQRankSum=0.924;QD=6.59;ReadPosRankSum=1.761;SOR=0.754	GT:AD:DP:GQ:PL	0/1:79,23:102:99:709,0,4961
EU153401.1	64265	.	G	A	549.77	.	AC=1;AF=0.500;AN=2;BaseQRankSum=0.130;ClippingRankSum=0.000;DP=126;ExcessHet=3.0103;FS=8.422;MLEAC=1;MLEAF=0.500;MQ=44.95;MQRankSum=-0.596;QD=5.14;ReadPosRankSum=2.757;SOR=0.953	GT:AD:DP:GQ:PL	0/1:87,20:107:99:578,0,5267
EU153401.1	64271	.	G	A	219.77	.	AC=1;AF=0.500;AN=2;BaseQRankSum=-0.176;ClippingRankSum=0.000;DP=125;ExcessHet=3.0103;FS=1.058;MLEAC=1;MLEAF=0.500;MQ=44.59;MQRankSum=-0.986;QD=1.93;ReadPosRankSum=0.926;SOR=0.548	GT:AD:DP:GQ:PL	0/1:100,14:114:99:248,0,5852
EU153401.1	64272	.	T	A	393.77	.	AC=1;AF=0.500;AN=2;BaseQRankSum=0.087;ClippingRankSum=0.000;DP=123;ExcessHet=3.0103;FS=3.664;MLEAC=1;MLEAF=0.500;MQ=44.58;MQRankSum=-0.397;QD=3.55;ReadPosRankSum=1.251;SOR=0.958	GT:AD:DP:GQ:PL	0/1:94,17:111:99:422,0,5723
EU153401.1	64283	.	A	G	27.74	.	AC=1;AF=0.500;AN=2;BaseQRankSum=0.889;ClippingRankSum=0.000;DP=122;ExcessHet=3.0103;FS=0.000;MLEAC=1;MLEAF=0.500;MQ=42.51;MQRankSum=-0.177;QD=0.25;ReadPosRankSum=2.668;SOR=0.568	GT:AD:DP:GQ:PL	0/1:100,9:109:65:65,0,5656
EU153401.1	64286	.	C	T	190.73	.	AC=1;AF=0.500;AN=2;BaseQRankSum=-0.156;ClippingRankSum=0.000;DP=121;ExcessHet=3.0103;FS=13.385;MLEAC=1;MLEAF=0.500;MQ=42.87;MQRankSum=-0.989;QD=1.99;ReadPosRankSum=1.619;SOR=1.687	GT:AD:DP:GQ:PL	0/1:85,11:96:99:228,0,4817
EU153401.1	64287	.	A	G	550.73	.	AC=1;AF=0.500;AN=2;BaseQRankSum=0.666;ClippingRankSum=0.000;DP=118;ExcessHet=3.0103;FS=26.889;MLEAC=1;MLEAF=0.500;MQ=43.14;MQRankSum=0.284;QD=5.30;ReadPosRankSum=1.254;SOR=1.876	GT:AD:DP:GQ:PL	0/1:85,19:104:99:588,0,4943
EU153401.1	64289	.	A	G	54.77	.	AC=1;AF=0.500;AN=2;BaseQRankSum=0.838;ClippingRankSum=0.000;DP=120;ExcessHet=3.0103;FS=2.994;MLEAC=1;MLEAF=0.500;MQ=42.98;MQRankSum=2.117;QD=0.51;ReadPosRankSum=2.217;SOR=0.698	GT:AD:DP:GQ:PL	0/1:98,9:107:83:83,0,5401
EU153401.1	64303	.	G	A	2467.77	.	AC=1;AF=0.500;AN=2;BaseQRankSum=-1.197;ClippingRankSum=0.000;DP=89;ExcessHet=3.0103;FS=1.072;MLEAC=1;MLEAF=0.500;MQ=42.46;MQRankSum=-2.107;QD=31.64;ReadPosRankSum=1.938;SOR=0.473	GT:AD:DP:GQ:PL	0/1:17,61:78:99:2496,0,1315
EU153401.1	64306	.	C	T	81.73	.	AC=1;AF=0.500;AN=2;BaseQRankSum=-1.013;ClippingRankSum=0.000;DP=88;ExcessHet=3.0103;FS=6.048;MLEAC=1;MLEAF=0.500;MQ=42.46;MQRankSum=0.033;QD=1.03;ReadPosRankSum=-0.510;SOR=0.944	GT:AD:DP:GQ:PL	0/1:71,8:79:99:119,0,3806
EU153401.1	64308	.	A	G	18.79	.	AC=1;AF=0.500;AN=2;BaseQRankSum=-2.098;ClippingRankSum=0.000;DP=87;ExcessHet=3.0103;FS=9.648;MLEAC=1;MLEAF=0.500;MQ=42.31;MQRankSum=1.980;QD=0.23;ReadPosRankSum=-0.279;SOR=1.470	GT:AD:DP:GQ:PL	0/1:76,7:83:56:56,0,4119
EU153401.1	64312	.	C	T	171.77	.	AC=1;AF=0.500;AN=2;BaseQRankSum=0.696;ClippingRankSum=0.000;DP=86;ExcessHet=3.0103;FS=3.288;MLEAC=1;MLEAF=0.500;MQ=41.75;MQRankSum=-0.151;QD=2.12;ReadPosRankSum=-1.085;SOR=1.309	GT:AD:DP:GQ:PL	0/1:73,8:81:99:200,0,3799
EU153401.1	64322	.	C	T	1974.73	.	AC=1;AF=0.500;AN=2;BaseQRankSum=-0.056;ClippingRankSum=0.000;DP=67;ExcessHet=3.0103;FS=1.115;MLEAC=1;MLEAF=0.500;MQ=40.77;MQRankSum=-1.733;QD=31.85;ReadPosRankSum=-0.174;SOR=0.483	GT:AD:DP:GQ:PL	0/1:17,45:62:99:2012,0,1340
EU153401.1	64554	.	GGA	G	40.73	.	AC=1;AF=0.500;AN=2;BaseQRankSum=0.574;ClippingRankSum=0.000;DP=68;ExcessHet=3.0103;FS=0.000;MLEAC=1;MLEAF=0.500;MQ=45.92;MQRankSum=1.581;QD=2.26;ReadPosRankSum=2.500;SOR=0.892	GT:AD:DP:GQ:PL	0/1:14,4:18:78:78,0,427
EU153401.1	64751	.	G	A	76.77	.	AC=1;AF=0.500;AN=2;BaseQRankSum=0.728;ClippingRankSum=0.000;DP=25;ExcessHet=3.0103;FS=2.644;MLEAC=1;MLEAF=0.500;MQ=50.59;MQRankSum=-3.558;QD=3.20;ReadPosRankSum=0.583;SOR=1.508	GT:AD:DP:GQ:PL	0/1:20,4:24:99:105,0,945
EU153401.1	64758	.	T	G	79.73	.	AC=1;AF=0.500;AN=2;BaseQRankSum=1.064;ClippingRankSum=0.000;DP=20;ExcessHet=3.0103;FS=0.000;MLEAC=1;MLEAF=0.500;MQ=50.67;MQRankSum=-3.708;QD=4.43;ReadPosRankSum=0.000;SOR=1.329	GT:AD:DP:GQ:PL	0/1:14,4:18:99:117,0,840
EU153401.1	64760	.	A	G	88.77	.	AC=1;AF=0.500;AN=2;BaseQRankSum=-0.315;ClippingRankSum=0.000;DP=19;ExcessHet=3.0103;FS=0.000;MLEAC=1;MLEAF=0.500;MQ=50.13;MQRankSum=-3.416;QD=4.67;ReadPosRankSum=-0.602;SOR=0.765	GT:AD:DP:GQ:PL	0/1:15,4:19:99:117,0,841
EU153401.1	64768	.	A	G	12.99	.	AC=1;AF=0.500;AN=2;BaseQRankSum=0.741;ClippingRankSum=0.000;DP=25;ExcessHet=3.0103;FS=0.000;MLEAC=1;MLEAF=0.500;MQ=49.25;MQRankSum=-1.613;QD=0.52;ReadPosRankSum=0.210;SOR=0.223	GT:AD:DP:GQ:PL	0/1:22,3:25:41:41,0,1101
EU153401.1	64773	.	G	T	55.77	.	AC=1;AF=0.500;AN=2;BaseQRankSum=0.948;ClippingRankSum=0.000;DP=32;ExcessHet=3.0103;FS=5.487;MLEAC=1;MLEAF=0.500;MQ=46.55;MQRankSum=-3.129;QD=1.74;ReadPosRankSum=-1.114;SOR=2.239	GT:AD:DP:GQ:PL	0/1:28,4:32:84:84,0,1265
EU153401.1	65224	.	A	C	38.77	.	AC=1;AF=0.500;AN=2;BaseQRankSum=0.820;ClippingRankSum=0.000;DP=31;ExcessHet=3.0103;FS=6.021;MLEAC=1;MLEAF=0.500;MQ=47.25;MQRankSum=-2.631;QD=2.42;ReadPosRankSum=-0.141;SOR=2.584	GT:AD:DP:GQ:PL	0/1:13,3:16:67:67,0,742
EU153401.1	65226	.	C	A	35.77	.	AC=1;AF=0.500;AN=2;BaseQRankSum=1.034;ClippingRankSum=0.000;DP=33;ExcessHet=3.0103;FS=6.410;MLEAC=1;MLEAF=0.500;MQ=48.88;MQRankSum=-3.011;QD=2.38;ReadPosRankSum=-0.381;SOR=2.833	GT:AD:DP:GQ:PL	0/1:12,3:15:64:64,0,784
EU153401.1	65316	.	C	T	34.77	.	AC=1;AF=0.500;AN=2;BaseQRankSum=-4.117;ClippingRankSum=0.000;DP=78;ExcessHet=3.0103;FS=0.000;MLEAC=1;MLEAF=0.500;MQ=48.02;MQRankSum=-0.993;QD=0.91;ReadPosRankSum=0.603;SOR=0.465	GT:AD:DP:GQ:PL	0/1:34,4:38:63:63,0,1650
EU153401.1	65321	.	T	C	55.77	.	AC=1;AF=0.500;AN=2;BaseQRankSum=0.000;ClippingRankSum=0.000;DP=71;ExcessHet=3.0103;FS=0.000;MLEAC=1;MLEAF=0.500;MQ=47.13;MQRankSum=-0.341;QD=1.80;ReadPosRankSum=-0.919;SOR=0.746	GT:AD:DP:GQ:PL	0/1:27,4:31:84:84,0,1404
EU153401.1	65326	.	C	T	56.77	.	AC=1;AF=0.500;AN=2;BaseQRankSum=-1.020;ClippingRankSum=0.000;DP=75;ExcessHet=3.0103;FS=8.048;MLEAC=1;MLEAF=0.500;MQ=47.20;MQRankSum=-1.614;QD=1.62;ReadPosRankSum=0.866;SOR=2.636	GT:AD:DP:GQ:PL	0/1:30,5:35:85:85,0,1485
EU153401.1	65335	.	C	T	53.77	.	AC=1;AF=0.500;AN=2;BaseQRankSum=0.590;ClippingRankSum=0.000;DP=74;ExcessHet=3.0103;FS=5.530;MLEAC=1;MLEAF=0.500;MQ=47.01;MQRankSum=-2.242;QD=1.58;ReadPosRankSum=1.745;SOR=2.303	GT:AD:DP:GQ:PL	0/1:30,4:34:82:82,0,1527
EU153401.1	65340	.	C	T	55.77	.	AC=1;AF=0.500;AN=2;BaseQRankSum=0.635;ClippingRankSum=0.000;DP=70;ExcessHet=3.0103;FS=5.654;MLEAC=1;MLEAF=0.500;MQ=47.72;MQRankSum=-2.092;QD=1.86;ReadPosRankSum=0.766;SOR=2.439	GT:AD:DP:GQ:PL	0/1:26,4:30:84:84,0,1404
EU153401.1	65342	.	A	G	43.73	.	AC=1;AF=0.500;AN=2;BaseQRankSum=0.623;ClippingRankSum=0.000;DP=71;ExcessHet=3.0103;FS=8.572;MLEAC=1;MLEAF=0.500;MQ=48.22;MQRankSum=-2.197;QD=1.41;ReadPosRankSum=0.857;SOR=2.862	GT:AD:DP:GQ:PL	0/1:27,4:31:81:81,0,1446
EU153401.1	65349	.	A	G	73.77	.	AC=1;AF=0.500;AN=2;BaseQRankSum=1.150;ClippingRankSum=0.000;DP=64;ExcessHet=3.0103;FS=10.073;MLEAC=1;MLEAF=0.500;MQ=50.56;MQRankSum=-3.717;QD=3.07;ReadPosRankSum=-1.051;SOR=3.246	GT:AD:DP:GQ:PL	0/1:20,4:24:99:102,0,1149
EU153401.1	65352	.	C	T	76.77	.	AC=1;AF=0.500;AN=2;BaseQRankSum=1.185;ClippingRankSum=0.000;DP=63;ExcessHet=3.0103;FS=10.307;MLEAC=1;MLEAF=0.500;MQ=50.73;MQRankSum=-4.046;QD=3.34;ReadPosRankSum=-1.423;SOR=3.241	GT:AD:DP:GQ:PL	0/1:19,4:23:99:105,0,1107
EU153401.1	65355	.	A	T	82.77	.	AC=1;AF=0.500;AN=2;BaseQRankSum=1.185;ClippingRankSum=0.000;DP=63;ExcessHet=3.0103;FS=10.307;MLEAC=1;MLEAF=0.500;MQ=50.73;MQRankSum=-4.046;QD=3.60;ReadPosRankSum=-1.760;SOR=3.241	GT:AD:DP:GQ:PL	0/1:19,4:23:99:111,0,1023
EU153401.1	67177	.	A	C	93.77	.	AC=1;AF=0.500;AN=2;BaseQRankSum=1.024;ClippingRankSum=0.000;DP=30;ExcessHet=3.0103;FS=9.863;MLEAC=1;MLEAF=0.500;MQ=52.53;MQRankSum=-3.817;QD=4.94;ReadPosRankSum=-2.656;SOR=3.250	GT:AD:DP:GQ:PL	0/1:15,4:19:99:122,0,558
EU153401.1	67265	.	A	T	304.77	.	AC=1;AF=0.500;AN=2;BaseQRankSum=-0.949;ClippingRankSum=0.000;DP=19;ExcessHet=3.0103;FS=0.000;MLEAC=1;MLEAF=0.500;MQ=49.98;MQRankSum=-3.939;QD=16.04;ReadPosRankSum=-0.879;SOR=0.892	GT:AD:DP:GQ:PL	0/1:10,9:19:99:333,0,546
EU153401.1	67266	.	C	G	304.77	.	AC=1;AF=0.500;AN=2;BaseQRankSum=1.567;ClippingRankSum=0.000;DP=22;ExcessHet=3.0103;FS=0.000;MLEAC=1;MLEAF=0.500;MQ=48.77;MQRankSum=-2.860;QD=13.85;ReadPosRankSum=0.204;SOR=0.743	GT:AD:DP:GQ:PL	0/1:13,9:22:99:333,0,546
EU153401.1	67300	.	A	G	16.86	.	AC=1;AF=0.500;AN=2;BaseQRankSum=0.444;ClippingRankSum=0.000;DP=31;ExcessHet=3.0103;FS=0.000;MLEAC=1;MLEAF=0.500;MQ=41.84;MQRankSum=-1.032;QD=0.56;ReadPosRankSum=1.321;SOR=0.610	GT:AD:DP:GQ:PL	0/1:27,3:30:45:45,0,1013
EU153401.1	67304	.	C	T	22.79	.	AC=1;AF=0.500;AN=2;BaseQRankSum=0.504;ClippingRankSum=0.000;DP=26;ExcessHet=3.0103;FS=6.214;MLEAC=1;MLEAF=0.500;MQ=43.26;MQRankSum=-0.636;QD=0.95;ReadPosRankSum=0.701;SOR=2.670	GT:AD:DP:GQ:PL	0/1:21,3:24:51:51,0,820
EU153401.1	67305	.	G	C	16.86	.	AC=1;AF=0.500;AN=2;BaseQRankSum=0.530;ClippingRankSum=0.000;DP=23;ExcessHet=3.0103;FS=0.000;MLEAC=1;MLEAF=0.500;MQ=46.73;MQRankSum=-2.560;QD=0.77;ReadPosRankSum=0.672;SOR=1.051	GT:AD:DP:GQ:PL	0/1:19,3:22:45:45,0,1019
EU153401.1	67308	.	G	T	348.77	.	AC=1;AF=0.500;AN=2;BaseQRankSum=0.000;ClippingRankSum=0.000;DP=23;ExcessHet=3.0103;FS=6.373;MLEAC=1;MLEAF=0.500;MQ=46.73;MQRankSum=-3.493;QD=15.85;ReadPosRankSum=-1.488;SOR=1.518	GT:AD:DP:GQ:PL	0/1:12,10:22:99:377,0,452
EU153401.1	67313	.	T	G	28.74	.	AC=1;AF=0.500;AN=2;BaseQRankSum=0.000;ClippingRankSum=0.000;DP=23;ExcessHet=3.0103;FS=0.000;MLEAC=1;MLEAF=0.500;MQ=46.54;MQRankSum=-2.561;QD=1.31;ReadPosRankSum=0.480;SOR=1.124	GT:AD:DP:GQ:PL	0/1:19,3:22:66:66,0,822
EU153401.1	67390	.	C	T	75.77	.	AC=1;AF=0.500;AN=2;BaseQRankSum=-0.138;ClippingRankSum=0.000;DP=29;ExcessHet=3.0103;FS=12.420;MLEAC=1;MLEAF=0.500;MQ=51.42;MQRankSum=-3.623;QD=3.99;ReadPosRankSum=-2.511;SOR=2.225	GT:AD:DP:GQ:PL	0/1:13,6:19:99:104,0,482
EU153401.1	67752	.	T	C	1438.77	.	AC=1;AF=0.500;AN=2;BaseQRankSum=0.607;ClippingRankSum=0.000;DP=82;ExcessHet=3.0103;FS=26.921;MLEAC=1;MLEAF=0.500;MQ=42.08;MQRankSum=-3.797;QD=18.93;ReadPosRankSum=1.643;SOR=2.519	GT:AD:DP:GQ:PL	0/1:38,38:76:99:1467,0,1356
EU153401.1	67757	.	A	G	45.77	.	AC=1;AF=0.500;AN=2;BaseQRankSum=1.341;ClippingRankSum=0.000;DP=80;ExcessHet=3.0103;FS=0.000;MLEAC=1;MLEAF=0.500;MQ=43.48;MQRankSum=0.061;QD=0.58;ReadPosRankSum=0.899;SOR=0.500	GT:AD:DP:GQ:PL	0/1:72,7:79:74:74,0,3020
EU153401.1	67769	.	T	C	235.77	.	AC=1;AF=0.500;AN=2;BaseQRankSum=1.107;ClippingRankSum=0.000;DP=72;ExcessHet=3.0103;FS=1.259;MLEAC=1;MLEAF=0.500;MQ=44.21;MQRankSum=-3.426;QD=3.32;ReadPosRankSum=0.499;SOR=0.448	GT:AD:DP:GQ:PL	0/1:59,12:71:99:264,0,2494
EU153401.1	67777	.	GCGT	G	1458.73	.	AC=1;AF=0.500;AN=2;BaseQRankSum=-0.541;ClippingRankSum=0.000;DP=117;ExcessHet=3.0103;FS=10.801;MLEAC=1;MLEAF=0.500;MQ=39.26;MQRankSum=-1.074;QD=17.16;ReadPosRankSum=-0.029;SOR=1.939	GT:AD:DP:GQ:PL	0/1:43,42:85:99:1496,0,1524
EU153401.1	67782	.	GTCA	G	333.73	.	AC=1;AF=0.500;AN=2;BaseQRankSum=1.155;ClippingRankSum=0.000;DP=75;ExcessHet=3.0103;FS=3.094;MLEAC=1;MLEAF=0.500;MQ=41.73;MQRankSum=-2.304;QD=4.91;ReadPosRankSum=1.163;SOR=1.387	GT:AD:DP:GQ:PL	0/1:54,14:68:99:371,0,2593
EU153401.1	67789	.	C	T	2245.77	.	AC=1;AF=0.500;AN=2;BaseQRankSum=0.747;ClippingRankSum=0.000;DP=94;ExcessHet=3.0103;FS=11.661;MLEAC=1;MLEAF=0.500;MQ=39.95;MQRankSum=-1.936;QD=25.23;ReadPosRankSum=-2.213;SOR=2.025	GT:AD:DP:GQ:PL	0/1:28,61:89:99:2274,0,839
EU153401.1	67820	.	T	C	99.77	.	AC=1;AF=0.500;AN=2;BaseQRankSum=0.479;ClippingRankSum=0.000;DP=85;ExcessHet=3.0103;FS=1.475;MLEAC=1;MLEAF=0.500;MQ=40.22;MQRankSum=-0.275;QD=1.41;ReadPosRankSum=0.126;SOR=1.136	GT:AD:DP:GQ:PL	0/1:63,8:71:99:128,0,2542
EU153401.1	67824	.	C	A	49.73	.	AC=1;AF=0.500;AN=2;BaseQRankSum=2.052;ClippingRankSum=0.000;DP=77;ExcessHet=3.0103;FS=7.035;MLEAC=1;MLEAF=0.500;MQ=41.18;MQRankSum=-0.139;QD=0.83;ReadPosRankSum=-1.121;SOR=2.296	GT:AD:DP:GQ:PL	0/1:54,6:60:87:87,0,2375
EU153401.1	67855	.	T	C	270.73	.	AC=1;AF=0.500;AN=2;BaseQRankSum=2.121;ClippingRankSum=0.000;DP=61;ExcessHet=3.0103;FS=2.825;MLEAC=1;MLEAF=0.500;MQ=43.32;MQRankSum=-2.803;QD=5.64;ReadPosRankSum=-0.797;SOR=1.201	GT:AD:DP:GQ:PL	0/1:35,13:48:99:308,0,1405
EU153401.1	67861	.	T	C	180.73	.	AC=1;AF=0.500;AN=2;BaseQRankSum=1.315;ClippingRankSum=0.000;DP=59;ExcessHet=3.0103;FS=1.540;MLEAC=1;MLEAF=0.500;MQ=43.46;MQRankSum=-1.222;QD=3.69;ReadPosRankSum=0.108;SOR=0.327	GT:AD:DP:GQ:PL	0/1:40,9:49:99:218,0,1533
EU153401.1	67883	.	C	CTT	87.73	.	AC=1;AF=0.500;AN=2;BaseQRankSum=0.896;ClippingRankSum=0.000;DP=71;ExcessHet=3.0103;FS=0.000;MLEAC=1;MLEAF=0.500;MQ=41.93;MQRankSum=-1.228;QD=1.44;ReadPosRankSum=-1.307;SOR=0.446	GT:AD:DP:GQ:PL	0/1:58,3:61:99:125,0,2971
EU153401.1	67892	.	A	G	127.77	.	AC=1;AF=0.500;AN=2;BaseQRankSum=0.923;ClippingRankSum=0.000;DP=100;ExcessHet=3.0103;FS=1.262;MLEAC=1;MLEAF=0.500;MQ=38.98;MQRankSum=-2.629;QD=1.40;ReadPosRankSum=-1.916;SOR=0.941	GT:AD:DP:GQ:PL	0/1:78,13:91:99:156,0,3362
EU153401.1	67900	.	A	AT	88.73	.	AC=1;AF=0.500;AN=2;BaseQRankSum=-2.308;ClippingRankSum=0.000;DP=98;ExcessHet=3.0103;FS=7.856;MLEAC=1;MLEAF=0.500;MQ=38.98;MQRankSum=-0.528;QD=1.00;ReadPosRankSum=-1.010;SOR=0.146	GT:AD:DP:GQ:PL	0/1:79,10:89:99:126,0,2824
EU153401.1	68309	.	C	A	109.77	.	AC=1;AF=0.500;AN=2;BaseQRankSum=0.927;ClippingRankSum=0.000;DP=27;ExcessHet=3.0103;FS=3.078;MLEAC=1;MLEAF=0.500;MQ=56.36;MQRankSum=-3.910;QD=4.22;ReadPosRankSum=0.433;SOR=2.030	GT:AD:DP:GQ:PL	0/1:24,2:26:99:138,0,993
EU153401.1	68319	.	C	T	185.77	.	AC=1;AF=0.500;AN=2;BaseQRankSum=0.851;ClippingRankSum=0.000;DP=31;ExcessHet=3.0103;FS=7.141;MLEAC=1;MLEAF=0.500;MQ=54.39;MQRankSum=-4.829;QD=6.19;ReadPosRankSum=-1.295;SOR=2.437	GT:AD:DP:GQ:PL	0/1:23,7:30:99:214,0,943
EU153401.1	68325	.	A	C	88.77	.	AC=1;AF=0.500;AN=2;BaseQRankSum=0.791;ClippingRankSum=0.000;DP=35;ExcessHet=3.0103;FS=13.326;MLEAC=1;MLEAF=0.500;MQ=52.34;MQRankSum=-4.239;QD=2.61;ReadPosRankSum=0.560;SOR=3.602	GT:AD:DP:GQ:PL	0/1:29,5:34:99:117,0,1279
EU153401.1	68333	.	AT	A	68.73	.	AC=1;AF=0.500;AN=2;BaseQRankSum=0.739;ClippingRankSum=0.000;DP=40;ExcessHet=3.0103;FS=12.768;MLEAC=1;MLEAF=0.500;MQ=48.65;MQRankSum=-2.892;QD=1.81;ReadPosRankSum=1.237;SOR=3.608	GT:AD:DP:GQ:PL	0/1:33,5:38:99:106,0,1338
EU153401.1	68527	.	C	T	138.77	.	AC=1;AF=0.500;AN=2;BaseQRankSum=1.184;ClippingRankSum=0.000;DP=36;ExcessHet=3.0103;FS=0.000;MLEAC=1;MLEAF=0.500;MQ=56.68;MQRankSum=-1.874;QD=5.14;ReadPosRankSum=-1.410;SOR=0.972	GT:AD:DP:GQ:PL	0/1:21,6:27:99:167,0,1735
EU153401.1	68534	.	G	T	142.77	.	AC=1;AF=0.500;AN=2;BaseQRankSum=0.903;ClippingRankSum=0.000;DP=33;ExcessHet=3.0103;FS=5.969;MLEAC=1;MLEAF=0.500;MQ=58.41;MQRankSum=0.000;QD=6.21;ReadPosRankSum=1.123;SOR=2.494	GT:AD:DP:GQ:PL	0/1:20,3:23:99:171,0,1732
EU153401.1	68538	.	T	TAG	25.74	.	AC=1;AF=0.500;AN=2;BaseQRankSum=0.780;ClippingRankSum=0.000;DP=32;ExcessHet=3.0103;FS=5.969;MLEAC=1;MLEAF=0.500;MQ=58.36;MQRankSum=0.000;QD=1.12;ReadPosRankSum=1.123;SOR=2.494	GT:AD:DP:GQ:PL	0/1:20,3:23:63:63,0,1750
EU153401.1	68545	.	C	A	31.77	.	AC=1;AF=0.500;AN=2;BaseQRankSum=0.000;ClippingRankSum=0.000;DP=32;ExcessHet=3.0103;FS=5.746;MLEAC=1;MLEAF=0.500;MQ=57.87;MQRankSum=0.504;QD=1.32;ReadPosRankSum=0.092;SOR=2.348	GT:AD:DP:GQ:PL	0/1:21,3:24:60:60,0,2623
EU153401.1	68550	.	C	T	163.77	.	AC=1;AF=0.500;AN=2;BaseQRankSum=0.000;ClippingRankSum=0.000;DP=34;ExcessHet=3.0103;FS=11.977;MLEAC=1;MLEAF=0.500;MQ=57.22;MQRankSum=-2.569;QD=6.30;ReadPosRankSum=-1.399;SOR=3.556	GT:AD:DP:GQ:PL	0/1:20,6:26:99:192,0,2530
EU153401.1	68554	.	G	GAT	22.75	.	AC=1;AF=0.500;AN=2;BaseQRankSum=0.741;ClippingRankSum=0.000;DP=33;ExcessHet=3.0103;FS=6.021;MLEAC=1;MLEAF=0.500;MQ=57.14;MQRankSum=0.622;QD=0.91;ReadPosRankSum=0.085;SOR=2.522	GT:AD:DP:GQ:PL	0/1:22,3:25:60:60,0,3167
EU153401.1	68558	.	A	G	73.77	.	AC=1;AF=0.500;AN=2;BaseQRankSum=0.833;ClippingRankSum=0.000;DP=34;ExcessHet=3.0103;FS=8.671;MLEAC=1;MLEAF=0.500;MQ=56.44;MQRankSum=-4.171;QD=2.84;ReadPosRankSum=-2.145;SOR=2.939	GT:AD:DP:GQ:PL	0/1:22,4:26:99:102,0,3164
EU153401.1	68561	.	G	C	28.77	.	AC=1;AF=0.500;AN=2;BaseQRankSum=0.608;ClippingRankSum=0.000;DP=33;ExcessHet=3.0103;FS=5.825;MLEAC=1;MLEAF=0.500;MQ=56.57;MQRankSum=0.725;QD=1.11;SOR=2.387	GT:AD:DP:GQ:PL	0/1:23,3:26:57:57,0,3209
EU153401.1	68565	.	T	C	70.77	.	AC=1;AF=0.500;AN=2;BaseQRankSum=0.608;ClippingRankSum=0.000;DP=32;ExcessHet=3.0103;FS=5.825;MLEAC=1;MLEAF=0.500;MQ=56.49;MQRankSum=0.725;QD=2.72;ReadPosRankSum=-0.483;SOR=2.387	GT:AD:DP:GQ:PL	0/1:23,3:26:99:99,0,3206
EU153401.1	68567	.	C	G	250.77	.	AC=1;AF=0.500;AN=2;BaseQRankSum=0.994;ClippingRankSum=0.000;DP=33;ExcessHet=3.0103;FS=19.248;MLEAC=1;MLEAF=0.500;MQ=56.60;MQRankSum=-2.730;QD=9.29;ReadPosRankSum=-1.489;SOR=4.405	GT:AD:DP:GQ:PL	0/1:19,8:27:99:279,0,3026
EU153401.1	68571	.	A	T	67.77	.	AC=1;AF=0.500;AN=2;BaseQRankSum=0.692;ClippingRankSum=0.000;DP=33;ExcessHet=3.0103;FS=8.671;MLEAC=1;MLEAF=0.500;MQ=56.60;MQRankSum=0.834;QD=2.61;ReadPosRankSum=-1.459;SOR=2.939	GT:AD:DP:GQ:PL	0/1:22,4:26:96:96,0,3248
EU153401.1	68576	.	C	T	43.77	.	AC=1;AF=0.500;AN=2;BaseQRankSum=0.880;ClippingRankSum=0.000;DP=36;ExcessHet=3.0103;FS=8.870;MLEAC=1;MLEAF=0.500;MQ=56.78;MQRankSum=0.988;QD=1.46;ReadPosRankSum=-1.038;SOR=2.985	GT:AD:DP:GQ:PL	0/1:26,4:30:72:72,0,4333
EU153401.1	68611	.	G	A	90.77	.	AC=1;AF=0.500;AN=2;BaseQRankSum=-1.638;ClippingRankSum=0.000;DP=55;ExcessHet=3.0103;FS=1.758;MLEAC=1;MLEAF=0.500;MQ=54.44;MQRankSum=-1.044;QD=1.85;ReadPosRankSum=0.717;SOR=1.306	GT:AD:DP:GQ:PL	0/1:43,6:49:99:119,0,7604
EU153401.1	68616	.	T	A	144.77	.	AC=1;AF=0.500;AN=2;BaseQRankSum=-0.946;ClippingRankSum=0.000;DP=57;ExcessHet=3.0103;FS=6.479;MLEAC=1;MLEAF=0.500;MQ=54.64;MQRankSum=-1.261;QD=3.22;ReadPosRankSum=0.691;SOR=1.514	GT:AD:DP:GQ:PL	0/1:38,7:45:99:173,0,8082
EU153401.1	68618	.	G	A	301.77	.	AC=1;AF=0.500;AN=2;BaseQRankSum=0.429;ClippingRankSum=0.000;DP=57;ExcessHet=3.0103;FS=5.051;MLEAC=1;MLEAF=0.500;MQ=54.55;MQRankSum=-0.819;QD=5.69;ReadPosRankSum=2.073;SOR=1.143	GT:AD:DP:GQ:PL	0/1:42,11:53:99:330,0,8207
EU153401.1	68621	.	A	G	621.73	.	AC=1;AF=0.500;AN=2;BaseQRankSum=0.461;ClippingRankSum=0.000;DP=56;ExcessHet=3.0103;FS=2.512;MLEAC=1;MLEAF=0.500;MQ=54.88;MQRankSum=-3.386;QD=12.69;ReadPosRankSum=0.819;SOR=0.783	GT:AD:DP:GQ:PL	0/1:31,18:49:99:659,0,7314
EU153401.1	68623	.	G	A	75.77	.	AC=1;AF=0.500;AN=2;BaseQRankSum=-0.388;ClippingRankSum=0.000;DP=55;ExcessHet=3.0103;FS=4.015;MLEAC=1;MLEAF=0.500;MQ=54.77;MQRankSum=-1.147;QD=1.46;ReadPosRankSum=1.682;SOR=1.219	GT:AD:DP:GQ:PL	0/1:46,6:52:99:104,0,9070
EU153401.1	68624	.	G	A	75.73	.	AC=1;AF=0.500;AN=2;BaseQRankSum=0.994;ClippingRankSum=0.000;DP=54;ExcessHet=3.0103;FS=1.735;MLEAC=1;MLEAF=0.500;MQ=55.68;MQRankSum=0.198;QD=1.55;ReadPosRankSum=1.053;SOR=1.265	GT:AD:DP:GQ:PL	0/1:43,6:49:99:113,0,8653
EU153401.1	68625	.	C	A	78.77	.	AC=1;AF=0.500;AN=2;BaseQRankSum=-0.345;ClippingRankSum=0.000;DP=53;ExcessHet=3.0103;FS=4.038;MLEAC=1;MLEAF=0.500;MQ=55.60;MQRankSum=-1.363;QD=1.58;ReadPosRankSum=1.628;SOR=1.215	GT:AD:DP:GQ:PL	0/1:44,6:50:99:107,0,8999
EU153401.1	68630	.	C	G	951.73	.	AC=1;AF=0.500;AN=2;BaseQRankSum=1.255;ClippingRankSum=0.000;DP=55;ExcessHet=3.0103;FS=1.157;MLEAC=1;MLEAF=0.500;MQ=55.28;MQRankSum=-3.550;QD=21.63;ReadPosRankSum=1.565;SOR=0.502	GT:AD:DP:GQ:PL	0/1:19,25:44:99:989,0,8340
EU153401.1	68638	.	TTAAAA	T	66.73	.	AC=1;AF=0.500;AN=2;BaseQRankSum=0.840;ClippingRankSum=0.000;DP=55;ExcessHet=3.0103;FS=3.915;MLEAC=1;MLEAF=0.500;MQ=55.60;MQRankSum=-1.290;QD=1.21;ReadPosRankSum=2.616;SOR=1.239	GT:AD:DP:GQ:PL	0/1:49,6:55:99:104,0,9985
EU153401.1	68639	.	T	A	91.73	.	AC=1;AF=0.500;AN=2;BaseQRankSum=-0.477;ClippingRankSum=0.000;DP=54;ExcessHet=3.0103;FS=6.895;MLEAC=1;MLEAF=0.500;MQ=55.52;MQRankSum=-2.948;QD=1.95;ReadPosRankSum=0.766;SOR=2.219	GT:AD:DP:GQ:PL	0/1:41,6:47:99:129,0,9643
EU153401.1	68645	.	A	G	76.77	.	AC=1;AF=0.500;AN=2;BaseQRankSum=0.666;ClippingRankSum=0.000;DP=53;ExcessHet=3.0103;FS=10.510;MLEAC=1;MLEAF=0.500;MQ=55.43;MQRankSum=-1.801;QD=1.45;ReadPosRankSum=2.121;SOR=2.258	GT:AD:DP:GQ:PL	0/1:47,6:53:99:105,0,9861
EU153401.1	68652	.	C	T	370.73	.	AC=1;AF=0.500;AN=2;BaseQRankSum=1.167;ClippingRankSum=0.000;DP=55;ExcessHet=3.0103;FS=1.201;MLEAC=1;MLEAF=0.500;MQ=55.20;MQRankSum=-2.669;QD=6.74;ReadPosRankSum=3.013;SOR=0.761	GT:AD:DP:GQ:PL	0/1:42,13:55:99:408,0,11272
EU153401.1	68654	.	A	G	178.73	.	AC=1;AF=0.500;AN=2;BaseQRankSum=0.953;ClippingRankSum=0.000;DP=55;ExcessHet=3.0103;FS=1.530;MLEAC=1;MLEAF=0.500;MQ=55.20;MQRankSum=-4.295;QD=3.72;ReadPosRankSum=0.852;SOR=1.179	GT:AD:DP:GQ:PL	0/1:40,8:48:99:216,0,11066
EU153401.1	68655	.	T	G	30.73	.	AC=1;AF=0.500;AN=2;BaseQRankSum=0.808;ClippingRankSum=0.000;DP=52;ExcessHet=3.0103;FS=4.469;MLEAC=1;MLEAF=0.500;MQ=54.91;MQRankSum=0.760;QD=0.61;ReadPosRankSum=-1.338;SOR=1.908	GT:AD:DP:GQ:PL	0/1:45,5:50:68:68,0,11082
EU153401.1	68656	.	G	A	112.73	.	AC=1;AF=0.500;AN=2;BaseQRankSum=0.022;ClippingRankSum=0.000;DP=55;ExcessHet=3.0103;FS=0.000;MLEAC=1;MLEAF=0.500;MQ=55.20;MQRankSum=-0.718;QD=2.05;ReadPosRankSum=1.524;SOR=0.941	GT:AD:DP:GQ:PL	0/1:48,7:55:99:150,0,11374
EU153401.1	68657	.	AG	A	66.73	.	AC=1;AF=0.500;AN=2;BaseQRankSum=0.924;ClippingRankSum=0.000;DP=55;ExcessHet=3.0103;FS=1.743;MLEAC=1;MLEAF=0.500;MQ=55.20;MQRankSum=-1.144;QD=1.21;ReadPosRankSum=2.514;SOR=1.309	GT:AD:DP:GQ:PL	0/1:49,6:55:99:104,0,11450
EU153401.1	68658	.	G	A	759.77	.	AC=1;AF=0.500;AN=2;BaseQRankSum=1.245;ClippingRankSum=0.000;DP=55;ExcessHet=3.0103;FS=0.000;MLEAC=1;MLEAF=0.500;MQ=55.20;MQRankSum=-3.627;QD=14.61;ReadPosRankSum=0.153;SOR=0.730	GT:AD:DP:GQ:PL	0/1:31,21:52:99:788,0,9890
EU153401.1	68661	.	T	C	117.73	.	AC=1;AF=0.500;AN=2;BaseQRankSum=0.841;ClippingRankSum=0.000;DP=53;ExcessHet=3.0103;FS=1.560;MLEAC=1;MLEAF=0.500;MQ=55.01;MQRankSum=-4.288;QD=2.26;ReadPosRankSum=0.397;SOR=0.849	GT:AD:DP:GQ:PL	0/1:45,7:52:99:155,0,11321
EU153401.1	68665	.	T	C	618.73	.	AC=1;AF=0.500;AN=2;BaseQRankSum=1.544;ClippingRankSum=0.000;DP=54;ExcessHet=3.0103;FS=0.000;MLEAC=1;MLEAF=0.500;MQ=54.60;MQRankSum=-3.562;QD=12.13;ReadPosRankSum=1.910;SOR=0.847	GT:AD:DP:GQ:PL	0/1:33,18:51:99:656,0,10518
EU153401.1	68666	.	G	A	624.73	.	AC=1;AF=0.500;AN=2;BaseQRankSum=1.622;ClippingRankSum=0.000;DP=54;ExcessHet=3.0103;FS=0.000;MLEAC=1;MLEAF=0.500;MQ=54.60;MQRankSum=-2.942;QD=13.02;ReadPosRankSum=0.692;SOR=0.644	GT:AD:DP:GQ:PL	0/1:30,18:48:99:662,0,9892
EU153401.1	68669	.	T	C	30.73	.	AC=1;AF=0.500;AN=2;BaseQRankSum=0.646;ClippingRankSum=0.000;DP=55;ExcessHet=3.0103;FS=14.981;MLEAC=1;MLEAF=0.500;MQ=54.70;MQRankSum=-3.187;QD=0.61;ReadPosRankSum=-1.362;SOR=3.236	GT:AD:DP:GQ:PL	0/1:46,4:50:68:68,0,10688
EU153401.1	68671	.	A	G	117.73	.	AC=1;AF=0.500;AN=2;BaseQRankSum=-0.451;ClippingRankSum=0.000;DP=58;ExcessHet=3.0103;FS=19.085;MLEAC=1;MLEAF=0.500;MQ=54.19;MQRankSum=-3.237;QD=2.26;ReadPosRankSum=0.845;SOR=4.172	GT:AD:DP:GQ:PL	0/1:45,7:52:99:155,0,11254
EU153401.1	68672	.	A	G	105.73	.	AC=1;AF=0.500;AN=2;BaseQRankSum=0.699;ClippingRankSum=0.000;DP=57;ExcessHet=3.0103;FS=3.655;MLEAC=1;MLEAF=0.500;MQ=54.57;MQRankSum=0.563;QD=1.89;ReadPosRankSum=0.358;SOR=1.547	GT:AD:DP:GQ:PL	0/1:49,7:56:99:143,0,11482
EU153401.1	68674	.	C	T	726.73	.	AC=1;AF=0.500;AN=2;BaseQRankSum=1.915;ClippingRankSum=0.000;DP=56;ExcessHet=3.0103;FS=4.300;MLEAC=1;MLEAF=0.500;MQ=54.47;MQRankSum=-2.587;QD=16.52;ReadPosRankSum=-0.636;SOR=1.402	GT:AD:DP:GQ:PL	0/1:24,20:44:99:764,0,9570
EU153401.1	68683	.	T	C	705.73	.	AC=1;AF=0.500;AN=2;BaseQRankSum=0.789;ClippingRankSum=0.000;DP=59;ExcessHet=3.0103;FS=13.306;MLEAC=1;MLEAF=0.500;MQ=54.30;MQRankSum=-2.383;QD=13.84;ReadPosRankSum=1.235;SOR=1.928	GT:AD:DP:GQ:PL	0/1:32,19:51:99:743,0,9509
EU153401.1	68686	.	T	G	42.73	.	AC=1;AF=0.500;AN=2;BaseQRankSum=1.150;ClippingRankSum=0.000;DP=62;ExcessHet=3.0103;FS=0.000;MLEAC=1;MLEAF=0.500;MQ=54.17;MQRankSum=-0.775;QD=0.70;ReadPosRankSum=-0.835;SOR=0.992	GT:AD:DP:GQ:PL	0/1:55,6:61:80:80,0,11545
EU153401.1	68688	.	A	G	106.77	.	AC=1;AF=0.500;AN=2;BaseQRankSum=-1.232;ClippingRankSum=0.000;DP=60;ExcessHet=3.0103;FS=8.981;MLEAC=1;MLEAF=0.500;MQ=54.28;MQRankSum=-1.015;QD=1.78;ReadPosRankSum=2.142;SOR=2.384	GT:AD:DP:GQ:PL	0/1:53,7:60:99:135,0,11344
EU153401.1	68693	.	C	T	319.73	.	AC=1;AF=0.500;AN=2;BaseQRankSum=0.911;ClippingRankSum=0.000;DP=63;ExcessHet=3.0103;FS=4.866;MLEAC=1;MLEAF=0.500;MQ=54.64;MQRankSum=-2.095;QD=5.42;ReadPosRankSum=-1.289;SOR=1.639	GT:AD:DP:GQ:PL	0/1:47,12:59:99:357,0,11118
EU153401.1	68694	.	G	T	60.73	.	AC=1;AF=0.500;AN=2;BaseQRankSum=1.300;ClippingRankSum=0.000;DP=63;ExcessHet=3.0103;FS=0.000;MLEAC=1;MLEAF=0.500;MQ=55.05;MQRankSum=-0.943;QD=1.10;ReadPosRankSum=-1.405;SOR=0.683	GT:AD:DP:GQ:PL	0/1:49,6:55:98:98,0,11294
EU153401.1	68696	.	T	C	10.20	.	AC=1;AF=0.500;AN=2;BaseQRankSum=-1.195;ClippingRankSum=0.000;DP=62;ExcessHet=3.0103;FS=0.000;MLEAC=1;MLEAF=0.500;MQ=54.96;MQRankSum=-3.423;QD=0.17;ReadPosRankSum=-1.192;SOR=0.509	GT:AD:DP:GQ:PL	0/1:56,5:61:38:38,0,11548
EU153401.1	68707	.	C	T	50.73	.	AC=1;AF=0.500;AN=2;BaseQRankSum=0.191;ClippingRankSum=0.000;DP=69;ExcessHet=3.0103;FS=1.832;MLEAC=1;MLEAF=0.500;MQ=54.03;MQRankSum=-2.165;QD=0.76;ReadPosRankSum=-1.581;SOR=1.380	GT:AD:DP:GQ:PL	0/1:61,6:67:88:88,0,10378
EU153401.1	68710	.	G	C	255.77	.	AC=1;AF=0.500;AN=2;BaseQRankSum=-0.063;ClippingRankSum=0.000;DP=69;ExcessHet=3.0103;FS=10.863;MLEAC=1;MLEAF=0.500;MQ=54.23;MQRankSum=0.431;QD=3.82;ReadPosRankSum=-0.781;SOR=2.644	GT:AD:DP:GQ:PL	0/1:56,11:67:99:284,0,10240
EU153401.1	68711	.	C	T	786.73	.	AC=1;AF=0.500;AN=2;BaseQRankSum=-0.715;ClippingRankSum=0.000;DP=69;ExcessHet=3.0103;FS=0.000;MLEAC=1;MLEAF=0.500;MQ=54.23;MQRankSum=-4.060;QD=11.74;ReadPosRankSum=-2.036;SOR=0.641	GT:AD:DP:GQ:PL	0/1:44,23:67:99:824,0,9680
EU153401.1	68712	.	G	A	461.73	.	AC=1;AF=0.500;AN=2;BaseQRankSum=0.856;ClippingRankSum=0.000;DP=72;ExcessHet=3.0103;FS=8.556;MLEAC=1;MLEAF=0.500;MQ=53.86;MQRankSum=-1.512;QD=7.10;ReadPosRankSum=-1.213;SOR=1.946	GT:AD:DP:GQ:PL	0/1:49,16:65:99:499,0,9838
EU153401.1	68714	.	T	C	102.77	.	AC=1;AF=0.500;AN=2;BaseQRankSum=1.079;ClippingRankSum=0.000;DP=72;ExcessHet=3.0103;FS=3.843;MLEAC=1;MLEAF=0.500;MQ=53.65;MQRankSum=0.525;QD=1.47;ReadPosRankSum=1.115;SOR=1.542	GT:AD:DP:GQ:PL	0/1:63,7:70:99:131,0,10627
EU153401.1	68719	.	G	T	2393.73	.	AC=1;AF=0.500;AN=2;BaseQRankSum=-0.474;ClippingRankSum=0.000;DP=90;ExcessHet=3.0103;FS=9.336;MLEAC=1;MLEAF=0.500;MQ=53.74;MQRankSum=-4.513;QD=29.19;ReadPosRankSum=-3.987;SOR=1.880	GT:AD:DP:GQ:PL	0/1:24,58:82:99:2431,0,8611
EU153401.1	68724	.	T	G	25.78	.	AC=1;AF=0.500;AN=2;BaseQRankSum=-2.410;ClippingRankSum=0.000;DP=91;ExcessHet=3.0103;FS=1.786;MLEAC=1;MLEAF=0.500;MQ=53.68;MQRankSum=-1.379;QD=0.31;ReadPosRankSum=0.471;SOR=1.075	GT:AD:DP:GQ:PL	0/1:77,6:83:54:54,0,11074
EU153401.1	68732	.	T	G	36.77	.	AC=1;AF=0.500;AN=2;BaseQRankSum=0.609;ClippingRankSum=0.000;DP=140;ExcessHet=3.0103;FS=4.823;MLEAC=1;MLEAF=0.500;MQ=53.52;MQRankSum=1.830;QD=0.29;ReadPosRankSum=-0.042;SOR=1.556	GT:AD:DP:GQ:PL	0/1:116,10:126:65:65,0,13733
EU153401.1	68738	.	C	G	210.77	.	AC=1;AF=0.500;AN=2;BaseQRankSum=1.052;ClippingRankSum=0.000;DP=135;ExcessHet=3.0103;FS=1.141;MLEAC=1;MLEAF=0.500;MQ=53.87;MQRankSum=0.468;QD=1.83;ReadPosRankSum=-0.934;SOR=1.025	GT:AD:DP:GQ:PL	0/1:102,13:115:99:239,0,13898
EU153401.1	68739	.	A	G	282.77	.	AC=1;AF=0.500;AN=2;BaseQRankSum=1.057;ClippingRankSum=0.000;DP=133;ExcessHet=3.0103;FS=3.901;MLEAC=1;MLEAF=0.500;MQ=53.88;MQRankSum=-1.835;QD=2.44;ReadPosRankSum=0.820;SOR=1.010	GT:AD:DP:GQ:PL	0/1:101,15:116:99:311,0,14051
EU153401.1	68741	.	C	T	2438.73	.	AC=1;AF=0.500;AN=2;BaseQRankSum=1.914;ClippingRankSum=0.000;DP=131;ExcessHet=3.0103;FS=7.655;MLEAC=1;MLEAF=0.500;MQ=53.78;MQRankSum=-3.461;QD=28.03;ReadPosRankSum=-1.173;SOR=0.440	GT:AD:DP:GQ:PL	0/1:28,59:87:99:2476,0,9974
EU153401.1	68750	.	C	A	12.96	.	AC=1;AF=0.500;AN=2;BaseQRankSum=0.651;ClippingRankSum=0.000;DP=113;ExcessHet=3.0103;FS=0.000;MLEAC=1;MLEAF=0.500;MQ=52.99;MQRankSum=-1.090;QD=0.13;ReadPosRankSum=-0.989;SOR=0.815	GT:AD:DP:GQ:PL	0/1:92,8:100:50:50,0,13179
EU153401.1	68754	.	AT	A	168.73	.	AC=1;AF=0.500;AN=2;BaseQRankSum=0.869;ClippingRankSum=0.000;DP=106;ExcessHet=3.0103;FS=1.240;MLEAC=1;MLEAF=0.500;MQ=53.27;MQRankSum=-2.270;QD=1.87;ReadPosRankSum=-0.041;SOR=0.762	GT:AD:DP:GQ:PL	0/1:79,11:90:99:206,0,12840
EU153401.1	68755	.	T	C	249.77	.	AC=1;AF=0.500;AN=2;BaseQRankSum=-0.579;ClippingRankSum=0.000;DP=99;ExcessHet=3.0103;FS=0.000;MLEAC=1;MLEAF=0.500;MQ=52.80;MQRankSum=-0.872;QD=2.74;ReadPosRankSum=1.303;SOR=0.669	GT:AD:DP:GQ:PL	0/1:81,10:91:99:278,0,13010
EU153401.1	68757	.	GAA	G	12.96	.	AC=1;AF=0.500;AN=2;BaseQRankSum=0.697;ClippingRankSum=0.000;DP=101;ExcessHet=3.0103;FS=1.535;MLEAC=1;MLEAF=0.500;MQ=52.55;MQRankSum=-0.323;QD=0.15;ReadPosRankSum=2.980;SOR=0.837	GT:AD:DP:GQ:PL	0/1:80,7:87:50:50,0,12432
EU153401.1	68758	.	A	G	1830.73	.	AC=1;AF=0.500;AN=2;BaseQRankSum=1.360;ClippingRankSum=0.000;DP=103;ExcessHet=3.0103;FS=4.336;MLEAC=1;MLEAF=0.500;MQ=52.52;MQRankSum=-2.544;QD=22.60;ReadPosRankSum=-2.543;SOR=0.581	GT:AD:DP:GQ:PL	0/1:34,47:81:99:1868,0,9660
EU153401.1	68764	.	G	A	1539.77	.	AC=1;AF=0.500;AN=2;BaseQRankSum=1.288;ClippingRankSum=0.000;DP=96;ExcessHet=3.0103;FS=0.000;MLEAC=1;MLEAF=0.500;MQ=52.34;MQRankSum=-2.014;QD=17.11;ReadPosRankSum=-1.247;SOR=0.619	GT:AD:DP:GQ:PL	0/1:50,40:90:99:1568,0,10544
EU153401.1	68767	.	T	C	2100.73	.	AC=1;AF=0.500;AN=2;BaseQRankSum=1.940;ClippingRankSum=0.000;DP=93;ExcessHet=3.0103;FS=3.183;MLEAC=1;MLEAF=0.500;MQ=52.30;MQRankSum=-3.413;QD=26.59;ReadPosRankSum=0.056;SOR=0.903	GT:AD:DP:GQ:PL	0/1:28,51:79:99:2138,0,9300
EU153401.1	68771	.	CA	C	24.75	.	AC=1;AF=0.500;AN=2;BaseQRankSum=0.808;ClippingRankSum=0.000;DP=83;ExcessHet=3.0103;FS=0.000;MLEAC=1;MLEAF=0.500;MQ=52.04;MQRankSum=0.203;QD=0.31;ReadPosRankSum=1.093;SOR=0.876	GT:AD:DP:GQ:PL	0/1:72,7:79:62:62,0,12483
EU153401.1	68774	.	A	T	141.73	.	AC=1;AF=0.500;AN=2;BaseQRankSum=-0.405;ClippingRankSum=0.000;DP=80;ExcessHet=3.0103;FS=3.165;MLEAC=1;MLEAF=0.500;MQ=52.16;MQRankSum=0.361;QD=1.94;ReadPosRankSum=-0.280;SOR=1.402	GT:AD:DP:GQ:PL	0/1:64,9:73:99:179,0,12016
EU153401.1	68775	.	C	T	207.77	.	AC=1;AF=0.500;AN=2;BaseQRankSum=0.755;ClippingRankSum=0.000;DP=79;ExcessHet=3.0103;FS=1.314;MLEAC=1;MLEAF=0.500;MQ=52.30;MQRankSum=-1.491;QD=3.06;ReadPosRankSum=-0.672;SOR=0.999	GT:AD:DP:GQ:PL	0/1:58,10:68:99:236,0,11794
EU153401.1	68776	.	C	T	69.77	.	AC=1;AF=0.500;AN=2;BaseQRankSum=0.568;ClippingRankSum=0.000;DP=78;ExcessHet=3.0103;FS=0.000;MLEAC=1;MLEAF=0.500;MQ=52.19;MQRankSum=-2.183;QD=1.00;ReadPosRankSum=-1.300;SOR=0.634	GT:AD:DP:GQ:PL	0/1:64,6:70:98:98,0,11665
EU153401.1	68777	.	C	T	279.73	.	AC=1;AF=0.500;AN=2;BaseQRankSum=0.807;ClippingRankSum=0.000;DP=78;ExcessHet=3.0103;FS=1.224;MLEAC=1;MLEAF=0.500;MQ=52.19;MQRankSum=-0.054;QD=3.89;ReadPosRankSum=0.152;SOR=1.022	GT:AD:DP:GQ:PL	0/1:60,12:72:99:317,0,11523
EU153401.1	68779	.	G	A	60.73	.	AC=1;AF=0.500;AN=2;BaseQRankSum=0.619;ClippingRankSum=0.000;DP=79;ExcessHet=3.0103;FS=1.490;MLEAC=1;MLEAF=0.500;MQ=52.21;MQRankSum=-0.558;QD=0.88;ReadPosRankSum=0.014;SOR=0.894	GT:AD:DP:GQ:PL	0/1:62,7:69:98:98,0,12507
EU153401.1	68781	.	T	C	645.77	.	AC=1;AF=0.500;AN=2;BaseQRankSum=0.943;ClippingRankSum=0.000;DP=72;ExcessHet=3.0103;FS=3.658;MLEAC=1;MLEAF=0.500;MQ=51.77;MQRankSum=-2.946;QD=9.50;ReadPosRankSum=-1.927;SOR=1.078	GT:AD:DP:GQ:PL	0/1:48,20:68:99:674,0,11295
EU153401.1	68782	.	G	A	537.77	.	AC=1;AF=0.500;AN=2;BaseQRankSum=-0.313;ClippingRankSum=0.000;DP=71;ExcessHet=3.0103;FS=1.122;MLEAC=1;MLEAF=0.500;MQ=52.01;MQRankSum=-2.231;QD=8.82;ReadPosRankSum=-0.489;SOR=0.748	GT:AD:DP:GQ:PL	0/1:46,15:61:99:566,0,10666
EU153401.1	68783	.	C	A	87.77	.	AC=1;AF=0.500;AN=2;BaseQRankSum=0.545;ClippingRankSum=0.000;DP=70;ExcessHet=3.0103;FS=0.000;MLEAC=1;MLEAF=0.500;MQ=52.23;MQRankSum=0.475;QD=1.42;ReadPosRankSum=-0.334;SOR=0.742	GT:AD:DP:GQ:PL	0/1:55,7:62:99:116,0,11393
EU153401.1	68786	.	C	T	135.77	.	AC=1;AF=0.500;AN=2;BaseQRankSum=0.583;ClippingRankSum=0.000;DP=66;ExcessHet=3.0103;FS=1.432;MLEAC=1;MLEAF=0.500;MQ=52.18;MQRankSum=0.075;QD=2.19;ReadPosRankSum=-1.030;SOR=0.990	GT:AD:DP:GQ:PL	0/1:54,8:62:99:164,0,11306
EU153401.1	68787	.	C	T	1521.73	.	AC=1;AF=0.500;AN=2;BaseQRankSum=-0.030;ClippingRankSum=0.000;DP=66;ExcessHet=3.0103;FS=0.000;MLEAC=1;MLEAF=0.500;MQ=52.18;MQRankSum=-1.888;QD=24.54;ReadPosRankSum=0.293;SOR=0.627	GT:AD:DP:GQ:PL	0/1:25,37:62:99:1559,0,10261
EU153401.1	68790	.	A	G	315.77	.	AC=1;AF=0.500;AN=2;BaseQRankSum=0.851;ClippingRankSum=0.000;DP=67;ExcessHet=3.0103;FS=0.000;MLEAC=1;MLEAF=0.500;MQ=52.60;MQRankSum=0.058;QD=5.18;ReadPosRankSum=1.447;SOR=0.693	GT:AD:DP:GQ:PL	0/1:50,11:61:99:344,0,11619
EU153401.1	68793	.	A	G	264.77	.	AC=1;AF=0.500;AN=2;BaseQRankSum=1.023;ClippingRankSum=0.000;DP=68;ExcessHet=3.0103;FS=5.181;MLEAC=1;MLEAF=0.500;MQ=52.09;MQRankSum=0.490;QD=4.20;ReadPosRankSum=-1.014;SOR=0.877	GT:AD:DP:GQ:PL	0/1:53,10:63:99:293,0,12146
EU153401.1	68796	.	TA	T	93.73	.	AC=1;AF=0.500;AN=2;BaseQRankSum=0.664;ClippingRankSum=0.000;DP=69;ExcessHet=3.0103;FS=3.505;MLEAC=1;MLEAF=0.500;MQ=52.27;MQRankSum=-0.639;QD=1.54;ReadPosRankSum=0.786;SOR=0.717	GT:AD:DP:GQ:PL	0/1:54,7:61:99:131,0,12075
EU153401.1	68797	.	A	G	33.73	.	AC=1;AF=0.500;AN=2;BaseQRankSum=0.592;ClippingRankSum=0.000;DP=68;ExcessHet=3.0103;FS=4.057;MLEAC=1;MLEAF=0.500;MQ=52.23;MQRankSum=-2.214;QD=0.52;ReadPosRankSum=0.814;SOR=1.675	GT:AD:DP:GQ:PL	0/1:59,6:65:71:71,0,12311
EU153401.1	68799	.	GT	G	1605.73	.	AC=1;AF=0.500;AN=2;BaseQRankSum=2.217;ClippingRankSum=0.000;DP=68;ExcessHet=3.0103;FS=9.294;MLEAC=1;MLEAF=0.500;MQ=52.23;MQRankSum=-4.367;QD=25.09;ReadPosRankSum=0.678;SOR=1.705	GT:AD:DP:GQ:PL	0/1:25,39:64:99:1643,0,10311
EU153401.1	68800	.	T	A	84.77	.	AC=1;AF=0.500;AN=2;BaseQRankSum=0.750;ClippingRankSum=0.000;DP=66;ExcessHet=3.0103;FS=3.757;MLEAC=1;MLEAF=0.500;MQ=52.11;MQRankSum=-0.302;QD=1.35;ReadPosRankSum=0.875;SOR=0.661	GT:AD:DP:GQ:PL	0/1:56,7:63:99:113,0,11751
EU153401.1	68806	.	G	A	240.77	.	AC=1;AF=0.500;AN=2;BaseQRankSum=0.840;ClippingRankSum=0.000;DP=58;ExcessHet=3.0103;FS=14.201;MLEAC=1;MLEAF=0.500;MQ=51.41;MQRankSum=-1.952;QD=4.22;ReadPosRankSum=0.179;SOR=3.024	GT:AD:DP:GQ:PL	0/1:47,10:57:99:269,0,10190
EU153401.1	68807	.	T	A	186.73	.	AC=1;AF=0.500;AN=2;BaseQRankSum=0.750;ClippingRankSum=0.000;DP=60;ExcessHet=3.0103;FS=1.524;MLEAC=1;MLEAF=0.500;MQ=51.32;MQRankSum=0.477;QD=3.33;ReadPosRankSum=1.507;SOR=0.368	GT:AD:DP:GQ:PL	0/1:48,8:56:99:224,0,10235
EU153401.1	68808	.	A	G	105.73	.	AC=1;AF=0.500;AN=2;BaseQRankSum=0.000;ClippingRankSum=0.000;DP=60;ExcessHet=3.0103;FS=3.859;MLEAC=1;MLEAF=0.500;MQ=51.32;MQRankSum=-0.079;QD=1.96;ReadPosRankSum=1.754;SOR=0.642	GT:AD:DP:GQ:PL	0/1:47,7:54:99:143,0,8969
EU153401.1	68811	.	A	G	186.73	.	AC=1;AF=0.500;AN=2;BaseQRankSum=0.000;ClippingRankSum=0.000;DP=58;ExcessHet=3.0103;FS=17.870;MLEAC=1;MLEAF=0.500;MQ=51.15;MQRankSum=-2.735;QD=3.28;ReadPosRankSum=-1.019;SOR=4.174	GT:AD:DP:GQ:PL	0/1:49,8:57:99:224,0,8410
EU153401.1	68812	.	C	T	1278.73	.	AC=1;AF=0.500;AN=2;BaseQRankSum=0.296;ClippingRankSum=0.000;DP=59;ExcessHet=3.0103;FS=10.113;MLEAC=1;MLEAF=0.500;MQ=51.30;MQRankSum=-1.977;QD=23.68;ReadPosRankSum=-1.635;SOR=1.354	GT:AD:DP:GQ:PL	0/1:22,32:54:99:1316,0,7162
EU153401.1	68813	.	C	T	1857.73	.	AC=1;AF=0.500;AN=2;BaseQRankSum=-0.455;ClippingRankSum=0.000;DP=59;ExcessHet=3.0103;FS=13.681;MLEAC=1;MLEAF=0.500;MQ=51.30;MQRankSum=-3.271;QD=33.78;ReadPosRankSum=-1.546;SOR=1.134	GT:AD:DP:GQ:PL	0/1:11,44:55:99:1895,0,7052
EU153401.1	68815	.	T	C	24.78	.	AC=1;AF=0.500;AN=2;BaseQRankSum=0.000;ClippingRankSum=0.000;DP=54;ExcessHet=3.0103;FS=0.000;MLEAC=1;MLEAF=0.500;MQ=51.58;MQRankSum=1.048;QD=0.48;ReadPosRankSum=1.682;SOR=0.693	GT:AD:DP:GQ:PL	0/1:47,5:52:53:53,0,8320
EU153401.1	68816	.	A	G	165.77	.	AC=1;AF=0.500;AN=2;BaseQRankSum=0.485;ClippingRankSum=0.000;DP=53;ExcessHet=3.0103;FS=18.242;MLEAC=1;MLEAF=0.500;MQ=51.81;MQRankSum=-2.740;QD=3.25;ReadPosRankSum=-1.125;SOR=4.319	GT:AD:DP:GQ:PL	0/1:43,8:51:99:194,0,8245
EU153401.1	68818	.	AT	A	123.73	.	AC=1;AF=0.500;AN=2;BaseQRankSum=0.000;ClippingRankSum=0.000;DP=51;ExcessHet=3.0103;FS=3.978;MLEAC=1;MLEAF=0.500;MQ=51.72;MQRankSum=0.015;QD=2.58;ReadPosRankSum=1.739;SOR=0.615	GT:AD:DP:GQ:PL	0/1:41,7:48:99:161,0,8122
EU153401.1	68819	.	T	C	42.77	.	AC=1;AF=0.500;AN=2;BaseQRankSum=0.000;ClippingRankSum=0.000;DP=50;ExcessHet=3.0103;FS=8.483;MLEAC=1;MLEAF=0.500;MQ=51.93;MQRankSum=-2.087;QD=0.87;ReadPosRankSum=2.644;SOR=3.105	GT:AD:DP:GQ:PL	0/1:44,5:49:71:71,0,8212
EU153401.1	68821	.	C	T	415.73	.	AC=1;AF=0.500;AN=2;BaseQRankSum=0.000;ClippingRankSum=0.000;DP=52;ExcessHet=3.0103;FS=27.955;MLEAC=1;MLEAF=0.500;MQ=52.26;MQRankSum=-2.138;QD=9.90;ReadPosRankSum=-1.025;SOR=5.155	GT:AD:DP:GQ:PL	0/1:29,13:42:99:453,0,8878
EU153401.1	68831	.	A	G	72.73	.	AC=1;AF=0.500;AN=2;BaseQRankSum=0.578;ClippingRankSum=0.000;DP=50;ExcessHet=3.0103;FS=0.000;MLEAC=1;MLEAF=0.500;MQ=51.94;MQRankSum=0.188;QD=1.48;ReadPosRankSum=0.295;SOR=0.705	GT:AD:DP:GQ:PL	0/1:43,6:49:99:110,0,8823
EU153401.1	68833	.	T	C	49.77	.	AC=1;AF=0.500;AN=2;BaseQRankSum=0.414;ClippingRankSum=0.000;DP=48;ExcessHet=3.0103;FS=0.000;MLEAC=1;MLEAF=0.500;MQ=51.57;MQRankSum=0.993;QD=1.06;ReadPosRankSum=0.121;SOR=0.458	GT:AD:DP:GQ:PL	0/1:42,5:47:78:78,0,7564
EU153401.1	68836	.	AAT	A	33.73	.	AC=1;AF=0.500;AN=2;BaseQRankSum=0.479;ClippingRankSum=0.000;DP=50;ExcessHet=3.0103;FS=2.089;MLEAC=1;MLEAF=0.500;MQ=51.85;MQRankSum=0.732;QD=0.69;ReadPosRankSum=-2.519;SOR=0.278	GT:AD:DP:GQ:PL	0/1:45,4:49:71:71,0,8182
EU153401.1	68837	.	ATGATCTTAATAG	A	162.73	.	AC=1;AF=0.500;AN=2;BaseQRankSum=0.841;ClippingRankSum=0.000;DP=54;ExcessHet=3.0103;FS=3.580;MLEAC=1;MLEAF=0.500;MQ=52.46;MQRankSum=-0.571;QD=3.13;ReadPosRankSum=2.662;SOR=0.705	GT:AD:DP:GQ:PL	0/1:45,7:52:99:200,0,8731
EU153401.1	68838	.	T	C	621.73	.	AC=1;AF=0.500;AN=2;BaseQRankSum=-1.105;ClippingRankSum=0.000;DP=51;ExcessHet=3.0103;FS=11.958;MLEAC=1;MLEAF=0.500;MQ=51.98;MQRankSum=-2.324;QD=12.43;ReadPosRankSum=-1.035;SOR=2.613	GT:AD:DP:GQ:PL	0/1:32,18:50:99:659,0,7365
EU153401.1	68839	.	G	A	901.73	.	AC=1;AF=0.500;AN=2;BaseQRankSum=-0.477;ClippingRankSum=0.000;DP=51;ExcessHet=3.0103;FS=21.882;MLEAC=1;MLEAF=0.500;MQ=51.98;MQRankSum=-3.479;QD=19.19;ReadPosRankSum=-0.747;SOR=2.905	GT:AD:DP:GQ:PL	0/1:23,24:47:99:939,0,6969
EU153401.1	68841	.	T	A	309.77	.	AC=1;AF=0.500;AN=2;BaseQRankSum=-0.919;ClippingRankSum=0.000;DP=51;ExcessHet=3.0103;FS=24.277;MLEAC=1;MLEAF=0.500;MQ=51.98;MQRankSum=-3.485;QD=6.07;ReadPosRankSum=0.412;SOR=4.788	GT:AD:DP:GQ:PL	0/1:40,11:51:99:338,0,8554
EU153401.1	68844	.	TAA	T	297.73	.	AC=1;AF=0.500;AN=2;BaseQRankSum=1.091;ClippingRankSum=0.000;DP=53;ExcessHet=3.0103;FS=27.990;MLEAC=1;MLEAF=0.500;MQ=52.30;MQRankSum=-3.811;QD=5.73;ReadPosRankSum=0.687;SOR=4.976	GT:AD:DP:GQ:PL	0/1:41,11:52:99:335,0,8596
EU153401.1	68845	.	A	C	630.77	.	AC=1;AF=0.500;AN=2;BaseQRankSum=-1.465;ClippingRankSum=0.000;DP=51;ExcessHet=3.0103;FS=0.000;MLEAC=1;MLEAF=0.500;MQ=52.15;MQRankSum=0.197;QD=13.42;ReadPosRankSum=-2.783;SOR=0.593	GT:AD:DP:GQ:PL	0/1:32,15:47:99:659,0,7840
EU153401.1	68847	.	T	C	450.77	.	AC=1;AF=0.500;AN=2;BaseQRankSum=-1.034;ClippingRankSum=0.000;DP=53;ExcessHet=3.0103;FS=6.716;MLEAC=1;MLEAF=0.500;MQ=52.46;MQRankSum=0.378;QD=9.02;ReadPosRankSum=-3.707;SOR=0.690	GT:AD:DP:GQ:PL	0/1:36,14:50:99:479,0,8200
EU153401.1	68848	.	AG	A	309.73	.	AC=1;AF=0.500;AN=2;BaseQRankSum=1.316;ClippingRankSum=0.000;DP=53;ExcessHet=3.0103;FS=24.956;MLEAC=1;MLEAF=0.500;MQ=52.46;MQRankSum=-3.890;QD=6.45;ReadPosRankSum=2.230;SOR=4.977	GT:AD:DP:GQ:PL	0/1:37,11:48:99:347,0,8428
EU153401.1	68849	.	G	C	36.77	.	AC=1;AF=0.500;AN=2;BaseQRankSum=0.799;ClippingRankSum=0.000;DP=52;ExcessHet=3.0103;FS=0.000;MLEAC=1;MLEAF=0.500;MQ=52.31;MQRankSum=0.882;QD=0.72;SOR=0.567	GT:AD:DP:GQ:PL	0/1:46,5:51:65:65,0,8857
EU153401.1	68850	.	C	CA	204.73	.	AC=1;AF=0.500;AN=2;BaseQRankSum=1.071;ClippingRankSum=0.000;DP=53;ExcessHet=3.0103;FS=1.580;MLEAC=1;MLEAF=0.500;MQ=52.30;MQRankSum=0.014;QD=4.27;ReadPosRankSum=1.591;SOR=0.321	GT:AD:DP:GQ:PL	0/1:40,8:48:99:242,0,8728
EU153401.1	68854	.	T	A	288.77	.	AC=1;AF=0.500;AN=2;BaseQRankSum=1.155;ClippingRankSum=0.000;DP=57;ExcessHet=3.0103;FS=27.523;MLEAC=1;MLEAF=0.500;MQ=52.99;MQRankSum=-4.028;QD=5.07;ReadPosRankSum=0.686;SOR=4.977	GT:AD:DP:GQ:PL	0/1:46,11:57:99:317,0,8848
EU153401.1	68857	.	A	G	107.73	.	AC=1;AF=0.500;AN=2;BaseQRankSum=1.191;ClippingRankSum=0.000;DP=59;ExcessHet=3.0103;FS=3.534;MLEAC=1;MLEAF=0.500;MQ=52.87;MQRankSum=-0.936;QD=2.00;ReadPosRankSum=-1.611;SOR=1.418	GT:AD:DP:GQ:PL	0/1:47,7:54:99:145,0,8901
EU153401.1	68858	.	C	G	273.73	.	AC=1;AF=0.500;AN=2;BaseQRankSum=1.355;ClippingRankSum=0.000;DP=61;ExcessHet=3.0103;FS=32.945;MLEAC=1;MLEAF=0.500;MQ=53.03;MQRankSum=-3.641;QD=4.64;ReadPosRankSum=3.171;SOR=4.974	GT:AD:DP:GQ:PL	0/1:48,11:59:99:311,0,8932
EU153401.1	68859	.	CAGG	C	183.73	.	AC=1;AF=0.500;AN=2;BaseQRankSum=1.095;ClippingRankSum=0.000;DP=61;ExcessHet=3.0103;FS=0.000;MLEAC=1;MLEAF=0.500;MQ=53.03;MQRankSum=-0.861;QD=3.06;ReadPosRankSum=-1.374;SOR=0.613	GT:AD:DP:GQ:PL	0/1:51,9:60:99:221,0,9022
EU153401.1	68864	.	G	A	288.77	.	AC=1;AF=0.500;AN=2;BaseQRankSum=1.371;ClippingRankSum=0.000;DP=59;ExcessHet=3.0103;FS=33.674;MLEAC=1;MLEAF=0.500;MQ=53.11;MQRankSum=-3.833;QD=4.98;ReadPosRankSum=3.655;SOR=4.974	GT:AD:DP:GQ:PL	0/1:47,11:58:99:317,0,8848
EU153401.1	68871	.	T	C	909.77	.	AC=1;AF=0.500;AN=2;BaseQRankSum=-0.897;ClippingRankSum=0.000;DP=60;ExcessHet=3.0103;FS=14.494;MLEAC=1;MLEAF=0.500;MQ=53.23;MQRankSum=1.319;QD=15.16;ReadPosRankSum=-2.785;SOR=1.158	GT:AD:DP:GQ:PL	0/1:35,25:60:99:938,0,8445
EU153401.1	68872	.	C	T	288.73	.	AC=1;AF=0.500;AN=2;BaseQRankSum=1.289;ClippingRankSum=0.000;DP=63;ExcessHet=3.0103;FS=35.400;MLEAC=1;MLEAF=0.500;MQ=53.58;MQRankSum=-4.543;QD=5.16;ReadPosRankSum=4.179;SOR=4.972	GT:AD:DP:GQ:PL	0/1:45,11:56:99:326,0,8959
EU153401.1	68875	.	T	C	2022.73	.	AC=1;AF=0.500;AN=2;BaseQRankSum=-1.623;ClippingRankSum=0.000;DP=63;ExcessHet=3.0103;FS=11.515;MLEAC=1;MLEAF=0.500;MQ=53.58;MQRankSum=-3.355;QD=32.11;ReadPosRankSum=-1.742;SOR=0.888	GT:AD:DP:GQ:PL	0/1:13,50:63:99:2060,0,7047
EU153401.1	68877	.	C	T	318.73	.	AC=1;AF=0.500;AN=2;BaseQRankSum=0.019;ClippingRankSum=0.000;DP=64;ExcessHet=3.0103;FS=0.000;MLEAC=1;MLEAF=0.500;MQ=53.68;MQRankSum=-1.718;QD=5.31;ReadPosRankSum=-0.961;SOR=0.546	GT:AD:DP:GQ:PL	0/1:48,12:60:99:356,0,9024
EU153401.1	68878	.	A	G	186.77	.	AC=1;AF=0.500;AN=2;BaseQRankSum=1.256;ClippingRankSum=0.000;DP=64;ExcessHet=3.0103;FS=0.000;MLEAC=1;MLEAF=0.500;MQ=53.68;MQRankSum=-1.129;QD=3.01;ReadPosRankSum=-0.660;SOR=0.693	GT:AD:DP:GQ:PL	0/1:53,9:62:99:215,0,9342
EU153401.1	68883	.	G	A	1569.73	.	AC=1;AF=0.500;AN=2;BaseQRankSum=1.139;ClippingRankSum=0.000;DP=63;ExcessHet=3.0103;FS=9.404;MLEAC=1;MLEAF=0.500;MQ=53.37;MQRankSum=-2.093;QD=24.92;ReadPosRankSum=0.850;SOR=1.127	GT:AD:DP:GQ:PL	0/1:23,40:63:99:1607,0,7697
EU153401.1	68884	.	C	CT	237.73	.	AC=1;AF=0.500;AN=2;BaseQRankSum=1.190;ClippingRankSum=0.000;DP=63;ExcessHet=3.0103;FS=0.000;MLEAC=1;MLEAF=0.500;MQ=53.37;MQRankSum=-0.800;QD=4.10;ReadPosRankSum=0.223;SOR=0.616	GT:AD:DP:GQ:PL	0/1:48,10:58:99:275,0,8310
EU153401.1	68887	.	C	T	267.73	.	AC=1;AF=0.500;AN=2;BaseQRankSum=1.510;ClippingRankSum=0.000;DP=64;ExcessHet=3.0103;FS=28.454;MLEAC=1;MLEAF=0.500;MQ=53.20;MQRankSum=-3.999;QD=4.32;ReadPosRankSum=4.288;SOR=4.975	GT:AD:DP:GQ:PL	0/1:51,11:62:99:305,0,7629
EU153401.1	68892	.	TG	T	195.73	.	AC=1;AF=0.500;AN=2;BaseQRankSum=-1.536;ClippingRankSum=0.000;DP=71;ExcessHet=3.0103;FS=7.743;MLEAC=1;MLEAF=0.500;MQ=52.56;MQRankSum=0.837;QD=2.76;ReadPosRankSum=-0.620;SOR=1.503	GT:AD:DP:GQ:PL	0/1:61,10:71:99:233,0,8013
EU153401.1	68893	.	G	T	1563.77	.	AC=1;AF=0.500;AN=2;BaseQRankSum=0.231;ClippingRankSum=0.000;DP=66;ExcessHet=3.0103;FS=13.377;MLEAC=1;MLEAF=0.500;MQ=52.59;MQRankSum=-3.748;QD=23.69;ReadPosRankSum=-0.366;SOR=1.359	GT:AD:DP:GQ:PL	0/1:28,38:66:99:1592,0,6252
EU153401.1	68894	.	T	A	321.73	.	AC=1;AF=0.500;AN=2;BaseQRankSum=1.460;ClippingRankSum=0.000;DP=69;ExcessHet=3.0103;FS=0.000;MLEAC=1;MLEAF=0.500;MQ=52.50;MQRankSum=-0.121;QD=5.45;ReadPosRankSum=-2.697;SOR=0.539	GT:AD:DP:GQ:PL	0/1:48,11:59:99:359,0,7229
EU153401.1	68907	.	G	A	252.73	.	AC=1;AF=0.500;AN=2;BaseQRankSum=1.326;ClippingRankSum=0.000;DP=70;ExcessHet=3.0103;FS=32.126;MLEAC=1;MLEAF=0.500;MQ=52.40;MQRankSum=-3.603;QD=3.72;ReadPosRankSum=1.566;SOR=4.975	GT:AD:DP:GQ:PL	0/1:57,11:68:99:290,0,7947
EU153401.1	68910	.	G	GC	432.73	.	AC=1;AF=0.500;AN=2;BaseQRankSum=1.634;ClippingRankSum=0.000;DP=68;ExcessHet=3.0103;FS=31.271;MLEAC=1;MLEAF=0.500;MQ=52.57;MQRankSum=-2.990;QD=6.56;ReadPosRankSum=1.799;SOR=4.040	GT:AD:DP:GQ:PL	0/1:51,15:66:99:470,0,7759
EU153401.1	68914	.	C	T	87.77	.	AC=1;AF=0.500;AN=2;BaseQRankSum=1.047;ClippingRankSum=0.000;DP=66;ExcessHet=3.0103;FS=6.207;MLEAC=1;MLEAF=0.500;MQ=52.33;MQRankSum=0.162;QD=1.33;ReadPosRankSum=1.396;SOR=1.533	GT:AD:DP:GQ:PL	0/1:59,7:66:99:116,0,8011
EU153401.1	68916	.	C	G	141.77	.	AC=1;AF=0.500;AN=2;BaseQRankSum=1.161;ClippingRankSum=0.000;DP=66;ExcessHet=3.0103;FS=3.482;MLEAC=1;MLEAF=0.500;MQ=52.33;MQRankSum=-0.160;QD=2.25;ReadPosRankSum=-3.367;SOR=1.022	GT:AD:DP:GQ:PL	0/1:55,8:63:99:170,0,7876
EU153401.1	68917	.	C	T	78.73	.	AC=1;AF=0.500;AN=2;BaseQRankSum=0.825;ClippingRankSum=0.000;DP=67;ExcessHet=3.0103;FS=3.595;MLEAC=1;MLEAF=0.500;MQ=52.45;MQRankSum=-0.077;QD=1.19;ReadPosRankSum=1.808;SOR=1.504	GT:AD:DP:GQ:PL	0/1:59,7:66:99:116,0,8006
EU153401.1	68918	.	T	C	126.73	.	AC=1;AF=0.500;AN=2;BaseQRankSum=0.975;ClippingRankSum=0.000;DP=66;ExcessHet=3.0103;FS=3.424;MLEAC=1;MLEAF=0.500;MQ=52.33;MQRankSum=-0.155;QD=1.95;ReadPosRankSum=-3.402;SOR=1.055	GT:AD:DP:GQ:PL	0/1:57,8:65:99:164,0,7960
EU153401.1	68921	.	T	C	576.73	.	AC=1;AF=0.500;AN=2;BaseQRankSum=0.679;ClippingRankSum=0.000;DP=64;ExcessHet=3.0103;FS=13.021;MLEAC=1;MLEAF=0.500;MQ=52.07;MQRankSum=0.825;QD=9.01;ReadPosRankSum=-0.807;SOR=1.337	GT:AD:DP:GQ:PL	0/1:46,18:64:99:614,0,7317
EU153401.1	68923	.	T	C	1353.73	.	AC=1;AF=0.500;AN=2;BaseQRankSum=1.886;ClippingRankSum=0.000;DP=62;ExcessHet=3.0103;FS=7.136;MLEAC=1;MLEAF=0.500;MQ=52.61;MQRankSum=-1.348;QD=22.94;ReadPosRankSum=-2.425;SOR=0.989	GT:AD:DP:GQ:PL	0/1:24,35:59:99:1391,0,5600
EU153401.1	68924	.	T	A	1297.73	.	AC=1;AF=0.500;AN=2;BaseQRankSum=2.498;ClippingRankSum=0.000;DP=61;ExcessHet=3.0103;FS=4.576;MLEAC=1;MLEAF=0.500;MQ=52.62;MQRankSum=-1.955;QD=26.48;ReadPosRankSum=-0.367;SOR=1.296	GT:AD:DP:GQ:PL	0/1:16,33:49:99:1335,0,5207
EU153401.1	68925	.	T	C	420.73	.	AC=1;AF=0.500;AN=2;BaseQRankSum=1.359;ClippingRankSum=0.000;DP=62;ExcessHet=3.0103;FS=32.098;MLEAC=1;MLEAF=0.500;MQ=52.75;MQRankSum=-3.519;QD=7.51;ReadPosRankSum=-0.445;SOR=3.902	GT:AD:DP:GQ:PL	0/1:42,14:56:99:458,0,6487
EU153401.1	68927	.	G	A	935.77	.	AC=1;AF=0.500;AN=2;BaseQRankSum=1.618;ClippingRankSum=0.000;DP=60;ExcessHet=3.0103;FS=7.194;MLEAC=1;MLEAF=0.500;MQ=52.64;MQRankSum=-2.580;QD=23.39;ReadPosRankSum=-2.791;SOR=0.769	GT:AD:DP:GQ:PL	0/1:15,25:40:99:964,0,5232
EU153401.1	68928	.	A	C	324.77	.	AC=1;AF=0.500;AN=2;BaseQRankSum=0.419;ClippingRankSum=0.000;DP=59;ExcessHet=3.0103;FS=9.716;MLEAC=1;MLEAF=0.500;MQ=52.65;MQRankSum=1.049;QD=5.50;ReadPosRankSum=1.479;SOR=1.292	GT:AD:DP:GQ:PL	0/1:47,12:59:99:353,0,6697
EU153401.1	68931	.	T	A	10.17	.	AC=1;AF=0.500;AN=2;BaseQRankSum=0.669;ClippingRankSum=0.000;DP=58;ExcessHet=3.0103;FS=4.409;MLEAC=1;MLEAF=0.500;MQ=52.98;MQRankSum=-0.428;QD=0.18;ReadPosRankSum=1.242;SOR=1.855	GT:AD:DP:GQ:PL	0/1:52,5:57:47:47,0,6976
EU153401.1	68934	.	T	G	111.77	.	AC=1;AF=0.500;AN=2;BaseQRankSum=0.805;ClippingRankSum=0.000;DP=56;ExcessHet=3.0103;FS=0.000;MLEAC=1;MLEAF=0.500;MQ=52.97;MQRankSum=1.545;QD=2.00;ReadPosRankSum=0.793;SOR=0.804	GT:AD:DP:GQ:PL	0/1:49,7:56:99:140,0,6844
EU153401.1	68936	.	T	C	294.73	.	AC=1;AF=0.500;AN=2;BaseQRankSum=-0.568;ClippingRankSum=0.000;DP=56;ExcessHet=3.0103;FS=35.156;MLEAC=1;MLEAF=0.500;MQ=52.97;MQRankSum=-3.949;QD=5.46;ReadPosRankSum=-2.902;SOR=4.973	GT:AD:DP:GQ:PL	0/1:43,11:54:99:332,0,5654
EU153401.1	68937	.	C	T	84.77	.	AC=1;AF=0.500;AN=2;BaseQRankSum=0.673;ClippingRankSum=0.000;DP=56;ExcessHet=3.0103;FS=3.862;MLEAC=1;MLEAF=0.500;MQ=52.97;MQRankSum=-1.545;QD=1.63;ReadPosRankSum=-0.573;SOR=1.251	GT:AD:DP:GQ:PL	0/1:46,6:52:99:113,0,5795
EU153401.1	68938	.	T	A	1824.73	.	AC=1;AF=0.500;AN=2;BaseQRankSum=-0.916;ClippingRankSum=0.000;DP=56;ExcessHet=3.0103;FS=1.450;MLEAC=1;MLEAF=0.500;MQ=52.97;MQRankSum=-3.219;QD=32.79;ReadPosRankSum=-2.542;SOR=0.814	GT:AD:DP:GQ:PL	0/1:9,43:52:99:1862,0,4079
EU153401.1	68939	.	T	C	351.77	.	AC=1;AF=0.500;AN=2;BaseQRankSum=-0.072;ClippingRankSum=0.000;DP=55;ExcessHet=3.0103;FS=25.339;MLEAC=1;MLEAF=0.500;MQ=52.83;MQRankSum=-4.248;QD=7.04;ReadPosRankSum=-3.103;SOR=3.599	GT:AD:DP:GQ:PL	0/1:38,12:50:99:380,0,5567
EU153401.1	68946	.	G	T	274.73	.	AC=1;AF=0.500;AN=2;BaseQRankSum=-2.226;ClippingRankSum=0.000;DP=54;ExcessHet=3.0103;FS=23.716;MLEAC=1;MLEAF=0.500;MQ=52.42;MQRankSum=-2.921;QD=6.39;ReadPosRankSum=-2.710;SOR=4.402	GT:AD:DP:GQ:PL	0/1:35,8:43:99:312,0,4472
EU153401.1	68949	.	GC	G	289.73	.	AC=1;AF=0.500;AN=2;BaseQRankSum=-2.489;ClippingRankSum=0.000;DP=51;ExcessHet=3.0103;FS=17.065;MLEAC=1;MLEAF=0.500;MQ=52.56;MQRankSum=-2.918;QD=7.24;ReadPosRankSum=-2.578;SOR=3.029	GT:AD:DP:GQ:PL	0/1:31,9:40:99:327,0,4262
EU153401.1	68950	.	C	CCGTT	283.73	.	AC=1;AF=0.500;AN=2;BaseQRankSum=1.025;ClippingRankSum=0.000;DP=50;ExcessHet=3.0103;FS=5.158;MLEAC=1;MLEAF=0.500;MQ=52.40;MQRankSum=0.932;QD=6.76;ReadPosRankSum=-0.608;SOR=1.609	GT:AD:DP:GQ:PL	0/1:32,10:42:99:321,0,4346
EU153401.1	68952	.	A	AGTTATATGTATATAGCCTCCACTT	277.73	.	AC=1;AF=0.500;AN=2;BaseQRankSum=0.979;ClippingRankSum=0.000;DP=50;ExcessHet=3.0103;FS=5.472;MLEAC=1;MLEAF=0.500;MQ=52.40;MQRankSum=1.110;QD=6.17;ReadPosRankSum=-0.274;SOR=1.552	GT:AD:DP:GQ:PL	0/1:35,10:45:99:315,0,4430
EU153401.1	68956	.	C	CTA	345.73	.	AC=1;AF=0.500;AN=2;BaseQRankSum=-1.004;ClippingRankSum=0.000;DP=46;ExcessHet=3.0103;FS=1.707;MLEAC=1;MLEAF=0.500;MQ=52.07;MQRankSum=-0.852;QD=15.72;ReadPosRankSum=-2.343;SOR=1.179	GT:AD:DP:GQ:PL	0/1:12,10:22:99:383,0,3465
EU153401.1	68957	.	G	GTTCTCTT	310.73	.	AC=1;AF=0.500;AN=2;BaseQRankSum=0.944;ClippingRankSum=0.000;DP=41;ExcessHet=3.0103;FS=1.735;MLEAC=1;MLEAF=0.500;MQ=52.46;MQRankSum=-1.410;QD=10.71;ReadPosRankSum=-0.978;SOR=1.440	GT:AD:DP:GQ:PL	0/1:21,8:29:99:348,0,3968
EU153401.1	68959	.	T	TTGTTTC	235.73	.	AC=1;AF=0.500;AN=2;BaseQRankSum=0.000;ClippingRankSum=0.000;DP=28;ExcessHet=3.0103;FS=5.843;MLEAC=1;MLEAF=0.500;MQ=52.61;MQRankSum=-0.047;QD=11.79;ReadPosRankSum=-2.147;SOR=2.925	GT:AD:DP:GQ:PL	0/1:14,6:20:99:273,0,3848
EU153401.1	68961	.	A	C	52.73	.	AC=1;AF=0.500;AN=2;BaseQRankSum=0.559;ClippingRankSum=0.000;DP=25;ExcessHet=3.0103;FS=5.478;MLEAC=1;MLEAF=0.500;MQ=52.40;MQRankSum=-2.283;QD=2.20;ReadPosRankSum=-0.388;SOR=2.215	GT:AD:DP:GQ:PL	0/1:20,4:24:90:90,0,4050
EU153401.1	68968	.	A	C	565.73	.	AC=1;AF=0.500;AN=2;BaseQRankSum=0.322;ClippingRankSum=0.000;DP=24;ExcessHet=3.0103;FS=11.823;MLEAC=1;MLEAF=0.500;MQ=51.43;MQRankSum=-3.576;QD=24.60;ReadPosRankSum=-2.051;SOR=2.969	GT:AD:DP:GQ:PL	0/1:9,14:23:99:603,0,3323
EU153401.1	68972	.	C	T	352.73	.	AC=1;AF=0.500;AN=2;BaseQRankSum=0.000;ClippingRankSum=0.000;DP=24;ExcessHet=3.0103;FS=4.561;MLEAC=1;MLEAF=0.500;MQ=51.43;MQRankSum=-2.690;QD=17.64;ReadPosRankSum=-1.740;SOR=2.303	GT:AD:DP:GQ:PL	0/1:10,10:20:99:390,0,3381
EU153401.1	68987	.	A	T	49.77	.	AC=1;AF=0.500;AN=2;BaseQRankSum=0.596;ClippingRankSum=0.000;DP=18;ExcessHet=3.0103;FS=6.662;MLEAC=1;MLEAF=0.500;MQ=51.96;MQRankSum=-2.030;QD=2.76;ReadPosRankSum=1.246;SOR=2.821	GT:AD:DP:GQ:PL	0/1:15,3:18:78:78,0,2244
EU153401.1	68993	.	G	GA	46.73	.	AC=1;AF=0.500;AN=2;BaseQRankSum=0.667;ClippingRankSum=0.000;DP=15;ExcessHet=3.0103;FS=6.990;MLEAC=1;MLEAF=0.500;MQ=52.81;MQRankSum=-2.280;QD=3.12;ReadPosRankSum=1.160;SOR=2.807	GT:AD:DP:GQ:PL	0/1:12,3:15:84:84,0,1554
EU153401.1	69000	.	T	C	64.77	.	AC=1;AF=0.500;AN=2;BaseQRankSum=0.000;ClippingRankSum=0.000;DP=12;ExcessHet=3.0103;FS=16.154;MLEAC=1;MLEAF=0.500;MQ=53.23;MQRankSum=-2.744;QD=5.89;ReadPosRankSum=-0.199;SOR=2.776	GT:AD:DP:GQ:PL	0/1:8,3:11:93:93,0,908
EU153401.1	69003	.	A	C	73.77	.	AC=1;AF=0.500;AN=2;BaseQRankSum=0.000;ClippingRankSum=0.000;DP=13;ExcessHet=3.0103;FS=16.154;MLEAC=1;MLEAF=0.500;MQ=52.33;MQRankSum=-2.744;QD=6.71;ReadPosRankSum=-0.199;SOR=2.776	GT:AD:DP:GQ:PL	0/1:8,3:11:99:102,0,782
EU153401.1	69004	.	AG	A	64.73	.	AC=1;AF=0.500;AN=2;BaseQRankSum=0.349;ClippingRankSum=0.000;DP=13;ExcessHet=3.0103;FS=16.154;MLEAC=1;MLEAF=0.500;MQ=52.33;MQRankSum=-2.744;QD=5.88;ReadPosRankSum=-0.199;SOR=2.776	GT:AD:DP:GQ:PL	0/1:8,3:11:99:102,0,782
EU153401.1	69012	.	G	A	73.77	.	AC=1;AF=0.500;AN=2;BaseQRankSum=0.000;ClippingRankSum=0.000;DP=12;ExcessHet=3.0103;FS=14.771;MLEAC=1;MLEAF=0.500;MQ=52.60;MQRankSum=-2.638;QD=7.38;ReadPosRankSum=-1.411;SOR=2.778	GT:AD:DP:GQ:PL	0/1:7,3:10:99:102,0,782
EU153401.1	69017	.	A	G	73.77	.	AC=1;AF=0.500;AN=2;BaseQRankSum=0.000;ClippingRankSum=0.000;DP=12;ExcessHet=3.0103;FS=14.771;MLEAC=1;MLEAF=0.500;MQ=52.60;MQRankSum=-2.638;QD=7.38;ReadPosRankSum=-1.440;SOR=2.778	GT:AD:DP:GQ:PL	0/1:7,3:10:99:102,0,782
EU153401.1	69019	.	T	C	73.77	.	AC=1;AF=0.500;AN=2;BaseQRankSum=0.660;ClippingRankSum=0.000;DP=13;ExcessHet=3.0103;FS=12.175;MLEAC=1;MLEAF=0.500;MQ=53.20;MQRankSum=-2.744;QD=6.71;ReadPosRankSum=-1.248;SOR=2.784	GT:AD:DP:GQ:PL	0/1:8,3:11:99:102,0,782
EU153401.1	69021	.	A	G	73.77	.	AC=1;AF=0.500;AN=2;BaseQRankSum=0.728;ClippingRankSum=0.000;DP=13;ExcessHet=3.0103;FS=8.751;MLEAC=1;MLEAF=0.500;MQ=53.20;MQRankSum=-2.287;QD=7.38;ReadPosRankSum=-0.623;SOR=2.217	GT:AD:DP:GQ:PL	0/1:8,2:10:99:102,0,782
EU153401.1	69024	.	G	A	34.77	.	AC=1;AF=0.500;AN=2;BaseQRankSum=0.549;ClippingRankSum=0.000;DP=12;ExcessHet=3.0103;FS=7.782;MLEAC=1;MLEAF=0.500;MQ=52.60;MQRankSum=-2.200;QD=3.86;ReadPosRankSum=-0.862;SOR=2.225	GT:AD:DP:GQ:PL	0/1:7,2:9:63:63,0,506
EU153401.1	69025	.	T	TAACC	304.73	.	AC=1;AF=0.500;AN=2;BaseQRankSum=1.327;ClippingRankSum=0.000;DP=47;ExcessHet=3.0103;FS=8.049;MLEAC=1;MLEAF=0.500;MQ=56.94;MQRankSum=1.660;QD=8.46;ReadPosRankSum=-0.431;SOR=2.670	GT:AD:DP:GQ:PL	0/1:26,10:36:99:342,0,5555
EU153401.1	69027	.	A	C	28.77	.	AC=1;AF=0.500;AN=2;BaseQRankSum=0.537;ClippingRankSum=0.000;DP=45;ExcessHet=3.0103;FS=0.000;MLEAC=1;MLEAF=0.500;MQ=56.80;MQRankSum=0.988;QD=0.72;ReadPosRankSum=1.388;SOR=1.022	GT:AD:DP:GQ:PL	0/1:36,4:40:57:57,0,6037
EU153401.1	69030	.	T	C	436.77	.	AC=1;AF=0.500;AN=2;BaseQRankSum=1.032;ClippingRankSum=0.000;DP=45;ExcessHet=3.0103;FS=11.282;MLEAC=1;MLEAF=0.500;MQ=56.80;MQRankSum=2.007;QD=10.92;ReadPosRankSum=0.425;SOR=3.383	GT:AD:DP:GQ:PL	0/1:27,13:40:99:465,0,5588
EU153401.1	69034	.	T	C	277.73	.	AC=1;AF=0.500;AN=2;BaseQRankSum=1.020;ClippingRankSum=0.000;DP=43;ExcessHet=3.0103;FS=8.618;MLEAC=1;MLEAF=0.500;MQ=56.78;MQRankSum=1.249;QD=9.58;ReadPosRankSum=-0.254;SOR=3.126	GT:AD:DP:GQ:PL	0/1:20,9:29:99:315,0,5179
EU153401.1	69035	.	T	C	439.77	.	AC=1;AF=0.500;AN=2;BaseQRankSum=0.034;ClippingRankSum=0.000;DP=43;ExcessHet=3.0103;FS=1.921;MLEAC=1;MLEAF=0.500;MQ=56.78;MQRankSum=0.025;QD=11.57;ReadPosRankSum=-0.940;SOR=1.302	GT:AD:DP:GQ:PL	0/1:26,12:38:99:468,0,5185
EU153401.1	69036	.	CAGA	C	79.73	.	AC=1;AF=0.500;AN=2;BaseQRankSum=0.777;ClippingRankSum=0.000;DP=42;ExcessHet=3.0103;FS=2.510;MLEAC=1;MLEAF=0.500;MQ=56.71;MQRankSum=-3.137;QD=2.28;ReadPosRankSum=0.681;SOR=1.341	GT:AD:DP:GQ:PL	0/1:30,5:35:99:117,0,5546
EU153401.1	69038	.	G	A	1030.77	.	AC=1;AF=0.500;AN=2;BaseQRankSum=2.247;ClippingRankSum=0.000;DP=42;ExcessHet=3.0103;FS=12.882;MLEAC=1;MLEAF=0.500;MQ=56.71;MQRankSum=1.191;QD=27.86;ReadPosRankSum=-1.679;SOR=3.337	GT:AD:DP:GQ:PL	0/1:11,26:37:99:1059,0,4458
EU153401.1	69043	.	T	C	652.73	.	AC=1;AF=0.500;AN=2;BaseQRankSum=3.392;ClippingRankSum=0.000;DP=37;ExcessHet=3.0103;FS=25.679;MLEAC=1;MLEAF=0.500;MQ=56.82;MQRankSum=-0.862;QD=27.20;ReadPosRankSum=-0.594;SOR=4.284	GT:AD:DP:GQ:PL	0/1:7,17:24:99:690,0,5322
EU153401.1	69045	.	A	G	898.73	.	AC=1;AF=0.500;AN=2;BaseQRankSum=2.417;ClippingRankSum=0.000;DP=35;ExcessHet=3.0103;FS=16.163;MLEAC=1;MLEAF=0.500;MQ=57.39;MQRankSum=-1.762;QD=28.09;ReadPosRankSum=-0.912;SOR=4.139	GT:AD:DP:GQ:PL	0/1:10,22:32:99:936,0,5240
EU153401.1	69051	.	A	G	508.77	.	AC=1;AF=0.500;AN=2;BaseQRankSum=1.945;ClippingRankSum=0.000;DP=31;ExcessHet=3.0103;FS=4.645;MLEAC=1;MLEAF=0.500;MQ=57.24;MQRankSum=1.299;QD=17.54;ReadPosRankSum=-2.504;SOR=1.981	GT:AD:DP:GQ:PL	0/1:16,13:29:99:537,0,5464
EU153401.1	69052	.	TTAAC	T	43.73	.	AC=1;AF=0.500;AN=2;BaseQRankSum=1.072;ClippingRankSum=0.000;DP=33;ExcessHet=3.0103;FS=0.000;MLEAC=1;MLEAF=0.500;MQ=57.17;MQRankSum=-2.863;QD=1.41;ReadPosRankSum=1.739;SOR=0.994	GT:AD:DP:GQ:PL	0/1:27,4:31:81:81,0,8750
EU153401.1	69054	.	A	G	463.77	.	AC=1;AF=0.500;AN=2;BaseQRankSum=2.310;ClippingRankSum=0.000;DP=33;ExcessHet=3.0103;FS=4.343;MLEAC=1;MLEAF=0.500;MQ=57.17;MQRankSum=1.481;QD=14.96;ReadPosRankSum=-1.768;SOR=1.739	GT:AD:DP:GQ:PL	0/1:18,13:31:99:492,0,6231
EU153401.1	69055	.	A	G	145.73	.	AC=1;AF=0.500;AN=2;BaseQRankSum=1.554;ClippingRankSum=0.000;DP=33;ExcessHet=3.0103;FS=2.576;MLEAC=1;MLEAF=0.500;MQ=57.17;MQRankSum=1.407;QD=5.03;ReadPosRankSum=-1.820;SOR=1.773	GT:AD:DP:GQ:PL	0/1:23,6:29:99:183,0,6734
EU153401.1	69056	.	C	T	367.73	.	AC=1;AF=0.500;AN=2;BaseQRankSum=2.145;ClippingRankSum=0.000;DP=35;ExcessHet=3.0103;FS=15.862;MLEAC=1;MLEAF=0.500;MQ=57.34;MQRankSum=-0.034;QD=12.68;ReadPosRankSum=-1.587;SOR=4.174	GT:AD:DP:GQ:PL	0/1:18,11:29:99:405,0,8181
EU153401.1	69062	.	GT	G	37.73	.	AC=1;AF=0.500;AN=2;BaseQRankSum=1.032;ClippingRankSum=0.000;DP=35;ExcessHet=3.0103;FS=2.594;MLEAC=1;MLEAF=0.500;MQ=57.51;MQRankSum=-3.361;QD=1.14;SOR=1.646	GT:AD:DP:GQ:PL	0/1:29,4:33:75:75,0,8834
EU153401.1	69063	.	T	A	763.73	.	AC=1;AF=0.500;AN=2;BaseQRankSum=3.109;ClippingRankSum=0.000;DP=34;ExcessHet=3.0103;FS=13.078;MLEAC=1;MLEAF=0.500;MQ=57.43;MQRankSum=1.381;QD=25.46;ReadPosRankSum=-0.267;SOR=3.126	GT:AD:DP:GQ:PL	0/1:13,17:30:99:801,0,7664
EU153401.1	69065	.	C	A	136.77	.	AC=1;AF=0.500;AN=2;BaseQRankSum=1.382;ClippingRankSum=0.000;DP=36;ExcessHet=3.0103;FS=7.900;MLEAC=1;MLEAF=0.500;MQ=57.58;MQRankSum=-3.887;QD=4.02;SOR=2.584	GT:AD:DP:GQ:PL	0/1:28,6:34:99:165,0,8744
EU153401.1	69066	.	T	C	82.73	.	AC=1;AF=0.500;AN=2;BaseQRankSum=1.221;ClippingRankSum=0.000;DP=37;ExcessHet=3.0103;FS=5.354;MLEAC=1;MLEAF=0.500;MQ=57.64;MQRankSum=-0.465;QD=2.36;ReadPosRankSum=2.603;SOR=2.387	GT:AD:DP:GQ:PL	0/1:30,5:35:99:120,0,8716
EU153401.1	69069	.	T	C	88.73	.	AC=1;AF=0.500;AN=2;BaseQRankSum=1.189;ClippingRankSum=0.000;DP=37;ExcessHet=3.0103;FS=8.098;MLEAC=1;MLEAF=0.500;MQ=57.64;MQRankSum=1.068;QD=2.77;ReadPosRankSum=-0.779;SOR=2.670	GT:AD:DP:GQ:PL	0/1:27,5:32:99:126,0,9490
EU153401.1	69070	.	C	T	319.77	.	AC=1;AF=0.500;AN=2;BaseQRankSum=1.272;ClippingRankSum=0.000;DP=36;ExcessHet=3.0103;FS=0.000;MLEAC=1;MLEAF=0.500;MQ=57.58;MQRankSum=-0.483;QD=9.99;ReadPosRankSum=-0.509;SOR=0.693	GT:AD:DP:GQ:PL	0/1:22,10:32:99:348,0,9033
EU153401.1	69071	.	C	CTA	34.73	.	AC=1;AF=0.500;AN=2;BaseQRankSum=1.011;ClippingRankSum=0.000;DP=36;ExcessHet=3.0103;FS=11.763;MLEAC=1;MLEAF=0.500;MQ=57.58;MQRankSum=-0.521;QD=1.02;ReadPosRankSum=-2.380;SOR=1.414	GT:AD:DP:GQ:PL	0/1:30,4:34:72:72,0,9661
EU153401.1	69072	.	C	CAA	40.73	.	AC=1;AF=0.500;AN=2;BaseQRankSum=1.011;ClippingRankSum=0.000;DP=37;ExcessHet=3.0103;FS=11.763;MLEAC=1;MLEAF=0.500;MQ=57.64;MQRankSum=-0.521;QD=1.20;ReadPosRankSum=-1.984;SOR=1.414	GT:AD:DP:GQ:PL	0/1:30,4:34:78:78,0,9577
EU153401.1	69075	.	G	A	40.77	.	AC=1;AF=0.500;AN=2;BaseQRankSum=1.011;ClippingRankSum=0.000;DP=36;ExcessHet=3.0103;FS=10.509;MLEAC=1;MLEAF=0.500;MQ=57.58;MQRankSum=-0.521;QD=1.20;ReadPosRankSum=-1.926;SOR=1.424	GT:AD:DP:GQ:PL	0/1:30,4:34:69:69,0,9703
EU153401.1	69077	.	ACCAC	A	34.73	.	AC=1;AF=0.500;AN=2;BaseQRankSum=0.974;ClippingRankSum=0.000;DP=40;ExcessHet=3.0103;FS=10.086;MLEAC=1;MLEAF=0.500;MQ=56.76;MQRankSum=0.000;QD=0.96;ReadPosRankSum=-1.606;SOR=1.429	GT:AD:DP:GQ:PL	0/1:32,4:36:72:72,0,9661
EU153401.1	69078	.	C	T	673.77	.	AC=1;AF=0.500;AN=2;BaseQRankSum=2.160;ClippingRankSum=0.000;DP=38;ExcessHet=3.0103;FS=25.642;MLEAC=1;MLEAF=0.500;MQ=57.50;MQRankSum=-1.836;QD=19.25;ReadPosRankSum=0.512;SOR=4.289	GT:AD:DP:GQ:PL	0/1:18,17:35:99:702,0,8617
EU153401.1	69080	.	A	T	172.77	.	AC=1;AF=0.500;AN=2;BaseQRankSum=1.064;ClippingRankSum=0.000;DP=38;ExcessHet=3.0103;FS=11.214;MLEAC=1;MLEAF=0.500;MQ=57.12;MQRankSum=-0.839;QD=4.80;ReadPosRankSum=0.720;SOR=3.278	GT:AD:DP:GQ:PL	0/1:29,7:36:99:201,0,9550
EU153401.1	69081	.	C	T	322.77	.	AC=1;AF=0.500;AN=2;BaseQRankSum=1.420;ClippingRankSum=0.000;DP=39;ExcessHet=3.0103;FS=9.645;MLEAC=1;MLEAF=0.500;MQ=56.68;MQRankSum=-0.313;QD=9.78;ReadPosRankSum=1.274;SOR=2.799	GT:AD:DP:GQ:PL	0/1:23,10:33:99:351,0,8480
EU153401.1	69082	.	A	G	538.73	.	AC=1;AF=0.500;AN=2;BaseQRankSum=1.950;ClippingRankSum=0.000;DP=39;ExcessHet=3.0103;FS=37.658;MLEAC=1;MLEAF=0.500;MQ=56.68;MQRankSum=-1.010;QD=16.33;ReadPosRankSum=-0.090;SOR=5.547	GT:AD:DP:GQ:PL	0/1:18,15:33:99:576,0,8344
EU153401.1	69085	.	T	A	31.73	.	AC=1;AF=0.500;AN=2;BaseQRankSum=0.866;ClippingRankSum=0.000;DP=40;ExcessHet=3.0103;FS=2.541;MLEAC=1;MLEAF=0.500;MQ=56.76;MQRankSum=-2.446;QD=0.86;ReadPosRankSum=1.906;SOR=1.833	GT:AD:DP:GQ:PL	0/1:33,4:37:69:69,0,9158
EU153401.1	69086	.	G	A	172.77	.	AC=1;AF=0.500;AN=2;BaseQRankSum=1.027;ClippingRankSum=0.000;DP=40;ExcessHet=3.0103;FS=10.745;MLEAC=1;MLEAF=0.500;MQ=56.76;MQRankSum=-0.634;QD=4.55;ReadPosRankSum=-1.151;SOR=3.086	GT:AD:DP:GQ:PL	0/1:31,7:38:99:201,0,8971
EU153401.1	69089	.	C	A	40.77	.	AC=1;AF=0.500;AN=2;BaseQRankSum=0.773;ClippingRankSum=0.000;DP=39;ExcessHet=3.0103;FS=12.820;MLEAC=1;MLEAF=0.500;MQ=56.68;MQRankSum=-0.034;QD=1.10;ReadPosRankSum=0.538;SOR=1.408	GT:AD:DP:GQ:PL	0/1:33,4:37:69:69,0,9186
EU153401.1	69090	.	C	T	1117.77	.	AC=1;AF=0.500;AN=2;BaseQRankSum=3.405;ClippingRankSum=0.000;DP=38;ExcessHet=3.0103;FS=28.908;MLEAC=1;MLEAF=0.500;MQ=56.59;MQRankSum=-1.918;QD=31.05;ReadPosRankSum=-1.538;SOR=3.590	GT:AD:DP:GQ:PL	0/1:10,26:36:99:1146,0,7743
EU153401.1	69091	.	T	G	31.73	.	AC=1;AF=0.500;AN=2;BaseQRankSum=0.799;ClippingRankSum=0.000;DP=38;ExcessHet=3.0103;FS=2.572;MLEAC=1;MLEAF=0.500;MQ=56.59;MQRankSum=1.164;QD=0.91;ReadPosRankSum=-1.636;SOR=1.745	GT:AD:DP:GQ:PL	0/1:31,4:35:69:69,0,9186
EU153401.1	69094	.	T	TG	766.73	.	AC=1;AF=0.500;AN=2;BaseQRankSum=2.688;ClippingRankSum=0.000;DP=41;ExcessHet=3.0103;FS=12.503;MLEAC=1;MLEAF=0.500;MQ=56.84;MQRankSum=-1.868;QD=24.73;ReadPosRankSum=-2.374;SOR=2.948	GT:AD:DP:GQ:PL	0/1:12,19:31:99:804,0,7857
EU153401.1	69095	.	A	G	544.73	.	AC=1;AF=0.500;AN=2;BaseQRankSum=2.011;ClippingRankSum=0.000;DP=39;ExcessHet=3.0103;FS=21.364;MLEAC=1;MLEAF=0.500;MQ=56.68;MQRankSum=-0.757;QD=18.16;ReadPosRankSum=-3.163;SOR=4.977	GT:AD:DP:GQ:PL	0/1:16,14:30:99:582,0,8040
EU153401.1	69096	.	C	CGGT	28.74	.	AC=1;AF=0.500;AN=2;BaseQRankSum=0.773;ClippingRankSum=0.000;DP=39;ExcessHet=3.0103;FS=2.541;MLEAC=1;MLEAF=0.500;MQ=56.68;MQRankSum=-2.446;QD=0.78;ReadPosRankSum=0.783;SOR=1.833	GT:AD:DP:GQ:PL	0/1:33,4:37:66:66,0,9200
EU153401.1	69100	.	T	C	28.74	.	AC=1;AF=0.500;AN=2;BaseQRankSum=0.661;ClippingRankSum=0.000;DP=40;ExcessHet=3.0103;FS=2.548;MLEAC=1;MLEAF=0.500;MQ=56.76;MQRankSum=-2.504;QD=0.76;ReadPosRankSum=0.661;SOR=1.765	GT:AD:DP:GQ:PL	0/1:34,4:38:66:66,0,8633
EU153401.1	69102	.	C	G	904.73	.	AC=1;AF=0.500;AN=2;BaseQRankSum=2.441;ClippingRankSum=0.000;DP=39;ExcessHet=3.0103;FS=17.994;MLEAC=1;MLEAF=0.500;MQ=56.68;MQRankSum=-1.579;QD=30.16;ReadPosRankSum=-3.592;SOR=3.236	GT:AD:DP:GQ:PL	0/1:8,22:30:99:942,0,7169
EU153401.1	69104	.	T	A	847.73	.	AC=1;AF=0.500;AN=2;BaseQRankSum=1.282;ClippingRankSum=0.000;DP=39;ExcessHet=3.0103;FS=13.946;MLEAC=1;MLEAF=0.500;MQ=56.68;MQRankSum=-1.926;QD=24.93;ReadPosRankSum=-2.521;SOR=3.258	GT:AD:DP:GQ:PL	0/1:12,22:34:99:885,0,7386
EU153401.1	69106	.	G	A	37.77	.	AC=1;AF=0.500;AN=2;BaseQRankSum=0.672;ClippingRankSum=0.000;DP=39;ExcessHet=3.0103;FS=2.568;MLEAC=1;MLEAF=0.500;MQ=56.68;MQRankSum=-2.446;QD=1.02;ReadPosRankSum=0.156;SOR=1.609	GT:AD:DP:GQ:PL	0/1:33,4:37:66:66,0,8633
EU153401.1	69107	.	G	A	175.73	.	AC=1;AF=0.500;AN=2;BaseQRankSum=0.799;ClippingRankSum=0.000;DP=38;ExcessHet=3.0103;FS=8.258;MLEAC=1;MLEAF=0.500;MQ=56.59;MQRankSum=-0.381;QD=5.33;ReadPosRankSum=-2.050;SOR=3.033	GT:AD:DP:GQ:PL	0/1:26,7:33:99:213,0,8358
EU153401.1	69110	.	G	A	1030.73	.	AC=1;AF=0.500;AN=2;BaseQRankSum=1.895;ClippingRankSum=0.000;DP=39;ExcessHet=3.0103;FS=16.968;MLEAC=1;MLEAF=0.500;MQ=56.68;MQRankSum=-1.761;QD=31.23;ReadPosRankSum=-3.223;SOR=2.986	GT:AD:DP:GQ:PL	0/1:8,25:33:99:1068,0,7143
EU153401.1	69113	.	C	G	121.77	.	AC=1;AF=0.500;AN=2;BaseQRankSum=0.813;ClippingRankSum=0.000;DP=40;ExcessHet=3.0103;FS=13.312;MLEAC=1;MLEAF=0.500;MQ=56.76;MQRankSum=0.393;QD=3.20;ReadPosRankSum=-0.969;SOR=1.055	GT:AD:DP:GQ:PL	0/1:32,6:38:99:150,0,9030
EU153401.1	69118	.	T	C	457.73	.	AC=1;AF=0.500;AN=2;BaseQRankSum=1.161;ClippingRankSum=0.000;DP=40;ExcessHet=3.0103;FS=0.000;MLEAC=1;MLEAF=0.500;MQ=56.43;MQRankSum=-1.483;QD=16.95;ReadPosRankSum=-1.377;SOR=0.951	GT:AD:DP:GQ:PL	0/1:17,10:27:99:495,0,7992
EU153401.1	69119	.	G	C	392.73	.	AC=1;AF=0.500;AN=2;BaseQRankSum=1.244;ClippingRankSum=0.000;DP=39;ExcessHet=3.0103;FS=1.493;MLEAC=1;MLEAF=0.500;MQ=56.68;MQRankSum=-2.223;QD=11.22;ReadPosRankSum=-0.231;SOR=0.409	GT:AD:DP:GQ:PL	0/1:24,11:35:99:430,0,8289
EU153401.1	69124	.	G	C	82.77	.	AC=1;AF=0.500;AN=2;BaseQRankSum=0.482;ClippingRankSum=0.000;DP=38;ExcessHet=3.0103;FS=0.000;MLEAC=1;MLEAF=0.500;MQ=55.77;MQRankSum=1.478;QD=2.30;ReadPosRankSum=0.415;SOR=0.941	GT:AD:DP:GQ:PL	0/1:31,5:36:99:111,0,8698
EU153401.1	69125	.	G	T	181.73	.	AC=1;AF=0.500;AN=2;BaseQRankSum=0.870;ClippingRankSum=0.000;DP=35;ExcessHet=3.0103;FS=8.475;MLEAC=1;MLEAF=0.500;MQ=55.39;MQRankSum=-2.364;QD=6.27;ReadPosRankSum=-2.994;SOR=3.180	GT:AD:DP:GQ:PL	0/1:22,7:29:99:219,0,8622
EU153401.1	69131	.	A	C	100.73	.	AC=1;AF=0.500;AN=2;BaseQRankSum=0.560;ClippingRankSum=0.000;DP=33;ExcessHet=3.0103;FS=0.000;MLEAC=1;MLEAF=0.500;MQ=55.10;MQRankSum=1.665;QD=3.60;ReadPosRankSum=0.444;SOR=0.869	GT:AD:DP:GQ:PL	0/1:23,5:28:99:138,0,7745
EU153401.1	69132	.	G	A	598.77	.	AC=1;AF=0.500;AN=2;BaseQRankSum=1.097;ClippingRankSum=0.000;DP=33;ExcessHet=3.0103;FS=5.979;MLEAC=1;MLEAF=0.500;MQ=55.10;MQRankSum=0.262;QD=19.32;ReadPosRankSum=-1.292;SOR=1.946	GT:AD:DP:GQ:PL	0/1:15,16:31:99:627,0,6000
EU153401.1	69135	.	T	G	13.95	.	AC=1;AF=0.500;AN=2;BaseQRankSum=0.549;ClippingRankSum=0.000;DP=32;ExcessHet=3.0103;FS=0.000;MLEAC=1;MLEAF=0.500;MQ=55.51;MQRankSum=0.201;QD=0.45;ReadPosRankSum=0.771;SOR=0.446	GT:AD:DP:GQ:PL	0/1:28,3:31:42:42,0,6812
EU153401.1	69140	.	C	T	193.73	.	AC=1;AF=0.500;AN=2;BaseQRankSum=0.000;ClippingRankSum=0.000;DP=28;ExcessHet=3.0103;FS=4.465;MLEAC=1;MLEAF=0.500;MQ=57.18;MQRankSum=-1.649;QD=7.75;ReadPosRankSum=-3.179;SOR=0.744	GT:AD:DP:GQ:PL	0/1:20,5:25:99:231,0,6241
EU153401.1	69142	.	C	G	55.73	.	AC=1;AF=0.500;AN=2;BaseQRankSum=0.000;ClippingRankSum=0.000;DP=28;ExcessHet=3.0103;FS=0.000;MLEAC=1;MLEAF=0.500;MQ=57.80;MQRankSum=1.032;QD=1.99;ReadPosRankSum=-1.893;SOR=1.148	GT:AD:DP:GQ:PL	0/1:24,4:28:93:93,0,6683
EU153401.1	69144	.	T	C	286.73	.	AC=1;AF=0.500;AN=2;BaseQRankSum=0.000;ClippingRankSum=0.000;DP=28;ExcessHet=3.0103;FS=0.000;MLEAC=1;MLEAF=0.500;MQ=57.80;MQRankSum=0.375;QD=10.62;ReadPosRankSum=-1.673;SOR=0.495	GT:AD:DP:GQ:PL	0/1:18,9:27:99:324,0,6059
EU153401.1	69146	.	A	G	511.73	.	AC=1;AF=0.500;AN=2;BaseQRankSum=0.000;ClippingRankSum=0.000;DP=28;ExcessHet=3.0103;FS=0.000;MLEAC=1;MLEAF=0.500;MQ=57.80;MQRankSum=-0.322;QD=18.95;ReadPosRankSum=-1.457;SOR=0.804	GT:AD:DP:GQ:PL	0/1:13,14:27:99:549,0,5834
EU153401.1	69215	.	C	T	3246.77	.	AC=1;AF=0.500;AN=2;BaseQRankSum=2.036;ClippingRankSum=0.000;DP=94;ExcessHet=3.0103;FS=2.898;MLEAC=1;MLEAF=0.500;MQ=53.62;MQRankSum=-2.424;QD=31.26;ReadPosRankSum=-0.361;SOR=0.289	GT:AD:DP:GQ:PL	0/1:11,74:85:99:3275,0,1038
EU153401.1	69217	.	G	A	145.77	.	AC=1;AF=0.500;AN=2;BaseQRankSum=-0.141;ClippingRankSum=0.000;DP=95;ExcessHet=3.0103;FS=0.000;MLEAC=1;MLEAF=0.500;MQ=53.01;MQRankSum=-1.499;QD=1.68;ReadPosRankSum=2.512;SOR=0.697	GT:AD:DP:GQ:PL	0/1:77,10:87:99:174,0,4181
EU153401.1	69219	.	A	G	75.73	.	AC=1;AF=0.500;AN=2;BaseQRankSum=0.928;ClippingRankSum=0.000;DP=105;ExcessHet=3.0103;FS=5.333;MLEAC=1;MLEAF=0.500;MQ=52.79;MQRankSum=-1.228;QD=0.82;ReadPosRankSum=-1.884;SOR=1.026	GT:AD:DP:GQ:PL	0/1:84,8:92:99:113,0,4696
EU153401.1	69222	.	C	T	4039.73	.	AC=1;AF=0.500;AN=2;BaseQRankSum=-0.137;ClippingRankSum=0.000;DP=126;ExcessHet=3.0103;FS=6.493;MLEAC=1;MLEAF=0.500;MQ=51.82;MQRankSum=0.492;QD=30.17;ReadPosRankSum=-1.052;SOR=0.204	GT:AD:DP:GQ:PL	0/1:12,94:106:99:4077,0,1048
EU153401.1	69223	.	C	T	897.73	.	AC=1;AF=0.500;AN=2;BaseQRankSum=-0.856;ClippingRankSum=0.000;DP=111;ExcessHet=3.0103;FS=0.873;MLEAC=1;MLEAF=0.500;MQ=52.04;MQRankSum=0.034;QD=9.35;ReadPosRankSum=0.666;SOR=0.850	GT:AD:DP:GQ:PL	0/1:68,28:96:99:935,0,3989
EU153401.1	69224	.	G	A	3018.73	.	AC=1;AF=0.500;AN=2;BaseQRankSum=0.814;ClippingRankSum=0.000;DP=134;ExcessHet=3.0103;FS=8.885;MLEAC=1;MLEAF=0.500;MQ=52.03;MQRankSum=-0.290;QD=26.02;ReadPosRankSum=0.043;SOR=0.433	GT:AD:DP:GQ:PL	0/1:43,73:116:99:3056,0,2412
EU153401.1	69489	.	C	A	188.77	.	AC=1;AF=0.500;AN=2;BaseQRankSum=2.074;ClippingRankSum=0.000;DP=59;ExcessHet=3.0103;FS=5.339;MLEAC=1;MLEAF=0.500;MQ=44.06;MQRankSum=-5.383;QD=5.24;ReadPosRankSum=-5.005;SOR=1.721	GT:AD:DP:GQ:PL	0/1:24,12:36:99:217,0,1156
EU153401.1	69497	.	C	G	233.77	.	AC=1;AF=0.500;AN=2;BaseQRankSum=1.547;ClippingRankSum=0.000;DP=55;ExcessHet=3.0103;FS=5.496;MLEAC=1;MLEAF=0.500;MQ=44.72;MQRankSum=-5.421;QD=6.68;ReadPosRankSum=-1.310;SOR=1.859	GT:AD:DP:GQ:PL	0/1:22,13:35:99:262,0,1155
EU153401.1	69499	.	G	A	315.77	.	AC=1;AF=0.500;AN=2;BaseQRankSum=2.261;ClippingRankSum=0.000;DP=54;ExcessHet=3.0103;FS=7.987;MLEAC=1;MLEAF=0.500;MQ=44.39;MQRankSum=-5.477;QD=8.77;ReadPosRankSum=-1.802;SOR=2.290	GT:AD:DP:GQ:PL	0/1:21,15:36:99:344,0,1169
EU153401.1	69580	.	A	AC	313.73	.	AC=1;AF=0.500;AN=2;BaseQRankSum=1.603;ClippingRankSum=0.000;DP=37;ExcessHet=3.0103;FS=0.000;MLEAC=1;MLEAF=0.500;MQ=56.22;MQRankSum=-3.370;QD=9.51;ReadPosRankSum=-1.497;SOR=0.627	GT:AD:DP:GQ:PL	0/1:23,10:33:99:351,0,4442
EU153401.1	69582	.	G	A	322.77	.	AC=1;AF=0.500;AN=2;BaseQRankSum=1.603;ClippingRankSum=0.000;DP=37;ExcessHet=3.0103;FS=0.000;MLEAC=1;MLEAF=0.500;MQ=56.22;MQRankSum=-3.370;QD=9.78;ReadPosRankSum=-1.312;SOR=0.627	GT:AD:DP:GQ:PL	0/1:23,10:33:99:351,0,4442
EU153401.1	69583	.	TA	T	220.73	.	AC=1;AF=0.500;AN=2;BaseQRankSum=0.971;ClippingRankSum=0.000;DP=37;ExcessHet=3.0103;FS=0.000;MLEAC=1;MLEAF=0.500;MQ=56.22;MQRankSum=-1.602;QD=6.69;ReadPosRankSum=-0.772;SOR=0.503	GT:AD:DP:GQ:PL	0/1:26,7:33:99:258,0,4574
EU153401.1	69591	.	AG	A	361.73	.	AC=1;AF=0.500;AN=2;BaseQRankSum=1.249;ClippingRankSum=0.000;DP=38;ExcessHet=3.0103;FS=0.000;MLEAC=1;MLEAF=0.500;MQ=55.84;MQRankSum=-3.965;QD=12.06;ReadPosRankSum=-1.751;SOR=0.903	GT:AD:DP:GQ:PL	0/1:21,9:30:99:399,0,4336
EU153401.1	69594	.	A	AATATTTAG	352.73	.	AC=1;AF=0.500;AN=2;BaseQRankSum=1.135;ClippingRankSum=0.000;DP=37;ExcessHet=3.0103;FS=0.000;MLEAC=1;MLEAF=0.500;MQ=56.36;MQRankSum=-2.861;QD=10.69;ReadPosRankSum=0.271;SOR=0.787	GT:AD:DP:GQ:PL	0/1:24,9:33:99:390,0,4481
EU153401.1	69596	.	T	A	394.73	.	AC=1;AF=0.500;AN=2;BaseQRankSum=1.016;ClippingRankSum=0.000;DP=39;ExcessHet=3.0103;FS=1.421;MLEAC=1;MLEAF=0.500;MQ=56.22;MQRankSum=-3.176;QD=11.28;ReadPosRankSum=-1.978;SOR=0.426	GT:AD:DP:GQ:PL	0/1:24,11:35:99:432,0,4478
EU153401.1	69600	.	T	C	397.73	.	AC=1;AF=0.500;AN=2;BaseQRankSum=1.080;ClippingRankSum=0.000;DP=40;ExcessHet=3.0103;FS=0.000;MLEAC=1;MLEAF=0.500;MQ=56.14;MQRankSum=-3.206;QD=11.36;ReadPosRankSum=-2.314;SOR=0.582	GT:AD:DP:GQ:PL	0/1:23,12:35:99:435,0,4436
EU153401.1	69602	.	T	A	487.77	.	AC=1;AF=0.500;AN=2;BaseQRankSum=1.080;ClippingRankSum=0.000;DP=39;ExcessHet=3.0103;FS=0.000;MLEAC=1;MLEAF=0.500;MQ=56.04;MQRankSum=-3.206;QD=13.94;ReadPosRankSum=-2.119;SOR=0.582	GT:AD:DP:GQ:PL	0/1:23,12:35:99:516,0,4472
EU153401.1	69608	.	C	G	568.77	.	AC=1;AF=0.500;AN=2;BaseQRankSum=1.549;ClippingRankSum=0.000;DP=45;ExcessHet=3.0103;FS=0.000;MLEAC=1;MLEAF=0.500;MQ=56.24;MQRankSum=-4.723;QD=14.97;ReadPosRankSum=-1.929;SOR=0.636	GT:AD:DP:GQ:PL	0/1:22,16:38:99:597,0,4508
EU153401.1	69615	.	C	T	705.77	.	AC=1;AF=0.500;AN=2;BaseQRankSum=1.443;ClippingRankSum=0.000;DP=58;ExcessHet=3.0103;FS=1.165;MLEAC=1;MLEAF=0.500;MQ=56.75;MQRankSum=-5.122;QD=13.84;ReadPosRankSum=-0.425;SOR=0.420	GT:AD:DP:GQ:PL	0/1:31,20:51:99:734,0,5583
EU153401.1	69630	.	G	A	729.73	.	AC=1;AF=0.500;AN=2;BaseQRankSum=1.194;ClippingRankSum=0.000;DP=75;ExcessHet=3.0103;FS=0.000;MLEAC=1;MLEAF=0.500;MQ=56.56;MQRankSum=-5.579;QD=10.73;ReadPosRankSum=1.162;SOR=0.766	GT:AD:DP:GQ:PL	0/1:47,21:68:99:767,0,6290
EU153401.1	69632	.	TTTG	T	714.73	.	AC=1;AF=0.500;AN=2;BaseQRankSum=1.293;ClippingRankSum=0.000;DP=83;ExcessHet=3.0103;FS=0.000;MLEAC=1;MLEAF=0.500;MQ=55.95;MQRankSum=-3.960;QD=9.16;ReadPosRankSum=1.612;SOR=0.613	GT:AD:DP:GQ:PL	0/1:56,22:78:99:752,0,6500
EU153401.1	69642	.	C	T	120.77	.	AC=1;AF=0.500;AN=2;BaseQRankSum=0.634;ClippingRankSum=0.000;DP=87;ExcessHet=3.0103;FS=5.365;MLEAC=1;MLEAF=0.500;MQ=55.28;MQRankSum=1.398;QD=1.46;ReadPosRankSum=-0.015;SOR=1.733	GT:AD:DP:GQ:PL	0/1:74,9:83:99:149,0,7276
EU153401.1	69646	.	T	G	1056.73	.	AC=1;AF=0.500;AN=2;BaseQRankSum=1.930;ClippingRankSum=0.000;DP=91;ExcessHet=3.0103;FS=0.873;MLEAC=1;MLEAF=0.500;MQ=55.29;MQRankSum=-4.386;QD=12.89;ReadPosRankSum=2.316;SOR=0.862	GT:AD:DP:GQ:PL	0/1:52,30:82:99:1094,0,6697
EU153401.1	69648	.	T	C	942.73	.	AC=1;AF=0.500;AN=2;BaseQRankSum=1.561;ClippingRankSum=0.000;DP=94;ExcessHet=3.0103;FS=1.879;MLEAC=1;MLEAF=0.500;MQ=55.16;MQRankSum=-4.654;QD=10.47;ReadPosRankSum=2.864;SOR=0.499	GT:AD:DP:GQ:PL	0/1:62,28:90:99:980,0,8158
EU153401.1	69651	.	A	T	24.75	.	AC=1;AF=0.500;AN=2;BaseQRankSum=-1.858;ClippingRankSum=0.000;DP=101;ExcessHet=3.0103;FS=0.000;MLEAC=1;MLEAF=0.500;MQ=55.47;MQRankSum=-2.595;QD=0.29;ReadPosRankSum=-1.729;SOR=0.590	GT:AD:DP:GQ:PL	0/1:77,7:84:62:62,0,9352
EU153401.1	69652	.	T	G	1962.73	.	AC=1;AF=0.500;AN=2;BaseQRankSum=2.320;ClippingRankSum=0.000;DP=94;ExcessHet=3.0103;FS=0.000;MLEAC=1;MLEAF=0.500;MQ=55.16;MQRankSum=-3.308;QD=24.23;ReadPosRankSum=0.014;SOR=0.653	GT:AD:DP:GQ:PL	0/1:32,49:81:99:2000,0,7140
EU153401.1	69654	.	ACGGG	A	90.73	.	AC=1;AF=0.500;AN=2;BaseQRankSum=0.915;ClippingRankSum=0.000;DP=98;ExcessHet=3.0103;FS=3.240;MLEAC=1;MLEAF=0.500;MQ=55.32;MQRankSum=1.885;QD=0.99;ReadPosRankSum=0.803;SOR=1.426	GT:AD:DP:GQ:PL	0/1:83,9:92:99:128,0,9787
EU153401.1	69656	.	G	A	1905.73	.	AC=1;AF=0.500;AN=2;BaseQRankSum=2.365;ClippingRankSum=0.000;DP=94;ExcessHet=3.0103;FS=3.009;MLEAC=1;MLEAF=0.500;MQ=55.16;MQRankSum=-3.945;QD=22.69;ReadPosRankSum=0.036;SOR=0.416	GT:AD:DP:GQ:PL	0/1:36,48:84:99:1943,0,6994
EU153401.1	69663	.	G	A	489.73	.	AC=1;AF=0.500;AN=2;BaseQRankSum=-0.237;ClippingRankSum=0.000;DP=95;ExcessHet=3.0103;FS=0.000;MLEAC=1;MLEAF=0.500;MQ=55.17;MQRankSum=-0.335;QD=5.32;ReadPosRankSum=-1.759;SOR=0.726	GT:AD:DP:GQ:PL	0/1:74,18:92:99:527,0,9653
EU153401.1	69666	.	A	G	2583.73	.	AC=1;AF=0.500;AN=2;BaseQRankSum=3.408;ClippingRankSum=0.000;DP=95;ExcessHet=3.0103;FS=2.143;MLEAC=1;MLEAF=0.500;MQ=55.17;MQRankSum=-3.924;QD=30.40;ReadPosRankSum=0.038;SOR=1.095	GT:AD:DP:GQ:PL	0/1:21,64:85:99:2621,0,7177
EU153401.1	69668	.	T	G	942.73	.	AC=1;AF=0.500;AN=2;BaseQRankSum=1.508;ClippingRankSum=0.000;DP=95;ExcessHet=3.0103;FS=5.995;MLEAC=1;MLEAF=0.500;MQ=55.17;MQRankSum=-3.749;QD=10.47;ReadPosRankSum=2.105;SOR=0.431	GT:AD:DP:GQ:PL	0/1:63,27:90:99:980,0,10163
EU153401.1	69670	.	T	C	261.73	.	AC=1;AF=0.500;AN=2;BaseQRankSum=0.627;ClippingRankSum=0.000;DP=97;ExcessHet=3.0103;FS=1.206;MLEAC=1;MLEAF=0.500;MQ=55.27;MQRankSum=-1.624;QD=3.31;ReadPosRankSum=0.509;SOR=0.985	GT:AD:DP:GQ:PL	0/1:67,12:79:99:299,0,10831
EU153401.1	69675	.	T	C	855.73	.	AC=1;AF=0.500;AN=2;BaseQRankSum=1.113;ClippingRankSum=0.000;DP=98;ExcessHet=3.0103;FS=3.119;MLEAC=1;MLEAF=0.500;MQ=55.32;MQRankSum=-3.434;QD=9.30;ReadPosRankSum=1.931;SOR=0.399	GT:AD:DP:GQ:PL	0/1:66,26:92:99:893,0,10818
EU153401.1	69682	.	T	C	765.77	.	AC=1;AF=0.500;AN=2;BaseQRankSum=1.349;ClippingRankSum=0.000;DP=99;ExcessHet=3.0103;FS=1.963;MLEAC=1;MLEAF=0.500;MQ=55.37;MQRankSum=-3.842;QD=8.15;ReadPosRankSum=1.942;SOR=0.452	GT:AD:DP:GQ:PL	0/1:70,24:94:99:794,0,11460
EU153401.1	69685	.	G	A	171.77	.	AC=1;AF=0.500;AN=2;BaseQRankSum=1.136;ClippingRankSum=0.000;DP=99;ExcessHet=3.0103;FS=4.805;MLEAC=1;MLEAF=0.500;MQ=55.37;MQRankSum=0.350;QD=1.77;ReadPosRankSum=-0.350;SOR=0.922	GT:AD:DP:GQ:PL	0/1:87,10:97:99:200,0,11837
EU153401.1	69687	.	G	A	1398.73	.	AC=1;AF=0.500;AN=2;BaseQRankSum=-0.792;ClippingRankSum=0.000;DP=100;ExcessHet=3.0103;FS=5.406;MLEAC=1;MLEAF=0.500;MQ=55.56;MQRankSum=-3.192;QD=15.54;ReadPosRankSum=2.655;SOR=1.135	GT:AD:DP:GQ:PL	0/1:52,38:90:99:1436,0,10378
EU153401.1	69688	.	C	T	213.77	.	AC=1;AF=0.500;AN=2;BaseQRankSum=0.946;ClippingRankSum=0.000;DP=99;ExcessHet=3.0103;FS=0.000;MLEAC=1;MLEAF=0.500;MQ=55.69;MQRankSum=-1.662;QD=2.16;ReadPosRankSum=1.909;SOR=0.832	GT:AD:DP:GQ:PL	0/1:87,12:99:99:242,0,11841
EU153401.1	69693	.	G	A	612.73	.	AC=1;AF=0.500;AN=2;BaseQRankSum=0.298;ClippingRankSum=0.000;DP=99;ExcessHet=3.0103;FS=8.475;MLEAC=1;MLEAF=0.500;MQ=55.70;MQRankSum=-1.689;QD=6.45;ReadPosRankSum=1.916;SOR=1.465	GT:AD:DP:GQ:PL	0/1:74,21:95:99:650,0,12115
EU153401.1	69700	.	T	C	1965.73	.	AC=1;AF=0.500;AN=2;BaseQRankSum=-0.283;ClippingRankSum=0.000;DP=98;ExcessHet=3.0103;FS=0.776;MLEAC=1;MLEAF=0.500;MQ=55.75;MQRankSum=-4.337;QD=20.91;ReadPosRankSum=1.462;SOR=0.859	GT:AD:DP:GQ:PL	0/1:44,50:94:99:2003,0,10812
EU153401.1	69701	.	G	A	1830.77	.	AC=1;AF=0.500;AN=2;BaseQRankSum=-0.560;ClippingRankSum=0.000;DP=98;ExcessHet=3.0103;FS=3.692;MLEAC=1;MLEAF=0.500;MQ=55.75;MQRankSum=-4.584;QD=18.68;ReadPosRankSum=0.815;SOR=0.834	GT:AD:DP:GQ:PL	0/1:51,47:98:99:1859,0,10703
EU153401.1	69703	.	A	G	1200.73	.	AC=1;AF=0.500;AN=2;BaseQRankSum=-0.455;ClippingRankSum=0.000;DP=100;ExcessHet=3.0103;FS=0.000;MLEAC=1;MLEAF=0.500;MQ=55.84;MQRankSum=-3.822;QD=12.38;ReadPosRankSum=1.000;SOR=0.663	GT:AD:DP:GQ:PL	0/1:63,34:97:99:1238,0,11117
EU153401.1	69708	.	C	T	2016.73	.	AC=1;AF=0.500;AN=2;BaseQRankSum=0.672;ClippingRankSum=0.000;DP=97;ExcessHet=3.0103;FS=0.000;MLEAC=1;MLEAF=0.500;MQ=55.97;MQRankSum=-3.555;QD=21.69;ReadPosRankSum=0.145;SOR=0.641	GT:AD:DP:GQ:PL	0/1:42,51:93:99:2054,0,10395
EU153401.1	69709	.	A	C	162.73	.	AC=1;AF=0.500;AN=2;BaseQRankSum=0.624;ClippingRankSum=0.000;DP=95;ExcessHet=3.0103;FS=5.002;MLEAC=1;MLEAF=0.500;MQ=55.88;MQRankSum=0.439;QD=1.73;ReadPosRankSum=0.037;SOR=1.575	GT:AD:DP:GQ:PL	0/1:84,10:94:99:200,0,12795
EU153401.1	69711	.	A	C	924.73	.	AC=1;AF=0.500;AN=2;BaseQRankSum=-2.053;ClippingRankSum=0.000;DP=97;ExcessHet=3.0103;FS=4.801;MLEAC=1;MLEAF=0.500;MQ=55.97;MQRankSum=-4.046;QD=13.40;ReadPosRankSum=-0.302;SOR=1.195	GT:AD:DP:GQ:PL	0/1:43,26:69:99:962,0,10667
EU153401.1	69714	.	A	G	30.73	.	AC=1;AF=0.500;AN=2;BaseQRankSum=-1.161;ClippingRankSum=0.000;DP=97;ExcessHet=3.0103;FS=3.129;MLEAC=1;MLEAF=0.500;MQ=55.97;MQRankSum=-3.049;QD=0.32;ReadPosRankSum=3.063;SOR=1.140	GT:AD:DP:GQ:PL	0/1:89,8:97:68:68,0,12653
EU153401.1	69715	.	G	A	258.73	.	AC=1;AF=0.500;AN=2;BaseQRankSum=0.570;ClippingRankSum=0.000;DP=96;ExcessHet=3.0103;FS=1.191;MLEAC=1;MLEAF=0.500;MQ=55.93;MQRankSum=-2.033;QD=2.78;ReadPosRankSum=2.001;SOR=0.991	GT:AD:DP:GQ:PL	0/1:81,12:93:99:296,0,12386
EU153401.1	69718	.	T	C	561.73	.	AC=1;AF=0.500;AN=2;BaseQRankSum=-0.479;ClippingRankSum=0.000;DP=95;ExcessHet=3.0103;FS=1.043;MLEAC=1;MLEAF=0.500;MQ=55.88;MQRankSum=1.473;QD=6.93;ReadPosRankSum=0.722;SOR=0.703	GT:AD:DP:GQ:PL	0/1:64,17:81:99:599,0,11837
EU153401.1	69721	.	G	T	30.77	.	AC=1;AF=0.500;AN=2;BaseQRankSum=0.547;ClippingRankSum=0.000;DP=97;ExcessHet=3.0103;FS=0.000;MLEAC=1;MLEAF=0.500;MQ=56.25;MQRankSum=-2.449;QD=0.32;ReadPosRankSum=3.253;SOR=0.589	GT:AD:DP:GQ:PL	0/1:89,8:97:59:59,0,13041
EU153401.1	69728	.	C	T	114.77	.	AC=1;AF=0.500;AN=2;BaseQRankSum=-1.592;ClippingRankSum=0.000;DP=94;ExcessHet=3.0103;FS=0.000;MLEAC=1;MLEAF=0.500;MQ=56.34;MQRankSum=0.465;QD=1.33;ReadPosRankSum=0.203;SOR=0.698	GT:AD:DP:GQ:PL	0/1:77,9:86:99:143,0,11211
EU153401.1	69730	.	T	G	12.96	.	AC=1;AF=0.500;AN=2;BaseQRankSum=0.706;ClippingRankSum=0.000;DP=92;ExcessHet=3.0103;FS=6.091;MLEAC=1;MLEAF=0.500;MQ=56.28;MQRankSum=0.406;QD=0.15;ReadPosRankSum=1.567;SOR=1.541	GT:AD:DP:GQ:PL	0/1:78,7:85:50:50,0,11274
EU153401.1	69731	.	A	G	861.73	.	AC=1;AF=0.500;AN=2;BaseQRankSum=-0.581;ClippingRankSum=0.000;DP=90;ExcessHet=3.0103;FS=6.274;MLEAC=1;MLEAF=0.500;MQ=56.43;MQRankSum=-2.942;QD=9.90;ReadPosRankSum=-0.899;SOR=1.001	GT:AD:DP:GQ:PL	0/1:62,25:87:99:899,0,10583
EU153401.1	69733	.	T	A	2484.73	.	AC=1;AF=0.500;AN=2;BaseQRankSum=0.193;ClippingRankSum=0.000;DP=91;ExcessHet=3.0103;FS=4.493;MLEAC=1;MLEAF=0.500;MQ=56.33;MQRankSum=-3.750;QD=28.56;ReadPosRankSum=-1.148;SOR=0.661	GT:AD:DP:GQ:PL	0/1:26,61:87:99:2522,0,8632
EU153401.1	69734	.	G	A	144.73	.	AC=1;AF=0.500;AN=2;BaseQRankSum=0.747;ClippingRankSum=0.000;DP=90;ExcessHet=3.0103;FS=1.315;MLEAC=1;MLEAF=0.500;MQ=56.28;MQRankSum=0.967;QD=1.64;ReadPosRankSum=-1.572;SOR=1.053	GT:AD:DP:GQ:PL	0/1:78,10:88:99:182,0,11263
EU153401.1	69736	.	C	A	66.77	.	AC=1;AF=0.500;AN=2;BaseQRankSum=0.672;ClippingRankSum=0.000;DP=89;ExcessHet=3.0103;FS=8.187;MLEAC=1;MLEAF=0.500;MQ=56.31;MQRankSum=0.442;QD=0.78;ReadPosRankSum=-1.160;SOR=1.822	GT:AD:DP:GQ:PL	0/1:78,8:86:95:95,0,11417
EU153401.1	69738	.	C	G	561.77	.	AC=1;AF=0.500;AN=2;BaseQRankSum=-0.439;ClippingRankSum=0.000;DP=89;ExcessHet=3.0103;FS=5.250;MLEAC=1;MLEAF=0.500;MQ=56.31;MQRankSum=-3.221;QD=6.53;ReadPosRankSum=-0.042;SOR=1.220	GT:AD:DP:GQ:PL	0/1:67,19:86:99:590,0,11068
EU153401.1	69742	.	C	T	126.73	.	AC=1;AF=0.500;AN=2;BaseQRankSum=0.071;ClippingRankSum=0.000;DP=87;ExcessHet=3.0103;FS=1.363;MLEAC=1;MLEAF=0.500;MQ=56.29;MQRankSum=-1.976;QD=1.65;ReadPosRankSum=0.398;SOR=0.804	GT:AD:DP:GQ:PL	0/1:68,9:77:99:164,0,11394
EU153401.1	69746	.	T	A	2289.77	.	AC=1;AF=0.500;AN=2;BaseQRankSum=-0.390;ClippingRankSum=0.000;DP=85;ExcessHet=3.0103;FS=2.006;MLEAC=1;MLEAF=0.500;MQ=56.52;MQRankSum=-4.283;QD=28.62;ReadPosRankSum=-1.075;SOR=0.628	GT:AD:DP:GQ:PL	0/1:25,55:80:99:2318,0,8465
EU153401.1	69754	.	T	C	1497.73	.	AC=1;AF=0.500;AN=2;BaseQRankSum=-0.633;ClippingRankSum=0.000;DP=80;ExcessHet=3.0103;FS=1.910;MLEAC=1;MLEAF=0.500;MQ=56.58;MQRankSum=-3.425;QD=20.80;ReadPosRankSum=-0.983;SOR=0.594	GT:AD:DP:GQ:PL	0/1:33,39:72:99:1535,0,9301
EU153401.1	69757	.	G	A	1656.73	.	AC=1;AF=0.500;AN=2;BaseQRankSum=0.919;ClippingRankSum=0.000;DP=79;ExcessHet=3.0103;FS=0.000;MLEAC=1;MLEAF=0.500;MQ=56.59;MQRankSum=-1.654;QD=21.24;ReadPosRankSum=-2.226;SOR=0.693	GT:AD:DP:GQ:PL	0/1:36,42:78:99:1694,0,9043
EU153401.1	69761	.	G	C	54.73	.	AC=1;AF=0.500;AN=2;BaseQRankSum=0.084;ClippingRankSum=0.000;DP=78;ExcessHet=3.0103;FS=0.000;MLEAC=1;MLEAF=0.500;MQ=56.71;MQRankSum=-3.425;QD=0.74;SOR=0.919	GT:AD:DP:GQ:PL	0/1:67,7:74:92:92,0,11356
EU153401.1	69764	.	A	T	324.77	.	AC=1;AF=0.500;AN=2;BaseQRankSum=-1.218;ClippingRankSum=0.000;DP=73;ExcessHet=3.0103;FS=9.352;MLEAC=1;MLEAF=0.500;MQ=56.73;MQRankSum=-2.341;QD=4.45;ReadPosRankSum=0.282;SOR=1.957	GT:AD:DP:GQ:PL	0/1:61,12:73:99:353,0,11211
EU153401.1	69767	.	A	C	1573.73	.	AC=1;AF=0.500;AN=2;BaseQRankSum=1.081;ClippingRankSum=0.000;DP=70;ExcessHet=3.0103;FS=0.000;MLEAC=1;MLEAF=0.500;MQ=56.59;MQRankSum=-3.565;QD=24.98;ReadPosRankSum=-4.270;SOR=0.709	GT:AD:DP:GQ:PL	0/1:23,40:63:99:1611,0,7843
EU153401.1	69776	.	A	C	1499.73	.	AC=1;AF=0.500;AN=2;BaseQRankSum=0.646;ClippingRankSum=0.000;DP=58;ExcessHet=3.0103;FS=1.052;MLEAC=1;MLEAF=0.500;MQ=56.42;MQRankSum=-3.704;QD=26.31;ReadPosRankSum=-5.340;SOR=0.527	GT:AD:DP:GQ:PL	0/1:20,37:57:99:1537,0,7721
EU153401.1	69779	.	T	C	519.77	.	AC=1;AF=0.500;AN=2;BaseQRankSum=-2.433;ClippingRankSum=0.000;DP=56;ExcessHet=3.0103;FS=2.561;MLEAC=1;MLEAF=0.500;MQ=56.29;MQRankSum=-3.818;QD=9.28;ReadPosRankSum=-2.487;SOR=1.244	GT:AD:DP:GQ:PL	0/1:40,16:56:99:548,0,9570
EU153401.1	69782	.	A	T	129.77	.	AC=1;AF=0.500;AN=2;BaseQRankSum=-1.772;ClippingRankSum=0.000;DP=51;ExcessHet=3.0103;FS=19.723;MLEAC=1;MLEAF=0.500;MQ=56.75;MQRankSum=-0.714;QD=2.54;ReadPosRankSum=-0.219;SOR=4.170	GT:AD:DP:GQ:PL	0/1:44,7:51:99:158,0,9765
EU153401.1	69785	.	T	C	132.77	.	AC=1;AF=0.500;AN=2;BaseQRankSum=-2.245;ClippingRankSum=0.000;DP=49;ExcessHet=3.0103;FS=16.256;MLEAC=1;MLEAF=0.500;MQ=56.82;MQRankSum=-0.303;QD=2.71;ReadPosRankSum=0.076;SOR=3.907	GT:AD:DP:GQ:PL	0/1:43,6:49:99:161,0,9723
EU153401.1	69843	.	T	TAA	365.73	.	AC=1;AF=0.500;AN=2;BaseQRankSum=0.976;ClippingRankSum=0.000;DP=219;ExcessHet=3.0103;FS=12.260;MLEAC=1;MLEAF=0.500;MQ=56.24;MQRankSum=2.801;QD=1.91;ReadPosRankSum=-0.045;SOR=0.499	GT:AD:DP:GQ:PL	0/1:169,22:191:99:403,0,7901
EU153401.1	69844	.	TTCAGG	T	881.73	.	AC=1;AF=0.500;AN=2;BaseQRankSum=-0.483;ClippingRankSum=0.000;DP=218;ExcessHet=3.0103;FS=11.025;MLEAC=1;MLEAF=0.500;MQ=56.22;MQRankSum=1.510;QD=4.74;ReadPosRankSum=1.818;SOR=0.346	GT:AD:DP:GQ:PL	0/1:153,33:186:99:919,0,7112
EU153401.1	69845	.	T	C	3391.73	.	AC=1;AF=0.500;AN=2;BaseQRankSum=0.859;ClippingRankSum=0.000;DP=211;ExcessHet=3.0103;FS=3.664;MLEAC=1;MLEAF=0.500;MQ=56.23;MQRankSum=-4.961;QD=20.43;ReadPosRankSum=-3.343;SOR=0.993	GT:AD:DP:GQ:PL	0/1:82,84:166:99:3429,0,4002
EU153401.1	69847	.	AGG	A	116.73	.	AC=1;AF=0.500;AN=2;BaseQRankSum=0.748;ClippingRankSum=0.000;DP=206;ExcessHet=3.0103;FS=3.860;MLEAC=1;MLEAF=0.500;MQ=56.21;MQRankSum=1.612;QD=0.63;ReadPosRankSum=-1.174;SOR=0.329	GT:AD:DP:GQ:PL	0/1:169,15:184:99:154,0,7877
EU153401.1	69848	.	G	A	1931.73	.	AC=1;AF=0.500;AN=2;BaseQRankSum=-0.104;ClippingRankSum=0.000;DP=204;ExcessHet=3.0103;FS=8.695;MLEAC=1;MLEAF=0.500;MQ=56.17;MQRankSum=-3.806;QD=10.73;ReadPosRankSum=-3.034;SOR=0.303	GT:AD:DP:GQ:PL	0/1:124,56:180:99:1969,0,5866
EU153401.1	69849	.	G	T	1925.73	.	AC=1;AF=0.500;AN=2;BaseQRankSum=0.213;ClippingRankSum=0.000;DP=205;ExcessHet=3.0103;FS=0.638;MLEAC=1;MLEAF=0.500;MQ=56.19;MQRankSum=-5.032;QD=11.33;ReadPosRankSum=-2.605;SOR=0.584	GT:AD:DP:GQ:PL	0/1:115,55:170:99:1963,0,5366
EU153401.1	69850	.	AG	A	35.73	.	AC=1;AF=0.500;AN=2;BaseQRankSum=-0.546;ClippingRankSum=0.000;DP=202;ExcessHet=3.0103;FS=0.000;MLEAC=1;MLEAF=0.500;MQ=56.15;MQRankSum=1.278;QD=0.20;ReadPosRankSum=-1.235;SOR=0.619	GT:AD:DP:GQ:PL	0/1:166,14:180:73:73,0,7841
EU153401.1	69851	.	G	T	1202.73	.	AC=1;AF=0.500;AN=2;BaseQRankSum=1.551;ClippingRankSum=0.000;DP=201;ExcessHet=3.0103;FS=7.564;MLEAC=1;MLEAF=0.500;MQ=56.15;MQRankSum=2.241;QD=8.02;ReadPosRankSum=0.988;SOR=1.356	GT:AD:DP:GQ:PL	0/1:113,37:150:99:1240,0,5543
EU153401.1	69854	.	GA	G	23.75	.	AC=1;AF=0.500;AN=2;BaseQRankSum=0.835;ClippingRankSum=0.000;DP=197;ExcessHet=3.0103;FS=0.000;MLEAC=1;MLEAF=0.500;MQ=56.11;MQRankSum=1.106;QD=0.13;SOR=0.656	GT:AD:DP:GQ:PL	0/1:170,14:184:61:61,0,8654
EU153401.1	69855	.	A	G	5198.77	.	AC=1;AF=0.500;AN=2;BaseQRankSum=1.801;ClippingRankSum=0.000;DP=195;ExcessHet=3.0103;FS=0.598;MLEAC=1;MLEAF=0.500;MQ=56.12;MQRankSum=-1.635;QD=27.65;ReadPosRankSum=1.310;SOR=0.803	GT:AD:DP:GQ:PL	0/1:61,127:188:99:5227,0,3605
EU153401.1	69856	.	C	A	35.77	.	AC=1;AF=0.500;AN=2;BaseQRankSum=0.717;ClippingRankSum=0.000;DP=196;ExcessHet=3.0103;FS=2.411;MLEAC=1;MLEAF=0.500;MQ=56.14;MQRankSum=-0.233;QD=0.19;ReadPosRankSum=-0.484;SOR=1.064	GT:AD:DP:GQ:PL	0/1:172,14:186:64:64,0,8612
EU153401.1	69858	.	G	A	1043.73	.	AC=1;AF=0.500;AN=2;BaseQRankSum=1.352;ClippingRankSum=0.000;DP=194;ExcessHet=3.0103;FS=3.556;MLEAC=1;MLEAF=0.500;MQ=56.15;MQRankSum=-5.312;QD=5.96;ReadPosRankSum=-0.521;SOR=0.432	GT:AD:DP:GQ:PL	0/1:140,35:175:99:1081,0,7240
EU153401.1	69861	.	TC	T	89.73	.	AC=1;AF=0.500;AN=2;BaseQRankSum=0.716;ClippingRankSum=0.000;DP=186;ExcessHet=3.0103;FS=1.154;MLEAC=1;MLEAF=0.500;MQ=56.08;MQRankSum=2.441;QD=0.56;ReadPosRankSum=0.854;SOR=0.503	GT:AD:DP:GQ:PL	0/1:149,12:161:99:127,0,7730
EU153401.1	69862	.	C	G	446.73	.	AC=1;AF=0.500;AN=2;BaseQRankSum=1.066;ClippingRankSum=0.000;DP=178;ExcessHet=3.0103;FS=4.921;MLEAC=1;MLEAF=0.500;MQ=56.01;MQRankSum=-1.592;QD=3.12;ReadPosRankSum=0.236;SOR=0.496	GT:AD:DP:GQ:PL	0/1:124,19:143:99:484,0,6828
EU153401.1	69863	.	A	G	1763.77	.	AC=1;AF=0.500;AN=2;BaseQRankSum=1.408;ClippingRankSum=0.000;DP=178;ExcessHet=3.0103;FS=2.205;MLEAC=1;MLEAF=0.500;MQ=56.05;MQRankSum=1.296;QD=10.20;ReadPosRankSum=3.020;SOR=0.506	GT:AD:DP:GQ:PL	0/1:125,48:173:99:1792,0,6650
EU153401.1	69866	.	T	C	593.73	.	AC=1;AF=0.500;AN=2;BaseQRankSum=1.045;ClippingRankSum=0.000;DP=179;ExcessHet=3.0103;FS=15.296;MLEAC=1;MLEAF=0.500;MQ=56.11;MQRankSum=2.605;QD=3.39;ReadPosRankSum=0.068;SOR=2.113	GT:AD:DP:GQ:PL	0/1:149,26:175:99:631,0,8015
EU153401.1	69867	.	A	G	452.73	.	AC=1;AF=0.500;AN=2;BaseQRankSum=0.809;ClippingRankSum=0.000;DP=180;ExcessHet=3.0103;FS=5.993;MLEAC=1;MLEAF=0.500;MQ=56.11;MQRankSum=0.516;QD=2.79;ReadPosRankSum=1.022;SOR=0.628	GT:AD:DP:GQ:PL	0/1:140,22:162:99:490,0,7649
EU153401.1	69868	.	C	T	1085.77	.	AC=1;AF=0.500;AN=2;BaseQRankSum=1.074;ClippingRankSum=0.000;DP=175;ExcessHet=3.0103;FS=8.977;MLEAC=1;MLEAF=0.500;MQ=56.03;MQRankSum=-1.715;QD=6.58;ReadPosRankSum=1.159;SOR=0.272	GT:AD:DP:GQ:PL	0/1:129,36:165:99:1114,0,7103
EU153401.1	69870	.	C	T	2999.77	.	AC=1;AF=0.500;AN=2;BaseQRankSum=0.249;ClippingRankSum=0.000;DP=171;ExcessHet=3.0103;FS=12.295;MLEAC=1;MLEAF=0.500;MQ=55.92;MQRankSum=-6.652;QD=17.86;ReadPosRankSum=1.245;SOR=0.264	GT:AD:DP:GQ:PL	0/1:93,75:168:99:3028,0,5462
EU153401.1	69871	.	C	T	5087.73	.	AC=1;AF=0.500;AN=2;BaseQRankSum=0.844;ClippingRankSum=0.000;DP=170;ExcessHet=3.0103;FS=8.719;MLEAC=1;MLEAF=0.500;MQ=56.00;MQRankSum=-1.439;QD=31.80;ReadPosRankSum=0.522;SOR=0.277	GT:AD:DP:GQ:PL	0/1:39,121:160:99:5125,0,3014
EU153401.1	69874	.	AT	A	53.73	.	AC=1;AF=0.500;AN=2;BaseQRankSum=0.744;ClippingRankSum=0.000;DP=167;ExcessHet=3.0103;FS=4.252;MLEAC=1;MLEAF=0.500;MQ=56.22;MQRankSum=0.427;QD=0.33;ReadPosRankSum=-3.367;SOR=0.528	GT:AD:DP:GQ:PL	0/1:149,13:162:91:91,0,7971
EU153401.1	69875	.	T	A	5330.77	.	AC=1;AF=0.500;AN=2;BaseQRankSum=2.228;ClippingRankSum=0.000;DP=166;ExcessHet=3.0103;FS=0.000;MLEAC=1;MLEAF=0.500;MQ=56.19;MQRankSum=-1.278;QD=32.91;ReadPosRankSum=1.044;SOR=0.706	GT:AD:DP:GQ:PL	0/1:33,129:162:99:5359,0,2664
EU153401.1	69880	.	G	A	726.73	.	AC=1;AF=0.500;AN=2;BaseQRankSum=1.303;ClippingRankSum=0.000;DP=163;ExcessHet=3.0103;FS=3.040;MLEAC=1;MLEAF=0.500;MQ=56.41;MQRankSum=-5.705;QD=5.63;ReadPosRankSum=3.241;SOR=0.422	GT:AD:DP:GQ:PL	0/1:105,24:129:99:764,0,6756
EU153401.1	69881	.	T	TCA	512.73	.	AC=1;AF=0.500;AN=2;BaseQRankSum=0.035;ClippingRankSum=0.000;DP=156;ExcessHet=3.0103;FS=9.880;MLEAC=1;MLEAF=0.500;MQ=56.33;MQRankSum=2.459;QD=3.35;ReadPosRankSum=-2.630;SOR=1.811	GT:AD:DP:GQ:PL	0/1:130,23:153:99:550,0,7395
EU153401.1	69882	.	T	TCCA	551.73	.	AC=1;AF=0.500;AN=2;BaseQRankSum=1.104;ClippingRankSum=0.000;DP=156;ExcessHet=3.0103;FS=14.043;MLEAC=1;MLEAF=0.500;MQ=56.29;MQRankSum=2.816;QD=3.89;ReadPosRankSum=-2.506;SOR=2.075	GT:AD:DP:GQ:PL	0/1:119,23:142:99:589,0,7087
EU153401.1	69883	.	GTTT	G	609.73	.	AC=1;AF=0.500;AN=2;BaseQRankSum=0.249;ClippingRankSum=0.000;DP=156;ExcessHet=3.0103;FS=10.517;MLEAC=1;MLEAF=0.500;MQ=56.28;MQRankSum=2.286;QD=4.88;ReadPosRankSum=-2.625;SOR=1.936	GT:AD:DP:GQ:PL	0/1:104,21:125:99:647,0,6639
EU153401.1	69887	.	G	A	2978.77	.	AC=1;AF=0.500;AN=2;BaseQRankSum=0.143;ClippingRankSum=0.000;DP=146;ExcessHet=3.0103;FS=3.979;MLEAC=1;MLEAF=0.500;MQ=56.29;MQRankSum=0.791;QD=20.69;ReadPosRankSum=-2.138;SOR=1.027	GT:AD:DP:GQ:PL	0/1:73,71:144:99:3007,0,5085
EU153401.1	69888	.	GTGT	G	468.73	.	AC=1;AF=0.500;AN=2;BaseQRankSum=1.259;ClippingRankSum=0.000;DP=143;ExcessHet=3.0103;FS=6.879;MLEAC=1;MLEAF=0.500;MQ=56.25;MQRankSum=2.116;QD=3.84;ReadPosRankSum=-2.891;SOR=1.630	GT:AD:DP:GQ:PL	0/1:103,19:122:99:506,0,7185
EU153401.1	69890	.	G	A	483.73	.	AC=1;AF=0.500;AN=2;BaseQRankSum=1.180;ClippingRankSum=0.000;DP=135;ExcessHet=3.0103;FS=4.745;MLEAC=1;MLEAF=0.500;MQ=56.07;MQRankSum=-5.111;QD=3.64;ReadPosRankSum=3.736;SOR=0.480	GT:AD:DP:GQ:PL	0/1:112,21:133:99:521,0,7560
EU153401.1	69892	.	A	C	57.73	.	AC=1;AF=0.500;AN=2;BaseQRankSum=0.955;ClippingRankSum=0.000;DP=131;ExcessHet=3.0103;FS=1.196;MLEAC=1;MLEAF=0.500;MQ=56.23;MQRankSum=1.410;QD=0.45;ReadPosRankSum=1.470;SOR=0.500	GT:AD:DP:GQ:PL	0/1:118,11:129:95:95,0,7674
EU153401.1	69894	.	C	T	81.73	.	AC=1;AF=0.500;AN=2;BaseQRankSum=-0.234;ClippingRankSum=0.000;DP=125;ExcessHet=3.0103;FS=0.000;MLEAC=1;MLEAF=0.500;MQ=56.16;MQRankSum=0.738;QD=0.69;ReadPosRankSum=-0.912;SOR=0.776	GT:AD:DP:GQ:PL	0/1:107,11:118:99:119,0,7569
EU153401.1	69896	.	ACTT	A	10.17	.	AC=1;AF=0.500;AN=2;BaseQRankSum=0.862;ClippingRankSum=0.000;DP=122;ExcessHet=3.0103;FS=3.159;MLEAC=1;MLEAF=0.500;MQ=56.16;MQRankSum=2.600;QD=0.09;ReadPosRankSum=-0.759;SOR=0.630	GT:AD:DP:GQ:PL	0/1:106,9:115:47:47,0,7407
EU153401.1	69898	.	T	C	3429.73	.	AC=1;AF=0.500;AN=2;BaseQRankSum=-0.865;ClippingRankSum=0.000;DP=119;ExcessHet=3.0103;FS=0.000;MLEAC=1;MLEAF=0.500;MQ=56.21;MQRankSum=-5.347;QD=29.57;ReadPosRankSum=-0.285;SOR=0.629	GT:AD:DP:GQ:PL	0/1:34,82:116:99:3467,0,3807
EU153401.1	69901	.	CG	C	33.73	.	AC=1;AF=0.500;AN=2;BaseQRankSum=0.825;ClippingRankSum=0.000;DP=113;ExcessHet=3.0103;FS=5.253;MLEAC=1;MLEAF=0.500;MQ=56.26;MQRankSum=2.612;QD=0.31;ReadPosRankSum=-0.339;SOR=0.578	GT:AD:DP:GQ:PL	0/1:101,9:110:71:71,0,7071
EU153401.1	69902	.	G	A	2961.77	.	AC=1;AF=0.500;AN=2;BaseQRankSum=2.897;ClippingRankSum=0.000;DP=111;ExcessHet=3.0103;FS=6.541;MLEAC=1;MLEAF=0.500;MQ=56.19;MQRankSum=-1.707;QD=26.93;ReadPosRankSum=0.430;SOR=1.332	GT:AD:DP:GQ:PL	0/1:38,72:110:99:2990,0,4050
EU153401.1	69905	.	A	C	96.77	.	AC=1;AF=0.500;AN=2;BaseQRankSum=1.095;ClippingRankSum=0.000;DP=107;ExcessHet=3.0103;FS=5.041;MLEAC=1;MLEAF=0.500;MQ=56.06;MQRankSum=2.825;QD=0.94;ReadPosRankSum=-0.831;SOR=0.877	GT:AD:DP:GQ:PL	0/1:93,10:103:99:125,0,7160
EU153401.1	69907	.	T	G	204.73	.	AC=1;AF=0.500;AN=2;BaseQRankSum=0.069;ClippingRankSum=0.000;DP=106;ExcessHet=3.0103;FS=9.411;MLEAC=1;MLEAF=0.500;MQ=56.04;MQRankSum=2.296;QD=2.11;ReadPosRankSum=-3.977;SOR=2.290	GT:AD:DP:GQ:PL	0/1:85,12:97:99:242,0,6692
EU153401.1	69908	.	T	G	273.73	.	AC=1;AF=0.500;AN=2;BaseQRankSum=0.862;ClippingRankSum=0.000;DP=101;ExcessHet=3.0103;FS=9.114;MLEAC=1;MLEAF=0.500;MQ=55.84;MQRankSum=1.576;QD=2.76;ReadPosRankSum=-3.296;SOR=2.055	GT:AD:DP:GQ:PL	0/1:87,12:99:99:311,0,6896
EU153401.1	69909	.	A	G	963.73	.	AC=1;AF=0.500;AN=2;BaseQRankSum=-1.392;ClippingRankSum=0.000;DP=97;ExcessHet=3.0103;FS=3.226;MLEAC=1;MLEAF=0.500;MQ=55.68;MQRankSum=0.891;QD=10.48;ReadPosRankSum=1.474;SOR=1.101	GT:AD:DP:GQ:PL	0/1:68,24:92:99:1001,0,6011
EU153401.1	69910	.	T	A	81.73	.	AC=1;AF=0.500;AN=2;BaseQRankSum=0.934;ClippingRankSum=0.000;DP=96;ExcessHet=3.0103;FS=5.758;MLEAC=1;MLEAF=0.500;MQ=55.63;MQRankSum=2.843;QD=0.91;ReadPosRankSum=0.179;SOR=0.982	GT:AD:DP:GQ:PL	0/1:82,8:90:99:119,0,6659
EU153401.1	69911	.	CT	C	51.73	.	AC=1;AF=0.500;AN=2;BaseQRankSum=0.747;ClippingRankSum=0.000;DP=94;ExcessHet=3.0103;FS=5.737;MLEAC=1;MLEAF=0.500;MQ=55.54;MQRankSum=2.777;QD=0.59;ReadPosRankSum=-0.051;SOR=0.985	GT:AD:DP:GQ:PL	0/1:79,8:87:89:89,0,6494
EU153401.1	69912	.	T	G	141.73	.	AC=1;AF=0.500;AN=2;BaseQRankSum=0.648;ClippingRankSum=0.000;DP=92;ExcessHet=3.0103;FS=4.047;MLEAC=1;MLEAF=0.500;MQ=55.44;MQRankSum=1.171;QD=1.65;ReadPosRankSum=-2.738;SOR=1.790	GT:AD:DP:GQ:PL	0/1:80,6:86:99:179,0,6404
EU153401.1	69913	.	T	C	420.73	.	AC=1;AF=0.500;AN=2;BaseQRankSum=0.803;ClippingRankSum=0.000;DP=91;ExcessHet=3.0103;FS=4.234;MLEAC=1;MLEAF=0.500;MQ=55.38;MQRankSum=0.830;QD=5.01;ReadPosRankSum=-1.125;SOR=1.410	GT:AD:DP:GQ:PL	0/1:70,14:84:99:458,0,6008
EU153401.1	69918	.	A	G	21.80	.	AC=1;AF=0.500;AN=2;BaseQRankSum=0.830;ClippingRankSum=0.000;DP=86;ExcessHet=3.0103;FS=14.766;MLEAC=1;MLEAF=0.500;MQ=55.59;MQRankSum=1.289;QD=0.26;ReadPosRankSum=0.959;SOR=3.670	GT:AD:DP:GQ:PL	0/1:79,6:85:50:50,0,6455
EU153401.1	69919	.	G	T	651.73	.	AC=1;AF=0.500;AN=2;BaseQRankSum=1.459;ClippingRankSum=0.000;DP=88;ExcessHet=3.0103;FS=5.108;MLEAC=1;MLEAF=0.500;MQ=55.60;MQRankSum=-4.252;QD=8.05;ReadPosRankSum=1.822;SOR=0.659	GT:AD:DP:GQ:PL	0/1:61,20:81:99:689,0,5744
EU153401.1	69920	.	G	A	1605.73	.	AC=1;AF=0.500;AN=2;BaseQRankSum=0.487;ClippingRankSum=0.000;DP=85;ExcessHet=3.0103;FS=11.223;MLEAC=1;MLEAF=0.500;MQ=55.66;MQRankSum=1.094;QD=19.82;ReadPosRankSum=-2.629;SOR=1.500	GT:AD:DP:GQ:PL	0/1:39,42:81:99:1643,0,4358
EU153401.1	69924	.	G	T	1878.73	.	AC=1;AF=0.500;AN=2;BaseQRankSum=1.544;ClippingRankSum=0.000;DP=87;ExcessHet=3.0103;FS=2.319;MLEAC=1;MLEAF=0.500;MQ=55.55;MQRankSum=-1.672;QD=28.47;ReadPosRankSum=-1.005;SOR=0.395	GT:AD:DP:GQ:PL	0/1:19,47:66:99:1916,0,3464
EU153401.1	69926	.	C	T	2412.77	.	AC=1;AF=0.500;AN=2;BaseQRankSum=0.190;ClippingRankSum=0.000;DP=83;ExcessHet=3.0103;FS=0.000;MLEAC=1;MLEAF=0.500;MQ=55.55;MQRankSum=-3.191;QD=29.42;ReadPosRankSum=0.650;SOR=0.709	GT:AD:DP:GQ:PL	0/1:25,57:82:99:2441,0,3823
EU153401.1	69927	.	A	G	2163.77	.	AC=1;AF=0.500;AN=2;BaseQRankSum=0.286;ClippingRankSum=0.000;DP=81;ExcessHet=3.0103;FS=3.297;MLEAC=1;MLEAF=0.500;MQ=55.31;MQRankSum=-1.793;QD=28.85;ReadPosRankSum=-0.860;SOR=0.387	GT:AD:DP:GQ:PL	0/1:25,50:75:99:2192,0,3799
EU153401.1	69930	.	T	G	837.77	.	AC=1;AF=0.500;AN=2;BaseQRankSum=1.261;ClippingRankSum=0.000;DP=77;ExcessHet=3.0103;FS=17.127;MLEAC=1;MLEAF=0.500;MQ=55.08;MQRankSum=-3.264;QD=12.14;ReadPosRankSum=-0.779;SOR=1.227	GT:AD:DP:GQ:PL	0/1:46,23:69:99:866,0,5021
EU153401.1	69931	.	A	T	150.77	.	AC=1;AF=0.500;AN=2;BaseQRankSum=-0.441;ClippingRankSum=0.000;DP=78;ExcessHet=3.0103;FS=1.411;MLEAC=1;MLEAF=0.500;MQ=55.15;MQRankSum=3.326;QD=2.07;ReadPosRankSum=0.752;SOR=0.720	GT:AD:DP:GQ:PL	0/1:64,9:73:99:179,0,5864
EU153401.1	69938	.	TGCA	T	477.73	.	AC=1;AF=0.500;AN=2;BaseQRankSum=1.188;ClippingRankSum=0.000;DP=71;ExcessHet=3.0103;FS=10.599;MLEAC=1;MLEAF=0.500;MQ=54.64;MQRankSum=-2.849;QD=7.35;ReadPosRankSum=0.983;SOR=1.037	GT:AD:DP:GQ:PL	0/1:49,16:65:99:515,0,5255
EU153401.1	69942	.	G	A	36.77	.	AC=1;AF=0.500;AN=2;BaseQRankSum=0.668;ClippingRankSum=0.000;DP=68;ExcessHet=3.0103;FS=1.684;MLEAC=1;MLEAF=0.500;MQ=54.66;MQRankSum=-0.756;QD=0.55;ReadPosRankSum=0.636;SOR=0.360	GT:AD:DP:GQ:PL	0/1:61,6:67:65:65,0,5705
EU153401.1	69943	.	C	T	225.77	.	AC=1;AF=0.500;AN=2;BaseQRankSum=0.644;ClippingRankSum=0.000;DP=68;ExcessHet=3.0103;FS=1.363;MLEAC=1;MLEAF=0.500;MQ=54.66;MQRankSum=2.460;QD=3.53;ReadPosRankSum=2.980;SOR=0.396	GT:AD:DP:GQ:PL	0/1:54,10:64:99:254,0,5399
EU153401.1	69945	.	TCTA	T	483.73	.	AC=1;AF=0.500;AN=2;BaseQRankSum=1.201;ClippingRankSum=0.000;DP=69;ExcessHet=3.0103;FS=10.365;MLEAC=1;MLEAF=0.500;MQ=54.74;MQRankSum=-3.957;QD=7.56;ReadPosRankSum=-2.287;SOR=1.046	GT:AD:DP:GQ:PL	0/1:48,16:64:99:521,0,5171
EU153401.1	69952	.	CAGCAT	C	489.73	.	AC=1;AF=0.500;AN=2;BaseQRankSum=1.049;ClippingRankSum=0.000;DP=67;ExcessHet=3.0103;FS=6.071;MLEAC=1;MLEAF=0.500;MQ=55.27;MQRankSum=-4.435;QD=7.77;ReadPosRankSum=0.673;SOR=1.109	GT:AD:DP:GQ:PL	0/1:47,16:63:99:527,0,5087
EU153401.1	69957	.	T	C	1074.77	.	AC=1;AF=0.500;AN=2;BaseQRankSum=1.829;ClippingRankSum=0.000;DP=66;ExcessHet=3.0103;FS=8.555;MLEAC=1;MLEAF=0.500;MQ=55.34;MQRankSum=0.285;QD=16.28;ReadPosRankSum=0.822;SOR=1.396	GT:AD:DP:GQ:PL	0/1:37,29:66:99:1103,0,4577
EU153401.1	69958	.	C	T	219.73	.	AC=1;AF=0.500;AN=2;BaseQRankSum=1.127;ClippingRankSum=0.000;DP=66;ExcessHet=3.0103;FS=10.350;MLEAC=1;MLEAF=0.500;MQ=55.34;MQRankSum=-2.218;QD=3.49;ReadPosRankSum=-0.479;SOR=2.296	GT:AD:DP:GQ:PL	0/1:53,10:63:99:257,0,5306
EU153401.1	69960	.	GCTGCTT	G	489.73	.	AC=1;AF=0.500;AN=2;BaseQRankSum=1.191;ClippingRankSum=0.000;DP=65;ExcessHet=3.0103;FS=8.654;MLEAC=1;MLEAF=0.500;MQ=55.67;MQRankSum=-3.989;QD=8.03;ReadPosRankSum=-3.934;SOR=1.354	GT:AD:DP:GQ:PL	0/1:46,15:61:99:527,0,5087
EU153401.1	69965	.	T	C	39.73	.	AC=1;AF=0.500;AN=2;BaseQRankSum=0.768;ClippingRankSum=0.000;DP=66;ExcessHet=3.0103;FS=7.044;MLEAC=1;MLEAF=0.500;MQ=55.40;MQRankSum=0.088;QD=0.62;ReadPosRankSum=-0.539;SOR=2.290	GT:AD:DP:GQ:PL	0/1:58,6:64:77:77,0,5486
EU153401.1	69969	.	CCTTGCTT	C	447.73	.	AC=1;AF=0.500;AN=2;BaseQRankSum=1.296;ClippingRankSum=0.000;DP=65;ExcessHet=3.0103;FS=11.655;MLEAC=1;MLEAF=0.500;MQ=55.27;MQRankSum=-4.161;QD=7.46;ReadPosRankSum=-0.877;SOR=1.677	GT:AD:DP:GQ:PL	0/1:46,14:60:99:485,0,5000
EU153401.1	69975	.	T	A	813.77	.	AC=1;AF=0.500;AN=2;BaseQRankSum=1.165;ClippingRankSum=0.000;DP=62;ExcessHet=3.0103;FS=7.441;MLEAC=1;MLEAF=0.500;MQ=55.03;MQRankSum=1.673;QD=13.13;ReadPosRankSum=-0.542;SOR=1.452	GT:AD:DP:GQ:PL	0/1:41,21:62:99:842,0,4682
EU153401.1	69976	.	T	C	681.73	.	AC=1;AF=0.500;AN=2;BaseQRankSum=0.796;ClippingRankSum=0.000;DP=63;ExcessHet=3.0103;FS=10.514;MLEAC=1;MLEAF=0.500;MQ=55.12;MQRankSum=1.825;QD=11.75;ReadPosRankSum=-1.279;SOR=1.364	GT:AD:DP:GQ:PL	0/1:40,18:58:99:719,0,4424
EU153401.1	69977	.	T	C	234.73	.	AC=1;AF=0.500;AN=2;BaseQRankSum=1.092;ClippingRankSum=0.000;DP=61;ExcessHet=3.0103;FS=3.078;MLEAC=1;MLEAF=0.500;MQ=55.23;MQRankSum=2.304;QD=4.12;ReadPosRankSum=1.003;SOR=0.965	GT:AD:DP:GQ:PL	0/1:47,10:57:99:272,0,5057
EU153401.1	69980	.	T	G	668.73	.	AC=1;AF=0.500;AN=2;BaseQRankSum=1.043;ClippingRankSum=0.000;DP=66;ExcessHet=3.0103;FS=2.270;MLEAC=1;MLEAF=0.500;MQ=55.39;MQRankSum=-3.734;QD=10.61;ReadPosRankSum=-4.241;SOR=1.068	GT:AD:DP:GQ:PL	0/1:43,20:63:99:706,0,4817
EU153401.1	69981	.	A	C	369.73	.	AC=1;AF=0.500;AN=2;BaseQRankSum=0.182;ClippingRankSum=0.000;DP=59;ExcessHet=3.0103;FS=0.000;MLEAC=1;MLEAF=0.500;MQ=55.19;MQRankSum=2.835;QD=6.37;ReadPosRankSum=0.438;SOR=0.613	GT:AD:DP:GQ:PL	0/1:46,12:58:99:407,0,4922
EU153401.1	69985	.	TGGGAAG	T	321.73	.	AC=1;AF=0.500;AN=2;BaseQRankSum=1.344;ClippingRankSum=0.000;DP=65;ExcessHet=3.0103;FS=1.266;MLEAC=1;MLEAF=0.500;MQ=55.32;MQRankSum=-0.011;QD=5.45;ReadPosRankSum=0.795;SOR=0.437	GT:AD:DP:GQ:PL	0/1:47,12:59:99:359,0,4993
EU153401.1	69986	.	G	GTA	461.73	.	AC=1;AF=0.500;AN=2;BaseQRankSum=1.819;ClippingRankSum=0.000;DP=60;ExcessHet=3.0103;FS=6.682;MLEAC=1;MLEAF=0.500;MQ=55.23;MQRankSum=-2.913;QD=8.40;SOR=1.576	GT:AD:DP:GQ:PL	0/1:42,13:55:99:499,0,4790
EU153401.1	69987	.	GGA	G	789.73	.	AC=1;AF=0.500;AN=2;BaseQRankSum=1.561;ClippingRankSum=0.000;DP=61;ExcessHet=3.0103;FS=1.054;MLEAC=1;MLEAF=0.500;MQ=55.31;MQRankSum=-4.295;QD=14.10;ReadPosRankSum=-3.298;SOR=0.923	GT:AD:DP:GQ:PL	0/1:35,21:56:99:827,0,4466
EU153401.1	69994	.	G	A	76.77	.	AC=1;AF=0.500;AN=2;BaseQRankSum=-0.864;ClippingRankSum=0.000;DP=58;ExcessHet=3.0103;FS=9.913;MLEAC=1;MLEAF=0.500;MQ=55.43;MQRankSum=-2.140;QD=1.35;ReadPosRankSum=-0.532;SOR=2.564	GT:AD:DP:GQ:PL	0/1:50,7:57:99:105,0,4987
EU153401.1	69995	.	G	GATA	213.73	.	AC=1;AF=0.500;AN=2;BaseQRankSum=1.344;ClippingRankSum=0.000;DP=58;ExcessHet=3.0103;FS=3.303;MLEAC=1;MLEAF=0.500;MQ=55.43;MQRankSum=1.686;QD=4.27;ReadPosRankSum=-0.378;SOR=1.380	GT:AD:DP:GQ:PL	0/1:41,9:50:99:251,0,4519
EU153401.1	69996	.	C	CAAG	195.73	.	AC=1;AF=0.500;AN=2;BaseQRankSum=1.232;ClippingRankSum=0.000;DP=58;ExcessHet=3.0103;FS=5.268;MLEAC=1;MLEAF=0.500;MQ=55.43;MQRankSum=1.974;QD=3.43;ReadPosRankSum=1.275;SOR=1.332	GT:AD:DP:GQ:PL	0/1:48,9:57:99:233,0,4771
EU153401.1	70001	.	T	C	213.77	.	AC=1;AF=0.500;AN=2;BaseQRankSum=0.470;ClippingRankSum=0.000;DP=58;ExcessHet=3.0103;FS=1.455;MLEAC=1;MLEAF=0.500;MQ=55.43;MQRankSum=1.859;QD=3.96;ReadPosRankSum=-0.374;SOR=1.215	GT:AD:DP:GQ:PL	0/1:45,9:54:99:242,0,4279
EU153401.1	70004	.	T	C	1545.77	.	AC=1;AF=0.500;AN=2;BaseQRankSum=2.163;ClippingRankSum=0.000;DP=56;ExcessHet=3.0103;FS=0.000;MLEAC=1;MLEAF=0.500;MQ=55.22;MQRankSum=-4.067;QD=27.60;ReadPosRankSum=-3.005;SOR=0.804	GT:AD:DP:GQ:PL	0/1:20,36:56:99:1574,0,3181
EU153401.1	70008	.	T	A	1515.77	.	AC=1;AF=0.500;AN=2;BaseQRankSum=1.380;ClippingRankSum=0.000;DP=57;ExcessHet=3.0103;FS=1.142;MLEAC=1;MLEAF=0.500;MQ=54.60;MQRankSum=-4.248;QD=28.60;ReadPosRankSum=-4.135;SOR=0.848	GT:AD:DP:GQ:PL	0/1:17,36:53:99:1544,0,2326
EU153401.1	70010	.	C	G	213.77	.	AC=1;AF=0.500;AN=2;BaseQRankSum=0.819;ClippingRankSum=0.000;DP=59;ExcessHet=3.0103;FS=3.305;MLEAC=1;MLEAF=0.500;MQ=54.06;MQRankSum=2.122;QD=3.96;ReadPosRankSum=-0.547;SOR=1.345	GT:AD:DP:GQ:PL	0/1:45,9:54:99:242,0,3634
EU153401.1	70011	.	C	T	561.77	.	AC=1;AF=0.500;AN=2;BaseQRankSum=1.139;ClippingRankSum=0.000;DP=58;ExcessHet=3.0103;FS=17.606;MLEAC=1;MLEAF=0.500;MQ=54.10;MQRankSum=1.791;QD=10.03;ReadPosRankSum=-2.881;SOR=1.966	GT:AD:DP:GQ:PL	0/1:40,16:56:99:590,0,3442
EU153401.1	70019	.	C	G	123.77	.	AC=1;AF=0.500;AN=2;BaseQRankSum=0.842;ClippingRankSum=0.000;DP=55;ExcessHet=3.0103;FS=13.375;MLEAC=1;MLEAF=0.500;MQ=54.53;MQRankSum=-0.354;QD=2.38;ReadPosRankSum=-3.815;SOR=2.549	GT:AD:DP:GQ:PL	0/1:45,7:52:99:152,0,3403
EU153401.1	70020	.	CA	C	195.73	.	AC=1;AF=0.500;AN=2;BaseQRankSum=0.936;ClippingRankSum=0.000;DP=56;ExcessHet=3.0103;FS=5.295;MLEAC=1;MLEAF=0.500;MQ=54.63;MQRankSum=2.077;QD=3.56;ReadPosRankSum=-1.555;SOR=1.329	GT:AD:DP:GQ:PL	0/1:46,9:55:99:233,0,3439
EU153401.1	70250	.	C	T	98.73	.	AC=1;AF=0.500;AN=2;BaseQRankSum=0.918;ClippingRankSum=0.000;DP=191;ExcessHet=3.0103;FS=7.513;MLEAC=1;MLEAF=0.500;MQ=55.17;MQRankSum=-4.668;QD=0.53;ReadPosRankSum=-0.122;SOR=1.716	GT:AD:DP:GQ:PL	0/1:170,15:185:99:136,0,7422
EU153401.1	70251	.	G	A	408.77	.	AC=1;AF=0.500;AN=2;BaseQRankSum=0.006;ClippingRankSum=0.000;DP=182;ExcessHet=3.0103;FS=9.686;MLEAC=1;MLEAF=0.500;MQ=55.02;MQRankSum=-3.204;QD=2.32;ReadPosRankSum=-0.604;SOR=1.207	GT:AD:DP:GQ:PL	0/1:154,22:176:99:437,0,6776
EU153401.1	70255	.	A	G	2399.77	.	AC=1;AF=0.500;AN=2;BaseQRankSum=0.566;ClippingRankSum=0.000;DP=189;ExcessHet=3.0103;FS=0.000;MLEAC=1;MLEAF=0.500;MQ=55.11;MQRankSum=-7.615;QD=12.83;ReadPosRankSum=-1.506;SOR=0.709	GT:AD:DP:GQ:PL	0/1:122,65:187:99:2428,0,5216
EU153401.1	70256	.	C	T	170.73	.	AC=1;AF=0.500;AN=2;BaseQRankSum=1.202;ClippingRankSum=0.000;DP=192;ExcessHet=3.0103;FS=0.000;MLEAC=1;MLEAF=0.500;MQ=54.94;MQRankSum=-3.393;QD=0.94;ReadPosRankSum=1.100;SOR=0.621	GT:AD:DP:GQ:PL	0/1:165,17:182:99:208,0,7190
EU153401.1	70276	.	T	A	2762.77	.	AC=1;AF=0.500;AN=2;BaseQRankSum=-0.245;ClippingRankSum=0.000;DP=318;ExcessHet=3.0103;FS=1.009;MLEAC=1;MLEAF=0.500;MQ=54.45;MQRankSum=-6.795;QD=9.37;ReadPosRankSum=-0.774;SOR=0.775	GT:AD:DP:GQ:PL	0/1:212,83:295:99:2791,0,8995
EU153401.1	70292	.	T	C	1072.77	.	AC=1;AF=0.500;AN=2;BaseQRankSum=-0.438;ClippingRankSum=0.000;DP=479;ExcessHet=3.0103;FS=3.105;MLEAC=1;MLEAF=0.500;MQ=53.78;MQRankSum=-2.398;QD=2.33;ReadPosRankSum=-2.613;SOR=1.125	GT:AD:DP:GQ:PL	0/1:402,58:460:99:1101,0,17289
EU153401.1	70300	.	T	G	6845.77	.	AC=1;AF=0.500;AN=2;BaseQRankSum=1.228;ClippingRankSum=0.000;DP=224;ExcessHet=3.0103;FS=1.588;MLEAC=1;MLEAF=0.500;MQ=55.17;MQRankSum=0.305;QD=31.04;ReadPosRankSum=-0.102;SOR=0.924	GT:AD:DP:GQ:PL	0/1:31,162:193:99:6874,0,1116
EU153401.1	70319	.	C	T	818.73	.	AC=1;AF=0.500;AN=2;BaseQRankSum=1.165;ClippingRankSum=0.000;DP=246;ExcessHet=3.0103;FS=2.527;MLEAC=1;MLEAF=0.500;MQ=54.67;MQRankSum=-2.784;QD=4.05;ReadPosRankSum=3.129;SOR=1.000	GT:AD:DP:GQ:PL	0/1:171,31:202:99:856,0,8079
EU153401.1	70320	.	G	A	839.77	.	AC=1;AF=0.500;AN=2;BaseQRankSum=1.657;ClippingRankSum=0.000;DP=245;ExcessHet=3.0103;FS=0.693;MLEAC=1;MLEAF=0.500;MQ=54.66;MQRankSum=-2.881;QD=3.77;ReadPosRankSum=-1.182;SOR=0.807	GT:AD:DP:GQ:PL	0/1:189,34:223:99:868,0,8875
EU153401.1	70322	.	A	T	8683.77	.	AC=1;AF=0.500;AN=2;BaseQRankSum=1.026;ClippingRankSum=0.000;DP=246;ExcessHet=3.0103;FS=7.352;MLEAC=1;MLEAF=0.500;MQ=54.48;MQRankSum=-2.914;QD=24.64;ReadPosRankSum=1.410;SOR=0.269	GT:AD:DP:GQ:PL	0/1:22,205:227:99:8712,0,568
EU153401.1	70335	.	T	C	247.73	.	AC=1;AF=0.500;AN=2;BaseQRankSum=-0.324;ClippingRankSum=0.000;DP=276;ExcessHet=3.0103;FS=11.150;MLEAC=1;MLEAF=0.500;MQ=52.96;MQRankSum=-2.630;QD=0.99;ReadPosRankSum=1.824;SOR=1.781	GT:AD:DP:GQ:PL	0/1:226,23:249:99:285,0,10462
EU153401.1	70338	.	T	C	703.77	.	AC=1;AF=0.500;AN=2;BaseQRankSum=-1.375;ClippingRankSum=0.000;DP=284;ExcessHet=3.0103;FS=6.044;MLEAC=1;MLEAF=0.500;MQ=52.48;MQRankSum=-5.316;QD=2.72;ReadPosRankSum=0.402;SOR=1.297	GT:AD:DP:GQ:PL	0/1:226,33:259:99:732,0,9971
EU153401.1	70340	.	C	T	557.73	.	AC=1;AF=0.500;AN=2;BaseQRankSum=0.412;ClippingRankSum=0.000;DP=291;ExcessHet=3.0103;FS=9.978;MLEAC=1;MLEAF=0.500;MQ=51.89;MQRankSum=-0.774;QD=2.10;ReadPosRankSum=1.649;SOR=0.351	GT:AD:DP:GQ:PL	0/1:237,29:266:99:595,0,10591
EU153401.1	70356	.	G	A	3899.73	.	AC=1;AF=0.500;AN=2;BaseQRankSum=-1.048;ClippingRankSum=0.000;DP=425;ExcessHet=3.0103;FS=10.831;MLEAC=1;MLEAF=0.500;MQ=46.46;MQRankSum=1.017;QD=10.48;ReadPosRankSum=4.247;SOR=1.234	GT:AD:DP:GQ:PL	0/1:249,123:372:99:3937,0,9266
EU153401.1	70380	.	C	T	2208.77	.	AC=1;AF=0.500;AN=2;BaseQRankSum=-1.008;ClippingRankSum=0.000;DP=985;ExcessHet=3.0103;FS=6.654;MLEAC=1;MLEAF=0.500;MQ=45.25;MQRankSum=2.981;QD=2.36;ReadPosRankSum=-0.011;SOR=0.514	GT:AD:DP:GQ:PL	0/1:800,135:935:99:2237,0,28635
EU153401.1	70387	.	G	A	1582.77	.	AC=1;AF=0.500;AN=2;BaseQRankSum=-2.748;ClippingRankSum=0.000;DP=807;ExcessHet=3.0103;FS=5.749;MLEAC=1;MLEAF=0.500;MQ=42.72;MQRankSum=3.332;QD=2.05;ReadPosRankSum=0.832;SOR=0.266	GT:AD:DP:GQ:PL	0/1:670,101:771:99:1611,0,23729
EU153401.1	70690	.	T	C	588.77	.	AC=2;AF=1.00;AN=2;DP=48;ExcessHet=3.0103;FS=0.000;MLEAC=2;MLEAF=1.00;MQ=45.61;QD=29.86;SOR=0.693	GT:AD:DP:GQ:PL	1/1:0,14:14:42:617,42,0
EU153401.1	71283	.	A	C	467.77	.	AC=1;AF=0.500;AN=2;BaseQRankSum=-1.814;ClippingRankSum=0.000;DP=39;ExcessHet=3.0103;FS=3.133;MLEAC=1;MLEAF=0.500;MQ=42.46;MQRankSum=-3.051;QD=14.17;ReadPosRankSum=-2.207;SOR=1.314	GT:AD:DP:GQ:PL	0/1:19,14:33:99:496,0,1004
EU153401.1	71304	.	T	C	465.77	.	AC=1;AF=0.500;AN=2;BaseQRankSum=1.478;ClippingRankSum=0.000;DP=84;ExcessHet=3.0103;FS=2.599;MLEAC=1;MLEAF=0.500;MQ=39.28;MQRankSum=-0.548;QD=6.75;ReadPosRankSum=1.354;SOR=0.377	GT:AD:DP:GQ:PL	0/1:54,15:69:99:494,0,2973
EU153401.1	71315	.	A	G	36.77	.	AC=1;AF=0.500;AN=2;BaseQRankSum=0.226;ClippingRankSum=0.000;DP=134;ExcessHet=3.0103;FS=1.618;MLEAC=1;MLEAF=0.500;MQ=35.73;MQRankSum=0.451;QD=0.31;ReadPosRankSum=2.110;SOR=1.206	GT:AD:DP:GQ:PL	0/1:109,10:119:65:65,0,6291
EU153401.1	71327	.	G	A	407.73	.	AC=1;AF=0.500;AN=2;BaseQRankSum=-0.940;ClippingRankSum=0.000;DP=168;ExcessHet=3.0103;FS=13.203;MLEAC=1;MLEAF=0.500;MQ=37.50;MQRankSum=2.181;QD=2.83;ReadPosRankSum=2.518;SOR=0.088	GT:AD:DP:GQ:PL	0/1:125,19:144:99:445,0,7037
EU153401.1	71329	.	G	A	268.73	.	AC=1;AF=0.500;AN=2;BaseQRankSum=0.597;ClippingRankSum=0.000;DP=217;ExcessHet=3.0103;FS=0.000;MLEAC=1;MLEAF=0.500;MQ=37.29;MQRankSum=2.137;QD=1.44;ReadPosRankSum=3.622;SOR=0.500	GT:AD:DP:GQ:PL	0/1:167,19:186:99:306,0,8187
EU153401.1	71332	.	A	G	650.77	.	AC=1;AF=0.500;AN=2;BaseQRankSum=-0.787;ClippingRankSum=0.000;DP=217;ExcessHet=3.0103;FS=2.097;MLEAC=1;MLEAF=0.500;MQ=37.29;MQRankSum=1.779;QD=3.48;ReadPosRankSum=2.596;SOR=0.416	GT:AD:DP:GQ:PL	0/1:158,29:187:99:679,0,7795
EU153401.1	71368	.	C	T	1463.77	.	AC=1;AF=0.500;AN=2;BaseQRankSum=-0.539;ClippingRankSum=0.000;DP=95;ExcessHet=3.0103;FS=0.000;MLEAC=1;MLEAF=0.500;MQ=39.78;MQRankSum=-4.874;QD=17.64;ReadPosRankSum=-0.032;SOR=0.672	GT:AD:DP:GQ:PL	0/1:36,47:83:99:1492,0,1093
EU153401.1	71370	.	T	C	293.73	.	AC=1;AF=0.500;AN=2;BaseQRankSum=-0.241;ClippingRankSum=0.000;DP=95;ExcessHet=3.0103;FS=0.000;MLEAC=1;MLEAF=0.500;MQ=39.73;MQRankSum=-1.876;QD=3.54;ReadPosRankSum=0.474;SOR=0.650	GT:AD:DP:GQ:PL	0/1:68,15:83:99:331,0,2591
EU153401.1	71376	.	C	CTG	78.73	.	AC=1;AF=0.500;AN=2;BaseQRankSum=-1.103;ClippingRankSum=0.000;DP=88;ExcessHet=3.0103;FS=8.121;MLEAC=1;MLEAF=0.500;MQ=39.01;MQRankSum=0.259;QD=1.02;ReadPosRankSum=1.054;SOR=0.135	GT:AD:DP:GQ:PL	0/1:67,10:77:99:116,0,2533
EU153401.1	71412	.	C	T	13.95	.	AC=1;AF=0.500;AN=2;BaseQRankSum=0.778;ClippingRankSum=0.000;DP=48;ExcessHet=3.0103;FS=0.000;MLEAC=1;MLEAF=0.500;MQ=41.70;MQRankSum=0.250;QD=0.32;ReadPosRankSum=1.007;SOR=0.330	GT:AD:DP:GQ:PL	0/1:40,4:44:42:42,0,1753
EU153401.1	71413	.	T	G	19.81	.	AC=1;AF=0.500;AN=2;BaseQRankSum=0.616;ClippingRankSum=0.000;DP=47;ExcessHet=3.0103;FS=2.534;MLEAC=1;MLEAF=0.500;MQ=42.04;MQRankSum=-2.963;QD=0.46;ReadPosRankSum=2.123;SOR=1.473	GT:AD:DP:GQ:PL	0/1:39,4:43:48:48,0,1644
EU153401.1	71414	.	C	T	16.86	.	AC=1;AF=0.500;AN=2;BaseQRankSum=-0.686;ClippingRankSum=0.000;DP=46;ExcessHet=3.0103;FS=0.000;MLEAC=1;MLEAF=0.500;MQ=42.08;MQRankSum=0.175;QD=0.40;ReadPosRankSum=0.625;SOR=0.291	GT:AD:DP:GQ:PL	0/1:38,4:42:45:45,0,1711
EU153401.1	71418	.	C	G	19.78	.	AC=1;AF=0.500;AN=2;BaseQRankSum=0.748;ClippingRankSum=0.000;DP=43;ExcessHet=3.0103;FS=2.551;MLEAC=1;MLEAF=0.500;MQ=42.31;MQRankSum=-2.905;QD=0.51;ReadPosRankSum=1.702;SOR=1.700	GT:AD:DP:GQ:PL	0/1:35,4:39:57:57,0,1543
EU153401.1	71430	.	C	CAG	12.96	.	AC=1;AF=0.500;AN=2;BaseQRankSum=-0.358;ClippingRankSum=0.000;DP=45;ExcessHet=3.0103;FS=0.000;MLEAC=1;MLEAF=0.500;MQ=40.12;MQRankSum=0.296;QD=0.30;ReadPosRankSum=-0.147;SOR=0.348	GT:AD:DP:GQ:PL	0/1:39,4:43:50:50,0,1581
EU153401.1	71546	.	A	AAC	196.73	.	AC=2;AF=1.00;AN=2;DP=10;ExcessHet=3.0103;FS=0.000;MLEAC=1;MLEAF=0.500;MQ=57.71;QD=28.10;SOR=3.611	GT:AD:DP:GQ:PL	1/1:0,7:7:24:200,24,0
EU153401.1	71678	.	C	T	601.77	.	AC=2;AF=1.00;AN=2;DP=20;ExcessHet=3.0103;FS=0.000;MLEAC=2;MLEAF=1.00;MQ=54.30;QD=34.83;SOR=1.329	GT:AD:DP:GQ:PL	1/1:0,14:14:42:630,42,0
EU153401.1	71685	.	T	A	601.77	.	AC=2;AF=1.00;AN=2;DP=20;ExcessHet=3.0103;FS=0.000;MLEAC=2;MLEAF=1.00;MQ=54.30;QD=33.54;SOR=1.329	GT:AD:DP:GQ:PL	1/1:0,14:14:42:630,42,0
EU153401.1	72487	.	T	C	871.77	.	AC=2;AF=1.00;AN=2;DP=21;ExcessHet=3.0103;FS=0.000;MLEAC=2;MLEAF=1.00;MQ=60.00;QD=27.38;SOR=0.784	GT:AD:DP:GQ:PL	1/1:0,21:21:63:900,63,0
EU153401.1	73552	.	G	GAGAAGGGCTCTGGAACAGACTCGATGAGGCAGGACACAGTCTGCTTTAGCAGTGCTGAATTCAAACACCATCCTGAAGCAATACCTTGCTCT	13.91	.	AC=1;AF=0.500;AN=2;BaseQRankSum=0.992;ClippingRankSum=0.000;DP=28;ExcessHet=3.0103;FS=15.911;MLEAC=1;MLEAF=0.500;MQ=58.19;MQRankSum=-5.127;QD=0.50;ReadPosRankSum=-2.751;SOR=2.780	GT:AD:DP:GQ:PL	0/1:25,3:28:51:51,0,4451
EU153401.1	74056	.	AC	A	412.73	.	AC=2;AF=1.00;AN=2;DP=13;ExcessHet=3.0103;FS=0.000;MLEAC=2;MLEAF=1.00;MQ=60.00;QD=34.39;SOR=1.022	GT:AD:DP:GQ:PL	1/1:0,12:12:36:450,36,0
EU153401.1	75429	.	A	C	776.77	.	AC=2;AF=1.00;AN=2;DP=20;ExcessHet=3.0103;FS=0.000;MLEAC=2;MLEAF=1.00;MQ=59.16;QD=31.15;SOR=1.022	GT:AD:DP:GQ:PL	1/1:0,19:19:57:805,57,0
EU153401.1	75754	.	C	T	860.77	.	AC=2;AF=1.00;AN=2;DP=23;ExcessHet=3.0103;FS=0.000;MLEAC=2;MLEAF=1.00;MQ=59.27;QD=30.20;SOR=1.329	GT:AD:DP:GQ:PL	1/1:0,22:22:66:889,66,0
EU153401.1	76017	.	C	A	508.77	.	AC=2;AF=1.00;AN=2;DP=25;ExcessHet=3.0103;FS=0.000;MLEAC=2;MLEAF=1.00;MQ=52.48;QD=28.50;SOR=1.445	GT:AD:DP:GQ:PL	1/1:0,12:12:36:537,36,0
EU153401.1	76110	.	A	AGAG	506.73	.	AC=2;AF=1.00;AN=2;DP=13;ExcessHet=3.0103;FS=0.000;MLEAC=2;MLEAF=1.00;MQ=60.00;QD=27.80;SOR=1.981	GT:AD:DP:GQ:PL	1/1:0,12:12:39:544,39,0
EU153401.1	76213	.	C	A	12.99	.	AC=1;AF=0.500;AN=2;BaseQRankSum=-0.956;ClippingRankSum=0.000;DP=23;ExcessHet=3.0103;FS=2.527;MLEAC=1;MLEAF=0.500;MQ=57.61;MQRankSum=0.000;QD=0.72;ReadPosRankSum=1.484;SOR=1.008	GT:AD:DP:GQ:PL	0/1:15,3:18:41:41,0,506
EU153401.1	77620	.	C	CT	772.73	.	AC=2;AF=1.00;AN=2;DP=18;ExcessHet=3.0103;FS=0.000;MLEAC=2;MLEAF=1.00;MQ=60.00;QD=30.13;SOR=2.303	GT:AD:DP:GQ:PL	1/1:0,18:18:54:810,54,0
EU153401.1	77621	.	C	CTCT	772.73	.	AC=2;AF=1.00;AN=2;DP=18;ExcessHet=3.0103;FS=0.000;MLEAC=2;MLEAF=1.00;MQ=60.00;QD=32.13;SOR=2.303	GT:AD:DP:GQ:PL	1/1:0,18:18:54:810,54,0
EU153401.1	77658	.	C	G	1121.77	.	AC=2;AF=1.00;AN=2;DP=26;ExcessHet=3.0103;FS=0.000;MLEAC=2;MLEAF=1.00;MQ=60.00;QD=33.31;SOR=1.445	GT:AD:DP:GQ:PL	1/1:0,26:26:78:1150,78,0
EU153401.1	77672	.	G	A	1096.77	.	AC=2;AF=1.00;AN=2;DP=25;ExcessHet=3.0103;FS=0.000;MLEAC=2;MLEAF=1.00;MQ=60.00;QD=31.27;SOR=1.358	GT:AD:DP:GQ:PL	1/1:0,25:25:75:1125,75,0
EU153401.1	77808	.	GAAGA	G	728.73	.	AC=1;AF=0.500;AN=2;BaseQRankSum=-1.109;ClippingRankSum=0.000;DP=108;ExcessHet=3.0103;FS=5.477;MLEAC=1;MLEAF=0.500;MQ=42.13;MQRankSum=4.766;QD=11.75;ReadPosRankSum=3.165;SOR=0.105	GT:AD:DP:GQ:PL	0/1:40,22:62:99:766,0,1116
EU153401.1	78097	.	G	A	963.77	.	AC=2;AF=1.00;AN=2;DP=27;ExcessHet=3.0103;FS=0.000;MLEAC=2;MLEAF=1.00;MQ=60.00;QD=27.98;SOR=1.528	GT:AD:DP:GQ:PL	1/1:0,27:27:81:992,81,0
EU153401.1	78491	.	C	T	293.78	.	AC=2;AF=1.00;AN=2;DP=8;ExcessHet=3.0103;FS=0.000;MLEAC=2;MLEAF=1.00;MQ=60.00;QD=22.76;SOR=1.179	GT:AD:DP:GQ:PL	1/1:0,8:8:24:322,24,0
EU153401.1	78645	.	TG	T	220.74	.	AC=2;AF=1.00;AN=2;DP=11;ExcessHet=3.0103;FS=0.000;MLEAC=2;MLEAF=1.00;MQ=58.47;QD=24.53;SOR=2.093	GT:AD:DP:GQ:PL	1/1:0,9:9:27:258,27,0
EU153401.1	78891	.	C	A	33.77	.	AC=1;AF=0.500;AN=2;BaseQRankSum=0.000;ClippingRankSum=0.000;DP=61;ExcessHet=3.0103;FS=2.625;MLEAC=1;MLEAF=0.500;MQ=55.17;MQRankSum=-4.720;QD=1.41;ReadPosRankSum=-3.228;SOR=1.402	GT:AD:DP:GQ:PL	0/1:21,3:24:62:62,0,868
EU153401.1	79691	.	T	C	721.77	.	AC=2;AF=1.00;AN=2;DP=19;ExcessHet=3.0103;FS=0.000;MLEAC=2;MLEAF=1.00;MQ=59.35;QD=31.48;SOR=1.179	GT:AD:DP:GQ:PL	1/1:0,18:18:54:750,54,0
EU153401.1	80581	.	G	C	781.77	.	AC=2;AF=1.00;AN=2;DP=18;ExcessHet=3.0103;FS=0.000;MLEAC=2;MLEAF=1.00;MQ=60.00;QD=31.29;SOR=0.914	GT:AD:DP:GQ:PL	1/1:0,18:18:54:810,54,0
EU153401.1	80591	.	G	A	781.77	.	AC=2;AF=1.00;AN=2;DP=18;ExcessHet=3.0103;FS=0.000;MLEAC=2;MLEAF=1.00;MQ=60.00;QD=31.75;SOR=0.914	GT:AD:DP:GQ:PL	1/1:0,18:18:54:810,54,0
EU153401.1	81288	.	G	T	765.77	.	AC=2;AF=1.00;AN=2;DP=19;ExcessHet=3.0103;FS=0.000;MLEAC=2;MLEAF=1.00;MQ=60.00;QD=31.58;SOR=0.793	GT:AD:DP:GQ:PL	1/1:0,19:19:57:794,57,0
EU153401.1	81899	.	T	A	597.77	.	AC=2;AF=1.00;AN=2;DP=15;ExcessHet=3.0103;FS=0.000;MLEAC=2;MLEAF=1.00;MQ=58.88;QD=26.68;SOR=1.329	GT:AD:DP:GQ:PL	1/1:0,14:14:42:626,42,0
EU153401.1	82581	.	C	G	919.77	.	AC=2;AF=1.00;AN=2;DP=24;ExcessHet=3.0103;FS=0.000;MLEAC=2;MLEAF=1.00;MQ=59.69;QD=32.81;SOR=1.179	GT:AD:DP:GQ:PL	1/1:0,23:23:69:948,69,0
EU153401.1	83184	.	G	A	1013.77	.	AC=2;AF=1.00;AN=2;DP=28;ExcessHet=3.0103;FS=0.000;MLEAC=2;MLEAF=1.00;MQ=58.80;QD=30.35;SOR=1.445	GT:AD:DP:GQ:PL	1/1:0,26:26:78:1042,78,0
EU153401.1	83674	.	TTATG	T	76.73	.	AC=1;AF=0.500;AN=2;BaseQRankSum=-1.680;ClippingRankSum=0.000;DP=170;ExcessHet=3.0103;FS=2.859;MLEAC=1;MLEAF=0.500;MQ=50.15;MQRankSum=1.630;QD=0.69;ReadPosRankSum=4.810;SOR=1.013	GT:AD:DP:GQ:PL	0/1:102,10:112:99:114,0,3842
EU153401.1	84215	.	G	C	820.77	.	AC=2;AF=1.00;AN=2;DP=23;ExcessHet=3.0103;FS=0.000;MLEAC=2;MLEAF=1.00;MQ=59.27;QD=29.19;SOR=1.329	GT:AD:DP:GQ:PL	1/1:0,22:22:66:849,66,0
EU153401.1	84434	.	TTCTCTCTCTCTC	T	247.73	.	AC=1;AF=0.500;AN=2;BaseQRankSum=0.103;ClippingRankSum=0.000;DP=26;ExcessHet=3.0103;FS=5.478;MLEAC=1;MLEAF=0.500;MQ=43.29;MQRankSum=4.059;QD=9.91;ReadPosRankSum=3.087;SOR=0.076	GT:AD:DP:GQ:PL	0/1:17,8:25:99:285,0,1307
EU153401.1	84753	.	C	CTCT	337.87	.	AC=1;AF=0.500;AN=2;BaseQRankSum=-0.524;ClippingRankSum=0.000;DP=11;ExcessHet=3.0103;FS=0.000;MLEAC=1;MLEAF=0.500;MQ=57.78;MQRankSum=1.645;QD=33.79;ReadPosRankSum=0.126;SOR=0.525	GT:AD:DP:GQ:PL	0/1:1,9:10:15:375,0,15
EU153401.1	85307	.	A	G	719.77	.	AC=1;AF=0.500;AN=2;BaseQRankSum=-0.351;ClippingRankSum=0.000;DP=108;ExcessHet=3.0103;FS=3.138;MLEAC=1;MLEAF=0.500;MQ=40.12;MQRankSum=-2.213;QD=8.09;ReadPosRankSum=2.394;SOR=0.369	GT:AD:DP:GQ:PL	0/1:60,29:89:99:748,0,2350
EU153401.1	85335	.	A	G	295.73	.	AC=1;AF=0.500;AN=2;BaseQRankSum=-0.890;ClippingRankSum=0.000;DP=367;ExcessHet=3.0103;FS=3.439;MLEAC=1;MLEAF=0.500;MQ=36.55;MQRankSum=-0.558;QD=0.87;ReadPosRankSum=-2.295;SOR=0.441	GT:AD:DP:GQ:PL	0/1:304,37:341:99:333,0,12013
EU153401.1	85337	.	G	A	179.73	.	AC=1;AF=0.500;AN=2;BaseQRankSum=0.321;ClippingRankSum=0.000;DP=424;ExcessHet=3.0103;FS=8.791;MLEAC=1;MLEAF=0.500;MQ=36.56;MQRankSum=0.881;QD=0.48;ReadPosRankSum=0.754;SOR=1.432	GT:AD:DP:GQ:PL	0/1:336,36:372:99:217,0,12968
EU153401.1	85341	.	C	T	716.77	.	AC=1;AF=0.500;AN=2;BaseQRankSum=-0.135;ClippingRankSum=0.000;DP=423;ExcessHet=3.0103;FS=0.907;MLEAC=1;MLEAF=0.500;MQ=36.51;MQRankSum=0.123;QD=1.77;ReadPosRankSum=-2.442;SOR=0.796	GT:AD:DP:GQ:PL	0/1:354,51:405:99:745,0,12958
EU153401.1	85359	.	G	A	23.79	.	AC=1;AF=0.500;AN=2;BaseQRankSum=-0.153;ClippingRankSum=0.000;DP=775;ExcessHet=3.0103;FS=2.755;MLEAC=1;MLEAF=0.500;MQ=35.42;MQRankSum=1.031;QD=0.03;ReadPosRankSum=-0.668;SOR=0.956	GT:AD:DP:GQ:PL	0/1:678,61:739:52:52,0,25608
EU153401.1	85397	.	T	C	1186.77	.	AC=1;AF=0.500;AN=2;BaseQRankSum=-0.345;ClippingRankSum=0.000;DP=710;ExcessHet=3.0103;FS=18.356;MLEAC=1;MLEAF=0.500;MQ=36.56;MQRankSum=-3.726;QD=1.73;ReadPosRankSum=-3.448;SOR=2.211	GT:AD:DP:GQ:PL	0/1:584,103:687:99:1215,0,19963
EU153401.1	85428	.	C	T	795.77	.	AC=1;AF=0.500;AN=2;BaseQRankSum=2.426;ClippingRankSum=0.000;DP=533;ExcessHet=3.0103;FS=10.755;MLEAC=1;MLEAF=0.500;MQ=36.57;MQRankSum=2.889;QD=1.52;ReadPosRankSum=0.743;SOR=1.496	GT:AD:DP:GQ:PL	0/1:457,65:522:99:824,0,16106
EU153401.1	85460	.	T	C	5521.77	.	AC=2;AF=1.00;AN=2;BaseQRankSum=-0.348;ClippingRankSum=0.000;DP=129;ExcessHet=3.0103;FS=3.728;MLEAC=2;MLEAF=1.00;MQ=36.27;MQRankSum=1.529;QD=25.52;ReadPosRankSum=0.325;SOR=2.400	GT:AD:DP:GQ:PL	1/1:2,123:125:99:5550,311,0
EU153401.1	85462	.	CAAA	C	5268.73	.	AC=2;AF=1.00;AN=2;BaseQRankSum=-0.412;ClippingRankSum=0.000;DP=124;ExcessHet=3.0103;FS=2.488;MLEAC=2;MLEAF=1.00;MQ=36.60;MQRankSum=1.359;QD=28.30;ReadPosRankSum=1.184;SOR=1.682	GT:AD:DP:GQ:PL	1/1:3,118:121:99:5306,290,0
EU153401.1	85493	.	A	T	456.77	.	AC=1;AF=0.500;AN=2;BaseQRankSum=-0.033;ClippingRankSum=0.000;DP=31;ExcessHet=3.0103;FS=1.471;MLEAC=1;MLEAF=0.500;MQ=47.78;MQRankSum=3.433;QD=17.57;ReadPosRankSum=3.021;SOR=0.446	GT:AD:DP:GQ:PL	0/1:12,14:26:99:485,0,422
EU153401.1	85494	.	A	T	456.77	.	AC=1;AF=0.500;AN=2;BaseQRankSum=0.349;ClippingRankSum=0.000;DP=26;ExcessHet=3.0103;FS=0.000;MLEAC=1;MLEAF=0.500;MQ=50.11;MQRankSum=4.048;QD=20.76;ReadPosRankSum=3.871;SOR=1.022	GT:AD:DP:GQ:PL	0/1:10,12:22:99:485,0,422
EU153401.1	85625	.	G	A	647.77	.	AC=2;AF=1.00;AN=2;BaseQRankSum=2.254;ClippingRankSum=0.000;DP=18;ExcessHet=3.0103;FS=0.000;MLEAC=2;MLEAF=1.00;MQ=60.00;MQRankSum=0.000;QD=28.04;ReadPosRankSum=1.973;SOR=0.387	GT:AD:DP:GQ:PL	1/1:1,17:18:44:676,44,0
EU153401.1	85671	.	T	C	476.77	.	AC=2;AF=1.00;AN=2;DP=14;ExcessHet=3.0103;FS=0.000;MLEAC=2;MLEAF=1.00;MQ=60.00;QD=34.05;SOR=1.329	GT:AD:DP:GQ:PL	1/1:0,14:14:42:505,42,0
EU153401.1	85695	.	G	T	581.77	.	AC=2;AF=1.00;AN=2;DP=26;ExcessHet=3.0103;FS=0.000;MLEAC=2;MLEAF=1.00;MQ=50.22;QD=26.23;SOR=1.329	GT:AD:DP:GQ:PL	1/1:0,14:14:42:610,42,0
EU153401.1	85774	.	A	G	868.94	.	AC=1;AF=0.500;AN=2;BaseQRankSum=0.000;ClippingRankSum=0.000;DP=34;ExcessHet=3.0103;FS=0.000;MLEAC=1;MLEAF=0.500;MQ=46.56;MQRankSum=2.535;QD=33.36;ReadPosRankSum=2.097;SOR=0.941	GT:AD:DP:GQ:PL	0/1:3,21:24:14:897,0,14
EU153401.1	85793	.	A	ATC	58.73	.	AC=1;AF=0.500;AN=2;BaseQRankSum=0.000;ClippingRankSum=0.000;DP=50;ExcessHet=3.0103;FS=4.549;MLEAC=1;MLEAF=0.500;MQ=44.27;MQRankSum=-0.116;QD=1.37;ReadPosRankSum=-2.218;SOR=1.981	GT:AD:DP:GQ:PL	0/1:38,5:43:96:96,0,1564
EU153401.1	85796	.	T	TCA	400.73	.	AC=1;AF=0.500;AN=2;BaseQRankSum=-1.468;ClippingRankSum=0.000;DP=47;ExcessHet=3.0103;FS=2.788;MLEAC=1;MLEAF=0.500;MQ=44.53;MQRankSum=-2.176;QD=9.32;ReadPosRankSum=0.741;SOR=1.179	GT:AD:DP:GQ:PL	0/1:30,13:43:99:438,0,1260
EU153401.1	85801	.	C	G	55.77	.	AC=1;AF=0.500;AN=2;BaseQRankSum=0.435;ClippingRankSum=0.000;DP=43;ExcessHet=3.0103;FS=4.406;MLEAC=1;MLEAF=0.500;MQ=45.50;MQRankSum=-0.155;QD=1.30;ReadPosRankSum=-1.457;SOR=1.811	GT:AD:DP:GQ:PL	0/1:38,5:43:84:84,0,1768
EU153401.1	85811	.	A	G	1938.77	.	AC=1;AF=0.500;AN=2;BaseQRankSum=0.961;ClippingRankSum=0.000;DP=93;ExcessHet=3.0103;FS=2.916;MLEAC=1;MLEAF=0.500;MQ=37.26;MQRankSum=3.430;QD=23.08;ReadPosRankSum=5.478;SOR=0.425	GT:AD:DP:GQ:PL	0/1:39,45:84:99:1967,0,1903
EU153401.1	85818	.	A	G	1331.77	.	AC=1;AF=0.500;AN=2;BaseQRankSum=0.320;ClippingRankSum=0.000;DP=132;ExcessHet=3.0103;FS=8.650;MLEAC=1;MLEAF=0.500;MQ=37.36;MQRankSum=2.983;QD=11.38;ReadPosRankSum=4.649;SOR=0.227	GT:AD:DP:GQ:PL	0/1:79,38:117:99:1360,0,3373
EU153401.1	85819	.	T	C	819.77	.	AC=1;AF=0.500;AN=2;BaseQRankSum=-0.308;ClippingRankSum=0.000;DP=139;ExcessHet=3.0103;FS=5.979;MLEAC=1;MLEAF=0.500;MQ=37.03;MQRankSum=0.617;QD=6.61;ReadPosRankSum=0.507;SOR=1.353	GT:AD:DP:GQ:PL	0/1:95,29:124:99:848,0,4196
EU153401.1	85849	.	C	T	2606.77	.	AC=1;AF=0.500;AN=2;BaseQRankSum=0.218;ClippingRankSum=0.000;DP=417;ExcessHet=3.0103;FS=1.700;MLEAC=1;MLEAF=0.500;MQ=35.39;MQRankSum=-1.527;QD=6.37;ReadPosRankSum=-0.564;SOR=0.974	GT:AD:DP:GQ:PL	0/1:297,112:409:99:2635,0,10319
EU153401.1	85850	.	G	A	103.77	.	AC=1;AF=0.500;AN=2;BaseQRankSum=0.566;ClippingRankSum=0.000;DP=431;ExcessHet=3.0103;FS=0.000;MLEAC=1;MLEAF=0.500;MQ=35.40;MQRankSum=-1.401;QD=0.24;ReadPosRankSum=0.330;SOR=0.494	GT:AD:DP:GQ:PL	0/1:389,40:429:99:132,0,14630
EU153401.1	85858	.	C	T	52.77	.	AC=1;AF=0.500;AN=2;BaseQRankSum=1.685;ClippingRankSum=0.000;DP=229;ExcessHet=3.0103;FS=3.481;MLEAC=1;MLEAF=0.500;MQ=35.50;MQRankSum=1.673;QD=0.28;ReadPosRankSum=3.066;SOR=0.993	GT:AD:DP:GQ:PL	0/1:169,17:186:81:81,0,6530
EU153401.1	85888	.	A	C	269.77	.	AC=1;AF=0.500;AN=2;BaseQRankSum=1.928;ClippingRankSum=0.000;DP=126;ExcessHet=3.0103;FS=0.973;MLEAC=1;MLEAF=0.500;MQ=37.53;MQRankSum=-3.157;QD=2.70;ReadPosRankSum=-3.456;SOR=0.932	GT:AD:DP:GQ:PL	0/1:81,19:100:99:298,0,2868
EU153401.1	85898	.	G	A	674.77	.	AC=1;AF=0.500;AN=2;BaseQRankSum=0.161;ClippingRankSum=0.000;DP=92;ExcessHet=3.0103;FS=9.513;MLEAC=1;MLEAF=0.500;MQ=40.01;MQRankSum=4.131;QD=9.78;ReadPosRankSum=1.774;SOR=1.683	GT:AD:DP:GQ:PL	0/1:49,20:69:99:703,0,2082
EU153401.1	85904	.	G	A	646.77	.	AC=1;AF=0.500;AN=2;BaseQRankSum=-0.199;ClippingRankSum=0.000;DP=93;ExcessHet=3.0103;FS=5.277;MLEAC=1;MLEAF=0.500;MQ=40.18;MQRankSum=4.361;QD=9.24;ReadPosRankSum=1.788;SOR=1.447	GT:AD:DP:GQ:PL	0/1:49,21:70:99:675,0,1923
EU153401.1	85940	.	TA	T	257.73	.	AC=1;AF=0.500;AN=2;BaseQRankSum=0.229;ClippingRankSum=0.000;DP=52;ExcessHet=3.0103;FS=0.000;MLEAC=1;MLEAF=0.500;MQ=44.78;MQRankSum=4.549;QD=10.74;ReadPosRankSum=3.602;SOR=0.631	GT:AD:DP:GQ:PL	0/1:11,13:24:99:295,0,226
EU153401.1	86012	.	A	T	31.77	.	AC=1;AF=0.500;AN=2;BaseQRankSum=1.146;ClippingRankSum=0.000;DP=41;ExcessHet=3.0103;FS=8.659;MLEAC=1;MLEAF=0.500;MQ=48.35;MQRankSum=-0.923;QD=0.79;ReadPosRankSum=0.476;SOR=2.856	GT:AD:DP:GQ:PL	0/1:36,4:40:60:60,0,1476
EU153401.1	86022	.	C	T	34.77	.	AC=1;AF=0.500;AN=2;BaseQRankSum=1.009;ClippingRankSum=0.000;DP=40;ExcessHet=3.0103;FS=8.868;MLEAC=1;MLEAF=0.500;MQ=48.03;MQRankSum=-0.847;QD=0.89;ReadPosRankSum=-2.585;SOR=2.948	GT:AD:DP:GQ:PL	0/1:35,4:39:63:63,0,1437
EU153401.1	86131	.	C	T	361.77	.	AC=1;AF=0.500;AN=2;BaseQRankSum=0.000;ClippingRankSum=0.000;DP=57;ExcessHet=3.0103;FS=1.831;MLEAC=1;MLEAF=0.500;MQ=43.12;MQRankSum=4.051;QD=10.64;ReadPosRankSum=4.811;SOR=0.275	GT:AD:DP:GQ:PL	0/1:23,11:34:99:390,0,777
EU153401.1	86489	.	G	T	761.77	.	AC=2;AF=1.00;AN=2;DP=18;ExcessHet=3.0103;FS=0.000;MLEAC=2;MLEAF=1.00;MQ=60.00;QD=32.29;SOR=1.493	GT:AD:DP:GQ:PL	1/1:0,18:18:54:790,54,0
EU153401.1	86598	.	G	A	1039.77	.	AC=2;AF=1.00;AN=2;DP=26;ExcessHet=3.0103;FS=0.000;MLEAC=2;MLEAF=1.00;MQ=60.00;QD=29.24;SOR=0.846	GT:AD:DP:GQ:PL	1/1:0,26:26:78:1068,78,0
EU153401.1	87009	.	T	C	19.81	.	AC=1;AF=0.500;AN=2;BaseQRankSum=0.796;ClippingRankSum=0.000;DP=53;ExcessHet=3.0103;FS=12.979;MLEAC=1;MLEAF=0.500;MQ=48.11;MQRankSum=-3.671;QD=0.71;ReadPosRankSum=-1.748;SOR=2.788	GT:AD:DP:GQ:PL	0/1:25,3:28:48:48,0,1083
EU153401.1	87012	.	G	C	22.79	.	AC=1;AF=0.500;AN=2;BaseQRankSum=0.796;ClippingRankSum=0.000;DP=54;ExcessHet=3.0103;FS=12.979;MLEAC=1;MLEAF=0.500;MQ=47.74;MQRankSum=-3.671;QD=0.81;ReadPosRankSum=-1.410;SOR=2.788	GT:AD:DP:GQ:PL	0/1:25,3:28:51:51,0,1041
EU153401.1	87021	.	A	T	303.77	.	AC=1;AF=0.500;AN=2;BaseQRankSum=1.652;ClippingRankSum=0.000;DP=56;ExcessHet=3.0103;FS=0.000;MLEAC=1;MLEAF=0.500;MQ=46.99;MQRankSum=-5.272;QD=10.13;ReadPosRankSum=-3.127;SOR=0.593	GT:AD:DP:GQ:PL	0/1:22,8:30:99:332,0,896
EU153401.1	87031	.	G	C	289.77	.	AC=1;AF=0.500;AN=2;BaseQRankSum=1.491;ClippingRankSum=0.000;DP=61;ExcessHet=3.0103;FS=3.495;MLEAC=1;MLEAF=0.500;MQ=44.66;MQRankSum=-4.942;QD=9.35;ReadPosRankSum=-3.218;SOR=0.250	GT:AD:DP:GQ:PL	0/1:21,10:31:99:318,0,855
EU153401.1	87038	.	T	C	952.73	.	AC=1;AF=0.500;AN=2;BaseQRankSum=-0.320;ClippingRankSum=0.000;DP=72;ExcessHet=3.0103;FS=0.000;MLEAC=1;MLEAF=0.500;MQ=43.14;MQRankSum=3.945;QD=22.68;ReadPosRankSum=2.530;SOR=0.749	GT:AD:DP:GQ:PL	0/1:16,26:42:99:990,0,387
EU153401.1	87042	.	C	T	36.77	.	AC=1;AF=0.500;AN=2;BaseQRankSum=1.040;ClippingRankSum=0.000;DP=74;ExcessHet=3.0103;FS=4.960;MLEAC=1;MLEAF=0.500;MQ=43.36;MQRankSum=-0.849;QD=0.74;ReadPosRankSum=0.907;SOR=1.835	GT:AD:DP:GQ:PL	0/1:45,5:50:65:65,0,1972
EU153401.1	87047	.	G	C	39.77	.	AC=1;AF=0.500;AN=2;BaseQRankSum=0.622;ClippingRankSum=0.000;DP=74;ExcessHet=3.0103;FS=2.426;MLEAC=1;MLEAF=0.500;MQ=42.79;MQRankSum=-0.584;QD=0.78;ReadPosRankSum=1.347;SOR=1.609	GT:AD:DP:GQ:PL	0/1:46,5:51:68:68,0,1896
EU153401.1	87085	.	G	GAAA	465.73	.	AC=1;AF=0.500;AN=2;BaseQRankSum=0.000;ClippingRankSum=0.000;DP=49;ExcessHet=3.0103;FS=2.935;MLEAC=1;MLEAF=0.500;MQ=44.92;MQRankSum=3.827;QD=24.51;ReadPosRankSum=3.049;SOR=0.191	GT:AD:DP:GQ:PL	0/1:7,12:19:99:503,0,187
EU153401.1	87101	.	T	A	93.77	.	AC=1;AF=0.500;AN=2;BaseQRankSum=0.845;ClippingRankSum=0.000;DP=32;ExcessHet=3.0103;FS=2.539;MLEAC=1;MLEAF=0.500;MQ=52.85;MQRankSum=0.645;QD=4.94;ReadPosRankSum=-2.163;SOR=0.160	GT:AD:DP:GQ:PL	0/1:15,4:19:99:122,0,601
EU153401.1	87142	.	ACC	A	412.74	.	AC=2;AF=1.00;AN=2;DP=9;ExcessHet=3.0103;FS=0.000;MLEAC=2;MLEAF=1.00;MQ=60.00;QD=32.22;SOR=0.892	GT:AD:DP:GQ:PL	1/1:0,9:9:30:450,30,0
EU153401.1	87144	.	C	CAAA	367.74	.	AC=2;AF=1.00;AN=2;DP=9;ExcessHet=3.0103;FS=0.000;MLEAC=2;MLEAF=1.00;MQ=60.00;QD=36.35;SOR=0.892	GT:AD:DP:GQ:PL	1/1:0,9:9:27:405,27,0
EU153401.1	87185	.	C	G	172.77	.	AC=1;AF=0.500;AN=2;BaseQRankSum=-3.176;ClippingRankSum=0.000;DP=39;ExcessHet=3.0103;FS=3.971;MLEAC=1;MLEAF=0.500;MQ=49.94;MQRankSum=-4.491;QD=4.55;ReadPosRankSum=1.482;SOR=0.636	GT:AD:DP:GQ:PL	0/1:31,7:38:99:201,0,1281
EU153401.1	87186	.	T	C	172.77	.	AC=1;AF=0.500;AN=2;BaseQRankSum=-1.733;ClippingRankSum=0.000;DP=39;ExcessHet=3.0103;FS=3.971;MLEAC=1;MLEAF=0.500;MQ=49.94;MQRankSum=-4.491;QD=4.55;ReadPosRankSum=1.216;SOR=0.636	GT:AD:DP:GQ:PL	0/1:31,7:38:99:201,0,1281
EU153401.1	87188	.	G	A	172.77	.	AC=1;AF=0.500;AN=2;BaseQRankSum=-2.789;ClippingRankSum=0.000;DP=40;ExcessHet=3.0103;FS=3.971;MLEAC=1;MLEAF=0.500;MQ=49.72;MQRankSum=-4.491;QD=4.55;ReadPosRankSum=1.217;SOR=0.636	GT:AD:DP:GQ:PL	0/1:31,7:38:99:201,0,1281
EU153401.1	87200	.	A	G	169.77	.	AC=1;AF=0.500;AN=2;BaseQRankSum=0.605;ClippingRankSum=0.000;DP=36;ExcessHet=3.0103;FS=1.686;MLEAC=1;MLEAF=0.500;MQ=52.12;MQRankSum=-5.073;QD=5.31;ReadPosRankSum=-1.466;SOR=0.790	GT:AD:DP:GQ:PL	0/1:25,7:32:99:198,0,1320
EU153401.1	87797	.	A	C	628.77	.	AC=1;AF=0.500;AN=2;BaseQRankSum=-1.284;ClippingRankSum=0.000;DP=47;ExcessHet=3.0103;FS=4.732;MLEAC=1;MLEAF=0.500;MQ=43.12;MQRankSum=5.820;QD=13.38;ReadPosRankSum=5.704;SOR=0.140	GT:AD:DP:GQ:PL	0/1:30,17:47:99:657,0,1135
EU153401.1	87798	.	T	A	628.77	.	AC=1;AF=0.500;AN=2;BaseQRankSum=0.818;ClippingRankSum=0.000;DP=48;ExcessHet=3.0103;FS=4.570;MLEAC=1;MLEAF=0.500;MQ=43.54;MQRankSum=5.942;QD=13.10;ReadPosRankSum=5.264;SOR=0.158	GT:AD:DP:GQ:PL	0/1:30,18:48:99:657,0,1135
EU153401.1	88158	.	G	A	791.77	.	AC=2;AF=1.00;AN=2;DP=21;ExcessHet=3.0103;FS=0.000;MLEAC=2;MLEAF=1.00;MQ=60.00;QD=33.80;SOR=1.508	GT:AD:DP:GQ:PL	1/1:0,21:21:63:820,63,0
EU153401.1	88221	.	A	T	665.77	.	AC=1;AF=0.500;AN=2;BaseQRankSum=1.713;ClippingRankSum=0.000;DP=109;ExcessHet=3.0103;FS=19.819;MLEAC=1;MLEAF=0.500;MQ=42.29;MQRankSum=6.527;QD=10.24;ReadPosRankSum=4.894;SOR=0.790	GT:AD:DP:GQ:PL	0/1:45,20:65:99:694,0,1141
EU153401.1	88239	.	AT	A	708.73	.	AC=1;AF=0.500;AN=2;BaseQRankSum=-0.612;ClippingRankSum=0.000;DP=77;ExcessHet=3.0103;FS=0.000;MLEAC=1;MLEAF=0.500;MQ=46.05;MQRankSum=5.103;QD=25.31;ReadPosRankSum=4.160;SOR=0.644	GT:AD:DP:GQ:PL	0/1:9,19:28:99:746,0,239
EU153401.1	88297	.	T	TTA	275.73	.	AC=1;AF=0.500;AN=2;BaseQRankSum=1.823;ClippingRankSum=0.000;DP=87;ExcessHet=3.0103;FS=29.334;MLEAC=1;MLEAF=0.500;MQ=41.24;MQRankSum=3.488;QD=3.36;ReadPosRankSum=4.016;SOR=0.021	GT:AD:DP:GQ:PL	0/1:62,20:82:99:313,0,1954
EU153401.1	88404	.	T	C	408.73	.	AC=1;AF=0.500;AN=2;BaseQRankSum=-0.887;ClippingRankSum=0.000;DP=419;ExcessHet=3.0103;FS=0.000;MLEAC=1;MLEAF=0.500;MQ=35.51;MQRankSum=-0.458;QD=1.00;ReadPosRankSum=1.607;SOR=0.680	GT:AD:DP:GQ:PL	0/1:364,45:409:99:446,0,13433
EU153401.1	88424	.	C	T	1506.77	.	AC=1;AF=0.500;AN=2;BaseQRankSum=2.579;ClippingRankSum=0.000;DP=358;ExcessHet=3.0103;FS=9.833;MLEAC=1;MLEAF=0.500;MQ=35.38;MQRankSum=-0.198;QD=4.47;ReadPosRankSum=-3.099;SOR=1.255	GT:AD:DP:GQ:PL	0/1:267,70:337:99:1535,0,9504
EU153401.1	88427	.	T	C	3592.77	.	AC=1;AF=0.500;AN=2;BaseQRankSum=3.772;ClippingRankSum=0.000;DP=341;ExcessHet=3.0103;FS=7.770;MLEAC=1;MLEAF=0.500;MQ=35.54;MQRankSum=1.076;QD=10.95;ReadPosRankSum=-2.483;SOR=0.412	GT:AD:DP:GQ:PL	0/1:206,122:328:99:3621,0,6836
EU153401.1	88429	.	T	C	4177.77	.	AC=1;AF=0.500;AN=2;BaseQRankSum=5.605;ClippingRankSum=0.000;DP=332;ExcessHet=3.0103;FS=3.091;MLEAC=1;MLEAF=0.500;MQ=35.61;MQRankSum=1.872;QD=13.22;ReadPosRankSum=-0.687;SOR=0.888	GT:AD:DP:GQ:PL	0/1:185,131:316:99:4206,0,6079
EU153401.1	88443	.	C	A	1328.77	.	AC=1;AF=0.500;AN=2;BaseQRankSum=1.745;ClippingRankSum=0.000;DP=279;ExcessHet=3.0103;FS=9.174;MLEAC=1;MLEAF=0.500;MQ=35.82;MQRankSum=-0.269;QD=4.94;ReadPosRankSum=1.421;SOR=1.312	GT:AD:DP:GQ:PL	0/1:216,53:269:99:1357,0,8278
EU153401.1	88456	.	C	T	2213.77	.	AC=1;AF=0.500;AN=2;BaseQRankSum=1.353;ClippingRankSum=0.000;DP=126;ExcessHet=3.0103;FS=0.743;MLEAC=1;MLEAF=0.500;MQ=39.42;MQRankSum=-3.200;QD=20.69;ReadPosRankSum=-2.206;SOR=0.600	GT:AD:DP:GQ:PL	0/1:42,65:107:99:2242,0,1261
EU153401.1	88620	.	G	A	432.84	.	AC=2;AF=1.00;AN=2;BaseQRankSum=0.000;ClippingRankSum=0.000;DP=20;ExcessHet=3.0103;FS=4.320;MLEAC=2;MLEAF=1.00;MQ=48.75;MQRankSum=4.025;QD=22.78;ReadPosRankSum=2.267;SOR=1.546	GT:AD:DP:GQ:PL	1/1:9,10:19:18:461,18,0
EU153401.1	88628	.	A	G	421.77	.	AC=2;AF=1.00;AN=2;DP=10;ExcessHet=3.0103;FS=0.000;MLEAC=2;MLEAF=1.00;MQ=60.00;QD=32.30;SOR=1.609	GT:AD:DP:GQ:PL	1/1:0,10:10:30:450,30,0
EU153401.1	88642	.	C	T	364.77	.	AC=1;AF=0.500;AN=2;BaseQRankSum=0.338;ClippingRankSum=0.000;DP=18;ExcessHet=3.0103;FS=6.864;MLEAC=1;MLEAF=0.500;MQ=49.42;MQRankSum=3.712;QD=20.26;ReadPosRankSum=3.938;SOR=0.030	GT:AD:DP:GQ:PL	0/1:9,9:18:99:393,0,232
EU153401.1	88752	.	G	A	556.77	.	AC=2;AF=1.00;AN=2;DP=13;ExcessHet=3.0103;FS=0.000;MLEAC=2;MLEAF=1.00;MQ=60.00;QD=27.13;SOR=1.179	GT:AD:DP:GQ:PL	1/1:0,13:13:39:585,39,0
EU153401.1	88770	.	A	G	556.77	.	AC=2;AF=1.00;AN=2;DP=12;ExcessHet=3.0103;FS=0.000;MLEAC=2;MLEAF=1.00;MQ=60.00;QD=32.00;SOR=1.445	GT:AD:DP:GQ:PL	1/1:0,12:12:39:585,39,0
EU153401.1	88926	.	A	G	598.77	.	AC=2;AF=1.00;AN=2;DP=14;ExcessHet=3.0103;FS=0.000;MLEAC=2;MLEAF=1.00;MQ=60.00;QD=33.41;SOR=0.976	GT:AD:DP:GQ:PL	1/1:0,14:14:42:627,42,0
EU153401.1	89419	.	G	A	636.77	.	AC=2;AF=1.00;AN=2;DP=18;ExcessHet=3.0103;FS=0.000;MLEAC=2;MLEAF=1.00;MQ=59.07;QD=33.07;SOR=1.061	GT:AD:DP:GQ:PL	1/1:0,17:17:51:665,51,0
EU153401.1	89662	.	GGC	G	409.74	.	AC=2;AF=1.00;AN=2;DP=10;ExcessHet=3.0103;FS=0.000;MLEAC=2;MLEAF=1.00;MQ=60.00;QD=30.08;SOR=1.609	GT:AD:DP:GQ:PL	1/1:0,10:10:30:447,30,0
EU153401.1	89670	.	G	A	463.77	.	AC=2;AF=1.00;AN=2;DP=9;ExcessHet=3.0103;FS=0.000;MLEAC=2;MLEAF=1.00;MQ=60.00;QD=26.18;SOR=1.402	GT:AD:DP:GQ:PL	1/1:0,9:9:33:492,33,0
EU153401.1	89673	.	G	T	466.77	.	AC=2;AF=1.00;AN=2;DP=10;ExcessHet=3.0103;FS=0.000;MLEAC=2;MLEAF=1.00;MQ=60.00;QD=32.26;SOR=1.085	GT:AD:DP:GQ:PL	1/1:0,10:10:33:495,33,0
EU153401.1	89675	.	C	T	466.77	.	AC=2;AF=1.00;AN=2;DP=11;ExcessHet=3.0103;FS=0.000;MLEAC=2;MLEAF=1.00;MQ=60.00;QD=28.71;SOR=0.859	GT:AD:DP:GQ:PL	1/1:0,11:11:33:495,33,0
EU153401.1	89693	.	T	TTCA	412.74	.	AC=2;AF=1.00;AN=2;DP=10;ExcessHet=3.0103;FS=0.000;MLEAC=2;MLEAF=1.00;MQ=60.00;QD=31.39;SOR=0.693	GT:AD:DP:GQ:PL	1/1:0,10:10:30:450,30,0
EU153401.1	89772	.	C	T	630.77	.	AC=2;AF=1.00;AN=2;DP=17;ExcessHet=3.0103;FS=0.000;MLEAC=2;MLEAF=1.00;MQ=60.00;QD=29.82;SOR=1.371	GT:AD:DP:GQ:PL	1/1:0,17:17:51:659,51,0
EU153401.1	89949	.	A	G	339.77	.	AC=2;AF=1.00;AN=2;DP=10;ExcessHet=3.0103;FS=0.000;MLEAC=2;MLEAF=1.00;MQ=60.00;QD=33.98;SOR=1.085	GT:AD:DP:GQ:PL	1/1:0,10:10:30:368,30,0
EU153401.1	89989	.	G	A	513.77	.	AC=2;AF=1.00;AN=2;DP=13;ExcessHet=3.0103;FS=0.000;MLEAC=2;MLEAF=1.00;MQ=60.00;QD=32.36;SOR=0.836	GT:AD:DP:GQ:PL	1/1:0,13:13:39:542,39,0
EU153401.1	90110	.	C	T	511.77	.	AC=2;AF=1.00;AN=2;DP=15;ExcessHet=3.0103;FS=0.000;MLEAC=2;MLEAF=1.00;MQ=60.00;QD=34.12;SOR=0.818	GT:AD:DP:GQ:PL	1/1:0,15:15:45:540,45,0
EU153401.1	90339	.	C	T	701.77	.	AC=2;AF=1.00;AN=2;BaseQRankSum=2.035;ClippingRankSum=0.000;DP=20;ExcessHet=3.0103;FS=0.000;MLEAC=2;MLEAF=1.00;MQ=60.00;MQRankSum=0.000;QD=29.17;ReadPosRankSum=0.587;SOR=0.264	GT:AD:DP:GQ:PL	1/1:1,19:20:50:730,50,0
EU153401.1	91234	.	GCCATGGGGCAAACTGAGGGTCT	G	502.73	.	AC=2;AF=1.00;AN=2;DP=14;ExcessHet=3.0103;FS=0.000;MLEAC=2;MLEAF=1.00;MQ=58.80;QD=30.29;SOR=0.693	GT:AD:DP:GQ:PL	1/1:0,12:12:36:540,36,0
EU153401.1	91283	.	C	G	725.77	.	AC=2;AF=1.00;AN=2;DP=17;ExcessHet=3.0103;FS=0.000;MLEAC=2;MLEAF=1.00;MQ=60.00;QD=31.18;SOR=1.061	GT:AD:DP:GQ:PL	1/1:0,17:17:51:754,51,0
EU153401.1	91340	.	G	T	820.77	.	AC=2;AF=1.00;AN=2;DP=21;ExcessHet=3.0103;FS=0.000;MLEAC=2;MLEAF=1.00;MQ=60.00;QD=33.14;SOR=0.990	GT:AD:DP:GQ:PL	1/1:0,21:21:63:849,63,0
EU153401.1	91685	.	C	T	1029.77	.	AC=2;AF=1.00;AN=2;DP=23;ExcessHet=3.0103;FS=0.000;MLEAC=2;MLEAF=1.00;MQ=60.00;QD=27.62;SOR=0.963	GT:AD:DP:GQ:PL	1/1:0,23:23:72:1058,72,0
EU153401.1	91691	.	G	A	1010.77	.	AC=2;AF=1.00;AN=2;DP=24;ExcessHet=3.0103;FS=0.000;MLEAC=2;MLEAF=1.00;MQ=60.00;QD=31.14;SOR=0.693	GT:AD:DP:GQ:PL	1/1:0,24:24:72:1039,72,0
EU153401.1	91742	.	G	A	831.77	.	AC=2;AF=1.00;AN=2;DP=22;ExcessHet=3.0103;FS=0.000;MLEAC=2;MLEAF=1.00;MQ=59.24;QD=22.37;SOR=1.230	GT:AD:DP:GQ:PL	1/1:0,21:21:63:860,63,0
EU153401.1	91775	.	C	T	870.77	.	AC=2;AF=1.00;AN=2;DP=22;ExcessHet=3.0103;FS=0.000;MLEAC=2;MLEAF=1.00;MQ=59.24;QD=33.16;SOR=1.828	GT:AD:DP:GQ:PL	1/1:0,21:21:63:899,63,0
EU153401.1	92247	.	A	C	782.77	.	AC=2;AF=1.00;AN=2;DP=54;ExcessHet=3.0103;FS=0.000;MLEAC=2;MLEAF=1.00;MQ=48.11;QD=27.64;SOR=0.804	GT:AD:DP:GQ:PL	1/1:0,17:17:54:811,54,0
EU153401.1	92268	.	A	T	637.77	.	AC=1;AF=0.500;AN=2;BaseQRankSum=2.107;ClippingRankSum=0.000;DP=61;ExcessHet=3.0103;FS=4.117;MLEAC=1;MLEAF=0.500;MQ=45.59;MQRankSum=4.714;QD=26.57;ReadPosRankSum=3.519;SOR=0.169	GT:AD:DP:GQ:PL	0/1:8,16:24:99:666,0,2127
EU153401.1	92296	.	A	ATT	456.73	.	AC=1;AF=0.500;AN=2;BaseQRankSum=0.553;ClippingRankSum=0.000;DP=89;ExcessHet=3.0103;FS=12.489;MLEAC=1;MLEAF=0.500;MQ=41.17;MQRankSum=5.692;QD=8.78;SOR=0.325	GT:AD:DP:GQ:PL	0/1:37,15:52:99:494,0,5382
EU153401.1	92298	.	A	C	490.77	.	AC=1;AF=0.500;AN=2;BaseQRankSum=0.764;ClippingRankSum=0.000;DP=81;ExcessHet=3.0103;FS=10.357;MLEAC=1;MLEAF=0.500;MQ=42.16;MQRankSum=5.514;QD=11.15;SOR=0.327	GT:AD:DP:GQ:PL	0/1:29,15:44:99:519,0,4349
EU153401.1	92381	.	GAA	G	496.73	.	AC=2;AF=1.00;AN=2;DP=22;ExcessHet=3.0103;FS=0.000;MLEAC=2;MLEAF=1.00;MQ=50.66;QD=34.75;SOR=0.693	GT:AD:DP:GQ:PL	1/1:0,12:12:36:534,36,0
EU153401.1	92417	.	G	C	82.77	.	AC=1;AF=0.500;AN=2;BaseQRankSum=0.000;ClippingRankSum=0.000;DP=25;ExcessHet=3.0103;FS=2.869;MLEAC=1;MLEAF=0.500;MQ=47.52;MQRankSum=-3.385;QD=5.52;ReadPosRankSum=-2.327;SOR=2.376	GT:AD:DP:GQ:PL	0/1:11,4:15:99:111,0,491
EU153401.1	92515	.	CAAA	C	67.73	.	AC=1;AF=0.500;AN=2;BaseQRankSum=1.024;ClippingRankSum=0.000;DP=96;ExcessHet=3.0103;FS=2.199;MLEAC=1;MLEAF=0.500;MQ=44.11;MQRankSum=2.519;QD=3.56;ReadPosRankSum=3.087;SOR=1.426	GT:AD:DP:GQ:PL	0/1:15,4:19:99:105,0,727
EU153401.1	92535	.	CA	C	49.73	.	AC=1;AF=0.500;AN=2;BaseQRankSum=0.967;ClippingRankSum=0.000;DP=100;ExcessHet=3.0103;FS=2.071;MLEAC=1;MLEAF=0.500;MQ=44.16;MQRankSum=2.890;QD=1.60;ReadPosRankSum=0.685;SOR=1.292	GT:AD:DP:GQ:PL	0/1:27,4:31:87:87,0,860
EU153401.1	92640	.	A	G	284.80	.	AC=2;AF=1.00;AN=2;DP=31;ExcessHet=3.0103;FS=0.000;MLEAC=2;MLEAF=1.00;MQ=39.34;QD=23.67;SOR=4.174	GT:AD:DP:GQ:PL	1/1:0,7:7:21:313,21,0
EU153401.1	92702	.	C	T	495.77	.	AC=1;AF=0.500;AN=2;BaseQRankSum=0.858;ClippingRankSum=0.000;DP=73;ExcessHet=3.0103;FS=1.211;MLEAC=1;MLEAF=0.500;MQ=40.50;MQRankSum=-0.577;QD=7.87;ReadPosRankSum=1.416;SOR=0.951	GT:AD:DP:GQ:PL	0/1:47,16:63:99:524,0,1991
EU153401.1	92716	.	A	G	78.77	.	AC=1;AF=0.500;AN=2;BaseQRankSum=0.609;ClippingRankSum=0.000;DP=90;ExcessHet=3.0103;FS=0.000;MLEAC=1;MLEAF=0.500;MQ=40.10;MQRankSum=-1.416;QD=0.98;ReadPosRankSum=1.940;SOR=0.558	GT:AD:DP:GQ:PL	0/1:72,8:80:99:107,0,2912
EU153401.1	92719	.	G	A	13.91	.	AC=1;AF=0.500;AN=2;BaseQRankSum=-0.598;ClippingRankSum=0.000;DP=100;ExcessHet=3.0103;FS=3.652;MLEAC=1;MLEAF=0.500;MQ=39.79;MQRankSum=-2.712;QD=0.16;ReadPosRankSum=1.657;SOR=1.406	GT:AD:DP:GQ:PL	0/1:80,8:88:51:51,0,3445
EU153401.1	92727	.	C	T	178.77	.	AC=1;AF=0.500;AN=2;BaseQRankSum=0.900;ClippingRankSum=0.000;DP=128;ExcessHet=3.0103;FS=2.957;MLEAC=1;MLEAF=0.500;MQ=38.28;MQRankSum=-1.620;QD=1.54;ReadPosRankSum=-0.383;SOR=1.143	GT:AD:DP:GQ:PL	0/1:105,11:116:99:207,0,4111
EU153401.1	92732	.	T	C	37.77	.	AC=1;AF=0.500;AN=2;BaseQRankSum=0.882;ClippingRankSum=0.000;DP=144;ExcessHet=3.0103;FS=1.388;MLEAC=1;MLEAF=0.500;MQ=36.81;MQRankSum=-0.451;QD=0.28;ReadPosRankSum=2.082;SOR=1.000	GT:AD:DP:GQ:PL	0/1:122,11:133:66:66,0,4821
EU153401.1	92735	.	C	T	413.77	.	AC=1;AF=0.500;AN=2;BaseQRankSum=1.124;ClippingRankSum=0.000;DP=142;ExcessHet=3.0103;FS=5.605;MLEAC=1;MLEAF=0.500;MQ=37.05;MQRankSum=-0.400;QD=3.16;ReadPosRankSum=1.520;SOR=1.450	GT:AD:DP:GQ:PL	0/1:112,19:131:99:442,0,4695
EU153401.1	92741	.	A	G	249.73	.	AC=1;AF=0.500;AN=2;BaseQRankSum=0.884;ClippingRankSum=0.000;DP=181;ExcessHet=3.0103;FS=7.911;MLEAC=1;MLEAF=0.500;MQ=35.84;MQRankSum=-2.881;QD=1.60;ReadPosRankSum=1.964;SOR=1.824	GT:AD:DP:GQ:PL	0/1:136,20:156:99:287,0,5056
EU153401.1	92742	.	C	T	462.77	.	AC=1;AF=0.500;AN=2;BaseQRankSum=-1.449;ClippingRankSum=0.000;DP=177;ExcessHet=3.0103;FS=6.839;MLEAC=1;MLEAF=0.500;MQ=35.95;MQRankSum=-1.554;QD=2.93;ReadPosRankSum=1.630;SOR=0.237	GT:AD:DP:GQ:PL	0/1:133,25:158:99:491,0,4692
EU153401.1	92760	.	C	T	577.77	.	AC=1;AF=0.500;AN=2;BaseQRankSum=1.317;ClippingRankSum=0.000;DP=334;ExcessHet=3.0103;FS=0.836;MLEAC=1;MLEAF=0.500;MQ=35.90;MQRankSum=-1.967;QD=1.82;ReadPosRankSum=0.716;SOR=0.796	GT:AD:DP:GQ:PL	0/1:276,42:318:99:606,0,9575
EU153401.1	92805	.	A	ATTAATT	898.73	.	AC=2;AF=1.00;AN=2;DP=57;ExcessHet=3.0103;FS=0.000;MLEAC=2;MLEAF=1.00;MQ=42.06;QD=30.65;SOR=3.500	GT:AD:DP:GQ:PL	1/1:0,18:18:63:936,63,0
EU153401.1	92888	.	C	T	764.77	.	AC=2;AF=1.00;AN=2;DP=18;ExcessHet=3.0103;FS=0.000;MLEAC=2;MLEAF=1.00;MQ=60.00;QD=28.29;SOR=2.303	GT:AD:DP:GQ:PL	1/1:0,18:18:54:793,54,0
EU153401.1	92996	.	T	G	826.77	.	AC=2;AF=1.00;AN=2;DP=20;ExcessHet=3.0103;FS=0.000;MLEAC=2;MLEAF=1.00;MQ=60.00;QD=34.34;SOR=0.892	GT:AD:DP:GQ:PL	1/1:0,20:20:60:855,60,0
EU153401.1	93126	.	C	T	928.77	.	AC=2;AF=1.00;AN=2;DP=29;ExcessHet=3.0103;FS=0.000;MLEAC=2;MLEAF=1.00;MQ=59.42;QD=33.17;SOR=0.997	GT:AD:DP:GQ:PL	1/1:0,28:28:84:957,84,0
EU153401.1	93616	.	T	C	777.77	.	AC=2;AF=1.00;AN=2;DP=18;ExcessHet=3.0103;FS=0.000;MLEAC=2;MLEAF=1.00;MQ=60.00;QD=30.58;SOR=1.863	GT:AD:DP:GQ:PL	1/1:0,18:18:54:806,54,0
EU153401.1	94184	.	G	A	1211.77	.	AC=2;AF=1.00;AN=2;DP=27;ExcessHet=3.0103;FS=0.000;MLEAC=2;MLEAF=1.00;MQ=60.00;QD=29.55;SOR=0.765	GT:AD:DP:GQ:PL	1/1:0,27:27:84:1240,84,0
EU153401.1	94190	.	G	A	1235.77	.	AC=2;AF=1.00;AN=2;DP=29;ExcessHet=3.0103;FS=0.000;MLEAC=2;MLEAF=1.00;MQ=60.00;QD=29.04;SOR=0.906	GT:AD:DP:GQ:PL	1/1:0,29:29:87:1264,87,0
EU153401.1	94412	.	T	G	652.77	.	AC=2;AF=1.00;AN=2;DP=17;ExcessHet=3.0103;FS=0.000;MLEAC=2;MLEAF=1.00;MQ=60.00;QD=32.06;SOR=1.061	GT:AD:DP:GQ:PL	1/1:0,17:17:51:681,51,0
EU153401.1	94928	.	CG	C	552.73	.	AC=2;AF=1.00;AN=2;DP=22;ExcessHet=3.0103;FS=0.000;MLEAC=2;MLEAF=1.00;MQ=60.00;QD=27.64;SOR=1.127	GT:AD:DP:GQ:PL	1/1:0,20:20:60:590,60,0
EU153401.1	95158	.	CA	C	485.73	.	AC=2;AF=1.00;AN=2;DP=13;ExcessHet=3.0103;FS=0.000;MLEAC=2;MLEAF=1.00;MQ=60.00;QD=31.66;SOR=3.767	GT:AD:DP:GQ:PL	1/1:0,13:13:39:523,39,0
EU153401.1	95731	.	T	A	815.77	.	AC=2;AF=1.00;AN=2;DP=21;ExcessHet=3.0103;FS=0.000;MLEAC=2;MLEAF=1.00;MQ=60.00;QD=34.12;SOR=0.784	GT:AD:DP:GQ:PL	1/1:0,21:21:63:844,63,0
EU153401.1	95794	.	A	T	737.77	.	AC=2;AF=1.00;AN=2;DP=18;ExcessHet=3.0103;FS=0.000;MLEAC=2;MLEAF=1.00;MQ=60.00;QD=25.21;SOR=1.493	GT:AD:DP:GQ:PL	1/1:0,18:18:54:766,54,0
EU153401.1	96089	.	T	C	618.77	.	AC=2;AF=1.00;AN=2;DP=22;ExcessHet=3.0103;FS=0.000;MLEAC=2;MLEAF=1.00;MQ=57.77;QD=32.57;SOR=1.292	GT:AD:DP:GQ:PL	1/1:0,19:19:57:647,57,0
EU153401.1	96142	.	AG	A	452.73	.	AC=2;AF=1.00;AN=2;DP=18;ExcessHet=3.0103;FS=0.000;MLEAC=2;MLEAF=1.00;MQ=57.26;QD=30.18;SOR=0.818	GT:AD:DP:GQ:PL	1/1:0,15:15:45:490,45,0
EU153401.1	96995	.	T	C	616.77	.	AC=2;AF=1.00;AN=2;DP=19;ExcessHet=3.0103;FS=0.000;MLEAC=2;MLEAF=1.00;MQ=59.12;QD=34.26;SOR=0.914	GT:AD:DP:GQ:PL	1/1:0,18:18:54:645,54,0
EU153401.1	97364	.	A	G	412.77	.	AC=2;AF=1.00;AN=2;DP=12;ExcessHet=3.0103;FS=0.000;MLEAC=2;MLEAF=1.00;MQ=57.53;QD=24.69;SOR=1.085	GT:AD:DP:GQ:PL	1/1:0,10:10:30:441,30,0
EU153401.1	98378	.	T	C	939.77	.	AC=2;AF=1.00;AN=2;DP=22;ExcessHet=3.0103;FS=0.000;MLEAC=2;MLEAF=1.00;MQ=60.00;QD=30.48;SOR=1.085	GT:AD:DP:GQ:PL	1/1:0,22:22:66:968,66,0
EU153401.1	98407	.	C	T	1026.77	.	AC=2;AF=1.00;AN=2;DP=24;ExcessHet=3.0103;FS=0.000;MLEAC=2;MLEAF=1.00;MQ=60.00;QD=29.11;SOR=0.693	GT:AD:DP:GQ:PL	1/1:0,24:24:72:1055,72,0
EU153401.1	98590	.	A	AATACAGCCATGCACTCTGTACTATTCATTGAATCATGACATGGAAATGATTCCTGATCTGTTAGAGCTGGAAGAAGGCTTAGAGATCATCTGATTCAATCTTT	37.73	.	AC=1;AF=0.500;AN=2;BaseQRankSum=0.711;ClippingRankSum=0.000;DP=20;ExcessHet=3.0103;FS=2.831;MLEAC=1;MLEAF=0.500;MQ=58.12;MQRankSum=-4.273;QD=1.89;ReadPosRankSum=-2.650;SOR=1.863	GT:AD:DP:GQ:PL	0/1:17,3:20:75:75,0,1917
EU153401.1	98824	.	G	C	1086.77	.	AC=2;AF=1.00;AN=2;DP=31;ExcessHet=3.0103;FS=0.000;MLEAC=2;MLEAF=1.00;MQ=57.81;QD=26.41;SOR=0.765	GT:AD:DP:GQ:PL	1/1:0,27:27:81:1115,81,0
EU153401.1	98919	.	G	C	360.77	.	AC=1;AF=0.500;AN=2;BaseQRankSum=1.611;ClippingRankSum=0.000;DP=19;ExcessHet=3.0103;FS=2.017;MLEAC=1;MLEAF=0.500;MQ=60.00;MQRankSum=0.000;QD=18.99;ReadPosRankSum=0.909;SOR=0.243	GT:AD:DP:GQ:PL	0/1:9,10:19:99:389,0,306
EU153401.1	99173	.	C	T	556.77	.	AC=2;AF=1.00;AN=2;DP=13;ExcessHet=3.0103;FS=0.000;MLEAC=2;MLEAF=1.00;MQ=60.00;QD=35.80;SOR=2.833	GT:AD:DP:GQ:PL	1/1:0,13:13:39:585,39,0
EU153401.1	99177	.	G	GGT	547.73	.	AC=2;AF=1.00;AN=2;DP=13;ExcessHet=3.0103;FS=0.000;MLEAC=2;MLEAF=1.00;MQ=60.00;QD=27.97;SOR=2.833	GT:AD:DP:GQ:PL	1/1:0,13:13:39:585,39,0
EU153401.1	99761	.	C	T	900.77	.	AC=2;AF=1.00;AN=2;DP=22;ExcessHet=3.0103;FS=0.000;MLEAC=2;MLEAF=1.00;MQ=60.00;QD=30.42;SOR=1.329	GT:AD:DP:GQ:PL	1/1:0,22:22:66:929,66,0
EU153401.1	100240	.	C	CG	892.73	.	AC=2;AF=1.00;AN=2;DP=24;ExcessHet=3.0103;FS=0.000;MLEAC=2;MLEAF=1.00;MQ=60.00;QD=33.89;SOR=0.963	GT:AD:DP:GQ:PL	1/1:0,23:23:69:930,69,0
EU153401.1	100279	.	G	GA	1160.73	.	AC=2;AF=1.00;AN=2;DP=24;ExcessHet=3.0103;FS=0.000;MLEAC=2;MLEAF=1.00;MQ=60.00;QD=31.70;SOR=1.519	GT:AD:DP:GQ:PL	1/1:0,24:24:84:1198,84,0
EU153401.1	100292	.	C	CT	1042.73	.	AC=2;AF=1.00;AN=2;DP=24;ExcessHet=3.0103;FS=0.000;MLEAC=2;MLEAF=1.00;MQ=60.00;QD=30.10;SOR=1.802	GT:AD:DP:GQ:PL	1/1:0,24:24:72:1080,72,0
EU153401.1	100312	.	G	T	1006.77	.	AC=2;AF=1.00;AN=2;DP=23;ExcessHet=3.0103;FS=0.000;MLEAC=2;MLEAF=1.00;MQ=60.00;QD=34.43;SOR=2.030	GT:AD:DP:GQ:PL	1/1:0,23:23:69:1035,69,0
EU153401.1	100313	.	C	G	1006.77	.	AC=2;AF=1.00;AN=2;DP=23;ExcessHet=3.0103;FS=0.000;MLEAC=2;MLEAF=1.00;MQ=60.00;QD=32.08;SOR=2.030	GT:AD:DP:GQ:PL	1/1:0,23:23:69:1035,69,0
EU153401.1	100338	.	G	T	1100.77	.	AC=2;AF=1.00;AN=2;DP=26;ExcessHet=3.0103;FS=0.000;MLEAC=2;MLEAF=1.00;MQ=60.00;QD=27.00;SOR=1.445	GT:AD:DP:GQ:PL	1/1:0,26:26:78:1129,78,0
EU153401.1	100402	.	G	A	934.77	.	AC=2;AF=1.00;AN=2;BaseQRankSum=-0.504;ClippingRankSum=0.000;DP=27;ExcessHet=3.0103;FS=0.000;MLEAC=2;MLEAF=1.00;MQ=59.54;MQRankSum=5.295;QD=34.62;ReadPosRankSum=1.608;SOR=0.287	GT:AD:DP:GQ:PL	1/1:1,26:27:42:963,42,0
EU153401.1	100540	.	C	A	1144.77	.	AC=2;AF=1.00;AN=2;DP=28;ExcessHet=3.0103;FS=0.000;MLEAC=2;MLEAF=1.00;MQ=60.00;QD=35.70;SOR=0.997	GT:AD:DP:GQ:PL	1/1:0,28:28:84:1173,84,0
EU153401.1	100817	.	C	T	820.77	.	AC=2;AF=1.00;AN=2;DP=19;ExcessHet=3.0103;FS=0.000;MLEAC=2;MLEAF=1.00;MQ=60.00;QD=32.94;SOR=1.292	GT:AD:DP:GQ:PL	1/1:0,19:19:57:849,57,0
EU153401.1	100843	.	A	AGCTGTGG	845.73	.	AC=2;AF=1.00;AN=2;DP=17;ExcessHet=3.0103;FS=0.000;MLEAC=2;MLEAF=1.00;MQ=60.00;QD=32.07;SOR=1.061	GT:AD:DP:GQ:PL	1/1:0,17:17:60:883,60,0
EU153401.1	100981	.	A	G	582.77	.	AC=1;AF=0.500;AN=2;BaseQRankSum=0.037;ClippingRankSum=0.000;DP=43;ExcessHet=3.0103;FS=1.657;MLEAC=1;MLEAF=0.500;MQ=49.41;MQRankSum=4.900;QD=22.41;ReadPosRankSum=2.726;SOR=0.950	GT:AD:DP:GQ:PL	0/1:9,17:26:99:611,0,210
EU153401.1	101071	.	C	G	601.77	.	AC=2;AF=1.00;AN=2;DP=40;ExcessHet=3.0103;FS=0.000;MLEAC=2;MLEAF=1.00;MQ=46.80;QD=31.38;SOR=1.765	GT:AD:DP:GQ:PL	1/1:0,14:14:42:630,42,0
EU153401.1	101086	.	T	C	589.77	.	AC=1;AF=0.500;AN=2;BaseQRankSum=-0.682;ClippingRankSum=0.000;DP=38;ExcessHet=3.0103;FS=10.843;MLEAC=1;MLEAF=0.500;MQ=46.64;MQRankSum=3.519;QD=32.76;ReadPosRankSum=3.187;SOR=1.036	GT:AD:DP:GQ:PL	0/1:4,14:18:99:618,0,123
EU153401.1	101102	.	T	C	648.77	.	AC=1;AF=0.500;AN=2;BaseQRankSum=-1.559;ClippingRankSum=0.000;DP=42;ExcessHet=3.0103;FS=25.552;MLEAC=1;MLEAF=0.500;MQ=47.60;MQRankSum=4.045;QD=25.95;ReadPosRankSum=3.113;SOR=0.908	GT:AD:DP:GQ:PL	0/1:9,16:25:99:677,0,434
EU153401.1	101115	.	G	C	651.77	.	AC=1;AF=0.500;AN=2;BaseQRankSum=-1.668;ClippingRankSum=0.000;DP=44;ExcessHet=3.0103;FS=22.249;MLEAC=1;MLEAF=0.500;MQ=47.55;MQRankSum=4.742;QD=23.28;ReadPosRankSum=2.711;SOR=1.089	GT:AD:DP:GQ:PL	0/1:11,17:28:99:680,0,379
EU153401.1	101355	.	C	T	692.77	.	AC=2;AF=1.00;AN=2;DP=17;ExcessHet=3.0103;FS=0.000;MLEAC=2;MLEAF=1.00;MQ=60.00;QD=27.91;SOR=1.061	GT:AD:DP:GQ:PL	1/1:0,17:17:51:721,51,0
EU153401.1	101453	.	T	C	782.77	.	AC=2;AF=1.00;AN=2;DP=19;ExcessHet=3.0103;FS=0.000;MLEAC=2;MLEAF=1.00;MQ=60.00;QD=29.46;SOR=0.793	GT:AD:DP:GQ:PL	1/1:0,19:19:57:811,57,0
EU153401.1	101666	.	T	C	590.77	.	AC=2;AF=1.00;AN=2;DP=14;ExcessHet=3.0103;FS=0.000;MLEAC=2;MLEAF=1.00;MQ=60.00;QD=25.16;SOR=0.976	GT:AD:DP:GQ:PL	1/1:0,14:14:42:619,42,0
EU153401.1	101690	.	A	G	710.77	.	AC=2;AF=1.00;AN=2;DP=17;ExcessHet=3.0103;FS=0.000;MLEAC=2;MLEAF=1.00;MQ=60.00;QD=29.22;SOR=1.371	GT:AD:DP:GQ:PL	1/1:0,17:17:51:739,51,0
EU153401.1	101807	.	C	T	885.77	.	AC=2;AF=1.00;AN=2;DP=24;ExcessHet=3.0103;FS=0.000;MLEAC=2;MLEAF=1.00;MQ=60.00;QD=33.96;SOR=1.051	GT:AD:DP:GQ:PL	1/1:0,24:24:72:914,72,0
EU153401.1	102043	.	G	A	961.77	.	AC=2;AF=1.00;AN=2;DP=23;ExcessHet=3.0103;FS=0.000;MLEAC=2;MLEAF=1.00;MQ=60.00;QD=28.17;SOR=1.179	GT:AD:DP:GQ:PL	1/1:0,23:23:69:990,69,0
EU153401.1	102067	.	G	A	1063.77	.	AC=2;AF=1.00;AN=2;DP=26;ExcessHet=3.0103;FS=0.000;MLEAC=2;MLEAF=1.00;MQ=60.00;QD=24.49;SOR=1.220	GT:AD:DP:GQ:PL	1/1:0,26:26:78:1092,78,0
EU153401.1	102478	.	G	C	746.77	.	AC=2;AF=1.00;AN=2;DP=20;ExcessHet=3.0103;FS=0.000;MLEAC=2;MLEAF=1.00;MQ=60.00;QD=33.53;SOR=1.402	GT:AD:DP:GQ:PL	1/1:0,20:20:60:775,60,0
EU153401.1	102614	.	A	G	602.77	.	AC=2;AF=1.00;AN=2;DP=15;ExcessHet=3.0103;FS=0.000;MLEAC=2;MLEAF=1.00;MQ=60.00;QD=29.59;SOR=1.112	GT:AD:DP:GQ:PL	1/1:0,15:15:45:631,45,0
EU153401.1	102896	.	A	G	616.77	.	AC=2;AF=1.00;AN=2;DP=18;ExcessHet=3.0103;FS=0.000;MLEAC=2;MLEAF=1.00;MQ=60.00;QD=34.26;SOR=1.493	GT:AD:DP:GQ:PL	1/1:0,18:18:54:645,54,0
EU153401.1	102937	.	C	T	11.12	.	AC=1;AF=0.500;AN=2;BaseQRankSum=0.548;ClippingRankSum=0.000;DP=17;ExcessHet=3.0103;FS=6.864;MLEAC=1;MLEAF=0.500;MQ=58.01;MQRankSum=-3.867;QD=0.65;SOR=2.250	GT:AD:DP:GQ:PL	0/1:15,2:17:39:39,0,624
EU153401.1	102942	.	C	T	11.12	.	AC=1;AF=0.500;AN=2;BaseQRankSum=0.786;ClippingRankSum=0.000;DP=17;ExcessHet=3.0103;FS=6.864;MLEAC=1;MLEAF=0.500;MQ=58.01;MQRankSum=-3.867;QD=0.65;ReadPosRankSum=-0.680;SOR=2.250	GT:AD:DP:GQ:PL	0/1:15,2:17:39:39,0,624
EU153401.1	102950	.	G	T	13.95	.	AC=1;AF=0.500;AN=2;BaseQRankSum=0.692;ClippingRankSum=0.000;DP=16;ExcessHet=3.0103;FS=3.310;MLEAC=1;MLEAF=0.500;MQ=57.88;MQRankSum=-3.735;QD=0.87;ReadPosRankSum=-0.898;SOR=2.262	GT:AD:DP:GQ:PL	0/1:14,2:16:42:42,0,582
EU153401.1	102953	.	C	T	13.95	.	AC=1;AF=0.500;AN=2;BaseQRankSum=0.816;ClippingRankSum=0.000;DP=16;ExcessHet=3.0103;FS=3.310;MLEAC=1;MLEAF=0.500;MQ=57.88;MQRankSum=-3.735;QD=0.87;ReadPosRankSum=-1.244;SOR=2.262	GT:AD:DP:GQ:PL	0/1:14,2:16:42:42,0,582
EU153401.1	102958	.	T	C	16.86	.	AC=1;AF=0.500;AN=2;BaseQRankSum=0.720;ClippingRankSum=0.000;DP=15;ExcessHet=3.0103;FS=3.310;MLEAC=1;MLEAF=0.500;MQ=57.74;MQRankSum=-3.598;QD=1.12;ReadPosRankSum=-1.882;SOR=2.279	GT:AD:DP:GQ:PL	0/1:13,2:15:45:45,0,540
EU153401.1	102971	.	G	GAAT	11.08	.	AC=1;AF=0.500;AN=2;BaseQRankSum=0.612;ClippingRankSum=0.000;DP=14;ExcessHet=3.0103;FS=3.256;MLEAC=1;MLEAF=0.500;MQ=57.57;MQRankSum=-3.455;QD=0.79;ReadPosRankSum=-2.328;SOR=2.303	GT:AD:DP:GQ:PL	0/1:12,2:14:48:48,0,498
EU153401.1	103076	.	G	A	777.77	.	AC=2;AF=1.00;AN=2;DP=18;ExcessHet=3.0103;FS=0.000;MLEAC=2;MLEAF=1.00;MQ=60.00;QD=32.19;SOR=1.179	GT:AD:DP:GQ:PL	1/1:0,18:18:54:806,54,0
EU153401.1	103529	.	G	GCAATAACCAT	31.73	.	AC=1;AF=0.500;AN=2;BaseQRankSum=0.826;ClippingRankSum=0.000;DP=21;ExcessHet=3.0103;FS=6.410;MLEAC=1;MLEAF=0.500;MQ=58.21;MQRankSum=-4.389;QD=1.51;ReadPosRankSum=-2.668;SOR=2.833	GT:AD:DP:GQ:PL	0/1:18,3:21:69:69,0,788
EU153401.1	103531	.	A	ATCTTGACTCAAGTGGCCACCTCTCTGCCATCTCTGAAACATCAGGAAAACCACCCCATGGTTGTGTATACACGATGAGC	31.73	.	AC=1;AF=0.500;AN=2;BaseQRankSum=0.672;ClippingRankSum=0.000;DP=22;ExcessHet=3.0103;FS=6.560;MLEAC=1;MLEAF=0.500;MQ=58.29;MQRankSum=-4.502;QD=1.44;ReadPosRankSum=-2.441;SOR=2.823	GT:AD:DP:GQ:PL	0/1:19,3:22:69:69,0,788
EU153401.1	103569	.	A	G	685.77	.	AC=2;AF=1.00;AN=2;DP=19;ExcessHet=3.0103;FS=0.000;MLEAC=2;MLEAF=1.00;MQ=59.35;QD=23.99;SOR=0.693	GT:AD:DP:GQ:PL	1/1:0,18:18:54:714,54,0
EU153401.1	104343	.	G	A	746.77	.	AC=2;AF=1.00;AN=2;DP=25;ExcessHet=3.0103;FS=0.000;MLEAC=2;MLEAF=1.00;MQ=59.96;QD=28.19;SOR=1.127	GT:AD:DP:GQ:PL	1/1:0,20:20:60:775,60,0
EU153401.1	104683	.	T	C	507.77	.	AC=2;AF=1.00;AN=2;DP=13;ExcessHet=3.0103;FS=0.000;MLEAC=2;MLEAF=1.00;MQ=59.42;QD=30.56;SOR=0.693	GT:AD:DP:GQ:PL	1/1:0,12:12:36:536,36,0
EU153401.1	104754	.	G	A	601.77	.	AC=2;AF=1.00;AN=2;DP=19;ExcessHet=3.0103;FS=0.000;MLEAC=2;MLEAF=1.00;MQ=56.41;QD=32.65;SOR=0.976	GT:AD:DP:GQ:PL	1/1:0,14:14:42:630,42,0
EU153401.1	104755	.	G	C	601.77	.	AC=2;AF=1.00;AN=2;DP=19;ExcessHet=3.0103;FS=0.000;MLEAC=2;MLEAF=1.00;MQ=56.41;QD=32.58;SOR=0.976	GT:AD:DP:GQ:PL	1/1:0,14:14:42:630,42,0
EU153401.1	104772	.	C	T	601.77	.	AC=2;AF=1.00;AN=2;DP=20;ExcessHet=3.0103;FS=0.000;MLEAC=2;MLEAF=1.00;MQ=55.94;QD=29.32;SOR=0.976	GT:AD:DP:GQ:PL	1/1:0,14:14:42:630,42,0
EU153401.1	104864	.	G	GAC	132.73	.	AC=1;AF=0.500;AN=2;BaseQRankSum=0.097;ClippingRankSum=0.000;DP=84;ExcessHet=3.0103;FS=12.910;MLEAC=1;MLEAF=0.500;MQ=37.55;MQRankSum=4.458;QD=1.77;ReadPosRankSum=0.582;SOR=0.428	GT:AD:DP:GQ:PL	0/1:66,9:75:99:170,0,2828
EU153401.1	104868	.	G	GACAGAGACAGAGACAGAGACAGAGACAGAGACAGAGACAGAGAC	465.73	.	AC=1;AF=0.500;AN=2;BaseQRankSum=0.410;ClippingRankSum=0.000;DP=87;ExcessHet=3.0103;FS=6.187;MLEAC=1;MLEAF=0.500;MQ=36.91;MQRankSum=4.237;QD=5.97;ReadPosRankSum=-0.487;SOR=0.154	GT:AD:DP:GQ:PL	0/1:69,9:78:99:503,0,2846
EU153401.1	104876	.	G	GAC	246.73	.	AC=1;AF=0.500;AN=2;BaseQRankSum=0.477;ClippingRankSum=0.000;DP=92;ExcessHet=3.0103;FS=3.113;MLEAC=1;MLEAF=0.500;MQ=37.41;MQRankSum=4.620;QD=2.97;ReadPosRankSum=-2.478;SOR=0.298	GT:AD:DP:GQ:PL	0/1:71,12:83:99:284,0,2993
EU153401.1	104883	.	A	AGC	279.73	.	AC=1;AF=0.500;AN=2;BaseQRankSum=-0.570;ClippingRankSum=0.000;DP=95;ExcessHet=3.0103;FS=3.223;MLEAC=1;MLEAF=0.500;MQ=37.10;MQRankSum=4.669;QD=3.25;ReadPosRankSum=2.129;SOR=0.272	GT:AD:DP:GQ:PL	0/1:74,12:86:99:317,0,3109
EU153401.1	104887	.	A	AGC	273.73	.	AC=1;AF=0.500;AN=2;BaseQRankSum=-1.366;ClippingRankSum=0.000;DP=99;ExcessHet=3.0103;FS=5.336;MLEAC=1;MLEAF=0.500;MQ=37.26;MQRankSum=4.905;QD=3.04;ReadPosRankSum=3.223;SOR=0.179	GT:AD:DP:GQ:PL	0/1:77,13:90:99:311,0,3193
EU153401.1	104893	.	A	C	246.77	.	AC=1;AF=0.500;AN=2;BaseQRankSum=-1.021;ClippingRankSum=0.000;DP=91;ExcessHet=3.0103;FS=3.477;MLEAC=1;MLEAF=0.500;MQ=37.68;MQRankSum=4.603;QD=3.01;ReadPosRankSum=5.043;SOR=0.202	GT:AD:DP:GQ:PL	0/1:70,12:82:99:275,0,3097
EU153401.1	104903	.	A	AGC	490.73	.	AC=1;AF=0.500;AN=2;BaseQRankSum=0.000;ClippingRankSum=0.000;DP=39;ExcessHet=3.0103;FS=0.000;MLEAC=1;MLEAF=0.500;MQ=40.88;MQRankSum=4.425;QD=15.34;ReadPosRankSum=2.775;SOR=0.432	GT:AD:DP:GQ:PL	0/1:20,12:32:99:528,0,769
EU153401.1	104911	.	A	AGAGCGCGAGC	478.73	.	AC=1;AF=0.500;AN=2;BaseQRankSum=-0.286;ClippingRankSum=0.000;DP=25;ExcessHet=3.0103;FS=0.000;MLEAC=1;MLEAF=0.500;MQ=45.64;MQRankSum=3.772;QD=22.80;ReadPosRankSum=3.286;SOR=1.112	GT:AD:DP:GQ:PL	0/1:9,12:21:99:516,0,374
EU153401.1	104964	.	G	A	823.77	.	AC=2;AF=1.00;AN=2;DP=20;ExcessHet=3.0103;FS=0.000;MLEAC=2;MLEAF=1.00;MQ=58.83;QD=34.09;SOR=1.127	GT:AD:DP:GQ:PL	1/1:0,20:20:60:852,60,0
EU153401.1	105048	.	C	G	610.77	.	AC=2;AF=1.00;AN=2;DP=17;ExcessHet=3.0103;FS=0.000;MLEAC=2;MLEAF=1.00;MQ=60.00;QD=28.53;SOR=1.371	GT:AD:DP:GQ:PL	1/1:0,17:17:51:639,51,0
EU153401.1	105927	.	C	T	598.77	.	AC=2;AF=1.00;AN=2;DP=14;ExcessHet=3.0103;FS=0.000;MLEAC=2;MLEAF=1.00;MQ=60.00;QD=23.70;SOR=1.329	GT:AD:DP:GQ:PL	1/1:0,14:14:42:627,42,0
EU153401.1	105980	.	GC	G	411.73	.	AC=2;AF=1.00;AN=2;DP=12;ExcessHet=3.0103;FS=0.000;MLEAC=2;MLEAF=1.00;MQ=60.00;QD=34.31;SOR=1.445	GT:AD:DP:GQ:PL	1/1:0,12:12:36:449,36,0
EU153401.1	106028	.	TC	T	486.73	.	AC=2;AF=1.00;AN=2;DP=15;ExcessHet=3.0103;FS=0.000;MLEAC=2;MLEAF=1.00;MQ=60.00;QD=34.77;SOR=0.693	GT:AD:DP:GQ:PL	1/1:0,14:14:42:524,42,0
EU153401.1	106257	.	T	TCTCTC	24.75	.	AC=1;AF=0.500;AN=2;BaseQRankSum=0.431;ClippingRankSum=0.000;DP=70;ExcessHet=3.0103;FS=2.632;MLEAC=1;MLEAF=0.500;MQ=41.76;MQRankSum=2.572;QD=1.46;ReadPosRankSum=3.087;SOR=1.492	GT:AD:DP:GQ:PL	0/1:13,4:17:62:62,0,300
EU153401.1	106737	.	C	G	774.77	.	AC=2;AF=1.00;AN=2;DP=20;ExcessHet=3.0103;FS=0.000;MLEAC=2;MLEAF=1.00;MQ=59.38;QD=32.45;SOR=0.793	GT:AD:DP:GQ:PL	1/1:0,19:19:57:803,57,0
EU153401.1	108878	.	C	A	567.77	.	AC=2;AF=1.00;AN=2;DP=17;ExcessHet=3.0103;FS=0.000;MLEAC=2;MLEAF=1.00;MQ=59.01;QD=33.11;SOR=1.244	GT:AD:DP:GQ:PL	1/1:0,16:16:48:596,48,0
EU153401.1	108889	.	C	T	542.77	.	AC=2;AF=1.00;AN=2;DP=15;ExcessHet=3.0103;FS=0.000;MLEAC=2;MLEAF=1.00;MQ=58.88;QD=37.91;SOR=0.976	GT:AD:DP:GQ:PL	1/1:0,14:14:42:571,42,0
EU153401.1	109035	.	C	T	1089.77	.	AC=2;AF=1.00;AN=2;DP=28;ExcessHet=3.0103;FS=0.000;MLEAC=2;MLEAF=1.00;MQ=60.00;QD=25.14;SOR=1.179	GT:AD:DP:GQ:PL	1/1:0,28:28:84:1118,84,0
EU153401.1	109451	.	A	G	672.77	.	AC=2;AF=1.00;AN=2;DP=20;ExcessHet=3.0103;FS=0.000;MLEAC=2;MLEAF=1.00;MQ=57.65;QD=32.46;SOR=1.061	GT:AD:DP:GQ:PL	1/1:0,17:17:51:701,51,0
EU153401.1	109533	.	A	C	172.77	.	AC=1;AF=0.500;AN=2;BaseQRankSum=1.157;ClippingRankSum=0.000;DP=43;ExcessHet=3.0103;FS=1.670;MLEAC=1;MLEAF=0.500;MQ=52.25;MQRankSum=-2.952;QD=4.55;ReadPosRankSum=-1.704;SOR=1.154	GT:AD:DP:GQ:PL	0/1:31,7:38:99:201,0,1260
EU153401.1	109539	.	C	T	121.77	.	AC=1;AF=0.500;AN=2;BaseQRankSum=-0.136;ClippingRankSum=0.000;DP=43;ExcessHet=3.0103;FS=4.302;MLEAC=1;MLEAF=0.500;MQ=52.25;MQRankSum=-4.541;QD=3.20;ReadPosRankSum=-2.010;SOR=1.888	GT:AD:DP:GQ:PL	0/1:32,6:38:99:150,0,1381
EU153401.1	109540	.	A	G	436.77	.	AC=1;AF=0.500;AN=2;BaseQRankSum=1.317;ClippingRankSum=0.000;DP=43;ExcessHet=3.0103;FS=7.557;MLEAC=1;MLEAF=0.500;MQ=52.25;MQRankSum=-5.921;QD=11.49;ReadPosRankSum=-1.807;SOR=2.018	GT:AD:DP:GQ:PL	0/1:25,13:38:99:465,0,1066
EU153401.1	109674	.	A	ATTTTT	403.73	.	AC=1;AF=0.500;AN=2;BaseQRankSum=-1.998;ClippingRankSum=0.000;DP=43;ExcessHet=3.0103;FS=0.000;MLEAC=1;MLEAF=0.500;MQ=42.51;MQRankSum=5.247;QD=9.39;ReadPosRankSum=3.937;SOR=0.478	GT:AD:DP:GQ:PL	0/1:30,13:43:99:441,0,987
EU153401.1	109675	.	A	T	412.77	.	AC=1;AF=0.500;AN=2;BaseQRankSum=-0.957;ClippingRankSum=0.000;DP=42;ExcessHet=3.0103;FS=0.000;MLEAC=1;MLEAF=0.500;MQ=42.00;MQRankSum=5.089;QD=9.83;ReadPosRankSum=4.617;SOR=0.671	GT:AD:DP:GQ:PL	0/1:30,12:42:99:441,0,987
EU153401.1	109780	.	A	G	518.77	.	AC=2;AF=1.00;AN=2;DP=16;ExcessHet=3.0103;FS=0.000;MLEAC=2;MLEAF=1.00;MQ=58.95;QD=34.58;SOR=0.818	GT:AD:DP:GQ:PL	1/1:0,15:15:45:547,45,0
EU153401.1	110411	.	G	A	642.77	.	AC=2;AF=1.00;AN=2;DP=16;ExcessHet=3.0103;FS=0.000;MLEAC=2;MLEAF=1.00;MQ=60.00;QD=27.80;SOR=1.244	GT:AD:DP:GQ:PL	1/1:0,16:16:48:671,48,0
EU153401.1	111176	.	T	C	617.77	.	AC=1;AF=0.500;AN=2;BaseQRankSum=-0.253;ClippingRankSum=0.000;DP=100;ExcessHet=3.0103;FS=0.000;MLEAC=1;MLEAF=0.500;MQ=38.34;MQRankSum=0.229;QD=6.18;ReadPosRankSum=4.808;SOR=0.609	GT:AD:DP:GQ:PL	0/1:74,26:100:99:646,0,2282
EU153401.1	111787	.	A	T	1000.77	.	AC=2;AF=1.00;AN=2;DP=25;ExcessHet=3.0103;FS=0.000;MLEAC=2;MLEAF=1.00;MQ=59.33;QD=29.58;SOR=0.693	GT:AD:DP:GQ:PL	1/1:0,24:24:72:1029,72,0
EU153401.1	112046	.	TG	T	996.73	.	AC=2;AF=1.00;AN=2;DP=29;ExcessHet=3.0103;FS=0.000;MLEAC=2;MLEAF=1.00;MQ=59.42;QD=27.88;SOR=0.693	GT:AD:DP:GQ:PL	1/1:0,28:28:84:1034,84,0
EU153401.1	112695	.	A	G	953.77	.	AC=2;AF=1.00;AN=2;DP=23;ExcessHet=3.0103;FS=0.000;MLEAC=2;MLEAF=1.00;MQ=60.00;QD=27.92;SOR=0.874	GT:AD:DP:GQ:PL	1/1:0,22:22:66:982,66,0
EU153401.1	113108	.	C	CG	782.73	.	AC=2;AF=1.00;AN=2;DP=24;ExcessHet=3.0103;FS=0.000;MLEAC=2;MLEAF=1.00;MQ=60.00;QD=34.03;SOR=1.708	GT:AD:DP:GQ:PL	1/1:0,23:23:69:820,69,0
EU153401.1	114369	.	AG	A	419.73	.	AC=2;AF=1.00;AN=2;DP=14;ExcessHet=3.0103;FS=0.000;MLEAC=2;MLEAF=1.00;MQ=60.00;QD=29.98;SOR=0.693	GT:AD:DP:GQ:PL	1/1:0,14:14:42:457,42,0
EU153401.1	114912	.	G	GCGTCTCTGCCCCTCTGCGCCTCTCCTCCCGCC	11.08	.	AC=1;AF=0.500;AN=2;BaseQRankSum=0.612;ClippingRankSum=0.000;DP=15;ExcessHet=3.0103;FS=0.000;MLEAC=1;MLEAF=0.500;MQ=56.57;MQRankSum=-3.455;QD=0.79;ReadPosRankSum=-2.102;SOR=0.512	GT:AD:DP:GQ:PL	0/1:12,2:14:48:48,0,498
EU153401.1	114950	.	G	C	419.77	.	AC=2;AF=1.00;AN=2;DP=11;ExcessHet=3.0103;FS=0.000;MLEAC=2;MLEAF=1.00;MQ=58.47;QD=31.47;SOR=3.258	GT:AD:DP:GQ:PL	1/1:0,10:10:30:448,30,0
EU153401.1	115213	.	T	C	647.77	.	AC=2;AF=1.00;AN=2;DP=16;ExcessHet=3.0103;FS=0.000;MLEAC=2;MLEAF=1.00;MQ=60.00;QD=28.13;SOR=2.049	GT:AD:DP:GQ:PL	1/1:0,16:16:48:676,48,0
EU153401.1	115312	.	G	C	1015.77	.	AC=2;AF=1.00;AN=2;DP=26;ExcessHet=3.0103;FS=0.000;MLEAC=2;MLEAF=1.00;MQ=60.00;QD=30.64;SOR=0.693	GT:AD:DP:GQ:PL	1/1:0,26:26:78:1044,78,0
EU153401.1	115606	.	C	T	334.77	.	AC=1;AF=0.500;AN=2;BaseQRankSum=1.347;ClippingRankSum=0.000;DP=29;ExcessHet=3.0103;FS=3.630;MLEAC=1;MLEAF=0.500;MQ=58.34;MQRankSum=-2.430;QD=11.54;ReadPosRankSum=-1.103;SOR=1.574	GT:AD:DP:GQ:PL	0/1:19,10:29:99:363,0,10570
EU153401.1	115609	.	T	C	379.77	.	AC=1;AF=0.500;AN=2;BaseQRankSum=1.128;ClippingRankSum=0.000;DP=28;ExcessHet=3.0103;FS=3.622;MLEAC=1;MLEAF=0.500;MQ=58.28;MQRankSum=-2.366;QD=13.56;ReadPosRankSum=-1.175;SOR=1.609	GT:AD:DP:GQ:PL	0/1:18,10:28:99:408,0,10544
EU153401.1	115612	.	G	C	418.77	.	AC=1;AF=0.500;AN=2;BaseQRankSum=1.212;ClippingRankSum=0.000;DP=28;ExcessHet=3.0103;FS=5.969;MLEAC=1;MLEAF=0.500;MQ=58.28;MQRankSum=-2.190;QD=14.96;ReadPosRankSum=-2.094;SOR=1.770	GT:AD:DP:GQ:PL	0/1:17,11:28:99:447,0,11035
EU153401.1	115616	.	C	A	505.77	.	AC=1;AF=0.500;AN=2;BaseQRankSum=0.488;ClippingRankSum=0.000;DP=32;ExcessHet=3.0103;FS=5.121;MLEAC=1;MLEAF=0.500;MQ=57.84;MQRankSum=-2.347;QD=15.81;ReadPosRankSum=-2.432;SOR=1.238	GT:AD:DP:GQ:PL	0/1:18,14:32:99:534,0,10946
EU153401.1	115618	.	T	G	502.77	.	AC=1;AF=0.500;AN=2;BaseQRankSum=-0.099;ClippingRankSum=0.000;DP=32;ExcessHet=3.0103;FS=5.121;MLEAC=1;MLEAF=0.500;MQ=57.84;MQRankSum=-2.347;QD=15.71;ReadPosRankSum=-2.452;SOR=1.238	GT:AD:DP:GQ:PL	0/1:18,14:32:99:531,0,11384
EU153401.1	115623	.	C	T	499.77	.	AC=1;AF=0.500;AN=2;BaseQRankSum=1.244;ClippingRankSum=0.000;DP=34;ExcessHet=3.0103;FS=5.287;MLEAC=1;MLEAF=0.500;MQ=57.97;MQRankSum=-2.470;QD=14.70;ReadPosRankSum=-1.926;SOR=1.181	GT:AD:DP:GQ:PL	0/1:20,14:34:99:528,0,12127
EU153401.1	115647	.	C	T	412.77	.	AC=1;AF=0.500;AN=2;BaseQRankSum=0.962;ClippingRankSum=0.000;DP=33;ExcessHet=3.0103;FS=3.176;MLEAC=1;MLEAF=0.500;MQ=58.58;MQRankSum=-1.855;QD=12.51;ReadPosRankSum=-3.840;SOR=0.863	GT:AD:DP:GQ:PL	0/1:21,12:33:99:441,0,12640
EU153401.1	115653	.	C	T	406.77	.	AC=1;AF=0.500;AN=2;BaseQRankSum=1.160;ClippingRankSum=0.000;DP=32;ExcessHet=3.0103;FS=1.451;MLEAC=1;MLEAF=0.500;MQ=58.53;MQRankSum=-1.809;QD=12.71;ReadPosRankSum=-4.550;SOR=0.905	GT:AD:DP:GQ:PL	0/1:20,12:32:99:435,0,12873
EU153401.1	115659	.	C	CCCCAGAAG	400.73	.	AC=1;AF=0.500;AN=2;BaseQRankSum=1.105;ClippingRankSum=0.000;DP=34;ExcessHet=3.0103;FS=1.423;MLEAC=1;MLEAF=0.500;MQ=58.62;MQRankSum=-1.899;QD=11.79;ReadPosRankSum=-4.787;SOR=0.914	GT:AD:DP:GQ:PL	0/1:22,12:34:99:438,0,12582
EU153401.1	115661	.	G	GGTGCCAGCCTTCTGTGGGCCCAAATCTTCAGTTGTTCCAGGTCCTCGCAAAGTTTGTTGTCCAGACCATCGGCCAGGACCTGGCTGTATTTTC	400.73	.	AC=1;AF=0.500;AN=2;BaseQRankSum=0.971;ClippingRankSum=0.000;DP=31;ExcessHet=3.0103;FS=0.000;MLEAC=1;MLEAF=0.500;MQ=59.34;MQRankSum=-1.492;QD=12.93;ReadPosRankSum=-4.346;SOR=0.709	GT:AD:DP:GQ:PL	0/1:22,9:31:99:438,0,12582
EU153401.1	115720	.	G	A	871.77	.	AC=2;AF=1.00;AN=2;DP=22;ExcessHet=3.0103;FS=0.000;MLEAC=2;MLEAF=1.00;MQ=59.24;QD=34.06;SOR=0.784	GT:AD:DP:GQ:PL	1/1:0,21:21:63:900,63,0
EU153401.1	115904	.	C	G	601.77	.	AC=2;AF=1.00;AN=2;DP=17;ExcessHet=3.0103;FS=0.000;MLEAC=2;MLEAF=1.00;MQ=60.00;QD=26.49;SOR=0.804	GT:AD:DP:GQ:PL	1/1:0,17:17:51:630,51,0
EU153401.1	115932	.	C	A	729.77	.	AC=2;AF=1.00;AN=2;DP=18;ExcessHet=3.0103;FS=0.000;MLEAC=2;MLEAF=1.00;MQ=59.07;QD=29.45;SOR=0.804	GT:AD:DP:GQ:PL	1/1:0,17:17:51:758,51,0
EU153401.1	115936	.	C	T	729.77	.	AC=2;AF=1.00;AN=2;DP=18;ExcessHet=3.0103;FS=0.000;MLEAC=2;MLEAF=1.00;MQ=59.07;QD=29.44;SOR=0.804	GT:AD:DP:GQ:PL	1/1:0,17:17:51:758,51,0
[truncated: 23,004,667 more chars]
